# Supplementary material for: Human forebrain organoids reveal connections between valproic acid exposure and autism risk
Source: Transl Psychiatry. 2022 Mar 29;12:130. doi: 10.1038/s41398-022-01898-x (PMC8964691; doi:10.1038/s41398-022-01898-x)
Supplement: Supplementary file 2 — Supplementary Table 1 [file 41398_2022_1898_MOESM2_ESM.xlsx]

## Sheet: Cell type marker genes
Cell type-specific marker genes used for cell cluster annotation
Cell Type	Full name	Marker gene	Source
END	Endothelia	LEF1	Nowakowski et al., Science 2017
Mural	Mural cell	LPL	Nowakowski et al., Science 2017
Choroid	Choroid plexus	TTR	Nowakowski et al., Science 2017
IPC	Intermediate progenitor cells	ASCL1, NHLH1, NEUROG1	Nowakowski et al., Science 2017
MGE	Medial ganglionic eminence	PIF1, LMO1	Nowakowski et al., Science 2017
Immature neuron	Immature neuron	TUBB3, DCX, NCAM1
RG	Radial glia	CRYAB, PAX6, FABP7,HES5	Nowakowski et al., Science 2017
EN	Excitatory neuron	NEFL, NEFM, RSPO3, TRPM3, RBFOX1	Nowakowski et al., Science 2017
IN	Inhibitory neuron	TAC3, CALB2, GAD1	Nowakowski et al., Science 2017
Ast	Astrocyte	GJA1, LGI1	Nowakowski et al., Science 2017; Zhong et al., Nature 2018; Yang et al., Nature 2021
Glyc	Glycolysis	PDK1, P4HA1	Nowakowski et al., Science 2017; Wei et al., Cancers 2020; Cao et al., BBRC 2019
Mic	Microglia	JUN, JUNB, IER2, FOS	Ochocka et al., Nature Communications 2021; Fan et al., Cell Research 2018; Zhong et al., Nature 2018
Note: Genes in red are canonical cell type-specific markers
