# Supplementary material for: Human forebrain organoids reveal connections between valproic acid exposure and autism risk
Source: Transl Psychiatry. 2022 Mar 29;12:130. doi: 10.1038/s41398-022-01898-x (PMC8964691; doi:10.1038/s41398-022-01898-x)
Supplement: Supplementary file 3 — Supplementary Table 2 [file 41398_2022_1898_MOESM3_ESM.xlsx]

## Sheet: U1M VPA DEGs
Ensembl gene ID	Gene symbol	log2FC	Average Exprression	T	Beta	P value	Padj
ENSG00000234745.11	HLA-B	3.02129	4.13275	35.585	8.96048	2.11e-08	0.000377787
ENSG00000187554.14	TLR5	2.50565	1.5102	30.2764	8.42982	5.71e-08	0.000511511
ENSG00000116661.11	FBXO2	2.07873	3.33796	25.3446	7.74072	1.7e-07	0.00101844
ENSG00000135519.8	KCNH3	3.05366	2.21467	23.5884	7.43206	2.65e-07	0.0010368
ENSG00000006047.13	YBX2	2.78755	2.89264	23.2538	7.36866	2.89e-07	0.0010368
ENSG00000101445.10	PPP1R16B	2.13748	3.41258	21.9183	7.0993	4.15e-07	0.00106911
ENSG00000117280.13	RAB29	1.93541	3.98027	21.1325	6.92765	5.2e-07	0.00106911
ENSG00000141934.10	PLPP2	2.88888	3.27496	20.9521	6.88676	5.48e-07	0.00106911
ENSG00000204525.16	HLA-C	2.90831	3.53018	20.8814	6.87059	5.59e-07	0.00106911
ENSG00000186297.12	GABRA5	2.71986	1.62482	20.4131	6.76117	6.42e-07	0.00106911
ENSG00000075429.8	CACNG5	1.82501	2.32931	20.3437	6.7446	6.56e-07	0.00106911
ENSG00000147082.17	CCNB3	1.7602	2.60579	19.4405	6.52069	8.66e-07	0.00126559
ENSG00000283486.2	FAM95C	2.13311	1.76732	19.0081	6.40765	9.93e-07	0.00126559
ENSG00000112796.10	ENPP5	1.95302	2.10677	18.9582	6.39435	1.01e-06	0.00126559
ENSG00000145198.14	VWA5B2	2.79021	2.29538	18.8103	6.35463	1.06e-06	0.00126559
ENSG00000197943.10	PLCG2	2.25962	2.87767	18.5359	6.27967	1.16e-06	0.00129779
ENSG00000116396.14	KCNC4	1.68947	5.03301	18.1393	6.16831	1.32e-06	0.00139368
ENSG00000278709.2	NKILA	1.56188	2.48708	17.9685	6.11923	1.4e-06	0.00139437
ENSG00000189410.12	SH2D5	2.04994	2.02744	17.5319	5.99056	1.63e-06	0.00140106
ENSG00000146094.14	DOK3	1.44083	2.19412	17.421	5.95714	1.69e-06	0.00140106
ENSG00000070159.14	PTPN3	1.74605	3.2291	17.3431	5.93347	1.74e-06	0.00140106
ENSG00000188848.16	BEND4	2.07046	4.77982	17.2489	5.90463	1.8e-06	0.00140106
ENSG00000117152.13	RGS4	1.69649	4.1881	17.2462	5.90381	1.8e-06	0.00140106
ENSG00000233922.3	LINC01694	2.3796	1.28558	17.035	5.83834	1.94e-06	0.00144234
ENSG00000160161.9	CILP2	1.96925	2.54783	16.9305	5.80549	2.01e-06	0.00144234
ENSG00000158813.18	EDA	2.07384	2.94283	16.562	5.68737	2.3e-06	0.00145174
ENSG00000229191.1	AL358473.1	1.89915	4.24837	16.5239	5.67496	2.33e-06	0.00145174
ENSG00000255240.6	AP001636.3	1.37769	2.05085	16.5179	5.67299	2.34e-06	0.00145174
ENSG00000246877.1	DNM1P35	1.38117	1.49075	16.4663	5.65609	2.38e-06	0.00145174
ENSG00000187266.14	EPOR	1.58749	3.19827	16.4126	5.63843	2.43e-06	0.00145174
ENSG00000112561.18	TFEB	2.33522	2.1421	16.3113	5.60485	2.52e-06	0.00145879
ENSG00000273604.2	EPOP	2.17766	3.47748	15.9303	5.47601	2.91e-06	0.00156415
ENSG00000175984.15	DENND2C	1.92344	1.94523	15.8649	5.45347	2.98e-06	0.00156415
ENSG00000129521.14	EGLN3	1.59894	3.51638	15.7947	5.42911	3.07e-06	0.00156415
ENSG00000143028.9	SYPL2	1.96238	1.25343	15.6971	5.39503	3.18e-06	0.00156415
ENSG00000181215.15	C4orf50	2.60956	2.47862	15.6695	5.38531	3.22e-06	0.00156415
ENSG00000166501.14	PRKCB	1.80617	6.14577	15.6615	5.38253	3.23e-06	0.00156415
ENSG00000181856.15	SLC2A4	1.99707	1.49202	15.5432	5.34066	3.38e-06	0.00159465
ENSG00000163864.17	NMNAT3	1.1382	4.40816	15.0965	5.17863	4.03e-06	0.00171717
ENSG00000105376.5	ICAM5	2.45171	1.56909	14.9855	5.13737	4.22e-06	0.00171717
ENSG00000110675.13	ELMOD1	2.26016	2.75314	14.9774	5.13437	4.23e-06	0.00171717
ENSG00000124588.20	NQO2	1.09474	5.09662	14.9288	5.11615	4.31e-06	0.00171717
ENSG00000225345.3	SNX18P3	2.35861	1.46532	14.8946	5.10328	4.37e-06	0.00171717
ENSG00000186994.11	KANK3	1.75764	1.25649	14.8713	5.09449	4.42e-06	0.00171717
ENSG00000074370.18	ATP2A3	1.96498	3.09589	14.8698	5.09393	4.42e-06	0.00171717
ENSG00000099812.9	MISP	1.2478	0.961784	14.8228	5.07615	4.5e-06	0.00171717
ENSG00000211445.12	GPX3	2.0903	3.69012	14.7821	5.06071	4.58e-06	0.00171717
ENSG00000135253.13	KCP	1.71172	1.38105	14.7731	5.05728	4.6e-06	0.00171717
ENSG00000036530.9	CYP46A1	1.09912	4.52646	14.7126	5.03416	4.71e-06	0.00172442
ENSG00000121905.10	HPCA	2.00592	2.06172	14.4726	4.9413	5.2e-06	0.00185874
ENSG00000105289.15	TJP3	3.06206	2.17603	14.4352	4.92664	5.29e-06	0.00185874
ENSG00000013293.6	SLC7A14	1.93349	3.52997	14.1227	4.80219	6.03e-06	0.00203231
ENSG00000129451.12	KLK10	2.15165	1.80333	14.0936	4.79044	6.11e-06	0.00203231
ENSG00000088836.14	SLC4A11	2.81655	1.63121	14.0663	4.77936	6.18e-06	0.00203231
ENSG00000163032.12	VSNL1	1.86666	1.72566	14.0465	4.7713	6.23e-06	0.00203231
ENSG00000170775.3	GPR37	1.69704	3.12747	13.9455	4.73005	6.51e-06	0.00208474
ENSG00000084444.14	FAM234B	1.06046	5.86822	13.8542	4.69242	6.77e-06	0.00212729
ENSG00000166342.19	NETO1	1.96607	2.45221	13.8161	4.67659	6.89e-06	0.00212729
ENSG00000124191.18	TOX2	1.48896	3.90995	13.7708	4.65774	7.02e-06	0.00212729
ENSG00000177663.13	IL17RA	1.94817	5.70387	13.7166	4.63506	7.19e-06	0.00212729
ENSG00000272341.1	AL137003.2	1.51934	1.85848	13.703	4.62936	7.24e-06	0.00212729
ENSG00000133794.17	ARNTL	1.19438	3.69179	13.6291	4.59822	7.48e-06	0.00216228
ENSG00000143590.14	EFNA3	1.47112	4.906	13.5811	4.57788	7.64e-06	0.00217186
ENSG00000058335.15	RASGRF1	3.14671	1.65027	13.519	4.55145	7.85e-06	0.00217186
ENSG00000142449.13	FBN3	-1.85394	4.1168	-13.5126	4.54871	7.87e-06	0.00217186
ENSG00000161395.14	PGAP3	-1.05148	3.45942	-13.3659	4.48558	8.41e-06	0.00221636
ENSG00000155115.7	GTF3C6	-1.31563	3.95176	-13.3571	4.48178	8.44e-06	0.00221636
ENSG00000149054.16	ZNF215	1.11433	2.65819	13.3118	4.46209	8.61e-06	0.00221636
ENSG00000169918.9	OTUD7A	1.09618	4.53009	13.2973	4.45576	8.67e-06	0.00221636
ENSG00000183688.4	RFLNB	1.58077	4.8038	13.2755	4.44626	8.76e-06	0.00221636
ENSG00000163376.11	KBTBD8	1.20389	3.26109	13.1861	4.407	9.12e-06	0.00221636
ENSG00000183570.16	PCBP3	1.61241	3.21407	13.1715	4.40058	9.18e-06	0.00221636
ENSG00000006283.18	CACNA1G	1.62861	6.42789	13.1691	4.39953	9.19e-06	0.00221636
ENSG00000144278.15	GALNT13	0.965771	4.19586	13.1659	4.3981	9.2e-06	0.00221636
ENSG00000198796.7	ALPK2	2.43344	1.62372	13.1504	4.39127	9.27e-06	0.00221636
ENSG00000235034.7	C19orf81	1.27194	1.3861	12.9984	4.32357	9.94e-06	0.00230677
ENSG00000115896.16	PLCL1	1.12646	5.06726	12.9871	4.31846	9.99e-06	0.00230677
ENSG00000144847.13	IGSF11	1.6398	2.55224	12.9601	4.30632	1.01e-05	0.00230677
ENSG00000116985.12	BMP8B	1.37705	2.74414	12.9507	4.30208	1.02e-05	0.00230677
ENSG00000184497.13	TMEM255B	1.2349	2.05619	12.8673	4.26437	1.06e-05	0.00233383
ENSG00000166446.15	CDYL2	1.43037	4.09986	12.8165	4.24125	1.08e-05	0.00233383
ENSG00000121207.12	LRAT	2.85164	2.13812	12.7942	4.23106	1.09e-05	0.00233383
ENSG00000068831.19	RASGRP2	1.61987	3.35304	12.782	4.22544	1.1e-05	0.00233383
ENSG00000105131.8	EPHX3	0.941609	2.02226	12.7534	4.21233	1.11e-05	0.00233383
ENSG00000139725.8	RHOF	1.58685	3.83981	12.7457	4.2088	1.12e-05	0.00233383
ENSG00000225465.9	RFPL1S	1.88084	3.45656	12.7439	4.20798	1.12e-05	0.00233383
ENSG00000214776.12	AC092821.1	-2.16661	1.328	-12.7107	4.19271	1.14e-05	0.00234334
ENSG00000140511.11	HAPLN3	1.84848	2.16311	12.6726	4.17511	1.16e-05	0.00235457
ENSG00000155158.20	TTC39B	1.22808	4.14701	12.6526	4.1658	1.17e-05	0.00235457
ENSG00000111816.8	FRK	3.36679	2.13051	12.6231	4.15213	1.19e-05	0.00236113
ENSG00000100302.7	RASD2	2.79106	2.50188	12.5652	4.12513	1.22e-05	0.00238991
ENSG00000130270.16	ATP8B3	2.82667	2.93361	12.5431	4.11475	1.23e-05	0.00238991
ENSG00000123243.15	ITIH5	2.79616	3.05701	12.5259	4.1067	1.24e-05	0.00238991
ENSG00000131094.4	C1QL1	1.78266	2.95042	12.5065	4.09761	1.25e-05	0.00238991
ENSG00000100285.10	NEFH	1.55143	3.29754	12.3833	4.03931	1.33e-05	0.00250917
ENSG00000233396.8	LINC01719	0.914098	3.62058	12.3451	4.02109	1.35e-05	0.00252939
ENSG00000090539.15	CHRD	1.63585	3.52805	12.309	4.00378	1.38e-05	0.00254763
ENSG00000228824.7	MIR4500HG	1.60928	2.53318	12.2815	3.99059	1.4e-05	0.00255235
ENSG00000123545.6	NDUFAF4	1.01532	4.38807	12.2516	3.97619	1.42e-05	0.00255235
ENSG00000108370.17	RGS9	1.29338	3.77658	12.2427	3.97189	1.42e-05	0.00255235
ENSG00000110628.15	SLC22A18	1.18608	2.63576	12.1809	3.94201	1.47e-05	0.00257607
ENSG00000146013.11	GFRA3	-3.26862	3.37298	-12.168	3.9357	1.48e-05	0.00257607
ENSG00000154146.13	NRGN	2.61811	2.26081	12.1635	3.93352	1.48e-05	0.00257607
ENSG00000184697.7	CLDN6	2.5022	1.96351	12.1009	3.90299	1.53e-05	0.00263119
ENSG00000104888.10	SLC17A7	2.3385	3.04588	12.0667	3.88622	1.55e-05	0.00265059
ENSG00000166073.10	GPR176	1.36143	4.56909	12.0185	3.86249	1.59e-05	0.00268914
ENSG00000123104.12	ITPR2	1.77462	3.73085	11.9795	3.84321	1.62e-05	0.00270096
ENSG00000155846.17	PPARGC1B	1.12432	3.70827	11.9721	3.83957	1.63e-05	0.00270096
ENSG00000185666.14	SYN3	1.66545	4.76017	11.9172	3.81229	1.67e-05	0.00271892
ENSG00000171345.13	KRT19	1.75438	1.58925	11.9029	3.80514	1.68e-05	0.00271892
ENSG00000106605.11	BLVRA	1.03712	3.65272	11.8811	3.79427	1.7e-05	0.00271892
ENSG00000180834.7	MAP6D1	1.37892	2.82008	11.8749	3.79113	1.71e-05	0.00271892
ENSG00000168237.18	GLYCTK	-2.28087	3.41929	-11.8685	3.78796	1.71e-05	0.00271892
ENSG00000205710.4	C17orf107	1.38856	3.52939	11.7404	3.72339	1.83e-05	0.00285058
ENSG00000196104.11	SPOCK3	1.84956	2.42417	11.7265	3.71636	1.84e-05	0.00285058
ENSG00000155254.13	MARVELD1	-1.79911	4.73572	-11.7132	3.70959	1.85e-05	0.00285058
ENSG00000180448.10	ARHGAP45	0.840005	2.77401	11.7015	3.70363	1.86e-05	0.00285058
ENSG00000176533.13	GNG7	1.27369	4.42736	11.687	3.69624	1.88e-05	0.00285058
ENSG00000129255.16	MPDU1	-1.10623	4.42546	-11.6731	3.68914	1.89e-05	0.00285058
ENSG00000066248.15	NGEF	1.67579	2.78745	11.6559	3.68037	1.91e-05	0.00285171
ENSG00000151917.18	BEND6	1.29491	1.62147	11.5872	3.64511	1.98e-05	0.00292308
ENSG00000241218.1	AC063944.2	1.35891	1.59752	11.5755	3.63908	1.99e-05	0.00292308
ENSG00000177453.7	NIM1K	1.83935	2.17476	11.4996	3.5998	2.07e-05	0.00301512
ENSG00000172115.8	CYCS	0.832324	6.48995	11.4614	3.5799	2.11e-05	0.00305067
ENSG00000175573.7	C11orf68	-0.848947	4.34039	-11.4065	3.55118	2.17e-05	0.00308749
ENSG00000155886.11	SLC24A2	2.08263	2.86444	11.4004	3.54796	2.18e-05	0.00308749
ENSG00000197410.14	DCHS2	2.43006	3.85043	11.3815	3.53804	2.2e-05	0.00308749
ENSG00000155016.18	CYP2U1	0.942156	4.44203	11.342	3.51725	2.25e-05	0.00308749
ENSG00000143222.12	UFC1	-1.14697	4.66596	-11.3352	3.51363	2.25e-05	0.00308749
ENSG00000171608.16	PIK3CD	1.07588	4.53814	11.3332	3.5126	2.26e-05	0.00308749
ENSG00000134871.19	COL4A2	-0.913901	7.52898	-11.3201	3.50565	2.27e-05	0.00308749
ENSG00000257949.7	TEN1	-1.36983	1.11383	-11.3028	3.49651	2.29e-05	0.00308749
ENSG00000147231.14	RADX	1.49775	4.62588	11.2897	3.48957	2.31e-05	0.00308749
ENSG00000147234.10	FRMPD3	0.962249	4.54767	11.2796	3.48419	2.32e-05	0.00308749
ENSG00000279417.1	AC019322.4	1.0739	4.05187	11.276	3.48229	2.32e-05	0.00308749
ENSG00000006016.11	CRLF1	2.40463	2.22422	11.2477	3.46718	2.36e-05	0.00311106
ENSG00000165973.19	NELL1	2.13761	3.76172	11.1234	3.4005	2.52e-05	0.00327142
ENSG00000170379.20	TCAF2	2.13938	2.05678	11.1233	3.40048	2.52e-05	0.00327142
ENSG00000101331.17	CCM2L	1.58285	1.30598	11.112	3.39436	2.54e-05	0.00327142
ENSG00000133069.17	TMCC2	1.16864	6.02024	11.0954	3.38537	2.56e-05	0.00327362
ENSG00000171714.11	ANO5	1.61753	5.29231	11.079	3.37651	2.58e-05	0.00327362
ENSG00000088881.20	EBF4	1.48086	3.73396	11.0708	3.37207	2.59e-05	0.00327362
ENSG00000243701.7	DUBR	1.05914	5.58461	11.0466	3.35891	2.63e-05	0.00329324
ENSG00000145506.14	NKD2	1.29368	4.28031	11.0008	3.33394	2.69e-05	0.00333047
ENSG00000157502.13	PWWP3B	1.52575	3.14807	10.9909	3.32849	2.71e-05	0.00333047
ENSG00000121900.19	TMEM54	2.40843	1.44565	10.9872	3.32648	2.71e-05	0.00333047
ENSG00000123119.12	NECAB1	1.44013	4.35872	10.9421	3.30175	2.78e-05	0.00338943
ENSG00000044090.8	CUL7	-0.911461	6.03055	-10.912	3.28516	2.82e-05	0.00340716
ENSG00000176920.13	FUT2	0.935523	2.4184	10.9011	3.27915	2.84e-05	0.00340716
ENSG00000144285.21	SCN1A	2.08154	4.98435	10.8953	3.27593	2.85e-05	0.00340716
ENSG00000126583.11	PRKCG	1.6318	3.89216	10.8517	3.25176	2.92e-05	0.00346605
ENSG00000105357.17	MYH14	1.25582	4.88237	10.777	3.21013	3.04e-05	0.00358702
ENSG00000001461.17	NIPAL3	1.0074	4.72683	10.7076	3.17118	3.16e-05	0.00368923
ENSG00000151470.13	C4orf33	1.31026	3.65028	10.7023	3.16818	3.17e-05	0.00368923
ENSG00000114019.14	AMOTL2	-0.821169	6.22688	-10.6748	3.15266	3.22e-05	0.00371639
ENSG00000169894.18	MUC3A	2.43635	1.72678	10.6588	3.14359	3.25e-05	0.00371639
ENSG00000074211.14	PPP2R2C	1.43378	3.72818	10.6473	3.13705	3.27e-05	0.00371639
ENSG00000225930.4	LINC02249	1.08221	4.62456	10.6428	3.13453	3.27e-05	0.00371639
ENSG00000174749.6	FAM241A	2.55982	1.64377	10.6047	3.11284	3.34e-05	0.00377225
ENSG00000196275.14	GTF2IRD2	-1.56745	3.3697	-10.5804	3.099	3.39e-05	0.00379576
ENSG00000175147.13	TMEM51-AS1	1.26127	2.13947	10.5585	3.08647	3.43e-05	0.00379576
ENSG00000134070.5	IRAK2	1.66347	1.05837	10.5342	3.07257	3.48e-05	0.00379576
ENSG00000102871.16	TRADD	2.00308	1.19753	10.5326	3.07161	3.48e-05	0.00379576
ENSG00000087266.17	SH3BP2	-0.875252	5.77528	-10.5317	3.07111	3.48e-05	0.00379576
ENSG00000138604.10	GLCE	0.761566	5.13546	10.5274	3.06862	3.49e-05	0.00379576
ENSG00000108387.15	SEPTIN4	1.21456	3.63953	10.5054	3.05596	3.54e-05	0.00381983
ENSG00000185519.9	FAM131C	1.04153	1.25264	10.4867	3.0452	3.57e-05	0.00383361
ENSG00000105339.10	DENND3	0.983983	4.61657	10.4708	3.03604	3.61e-05	0.00383361
ENSG00000176092.15	CRYBG2	1.26823	1.39603	10.4672	3.03393	3.61e-05	0.00383361
ENSG00000145087.12	STXBP5L	0.829752	5.10721	10.404	2.99728	3.74e-05	0.00384433
ENSG00000126803.9	HSPA2	0.845109	3.64538	10.4	2.99495	3.75e-05	0.00384433
ENSG00000271614.1	ATP2B1-AS1	1.26842	2.37636	10.3949	2.99199	3.76e-05	0.00384433
ENSG00000154319.16	FAM167A	0.776644	4.39531	10.3717	2.97845	3.81e-05	0.00384433
ENSG00000278156.2	TSC22D1-AS1	-0.828879	2.16992	-10.3677	2.97613	3.82e-05	0.00384433
ENSG00000258130.8	AC106782.1	1.46987	1.3828	10.3677	2.97611	3.82e-05	0.00384433
ENSG00000086619.14	ERO1B	0.767694	4.17629	10.3657	2.97495	3.83e-05	0.00384433
ENSG00000165233.18	CARD19	0.87153	3.58798	10.3539	2.96806	3.85e-05	0.00384433
ENSG00000174032.17	SLC25A30	0.776904	4.18477	10.3517	2.96677	3.86e-05	0.00384433
ENSG00000061273.18	HDAC7	-0.768692	5.62319	-10.3307	2.95446	3.9e-05	0.00384433
ENSG00000285980.2	AP003025.2	1.64013	1.89387	10.3292	2.95361	3.91e-05	0.00384433
ENSG00000180155.20	LYNX1	1.72559	2.57189	10.3228	2.94982	3.92e-05	0.00384433
ENSG00000166669.13	ATF7IP2	0.838111	4.04974	10.3097	2.94213	3.95e-05	0.00384433
ENSG00000124374.9	PAIP2B	1.01804	4.8446	10.3039	2.93874	3.96e-05	0.00384433
ENSG00000163431.13	LMOD1	1.36709	2.03891	10.3	2.93645	3.97e-05	0.00384433
ENSG00000060709.15	RIMBP2	0.958869	5.3322	10.2962	2.93424	3.98e-05	0.00384433
ENSG00000284959.2	AC007262.2	1.28181	2.08578	10.2876	2.92914	4e-05	0.00384433
ENSG00000157613.11	CREB3L1	2.06656	2.66422	10.2787	2.92392	4.02e-05	0.00384433
ENSG00000164236.12	ANKRD33B	2.03164	3.20911	10.275	2.92172	4.03e-05	0.00384433
ENSG00000018236.15	CNTN1	1.5015	7.38604	10.2423	2.90241	4.11e-05	0.00389645
ENSG00000108984.15	MAP2K6	0.986879	7.12237	10.2298	2.895	4.14e-05	0.00390399
ENSG00000143845.15	ETNK2	0.882223	5.44336	10.2014	2.87814	4.2e-05	0.00391215
ENSG00000178038.17	ALS2CL	1.42217	2.64013	10.1929	2.8731	4.23e-05	0.00391215
ENSG00000260910.1	LINC00565	1.0217	1.26683	10.1909	2.87188	4.23e-05	0.00391215
ENSG00000226674.11	TEX41	2.10972	2.88718	10.1761	2.8631	4.27e-05	0.00391215
ENSG00000132846.6	ZBED3	-0.860318	4.31169	-10.1673	2.85781	4.29e-05	0.00391215
ENSG00000196581.11	AJAP1	1.04453	5.23787	10.1552	2.85058	4.32e-05	0.00391215
ENSG00000272870.3	AC097534.2	1.39336	2.40697	10.1378	2.84017	4.36e-05	0.00391215
ENSG00000175785.13	PRIMA1	-2.08778	3.70758	-10.137	2.83969	4.36e-05	0.00391215
ENSG00000133195.11	SLC39A11	0.948032	3.16786	10.1306	2.83586	4.38e-05	0.00391215
ENSG00000120088.14	CRHR1	1.68635	1.47999	10.1269	2.83369	4.39e-05	0.00391215
ENSG00000131459.13	GFPT2	1.01676	4.21177	10.123	2.83133	4.4e-05	0.00391215
ENSG00000198010.12	DLGAP2	2.22902	2.388	10.1204	2.82976	4.41e-05	0.00391215
ENSG00000159167.12	STC1	1.72451	3.12691	10.084	2.8079	4.5e-05	0.00396087
ENSG00000165548.11	TMEM63C	1.11098	4.28508	10.0735	2.80159	4.53e-05	0.00396087
ENSG00000186300.12	ZNF555	0.751592	5.04432	10.0711	2.80013	4.54e-05	0.00396087
ENSG00000126882.13	FAM78A	1.09025	2.69269	10.0655	2.79677	4.55e-05	0.00396087
ENSG00000184515.11	BEX5	1.02107	2.01002	10.0474	2.78584	4.6e-05	0.00397472
ENSG00000280229.1	AL161658.1	1.97738	2.17272	10.043	2.78319	4.61e-05	0.00397472
ENSG00000184524.6	CEND1	1.09563	4.00577	10.0328	2.77696	4.64e-05	0.00397963
ENSG00000171551.12	ECEL1	0.882635	4.88927	9.99632	2.75486	4.74e-05	0.00404586
ENSG00000152954.12	NRSN1	1.9604	3.62444	9.98844	2.75007	4.76e-05	0.00404586
ENSG00000148660.20	CAMK2G	0.735788	5.5595	9.95081	2.72713	4.87e-05	0.00411712
ENSG00000196511.14	TPK1	0.974611	2.24969	9.92102	2.7089	4.95e-05	0.00415993
ENSG00000008838.20	MED24	-0.854253	6.18936	-9.91744	2.70671	4.96e-05	0.00415993
ENSG00000101203.16	COL20A1	-2.44493	3.02193	-9.90604	2.69972	5e-05	0.00416865
ENSG00000167941.3	SOST	1.21331	4.07948	9.8322	2.65422	5.22e-05	0.00432332
ENSG00000204103.4	MAFB	0.887273	5.84164	9.82925	2.65239	5.23e-05	0.00432332
ENSG00000141404.16	GNAL	1.03561	5.53253	9.81511	2.64363	5.28e-05	0.00434001
ENSG00000168792.5	ABHD15	1.71535	3.35079	9.79759	2.63276	5.33e-05	0.00436195
ENSG00000196972.9	SMIM10L2B	0.771264	3.85288	9.79142	2.62893	5.35e-05	0.00436195
ENSG00000125657.5	TNFSF9	1.44431	1.53932	9.7571	2.60756	5.46e-05	0.00439063
ENSG00000099385.11	BCL7C	-0.940098	4.91042	-9.74816	2.60199	5.49e-05	0.00439063
ENSG00000173175.14	ADCY5	1.16335	6.02452	9.74511	2.60008	5.5e-05	0.00439063
ENSG00000189221.9	MAOA	1.70218	4.31414	9.74209	2.59819	5.51e-05	0.00439063
ENSG00000160783.19	PMF1	-1.40586	4.46125	-9.74138	2.59775	5.51e-05	0.00439063
ENSG00000047634.15	SCML1	1.07947	3.96676	9.73572	2.59421	5.53e-05	0.00439063
ENSG00000073464.12	CLCN4	0.939131	6.84907	9.72726	2.58892	5.56e-05	0.00439361
ENSG00000241231.2	AC068308.1	-1.19584	3.19549	-9.71307	2.58003	5.61e-05	0.00441195
ENSG00000080503.24	SMARCA2	1.38915	4.71209	9.67615	2.55685	5.74e-05	0.00447031
ENSG00000061918.13	GUCY1B1	1.04771	4.91378	9.67322	2.555	5.75e-05	0.00447031
ENSG00000204314.12	PRRT1	1.26498	2.59629	9.66972	2.5528	5.76e-05	0.00447031
ENSG00000182771.19	GRID1	1.41961	3.92668	9.65159	2.54137	5.82e-05	0.00450024
ENSG00000137261.14	KIAA0319	1.21407	3.04551	9.63724	2.53231	5.87e-05	0.00452013
ENSG00000226149.6	AL356124.1	1.21696	0.916955	9.62461	2.52432	5.92e-05	0.00452529
ENSG00000172350.10	ABCG4	1.14983	3.53228	9.61456	2.51796	5.95e-05	0.00452529
ENSG00000287629.1	AC006059.5	1.0685	1.28089	9.61434	2.51782	5.96e-05	0.00452529
ENSG00000182372.9	CLN8	0.818137	5.49662	9.55483	2.47999	6.18e-05	0.00467296
ENSG00000147257.14	GPC3	1.74415	4.81948	9.52849	2.46317	6.28e-05	0.00472907
ENSG00000064989.13	CALCRL	1.47825	2.72141	9.51853	2.45679	6.32e-05	0.00473819
ENSG00000154898.15	CCDC144CP	0.947252	4.15856	9.49541	2.44197	6.41e-05	0.00477511
ENSG00000151789.12	ZNF385D	1.05062	4.02016	9.49237	2.44002	6.42e-05	0.00477511
ENSG00000007001.12	UPP2	1.28768	1.11551	9.45215	2.41413	6.58e-05	0.00486349
ENSG00000263089.1	AC007114.2	0.934508	1.70792	9.44926	2.41227	6.59e-05	0.00486349
ENSG00000166896.9	ATP23	0.916605	2.07721	9.43574	2.40354	6.65e-05	0.00487048
ENSG00000099822.3	HCN2	1.08107	3.40597	9.43002	2.39984	6.67e-05	0.00487048
ENSG00000281106.4	TMEM272	1.05908	1.16506	9.42358	2.39568	6.7e-05	0.00487048
ENSG00000253368.4	TRNP1	1.56432	4.29389	9.4197	2.39317	6.71e-05	0.00487048
ENSG00000287306.1	AC016821.1	1.96926	1.64986	9.41406	2.38952	6.74e-05	0.00487048
ENSG00000140320.12	BAHD1	0.707399	6.0562	9.40426	2.38316	6.78e-05	0.00487364
ENSG00000180071.20	ANKRD18A	2.18679	2.05746	9.40008	2.38045	6.79e-05	0.00487364
ENSG00000145569.6	OTULINL	1.53569	3.69188	9.38328	2.36954	6.87e-05	0.00488739
ENSG00000219545.11	UMAD1	0.790044	3.56329	9.37563	2.36457	6.9e-05	0.00488739
ENSG00000144868.13	TMEM108	0.978215	4.10528	9.37144	2.36184	6.92e-05	0.00488739
ENSG00000079999.14	KEAP1	-0.832684	4.82809	-9.37004	2.36093	6.92e-05	0.00488739
ENSG00000132821.12	VSTM2L	1.13879	6.35486	9.35901	2.35375	6.97e-05	0.00490181
ENSG00000075651.16	PLD1	1.75814	3.11301	9.35058	2.34825	7.01e-05	0.0049084
ENSG00000254602.2	AP000662.1	-1.33338	2.79345	-9.33278	2.33663	7.09e-05	0.00494399
ENSG00000172175.15	MALT1	0.789383	6.04214	9.32587	2.33211	7.12e-05	0.00494616
ENSG00000008323.15	PLEKHG6	1.44917	1.79241	9.31495	2.32496	7.17e-05	0.00495063
ENSG00000173559.13	NABP1	1.45355	3.84169	9.3107	2.32218	7.18e-05	0.00495063
ENSG00000110660.15	SLC35F2	1.4422	2.37129	9.30597	2.31908	7.21e-05	0.00495063
ENSG00000153823.18	PID1	1.82429	3.34693	9.27964	2.30179	7.33e-05	0.00501391
ENSG00000175344.18	CHRNA7	1.06238	5.95367	9.27143	2.29639	7.36e-05	0.00502068
ENSG00000106341.11	PPP1R17	2.13636	3.39486	9.26239	2.29044	7.41e-05	0.00503019
ENSG00000150054.18	MPP7	1.1295	3.29059	9.24373	2.27813	7.49e-05	0.00503881
ENSG00000179542.16	SLITRK4	1.57256	4.52457	9.23818	2.27447	7.52e-05	0.00503881
ENSG00000243620.2	AC092957.1	-1.52732	4.9668	-9.2359	2.27296	7.53e-05	0.00503881
ENSG00000180720.7	CHRM4	2.29398	1.31683	9.23034	2.26928	7.56e-05	0.00503881
ENSG00000253661.2	ZFHX4-AS1	-1.14579	5.71132	-9.22271	2.26424	7.59e-05	0.00503881
ENSG00000261801.6	LOXL1-AS1	1.6408	2.67831	9.21882	2.26167	7.61e-05	0.00503881
ENSG00000143375.15	CGN	1.65399	2.23728	9.21819	2.26125	7.61e-05	0.00503881
ENSG00000108187.16	PBLD	-1.39077	1.67125	-9.2037	2.25165	7.69e-05	0.00506226
ENSG00000235436.10	DPY19L2P4	1.6903	1.28124	9.19923	2.24868	7.71e-05	0.00506226
ENSG00000125355.15	TMEM255A	2.24767	4.73385	9.19138	2.24348	7.75e-05	0.00506891
ENSG00000132970.14	WASF3	0.733874	6.42206	9.18386	2.23847	7.78e-05	0.00507464
ENSG00000162551.14	ALPL	1.61628	4.08468	9.17705	2.23395	7.82e-05	0.00507812
ENSG00000159307.19	SCUBE1	1.16574	6.60969	9.15999	2.22259	7.9e-05	0.00509702
ENSG00000079156.17	OSBPL6	0.76241	5.60627	9.15739	2.22086	7.91e-05	0.00509702
ENSG00000162817.7	C1orf115	1.4057	3.99311	9.15419	2.21872	7.93e-05	0.00509702
ENSG00000112276.14	BVES	0.868693	3.97101	9.14511	2.21267	7.98e-05	0.00510823
ENSG00000096070.19	BRPF3	-0.843011	6.30517	-9.13378	2.2051	8.03e-05	0.00512019
ENSG00000164647.9	STEAP1	1.03311	1.20748	9.12879	2.20177	8.06e-05	0.00512019
ENSG00000260230.3	FRRS1L	1.56077	6.34745	9.12472	2.19904	8.08e-05	0.00512019
ENSG00000167549.18	CORO6	1.43104	2.78616	9.11757	2.19426	8.12e-05	0.00512258
ENSG00000008118.10	CAMK1G	1.22567	2.9596	9.11295	2.19116	8.14e-05	0.00512258
ENSG00000198753.12	PLXNB3	-1.87941	3.28514	-9.08929	2.17529	8.27e-05	0.00515092
ENSG00000233058.2	LINC00884	0.702161	4.28702	9.08556	2.17279	8.29e-05	0.00515092
ENSG00000157103.12	SLC6A1	0.853251	5.41535	9.07645	2.16666	8.33e-05	0.00515092
ENSG00000234028.3	EIF2AK3-DT	1.21803	1.45313	9.07596	2.16633	8.34e-05	0.00515092
ENSG00000198915.11	RASGEF1A	1.78677	2.00801	9.07358	2.16473	8.35e-05	0.00515092
ENSG00000088387.19	DOCK9	1.02447	3.98514	9.06684	2.16019	8.39e-05	0.00515092
ENSG00000139531.13	SUOX	-0.697766	4.57475	-9.06642	2.15991	8.39e-05	0.00515092
ENSG00000071073.13	MGAT4A	0.861377	5.90212	9.04981	2.14871	8.48e-05	0.00518008
ENSG00000116032.5	GRIN3B	1.15929	2.89932	9.04479	2.14533	8.5e-05	0.00518008
ENSG00000089060.11	SLC8B1	1.33782	2.96702	9.04171	2.14324	8.52e-05	0.00518008
ENSG00000174405.13	LIG4	0.867126	5.37673	9.02534	2.13218	8.61e-05	0.00520119
ENSG00000280287.1	AC131212.3	0.873573	3.77607	9.02488	2.13187	8.61e-05	0.00520119
ENSG00000279088.1	AC022400.6	-0.7692	2.61825	-9.00602	2.11909	8.72e-05	0.0052318
ENSG00000239926.1	PRDX3P4	0.947259	1.63018	9.00461	2.11814	8.73e-05	0.0052318
ENSG00000180336.18	MEIOC	2.05778	1.92868	9.0002	2.11515	8.75e-05	0.0052318
ENSG00000204923.4	FBXO48	0.905462	2.47611	8.98518	2.10495	8.84e-05	0.005237
ENSG00000118946.12	PCDH17	1.13821	6.54967	8.98513	2.10491	8.84e-05	0.005237
ENSG00000274461.2	AC023282.1	0.810546	2.12468	8.97517	2.09814	8.9e-05	0.005237
ENSG00000171004.18	HS6ST2	1.09981	5.11783	8.97462	2.09777	8.9e-05	0.005237
ENSG00000128165.9	ADM2	1.37346	2.6987	8.97309	2.09673	8.91e-05	0.005237
ENSG00000173786.17	CNP	-0.918339	6.78459	-8.96553	2.09158	8.95e-05	0.00524549
ENSG00000004660.15	CAMKK1	0.778288	3.36045	8.95992	2.08776	8.98e-05	0.00524745
ENSG00000112232.9	KHDRBS2	1.04527	4.86229	8.92828	2.06615	9.17e-05	0.00530844
ENSG00000135828.11	RNASEL	1.08616	2.87821	8.92149	2.06151	9.21e-05	0.00530844
ENSG00000143942.5	CHAC2	1.02256	1.99664	8.91896	2.05977	9.23e-05	0.00530844
ENSG00000078596.11	ITM2A	2.05028	1.76489	8.91628	2.05794	9.24e-05	0.00530844
ENSG00000164465.18	DCBLD1	1.11556	2.89966	8.91213	2.05509	9.27e-05	0.00530844
ENSG00000143502.15	SUSD4	2.23951	3.45648	8.91058	2.05403	9.28e-05	0.00530844
ENSG00000139445.18	FOXN4	-2.84988	2.60179	-8.90114	2.04756	9.33e-05	0.00530844
ENSG00000120049.19	KCNIP2	1.71132	3.91794	8.90054	2.04715	9.34e-05	0.00530844
ENSG00000157214.14	STEAP2	0.89565	2.13305	8.89435	2.0429	9.38e-05	0.00530844
ENSG00000171357.6	LURAP1	0.88633	2.22718	8.89285	2.04187	9.38e-05	0.00530844
ENSG00000184388.5	PABPC1L2B	2.1407	1.17789	8.87942	2.03263	9.47e-05	0.00531337
ENSG00000161714.12	PLCD3	1.39208	3.89218	8.87059	2.02656	9.52e-05	0.00531337
ENSG00000196586.16	MYO6	0.831826	6.93386	8.86889	2.02539	9.53e-05	0.00531337
ENSG00000196116.8	TDRD7	1.07664	3.56257	8.86533	2.02294	9.55e-05	0.00531337
ENSG00000137692.12	DCUN1D5	0.82811	6.20829	8.86471	2.02251	9.56e-05	0.00531337
ENSG00000175048.17	ZDHHC14	1.31232	4.82685	8.85977	2.0191	9.59e-05	0.00531337
ENSG00000146278.11	PNRC1	-0.79297	5.70731	-8.858	2.01789	9.6e-05	0.00531337
ENSG00000118160.14	SLC8A2	1.83086	4.30527	8.8531	2.01451	9.63e-05	0.00531404
ENSG00000198879.11	SFMBT2	1.11572	5.34422	8.84791	2.01093	9.66e-05	0.00531579
ENSG00000129038.16	LOXL1	0.789331	4.99792	8.84297	2.00752	9.7e-05	0.00531671
ENSG00000067715.14	SYT1	1.08171	7.10081	8.83375	2.00114	9.75e-05	0.00533267
ENSG00000139722.7	VPS37B	-0.769659	5.20207	-8.79963	1.9775	9.98e-05	0.00543703
ENSG00000132879.14	FBXO44	0.738185	5.01258	8.7781	1.96254	0.000101179	0.00546382
ENSG00000065615.14	CYB5R4	0.823251	4.42962	8.77713	1.96187	0.000101244	0.00546382
ENSG00000106565.18	TMEM176B	2.44068	1.68657	8.77325	1.95916	0.000101504	0.00546382
ENSG00000067057.17	PFKP	1.00135	5.90209	8.77302	1.959	0.000101519	0.00546382
ENSG00000170004.17	CHD3	-0.846607	7.85199	-8.7693	1.95641	0.000101769	0.00546382
ENSG00000171864.5	PRND	1.25209	4.0781	8.75155	1.94404	0.000102969	0.00550564
ENSG00000174428.18	GTF2IRD2B	-1.55828	4.40557	-8.74873	1.94207	0.000103162	0.00550564
ENSG00000204304.12	PBX2	-0.761525	6.71002	-8.73941	1.93556	0.0001038	0.00550832
ENSG00000187553.10	CYP26C1	3.47553	2.33997	8.73217	1.93049	0.0001043	0.00550832
ENSG00000054356.14	PTPRN	1.42296	5.36613	8.72974	1.9288	0.000104468	0.00550832
ENSG00000113739.10	STC2	1.12103	3.55348	8.72037	1.92223	0.000105119	0.00550832
ENSG00000172936.14	MYD88	-1.14456	3.90393	-8.71985	1.92187	0.000105155	0.00550832
ENSG00000088340.16	FER1L4	1.88628	3.52365	8.71739	1.92015	0.000105327	0.00550832
ENSG00000168843.14	FSTL5	2.27713	5.56807	8.71689	1.91979	0.000105362	0.00550832
ENSG00000272899.4	ATP6V1FNB	1.09623	2.555	8.70759	1.91328	0.000106015	0.00552633
ENSG00000108439.10	PNPO	1.20748	3.29052	8.70279	1.90991	0.000106353	0.0055279
ENSG00000069849.11	ATP1B3	0.645622	6.53824	8.6677	1.88523	0.000108868	0.00564223
ENSG00000185737.13	NRG3	0.956079	5.42116	8.66146	1.88083	0.000109322	0.00564947
ENSG00000101938.15	CHRDL1	1.27066	4.35148	8.64619	1.87005	0.000110443	0.00569099
ENSG00000154511.12	DIPK1A	0.882197	2.97346	8.6278	1.85704	0.00011181	0.00572118
ENSG00000049239.12	H6PD	-0.925952	5.28798	-8.62247	1.85327	0.00011221	0.00572118
ENSG00000172554.12	SNTG2	1.06259	1.37259	8.618	1.85011	0.000112547	0.00572118
ENSG00000276203.5	ANKRD20A3	1.01017	1.67092	8.61743	1.8497	0.00011259	0.00572118
ENSG00000085662.14	AKR1B1	0.758584	5.99001	8.61698	1.84938	0.000112624	0.00572118
ENSG00000230490.3	AL139383.1	-2.49553	3.18492	-8.60102	1.83806	0.000113837	0.00576643
ENSG00000182057.5	OGFRP1	0.766978	3.79051	8.5933	1.83257	0.000114428	0.00578008
ENSG00000173905.9	GOLIM4	0.665337	5.87663	8.58748	1.82843	0.000114877	0.00578013
ENSG00000121064.12	SCPEP1	1.17998	4.07267	8.58358	1.82566	0.000115179	0.00578013
ENSG00000223501.9	VPS52	-0.917432	4.9022	-8.58077	1.82366	0.000115396	0.00578013
ENSG00000137364.5	TPMT	0.747516	3.7002	8.57388	1.81875	0.000115933	0.00579085
ENSG00000151572.18	ANO4	1.05836	4.48348	8.56076	1.8094	0.000116962	0.00581849
ENSG00000187867.10	PALM3	1.56889	3.20837	8.55541	1.80558	0.000117385	0.00581849
ENSG00000163520.14	FBLN2	1.07658	5.80783	8.55447	1.80491	0.00011746	0.00581849
ENSG00000174946.7	GPR171	1.1171	1.58471	8.54145	1.79561	0.000118497	0.00583674
ENSG00000170743.17	SYT9	1.30807	4.09913	8.54087	1.79519	0.000118543	0.00583674
ENSG00000132294.15	EFR3A	0.863678	5.467	8.53761	1.79286	0.000118805	0.00583674
ENSG00000103316.11	CRYM	1.2652	1.22972	8.52649	1.7849	0.000119701	0.00585559
ENSG00000070882.13	OSBPL3	0.784314	5.52263	8.52476	1.78366	0.000119842	0.00585559
ENSG00000177788.6	AL162595.1	0.89627	3.241	8.51276	1.77505	0.00012082	0.00588733
ENSG00000157152.17	SYN2	1.07983	3.1826	8.50464	1.76923	0.000121486	0.00590378
ENSG00000250241.6	AC105383.1	1.79307	3.16575	8.49435	1.76183	0.000122338	0.00592321
ENSG00000186479.5	RGS7BP	1.42391	3.40024	8.49183	1.76002	0.000122547	0.00592321
ENSG00000125454.12	SLC25A19	0.859871	1.98796	8.48413	1.75448	0.00012319	0.00593827
ENSG00000132434.9	LANCL2	-1.36231	4.2792	-8.48013	1.7516	0.000123525	0.00593848
ENSG00000186615.11	KTN1-AS1	0.905022	2.60855	8.4692	1.74373	0.000124446	0.00596677
ENSG00000136161.12	RCBTB2	-1.25487	4.68548	-8.45835	1.73589	0.00012537	0.00598243
ENSG00000167702.12	KIFC2	0.893498	5.7674	8.44971	1.72965	0.00012611	0.00598243
ENSG00000136235.16	GPNMB	1.54465	4.4503	8.44848	1.72876	0.000126216	0.00598243
ENSG00000240694.9	PNMA2	0.655752	7.17507	8.44663	1.72742	0.000126376	0.00598243
ENSG00000162736.17	NCSTN	-0.708113	6.60892	-8.43863	1.72164	0.000127067	0.00598243
ENSG00000203666.12	EFCAB2	-1.53972	3.16637	-8.43541	1.71931	0.000127347	0.00598243
ENSG00000249896.2	LINC02495	1.98314	1.46911	8.43537	1.71928	0.00012735	0.00598243
ENSG00000246705.4	H2AFJ	0.865118	4.10182	8.4308	1.71597	0.000127748	0.00598243
ENSG00000134575.12	ACP2	-0.727319	4.62698	-8.43049	1.71575	0.000127775	0.00598243
ENSG00000142920.17	AZIN2	1.069	3.59419	8.40742	1.69901	0.000129808	0.00604618
ENSG00000005884.18	ITGA3	0.8881	4.70907	8.40738	1.69898	0.000129811	0.00604618
ENSG00000137124.8	ALDH1B1	0.720222	4.59115	8.38987	1.68626	0.000131378	0.00610331
ENSG00000139266.6	43899	0.738845	4.68492	8.38264	1.68099	0.000132032	0.00611783
ENSG00000197563.11	PIGN	0.722282	5.29203	8.35835	1.66327	0.000134255	0.00613
ENSG00000100201.21	DDX17	-0.735551	9.94353	-8.35473	1.66062	0.000134591	0.00613
ENSG00000143847.15	PPFIA4	1.40273	4.85714	8.35366	1.65984	0.00013469	0.00613
ENSG00000279853.1	AC004453.2	1.54228	0.889002	8.34666	1.65473	0.000135341	0.00613
ENSG00000160867.15	FGFR4	1.92591	2.62775	8.34462	1.65323	0.000135532	0.00613
ENSG00000099284.14	H2AFY2	-0.76178	6.15613	-8.34339	1.65233	0.000135646	0.00613
ENSG00000253882.6	AC099548.2	1.85938	1.50583	8.34118	1.65072	0.000135853	0.00613
ENSG00000214595.11	EML6	1.24668	4.8156	8.3404	1.65014	0.000135926	0.00613
ENSG00000140548.10	ZNF710	-0.894498	5.4246	-8.33898	1.6491	0.00013606	0.00613
ENSG00000101049.17	SGK2	1.02478	1.47042	8.33809	1.64845	0.000136143	0.00613
ENSG00000119630.14	PGF	1.47002	2.79639	8.33681	1.64752	0.000136263	0.00613
ENSG00000113621.14	TXNDC15	-0.851598	5.32639	-8.33186	1.64389	0.000136729	0.00613
ENSG00000175634.15	RPS6KB2	-0.666513	4.13911	-8.33176	1.64382	0.000136739	0.00613
ENSG00000156508.18	EEF1A1	-0.6488	12.0421	-8.32064	1.63567	0.000137793	0.00616183
ENSG00000121274.12	TENT4B	0.618366	5.26187	8.30842	1.62669	0.000138962	0.00619613
ENSG00000123411.15	IKZF4	-0.922139	4.61662	-8.30542	1.62449	0.00013925	0.00619613
ENSG00000178922.16	HYI	-1.15484	2.66122	-8.29726	1.61848	0.00014004	0.00621583
ENSG00000164576.12	SAP30L	0.619908	6.12217	8.28608	1.61025	0.00014113	0.00624873
ENSG00000272645.3	GTF2IP20	-0.763129	2.4814	-8.28039	1.60606	0.000141687	0.00625797
ENSG00000196083.10	IL1RAP	1.42429	4.18618	8.27475	1.6019	0.000142243	0.00626006
ENSG00000135439.11	AGAP2	1.40996	6.21333	8.27151	1.59951	0.000142563	0.00626006
ENSG00000119720.18	NRDE2	-0.662067	5.34739	-8.2693	1.59788	0.000142782	0.00626006
ENSG00000251209.9	LINC00923	1.14827	2.66197	8.25545	1.58765	0.000144163	0.00630522
ENSG00000223953.6	C1QTNF5	-1.1135	4.34229	-8.24975	1.58343	0.000144737	0.0063149
ENSG00000141510.17	TP53	-1.11865	5.1484	-8.24187	1.5776	0.000145533	0.00633421
ENSG00000143674.11	MAP3K21	1.53145	2.30199	8.23656	1.57367	0.000146072	0.0063423
ENSG00000103145.10	HCFC1R1	0.90107	4.28989	8.23156	1.56996	0.000146583	0.00634908
ENSG00000280385.1	AP000648.4	0.724375	5.08146	8.22488	1.56501	0.000147267	0.00636335
ENSG00000204839.9	MROH6	0.742856	1.37694	8.22138	1.56241	0.000147627	0.00636359
ENSG00000112699.11	GMDS	0.834074	2.68045	8.20444	1.54982	0.000149386	0.00641482
ENSG00000148481.14	MINDY3	1.0089	5.49011	8.20267	1.5485	0.000149571	0.00641482
ENSG00000169860.7	P2RY1	1.76827	4.52251	8.19963	1.54624	0.000149889	0.00641482
ENSG00000168487.19	BMP1	-0.855849	4.58813	-8.19322	1.54147	0.000150563	0.00642831
ENSG00000105559.12	PLEKHA4	-2.35055	4.16053	-8.18135	1.53262	0.00015182	0.00645637
ENSG00000257913.2	DDN-AS1	1.52091	3.37184	8.18022	1.53178	0.00015194	0.00645637
ENSG00000159733.13	ZFYVE28	1.08383	3.2485	8.15849	1.51555	0.000154275	0.0065294
ENSG00000138660.12	AP1AR	0.677693	4.76587	8.15746	1.51478	0.000154387	0.0065294
ENSG00000089472.16	HEPH	0.632346	6.09438	8.15117	1.51007	0.000155071	0.0065429
ENSG00000266947.1	AC022916.1	0.816976	1.3201	8.14756	1.50737	0.000155466	0.00654416
ENSG00000184922.14	FMNL1	1.29948	3.41567	8.13809	1.50028	0.000156505	0.00657248
ENSG00000140022.13	STON2	0.796052	6.01414	8.12738	1.49224	0.000157691	0.00658454
ENSG00000161653.11	NAGS	1.37158	1.70978	8.12646	1.49155	0.000157794	0.00658454
ENSG00000262691.1	AC040160.1	1.64549	1.15666	8.12555	1.49087	0.000157894	0.00658454
ENSG00000132326.12	PER2	-0.867189	3.85325	-8.12056	1.48712	0.000158451	0.00659244
ENSG00000060656.20	PTPRU	0.913333	6.37196	8.11514	1.48305	0.000159058	0.00660238
ENSG00000121690.11	DEPDC7	0.922617	1.89889	8.09033	1.46437	0.000161872	0.00667342
ENSG00000198563.14	DDX39B	-0.628741	7.86267	-8.08903	1.46339	0.000162021	0.00667342
ENSG00000139514.13	SLC7A1	0.788926	6.39718	8.08755	1.46227	0.000162191	0.00667342
ENSG00000162104.10	ADCY9	0.598812	5.81801	8.08567	1.46086	0.000162407	0.00667342
ENSG00000135736.6	CCDC102A	-1.29196	2.83657	-8.08187	1.45799	0.000162845	0.00667342
ENSG00000135709.12	KIAA0513	0.908041	6.00239	8.07513	1.4529	0.000163624	0.00667342
ENSG00000134873.10	CLDN10	2.2745	2.17504	8.07503	1.45282	0.000163636	0.00667342
ENSG00000279608.1	AL353795.3	0.897578	2.84934	8.06657	1.44643	0.000164621	0.00667342
ENSG00000263001.6	GTF2I	-0.580033	8.67297	-8.06262	1.44345	0.000165082	0.00667342
ENSG00000240184.7	PCDHGC3	-0.857036	5.94103	-8.06087	1.44212	0.000165288	0.00667342
ENSG00000163071.11	SPATA18	-2.59056	3.24331	-8.05102	1.43467	0.000166448	0.00667342
ENSG00000175602.4	CCDC85B	0.610168	3.95391	8.05009	1.43396	0.000166558	0.00667342
ENSG00000166548.16	TK2	-0.668408	4.20219	-8.05003	1.43391	0.000166565	0.00667342
ENSG00000260238.6	PMF1-BGLAP	-0.759487	2.68667	-8.04953	1.43353	0.000166625	0.00667342
ENSG00000174599.5	TRAM1L1	1.18542	4.10055	8.04777	1.4322	0.000166834	0.00667342
ENSG00000132561.14	MATN2	-2.00803	4.24376	-8.04562	1.43057	0.000167089	0.00667342
ENSG00000113140.11	SPARC	-0.95675	9.10594	-8.04556	1.43052	0.000167096	0.00667342
ENSG00000280399.1	AC022497.1	0.692071	2.16216	8.0396	1.42601	0.000167805	0.00667544
ENSG00000135447.17	PPP1R1A	1.39621	4.80447	8.03888	1.42546	0.000167891	0.00667544
ENSG00000182472.9	CAPN12	1.30131	1.12527	8.03136	1.41975	0.000168793	0.00669645
ENSG00000253250.3	C8orf88	1.10517	2.49964	8.01727	1.40905	0.000170496	0.00672952
ENSG00000158769.18	F11R	0.680902	4.50026	8.01667	1.40859	0.000170569	0.00672952
ENSG00000002933.9	TMEM176A	2.49791	1.91186	8.01516	1.40745	0.000170752	0.00672952
ENSG00000139233.7	LLPH	0.565507	3.75396	8.00947	1.40311	0.000171447	0.00673014
ENSG00000152475.7	ZNF837	-1.10638	1.79282	-8.00889	1.40267	0.000171519	0.00673014
ENSG00000142327.13	RNPEPL1	-0.625441	4.30969	-7.99521	1.39225	0.000173203	0.00674678
ENSG00000280381.1	AC026362.2	-0.646723	0.854889	-7.99014	1.38839	0.000173831	0.00674678
ENSG00000131398.14	KCNC3	1.04785	5.37541	7.98702	1.38601	0.00017422	0.00674678
ENSG00000198929.13	NOS1AP	0.623798	5.33438	7.98527	1.38467	0.000174438	0.00674678
ENSG00000175497.16	DPP10	1.31863	5.35589	7.98314	1.38304	0.000174705	0.00674678
ENSG00000178202.13	POGLUT3	-0.964016	4.48657	-7.98143	1.38173	0.000174919	0.00674678
ENSG00000172889.16	EGFL7	1.86327	3.02026	7.98048	1.38101	0.000175038	0.00674678
ENSG00000123124.14	WWP1	0.616683	5.56803	7.9782	1.37927	0.000175323	0.00674678
ENSG00000099308.10	MAST3	0.678182	5.37156	7.9762	1.37774	0.000175575	0.00674678
ENSG00000251364.7	AC107884.1	0.88688	2.83794	7.97516	1.37695	0.000175705	0.00674678
ENSG00000160703.16	NLRX1	-1.33548	2.41702	-7.96675	1.37051	0.000176768	0.00676344
ENSG00000279277.2	AC012020.1	0.911416	3.02778	7.96576	1.36976	0.000176893	0.00676344
ENSG00000254615.3	AC027031.2	1.27227	3.26597	7.95636	1.36256	0.00017809	0.00679471
ENSG00000213462.5	ERV3-1	0.635123	6.0879	7.95166	1.35896	0.000178692	0.00680319
ENSG00000158286.13	RNF207	1.46002	1.97837	7.93226	1.34407	0.000181202	0.00688416
ENSG00000198168.9	SVIP	1.55292	5.13083	7.92904	1.3416	0.000181622	0.00688551
ENSG00000283757.1	AL031686.1	1.21498	3.41333	7.91348	1.32963	0.00018367	0.00694015
ENSG00000100395.15	L3MBTL2	-0.564621	4.83546	-7.91222	1.32866	0.000183837	0.00694015
ENSG00000149257.14	SERPINH1	-1.15931	7.30612	-7.90856	1.32584	0.000184323	0.00694388
ENSG00000102452.17	NALCN	1.29964	3.86539	7.89115	1.31241	0.000186656	0.007017
ENSG00000168993.15	CPLX1	1.59727	3.18907	7.88041	1.30412	0.000188111	0.00704272
ENSG00000181773.7	GPR3	1.15849	1.62509	7.87545	1.30028	0.000188787	0.00704272
ENSG00000281189.1	GHET1	1.97231	1.2279	7.87501	1.29994	0.000188848	0.00704272
ENSG00000144191.11	CNGA3	1.30365	3.63487	7.86811	1.2946	0.000189794	0.00704272
ENSG00000140093.10	SERPINA10	1.49043	1.11359	7.86651	1.29336	0.000190014	0.00704272
ENSG00000181072.11	CHRM2	0.790087	2.68386	7.86301	1.29065	0.000190496	0.00704272
ENSG00000164620.9	RELL2	1.33994	4.36263	7.85864	1.28726	0.000191101	0.00704272
ENSG00000175894.18	TSPEAR	0.990207	2.15474	7.85815	1.28689	0.000191169	0.00704272
ENSG00000011347.9	SYT7	0.970945	5.40306	7.85745	1.28634	0.000191266	0.00704272
ENSG00000134215.16	VAV3	1.04489	3.65114	7.85666	1.28573	0.000191376	0.00704272
ENSG00000102878.16	HSF4	1.44408	2.1376	7.85461	1.28414	0.00019166	0.00704272
ENSG00000109113.20	RAB34	-0.829375	4.22229	-7.84777	1.27883	0.000192615	0.00704988
ENSG00000149328.14	GLB1L2	0.998981	4.8662	7.84758	1.27869	0.000192641	0.00704988
ENSG00000065600.12	PACC1	0.74162	4.66001	7.83438	1.26844	0.000194498	0.00710333
ENSG00000147162.14	OGT	-0.709663	8.058	-7.82555	1.26157	0.000195751	0.00713423
ENSG00000178623.12	GPR35	1.24478	2.62232	7.82283	1.25945	0.00019614	0.00713423
ENSG00000152082.14	MZT2B	-0.640896	5.11092	-7.81619	1.25428	0.00019709	0.0071484
ENSG00000145358.6	DDIT4L	1.35568	1.22526	7.81455	1.253	0.000197326	0.0071484
ENSG00000130775.16	THEMIS2	1.23621	2.3749	7.80777	1.24772	0.000198303	0.00715593
ENSG00000196872.12	KIAA1211L	1.93594	1.33671	7.8059	1.24626	0.000198574	0.00715593
ENSG00000182256.13	GABRG3	1.28203	2.5904	7.80481	1.24541	0.000198732	0.00715593
ENSG00000041515.16	MYO16	0.745459	5.14713	7.80044	1.242	0.000199367	0.00716444
ENSG00000116157.6	GPX7	-1.03262	4.18916	-7.79295	1.23616	0.00020046	0.00717549
ENSG00000184005.11	ST6GALNAC3	0.736081	5.94983	7.79285	1.23607	0.000200475	0.00717549
ENSG00000121101.15	TEX14	0.973901	1.30906	7.78523	1.23012	0.000201595	0.0072012
ENSG00000131979.19	GCH1	1.52231	2.48408	7.78028	1.22625	0.000202325	0.00720819
ENSG00000267750.6	RUNDC3A-AS1	1.02715	1.32571	7.77846	1.22482	0.000202595	0.00720819
ENSG00000226237.2	GAS1RR	1.1431	1.85075	7.77084	1.21886	0.000203728	0.00723417
ENSG00000176769.9	TCERG1L	0.99777	2.83534	7.76251	1.21233	0.000204974	0.00725876
ENSG00000105755.8	ETHE1	0.677832	2.56844	7.76081	1.211	0.000205231	0.00725876
ENSG00000123739.11	PLA2G12A	0.691265	4.90549	7.75183	1.20395	0.000206586	0.00729232
ENSG00000130176.8	CNN1	1.32577	1.75419	7.74477	1.1984	0.00020766	0.00731584
ENSG00000057294.14	PKP2	1.14013	3.78706	7.73614	1.19162	0.00020898	0.00733999
ENSG00000225793.3	AL080250.1	1.07396	2.54985	7.73494	1.19068	0.000209164	0.00733999
ENSG00000103710.11	RASL12	0.967956	2.64416	7.73178	1.18819	0.000209652	0.00734272
ENSG00000247626.5	MARS2	0.699942	4.25381	7.72658	1.1841	0.000210454	0.00735322
ENSG00000143486.16	EIF2D	-0.978845	4.32283	-7.72334	1.18155	0.000210956	0.00735322
ENSG00000070886.12	EPHA8	0.978217	2.66162	7.72189	1.18041	0.000211182	0.00735322
ENSG00000112175.8	BMP5	1.40215	5.56383	7.7154	1.17529	0.000212193	0.00737413
ENSG00000205464.12	ATP6AP1L	0.897502	2.71168	7.7113	1.17206	0.000212836	0.00737744
ENSG00000013725.14	CD6	0.905492	0.645216	7.70954	1.17067	0.000213111	0.00737744
ENSG00000237654.6	AP003025.1	1.64301	1.91745	7.70311	1.16559	0.000214125	0.00739823
ENSG00000134265.13	NAPG	0.58967	5.58521	7.69314	1.15772	0.000215705	0.00743049
ENSG00000133863.8	TEX15	2.08724	4.0534	7.69092	1.15596	0.00021606	0.00743049
ENSG00000259363.6	AC090825.1	0.737416	3.20998	7.68941	1.15476	0.000216301	0.00743049
ENSG00000228672.4	PROB1	1.54896	2.99466	7.68469	1.15103	0.000217056	0.00744215
ENSG00000135617.4	PRADC1	0.710758	3.61858	7.68204	1.14893	0.000217482	0.00744227
ENSG00000128228.5	SDF2L1	1.22516	2.64276	7.67951	1.14693	0.000217889	0.00744227
ENSG00000069020.18	MAST4	0.690132	6.08679	7.67647	1.14452	0.00021838	0.00744486
ENSG00000228594.4	FNDC10	0.658481	4.07176	7.67256	1.14142	0.000219013	0.00744489
ENSG00000158560.14	DYNC1I1	1.21711	3.7595	7.6693	1.13884	0.000219542	0.00744489
ENSG00000267886.1	AC074135.1	-1.5392	1.50385	-7.66539	1.13573	0.000220179	0.00744489
ENSG00000133315.11	MACROD1	0.920095	2.77172	7.66446	1.135	0.00022033	0.00744489
ENSG00000144815.16	NXPE3	0.605126	5.8851	7.65955	1.1311	0.000221133	0.00744489
ENSG00000113209.9	PCDHB5	-0.590796	6.16277	-7.65755	1.12951	0.000221461	0.00744489
ENSG00000197444.10	OGDHL	1.76658	3.70803	7.65591	1.12821	0.000221731	0.00744489
ENSG00000156298.12	TSPAN7	0.764564	5.50445	7.65407	1.12675	0.000222034	0.00744489
ENSG00000132622.11	HSPA12B	1.12927	1.6578	7.65355	1.12634	0.000222118	0.00744489
ENSG00000111885.7	MAN1A1	1.07012	4.51623	7.64326	1.11815	0.000223821	0.007488
ENSG00000164742.16	ADCY1	0.850112	6.57302	7.63196	1.10916	0.000225707	0.00753702
ENSG00000110446.11	SLC15A3	-1.98652	4.02947	-7.62814	1.10611	0.00022635	0.00754445
ENSG00000160094.15	ZNF362	-0.596781	5.91666	-7.62498	1.1036	0.000226882	0.00754517
ENSG00000133597.11	ADCK2	0.68262	4.16961	7.6206	1.10011	0.000227622	0.00754517
ENSG00000129159.7	KCNC1	1.05437	5.29234	7.62053	1.10005	0.000227634	0.00754517
ENSG00000053501.13	USE1	-0.911786	2.63844	-7.61719	1.09738	0.000228202	0.00755003
ENSG00000198774.5	RASSF9	-0.817242	2.14393	-7.61145	1.0928	0.000229179	0.0075664
ENSG00000111275.13	ALDH2	0.654936	5.67866	7.60933	1.09111	0.000229541	0.0075664
ENSG00000101460.13	MAP1LC3A	0.630202	4.61479	7.6061	1.08853	0.000230094	0.00757071
ENSG00000197837.3	HIST4H4	0.828383	4.84378	7.59072	1.07623	0.00023275	0.00759602
ENSG00000223561.7	AC005165.1	1.2162	1.30582	7.58905	1.07489	0.00023304	0.00759602
ENSG00000228801.6	AC064807.1	0.623323	3.70558	7.58556	1.0721	0.000233649	0.00759602
ENSG00000125746.16	EML2	1.20245	5.02102	7.57927	1.06706	0.000234749	0.00759602
ENSG00000286961.1	AC091938.1	1.06987	1.4483	7.57883	1.06671	0.000234826	0.00759602
ENSG00000178531.6	CTXN1	-0.665858	6.76395	-7.57797	1.06602	0.000234977	0.00759602
ENSG00000139508.14	SLC46A3	1.34902	2.12295	7.57723	1.06542	0.000235107	0.00759602
ENSG00000047230.15	CTPS2	-0.739376	5.02339	-7.57624	1.06463	0.000235282	0.00759602
ENSG00000128266.9	GNAZ	0.611236	6.44724	7.57623	1.06462	0.000235284	0.00759602
ENSG00000130054.4	FAM155B	1.09534	4.78754	7.57546	1.064	0.00023542	0.00759602
ENSG00000144959.10	NCEH1	1.29394	2.12143	7.57487	1.06353	0.000235522	0.00759602
ENSG00000137076.21	TLN1	-0.679232	7.64741	-7.56095	1.05235	0.00023799	0.00765434
ENSG00000164294.14	GPX8	-1.00388	4.75993	-7.55986	1.05148	0.000238184	0.00765434
ENSG00000048392.11	RRM2B	0.83199	5.25731	7.55235	1.04544	0.000239529	0.00765748
ENSG00000185838.14	GNB1L	0.863656	3.64714	7.55228	1.04539	0.00023954	0.00765748
ENSG00000154760.14	SLFN13	1.70565	1.47239	7.54804	1.04197	0.000240305	0.00765748
ENSG00000163125.15	RPRD2	-0.560215	6.92431	-7.54192	1.03705	0.00024141	0.00765748
ENSG00000248485.2	PCP4L1	2.97607	2.47898	7.54101	1.03632	0.000241574	0.00765748
ENSG00000158887.17	MPZ	-2.27979	5.57951	-7.53814	1.03401	0.000242096	0.00765748
ENSG00000269891.2	ARHGAP19-SLIT1	1.20328	2.8574	7.53706	1.03314	0.000242292	0.00765748
ENSG00000141736.13	ERBB2	-0.709211	6.50344	-7.53613	1.03238	0.000242462	0.00765748
ENSG00000185567.7	AHNAK2	1.2893	5.59133	7.53601	1.03229	0.000242484	0.00765748
ENSG00000221978.12	CCNL2	-0.668694	6.98715	-7.53563	1.03198	0.000242552	0.00765748
ENSG00000151552.12	QDPR	0.587925	4.33912	7.52978	1.02726	0.000243622	0.00767774
ENSG00000182870.13	GALNT9	1.60446	3.26325	7.52432	1.02286	0.000244624	0.00769579
ENSG00000106733.21	NMRK1	1.28245	2.73557	7.51966	1.0191	0.000245484	0.00769805
ENSG00000110844.13	PRPF40B	0.650386	5.28379	7.51526	1.01554	0.000246298	0.00769805
ENSG00000134533.6	RERG	1.79443	3.05175	7.51485	1.01522	0.000246373	0.00769805
ENSG00000130055.13	GDPD2	-1.76758	4.53971	-7.51161	1.0126	0.000246974	0.00769805
ENSG00000144893.12	MED12L	0.967063	5.32149	7.51055	1.01174	0.000247172	0.00769805
ENSG00000184924.5	PTRHD1	-0.641136	3.286	-7.51002	1.01131	0.000247272	0.00769805
ENSG00000136205.17	TNS3	-1.11619	6.12058	-7.49103	0.995941	0.000250837	0.00777744
ENSG00000215301.10	DDX3X	-0.570588	8.13807	-7.49031	0.995356	0.000250974	0.00777744
ENSG00000109819.9	PPARGC1A	1.29727	4.90334	7.48375	0.990037	0.000252221	0.00777744
ENSG00000274523.5	RCC1L	-0.781185	4.52433	-7.48191	0.988544	0.000252572	0.00777744
ENSG00000184216.14	IRAK1	-0.924589	5.15596	-7.47871	0.985954	0.000253182	0.00777744
ENSG00000256802.2	AC022613.1	1.99592	0.955472	7.47854	0.985811	0.000253216	0.00777744
ENSG00000242259.8	C22orf39	-0.649525	4.97807	-7.47611	0.983843	0.00025368	0.00777744
ENSG00000189423.13	USP32P3	0.903064	4.55658	7.47611	0.983841	0.000253681	0.00777744
ENSG00000279912.1	AC068448.1	0.88144	3.93726	7.47588	0.983653	0.000253725	0.00777744
ENSG00000188368.9	PRR19	-1.50873	0.654734	-7.46866	0.977792	0.000255114	0.00780666
ENSG00000153790.12	C7orf31	0.871349	3.21129	7.45942	0.970276	0.000256906	0.00784025
ENSG00000179965.12	ZNF771	0.667062	4.49373	7.456	0.967495	0.000257572	0.00784025
ENSG00000178947.9	SMIM10L2A	1.03378	4.49757	7.45439	0.966183	0.000257887	0.00784025
ENSG00000113749.7	HRH2	1.45136	1.35959	7.45401	0.965877	0.00025796	0.00784025
ENSG00000187244.11	BCAM	1.0202	4.52232	7.43716	0.952143	0.00026128	0.00792772
ENSG00000130158.14	DOCK6	1.34907	4.78148	7.43335	0.949039	0.000262037	0.00793723
ENSG00000272884.1	AC113189.4	1.38764	1.67061	7.43002	0.946319	0.000262701	0.00794124
ENSG00000204767.4	INSYN2B	0.969655	2.36394	7.42717	0.943992	0.000263271	0.00794124
ENSG00000115107.20	STEAP3	1.79671	1.79716	7.41967	0.937863	0.000264777	0.00794124
ENSG00000186340.15	THBS2	0.935143	4.30915	7.41515	0.934165	0.00026569	0.00794124
ENSG00000169668.11	BCRP2	0.865365	2.75375	7.41376	0.933028	0.000265971	0.00794124
ENSG00000279833.1	AL031846.2	0.885891	1.21537	7.41374	0.933014	0.000265975	0.00794124
ENSG00000273749.5	CYFIP1	-0.651688	6.29989	-7.40978	0.929777	0.000266777	0.00794124
ENSG00000166562.9	SEC11C	0.871239	4.12424	7.40688	0.927398	0.000267369	0.00794124
ENSG00000169554.21	ZEB2	-0.6383	7.97387	-7.40656	0.927143	0.000267432	0.00794124
ENSG00000184898.7	RBM43	-1.27486	1.72463	-7.40656	0.927141	0.000267433	0.00794124
ENSG00000135324.6	MRAP2	1.87625	1.38094	7.40369	0.924793	0.000268018	0.00794124
ENSG00000156687.11	UNC5D	1.1837	6.36835	7.40354	0.924663	0.00026805	0.00794124
ENSG00000102271.14	KLHL4	0.808273	3.62138	7.40254	0.923848	0.000268253	0.00794124
ENSG00000249790.3	AC092490.1	1.69508	0.958725	7.40198	0.923386	0.000268369	0.00794124
ENSG00000189420.8	ZFP92	1.41383	1.45385	7.39782	0.919983	0.00026922	0.00795034
ENSG00000152926.15	ZNF117	0.614299	6.78559	7.39615	0.918614	0.000269563	0.00795034
ENSG00000173805.15	HAP1	1.45449	2.20088	7.39112	0.914483	0.000270601	0.00796785
ENSG00000176393.11	RNPEP	-0.674297	5.17773	-7.38717	0.911243	0.000271418	0.00797881
ENSG00000179918.19	SEPHS2	0.667049	5.23455	7.37376	0.900228	0.000274214	0.00804781
ENSG00000128604.20	IRF5	1.00286	1.16086	7.37002	0.897153	0.000275	0.00805768
ENSG00000132639.12	SNAP25	1.31301	5.62525	7.36107	0.889789	0.00027689	0.00808843
ENSG00000165633.13	VSTM4	0.720885	3.45422	7.36059	0.889393	0.000276992	0.00808843
ENSG00000247400.4	DNAJC3-DT	0.739317	2.26458	7.35865	0.887801	0.000277403	0.00808843
ENSG00000152669.9	CCNO	-3.03648	2.83454	-7.35647	0.886001	0.000277868	0.00808883
ENSG00000213859.6	KCTD11	-0.598946	3.44869	-7.35269	0.882889	0.000278673	0.00808998
ENSG00000149927.18	DOC2A	0.746919	3.24886	7.35071	0.881255	0.000279097	0.00808998
ENSG00000136940.14	PDCL	0.531529	4.76159	7.34995	0.880626	0.00027926	0.00808998
ENSG00000196843.16	ARID5A	1.09892	3.56749	7.34296	0.874863	0.000280761	0.00812033
ENSG00000185201.16	IFITM2	-1.17197	3.73853	-7.33685	0.869822	0.00028208	0.00813976
ENSG00000102317.18	RBM3	-0.709204	4.95987	-7.32788	0.862409	0.000284031	0.00813976
ENSG00000181291.7	TMEM132E	1.46837	3.3887	7.32681	0.861522	0.000284266	0.00813976
ENSG00000249464.6	LINC01091	-2.33033	1.45036	-7.32465	0.859739	0.000284737	0.00813976
ENSG00000196155.13	PLEKHG4	1.40887	3.12141	7.32419	0.859359	0.000284838	0.00813976
ENSG00000182247.10	UBE2E2	0.766218	4.58158	7.3237	0.858951	0.000284946	0.00813976
ENSG00000145335.15	SNCA	1.14074	5.75821	7.31662	0.853092	0.000286503	0.00813976
ENSG00000223865.11	HLA-DPB1	1.11904	2.069	7.31564	0.852281	0.000286719	0.00813976
ENSG00000163975.12	MELTF	1.21587	2.50305	7.31493	0.851697	0.000286875	0.00813976
ENSG00000122642.11	FKBP9	-0.949181	5.06181	-7.31358	0.850573	0.000287174	0.00813976
ENSG00000186288.5	PABPC1L2A	2.18632	1.32028	7.31179	0.849094	0.000287569	0.00813976
ENSG00000136247.14	ZDHHC4	-0.618555	4.28356	-7.3111	0.848522	0.000287722	0.00813976
ENSG00000186104.10	CYP2R1	0.740408	4.2983	7.3109	0.848353	0.000287768	0.00813976
ENSG00000204657.4	OR2H2	1.42381	2.89776	7.31081	0.848279	0.000287788	0.00813976
ENSG00000196482.17	ESRRG	1.98022	4.4458	7.30864	0.846482	0.000288269	0.00814053
ENSG00000198873.12	GRK5	0.947345	4.59688	7.28925	0.830397	0.000292611	0.00823741
ENSG00000113763.12	UNC5A	1.23488	2.96951	7.28922	0.830371	0.000292618	0.00823741
ENSG00000057704.13	TMCC3	1.00913	4.89295	7.28227	0.824597	0.000294193	0.00825996
ENSG00000129128.13	SPCS3	0.601134	7.10229	7.28162	0.824056	0.000294341	0.00825996
ENSG00000164187.7	LMBRD2	0.877929	5.7889	7.27648	0.81978	0.000295513	0.00826691
ENSG00000121753.12	ADGRB2	0.960519	7.10318	7.27588	0.819283	0.000295649	0.00826691
ENSG00000126391.14	FRMD8	-0.573497	4.06602	-7.2732	0.81705	0.000296263	0.00826691
ENSG00000119397.16	CNTRL	-0.735876	5.15185	-7.27064	0.814922	0.00029685	0.00826691
ENSG00000148488.17	ST8SIA6	2.0763	2.36737	7.26971	0.814149	0.000297063	0.00826691
ENSG00000273356.1	LINC02019	1.35964	1.32012	7.26845	0.813094	0.000297354	0.00826691
ENSG00000260918.1	AC107398.3	1.89118	1.25543	7.26382	0.809244	0.00029842	0.00827921
ENSG00000206503.13	HLA-A	1.15184	5.68223	7.26192	0.807654	0.000298861	0.00827921
ENSG00000065665.21	SEC61A2	0.597465	5.2371	7.26053	0.8065	0.000299182	0.00827921
ENSG00000164070.12	HSPA4L	0.894762	6.45932	7.2547	0.801636	0.000300537	0.0083039
ENSG00000143578.16	CREB3L4	-0.661688	2.64284	-7.25219	0.799547	0.000301121	0.00830395
ENSG00000165802.22	NSMF	0.580232	6.5963	7.25072	0.798317	0.000301465	0.00830395
ENSG00000138101.18	DTNB	0.600645	5.00565	7.24616	0.794508	0.000302534	0.00832061
ENSG00000204387.14	SNHG32	-0.83957	4.57529	-7.23339	0.78384	0.000305547	0.00838423
ENSG00000119599.17	DCAF4	1.26381	2.4821	7.2324	0.783011	0.000305782	0.00838423
ENSG00000175130.7	MARCKSL1	-0.67232	8.89895	-7.22287	0.775035	0.000308056	0.00843368
ENSG00000095303.17	PTGS1	2.07134	1.95307	7.21648	0.76968	0.000309592	0.00845302
ENSG00000246451.2	AL049840.2	-0.596503	3.97555	-7.21547	0.768829	0.000309837	0.00845302
ENSG00000105329.10	TGFB1	1.49732	2.67731	7.21261	0.766433	0.000310527	0.00845302
ENSG00000205133.12	TRIQK	0.635563	5.36545	7.21211	0.766011	0.000310648	0.00845302
ENSG00000124370.11	MCEE	-0.683027	1.10127	-7.2066	0.761392	0.000311984	0.00847473
ENSG00000251294.1	AC091885.2	1.44364	0.98111	7.20492	0.759986	0.000312391	0.00847473
ENSG00000261087.1	AP003469.4	1.06228	3.94463	7.20129	0.756935	0.000313277	0.00848594
ENSG00000269918.1	AF131215.6	1.02547	3.52647	7.19885	0.754884	0.000313875	0.00848718
ENSG00000198363.18	ASPH	0.676541	6.47395	7.19723	0.753528	0.00031427	0.00848718
ENSG00000100678.18	SLC8A3	1.11977	3.73018	7.18193	0.740661	0.000318047	0.00857627
ENSG00000110328.6	GALNT18	0.691026	4.26294	7.17465	0.734527	0.000319863	0.00861229
ENSG00000124406.16	ATP8A1	1.08152	7.06134	7.17043	0.730975	0.000320919	0.00862778
ENSG00000188316.15	ENO4	-1.87896	1.40578	-7.16636	0.727538	0.000321945	0.00863855
ENSG00000062282.15	DGAT2	1.79328	1.66434	7.16501	0.726405	0.000322284	0.00863855
ENSG00000109790.16	KLHL5	0.818698	6.31274	7.16001	0.722183	0.000323549	0.00865952
ENSG00000124243.17	BCAS4	0.83392	4.27467	7.15672	0.719406	0.000324384	0.00866893
ENSG00000153902.14	LGI4	-1.79945	3.45952	-7.14519	0.709667	0.000327329	0.00871566
ENSG00000119938.9	PPP1R3C	1.14051	2.95472	7.14462	0.70918	0.000327477	0.00871566
ENSG00000132005.9	RFX1	-0.666814	4.76896	-7.14314	0.707933	0.000327856	0.00871566
ENSG00000164291.17	ARSK	0.782149	3.96023	7.14202	0.706984	0.000328145	0.00871566
ENSG00000247746.4	USP51	-0.680725	2.78297	-7.13779	0.703402	0.000329237	0.00871566
ENSG00000125843.11	AP5S1	-0.644842	3.45351	-7.13409	0.700268	0.000330196	0.00871566
ENSG00000135749.19	PCNX2	0.71243	6.48257	7.13325	0.699555	0.000330415	0.00871566
ENSG00000258584.2	FAM181A-AS1	-1.79446	1.44225	-7.13319	0.699504	0.00033043	0.00871566
ENSG00000106537.8	TSPAN13	0.506274	6.23597	7.13133	0.697934	0.000330912	0.00871566
ENSG00000105974.12	CAV1	2.16947	1.28488	7.13102	0.697671	0.000330993	0.00871566
ENSG00000128011.4	LRFN1	0.681272	4.96074	7.12826	0.695332	0.000331712	0.0087214
ENSG00000137103.20	TMEM8B	0.568412	6.94653	7.12645	0.693801	0.000332183	0.0087214
ENSG00000186907.8	RTN4RL2	1.40418	4.18127	7.123	0.690875	0.000333086	0.00873232
ENSG00000198408.14	OGA	-0.563656	7.56663	-7.11731	0.686047	0.000334582	0.00875872
ENSG00000125733.18	TRIP10	0.551686	4.18687	7.1093	0.67925	0.000336698	0.0087925
ENSG00000158220.14	ESYT3	1.42259	3.12795	7.10816	0.678277	0.000337002	0.0087925
ENSG00000129911.9	KLF16	1.00263	3.58413	7.10541	0.675941	0.000337733	0.0087925
ENSG00000103876.12	FAH	0.678093	3.69731	7.10503	0.67562	0.000337834	0.0087925
ENSG00000101940.18	WDR13	-0.526292	5.84449	-7.10152	0.672634	0.000338771	0.00879846
ENSG00000149150.9	SLC43A1	1.23581	1.14061	7.09678	0.668606	0.000340039	0.00879846
ENSG00000172345.14	STARD5	1.08231	3.13442	7.09637	0.668254	0.00034015	0.00879846
ENSG00000135999.12	EPC2	-0.631525	5.57839	-7.09545	0.667471	0.000340397	0.00879846
ENSG00000162337.12	LRP5	-0.790564	5.88605	-7.08991	0.662757	0.000341888	0.00879846
ENSG00000117298.16	ECE1	0.669137	5.14907	7.08856	0.661608	0.000342253	0.00879846
ENSG00000055163.20	CYFIP2	0.618794	7.84753	7.08743	0.660647	0.000342558	0.00879846
ENSG00000169093.16	ASMTL	0.632015	4.50278	7.08613	0.659541	0.00034291	0.00879846
ENSG00000169093.16_PAR_Y	ASMTL	0.632015	4.50278	7.08613	0.659541	0.00034291	0.00879846
ENSG00000100564.9	PIGH	0.659284	3.67854	7.08447	0.658122	0.000343361	0.00879846
ENSG00000198963.11	RORB	1.17851	4.77541	7.0841	0.657812	0.00034346	0.00879846
ENSG00000255248.9	MIR100HG	-0.652336	6.93945	-7.07437	0.649514	0.000346113	0.00885196
ENSG00000009694.13	TENM1	0.809236	5.12611	7.07283	0.648198	0.000346535	0.00885196
ENSG00000165891.16	E2F7	-1.38816	4.8761	-7.06868	0.644657	0.000347675	0.00885453
ENSG00000101017.14	CD40	1.77908	1.55477	7.06713	0.643335	0.000348102	0.00885453
ENSG00000100105.18	PATZ1	-0.72634	6.55486	-7.0659	0.642283	0.000348441	0.00885453
ENSG00000166130.15	IKBIP	0.584355	3.84087	7.06455	0.641127	0.000348815	0.00885453
ENSG00000167680.16	SEMA6B	0.79835	6.65679	7.06178	0.638765	0.00034958	0.00885453
ENSG00000185305.11	ARL15	0.86961	4.63217	7.06171	0.638706	0.000349599	0.00885453
ENSG00000102996.5	MMP15	-0.633067	6.67744	-7.05449	0.632534	0.000351605	0.00888524
ENSG00000131037.15	EPS8L1	0.961842	2.99632	7.05185	0.630271	0.000352344	0.00888524
ENSG00000087077.14	TRIP6	-1.01663	4.131	-7.05168	0.630133	0.000352389	0.00888524
ENSG00000181016.9	LSMEM1	0.843073	0.961252	7.04909	0.627915	0.000353114	0.00888524
ENSG00000168056.16	LTBP3	-0.801316	5.2854	-7.04847	0.627381	0.000353289	0.00888524
ENSG00000173209.23	AHSA2P	-0.597313	5.87129	-7.0443	0.623813	0.000354459	0.00890219
ENSG00000010818.10	HIVEP2	0.625405	6.02596	7.04047	0.620531	0.000355539	0.00890849
ENSG00000144712.12	CAND2	-0.729978	4.78333	-7.03794	0.618362	0.000356255	0.00890849
ENSG00000099622.14	CIRBP	-0.715839	6.57337	-7.03701	0.617572	0.000356516	0.00890849
ENSG00000236753.7	MKLN1-AS	0.540544	2.40792	7.03637	0.617022	0.000356697	0.00890849
ENSG00000026025.16	VIM	-0.779505	9.93706	-7.02772	0.609603	0.000359159	0.00895749
ENSG00000149295.14	DRD2	1.52456	3.49911	7.02378	0.606221	0.000360286	0.00896368
ENSG00000158445.10	KCNB1	0.934312	6.24579	7.02206	0.604746	0.000360779	0.00896368
ENSG00000150627.15	WDR17	0.674845	5.43218	7.02162	0.604365	0.000360907	0.00896368
ENSG00000280046.1	AC104581.4	-0.565	4.44151	-7.01804	0.601288	0.000361937	0.00896423
ENSG00000215452.5	ZNF663P	1.44255	1.62763	7.01724	0.600604	0.000362167	0.00896423
ENSG00000119280.16	C1orf198	-0.855098	6.63789	-7.01624	0.59974	0.000362457	0.00896423
ENSG00000168781.22	PPIP5K1	0.697698	5.16485	7.0146	0.598338	0.000362928	0.00896423
ENSG00000122591.12	FAM126A	0.712858	6.47622	7.01233	0.596379	0.000363588	0.00896668
ENSG00000152495.11	CAMK4	0.716528	5.45805	7.01081	0.595074	0.000364028	0.00896668
ENSG00000166145.14	SPINT1	1.59105	1.51192	7.00743	0.592166	0.00036501	0.00897854
ENSG00000145332.14	KLHL8	0.704638	5.93179	7.00532	0.590352	0.000365624	0.00898133
ENSG00000082397.17	EPB41L3	0.811968	6.60584	7.00272	0.588113	0.000366383	0.00898195
ENSG00000012171.20	SEMA3B	-1.40561	4.49881	-7.00081	0.586475	0.00036694	0.00898195
ENSG00000148143.13	ZNF462	-0.51014	8.44372	-6.99882	0.584754	0.000367525	0.00898195
ENSG00000144791.10	LIMD1	-1.06077	5.32862	-6.99738	0.583514	0.000367948	0.00898195
ENSG00000227036.8	LINC00511	0.646206	3.46597	6.99667	0.58291	0.000368154	0.00898195
ENSG00000168490.14	PHYHIP	0.920905	3.05856	6.99112	0.578125	0.00036979	0.00899816
ENSG00000146054.18	TRIM7	2.45088	1.92168	6.98912	0.576404	0.00037038	0.00899816
ENSG00000205363.5	INSYN1	0.895168	4.88757	6.98786	0.575313	0.000370754	0.00899816
ENSG00000116544.12	DLGAP3	1.25204	4.40952	6.98727	0.574804	0.000370929	0.00899816
ENSG00000163536.12	SERPINI1	2.17277	3.17126	6.9841	0.572068	0.00037187	0.00899816
ENSG00000272462.3	U91328.1	1.205	1.08131	6.98292	0.571051	0.000372221	0.00899816
ENSG00000174306.21	ZHX3	0.514597	5.63422	6.98255	0.570732	0.000372331	0.00899816
ENSG00000206337.11	HCP5	1.44869	1.40401	6.9775	0.566371	0.000373838	0.00902065
ENSG00000163888.4	CAMK2N2	1.21468	3.36298	6.97545	0.564602	0.000374451	0.00902065
ENSG00000074276.10	CDHR2	0.693155	1.98244	6.97438	0.563682	0.00037477	0.00902065
ENSG00000152056.17	AP1S3	1.40874	2.86406	6.9696	0.559544	0.00037621	0.00904129
ENSG00000177606.7	JUN	0.557563	6.82669	6.96818	0.558321	0.000376636	0.00904129
ENSG00000107521.19	HPS1	0.596326	4.89261	6.9657	0.556181	0.000377384	0.00904711
ENSG00000258818.4	RNASE4	1.30037	1.41043	6.96315	0.553971	0.000378157	0.00905354
ENSG00000204789.4	ZNF204P	0.7247	3.90158	6.95649	0.548211	0.00038018	0.00908088
ENSG00000260807.7	AC009041.2	1.00359	3.5003	6.95572	0.547542	0.000380415	0.00908088
ENSG00000177570.14	SAMD12	0.802763	4.99227	6.9544	0.5464	0.000380818	0.00908088
ENSG00000147255.19	IGSF1	1.39008	3.71022	6.9524	0.544662	0.000381431	0.00908343
ENSG00000154655.15	L3MBTL4	1.02464	2.02384	6.94533	0.538536	0.000383601	0.009123
ENSG00000165757.9	JCAD	1.01378	4.26301	6.94179	0.535474	0.000384691	0.00913678
ENSG00000197852.12	INKA2	1.06278	4.94201	6.93491	0.529498	0.000386825	0.00917533
ENSG00000166347.19	CYB5A	0.720735	3.94863	6.92799	0.523493	0.000388982	0.0092143
ENSG00000170275.14	CRTAP	-0.59832	5.657	-6.9254	0.521239	0.000389795	0.00922137
ENSG00000130558.19	OLFM1	0.897605	7.20847	6.92265	0.518847	0.000390659	0.00922964
ENSG00000145217.14	SLC26A1	0.838014	2.91268	6.91933	0.51596	0.000391704	0.00923028
ENSG00000144647.6	POMGNT2	0.538529	5.23277	6.91929	0.515929	0.000391715	0.00923028
ENSG00000273319.1	AC058791.1	1.24285	1.67606	6.91562	0.512736	0.000392875	0.00923272
ENSG00000135631.16	RAB11FIP5	0.813762	4.87158	6.91511	0.512286	0.000393039	0.00923272
ENSG00000216490.4	IFI30	1.87988	1.32405	6.91408	0.511394	0.000393364	0.00923272
ENSG00000285517.1	AC010198.2	1.16007	3.40359	6.90687	0.505113	0.000395658	0.00927442
ENSG00000169252.5	ADRB2	1.65863	1.20709	6.90355	0.50222	0.000396719	0.00928304
ENSG00000170745.12	KCNS3	1.10817	2.1079	6.90248	0.501289	0.000397061	0.00928304
ENSG00000178467.18	P4HTM	-0.65315	5.5645	-6.9	0.499125	0.000397857	0.00928954
ENSG00000152127.9	MGAT5	0.761664	7.82264	6.8928	0.492849	0.000400175	0.00933152
ENSG00000119042.17	SATB2	1.35377	4.19223	6.88764	0.488343	0.000401847	0.00934366
ENSG00000140538.16	NTRK3	1.38918	6.6549	6.88742	0.488154	0.000401917	0.00934366
ENSG00000187325.5	TAF9B	-0.610998	4.7474	-6.88637	0.487237	0.000402259	0.00934366
ENSG00000279561.2	AL845472.2	1.2353	3.35602	6.88437	0.485483	0.000402912	0.00934673
ENSG00000163013.11	FBXO41	0.902911	4.80922	6.88264	0.483975	0.000403475	0.00934724
ENSG00000111328.7	CDK2AP1	-0.776212	5.91698	-6.8811	0.482632	0.000403977	0.00934724
ENSG00000174944.9	P2RY14	1.0179	2.10131	6.87694	0.478992	0.00040534	0.00934739
ENSG00000259358.1	AC026951.1	0.990381	1.30596	6.87515	0.477426	0.000405928	0.00934739
ENSG00000196549.10	MME	1.20795	1.74221	6.87446	0.476825	0.000406154	0.00934739
ENSG00000155961.5	RAB39B	0.687382	4.51734	6.87377	0.476222	0.00040638	0.00934739
ENSG00000181195.11	PENK	1.87307	2.49239	6.87256	0.475163	0.000406778	0.00934739
ENSG00000055118.15	KCNH2	0.813666	6.0028	6.86906	0.472094	0.000407935	0.00934739
ENSG00000116525.14	TRIM62	0.6035	4.55289	6.8675	0.470732	0.00040845	0.00934739
ENSG00000135740.17	SLC9A5	1.19963	2.88708	6.86702	0.470314	0.000408608	0.00934739
ENSG00000230269.7	LINC02525	1.1599	1.68638	6.86314	0.466912	0.000409896	0.00934739
ENSG00000112697.16	TMEM30A	0.63444	7.20006	6.8628	0.466617	0.000410008	0.00934739
ENSG00000280190.1	AC027279.4	0.914567	1.37016	6.86191	0.465835	0.000410305	0.00934739
ENSG00000059588.10	TARBP1	-0.536297	5.15113	-6.85912	0.463391	0.000411234	0.00934739
ENSG00000154229.12	PRKCA	0.81656	6.14645	6.85873	0.463048	0.000411364	0.00934739
ENSG00000165996.14	HACD1	1.02129	2.38704	6.85851	0.462855	0.000411438	0.00934739
ENSG00000100916.14	BRMS1L	0.532187	4.01445	6.85684	0.461389	0.000411996	0.00934739
ENSG00000147036.11	LANCL3	1.51766	3.10391	6.85586	0.46053	0.000412324	0.00934739
ENSG00000196338.12	NLGN3	-0.634124	6.0851	-6.84934	0.45482	0.000414508	0.00935321
ENSG00000066926.11	FECH	0.569727	4.61932	6.84829	0.453892	0.000414864	0.00935321
ENSG00000152580.8	IGSF10	1.24602	2.14812	6.84827	0.453879	0.000414869	0.00935321
ENSG00000249962.1	AL157400.5	-0.643881	2.27296	-6.84752	0.453217	0.000415123	0.00935321
ENSG00000101216.11	GMEB2	-0.606107	4.61717	-6.84681	0.452599	0.000415361	0.00935321
ENSG00000179588.9	ZFPM1	0.605064	4.18147	6.84423	0.450329	0.000416234	0.00935321
ENSG00000183060.15	LYSMD4	0.719968	4.59072	6.84415	0.450257	0.000416261	0.00935321
ENSG00000182154.8	MRPL41	0.495237	4.67862	6.84225	0.448593	0.000416903	0.00935321
ENSG00000143653.10	SCCPDH	-0.518617	5.38113	-6.84116	0.44763	0.000417274	0.00935321
ENSG00000186231.17	KLHL32	0.790804	3.57062	6.83948	0.446157	0.000417843	0.00935426
ENSG00000245848.3	CEBPA	1.43224	0.966434	6.83716	0.444122	0.000418631	0.0093602
ENSG00000107731.12	UNC5B	0.938073	5.75099	6.83541	0.442578	0.000419229	0.00936192
ENSG00000167964.13	RAB26	1.0369	2.52608	6.83347	0.440878	0.000419889	0.00936499
ENSG00000242220.8	TCP10L	1.08667	3.75933	6.83133	0.438997	0.00042062	0.00936964
ENSG00000156650.14	KAT6B	-0.659411	6.64875	-6.82964	0.437504	0.000421201	0.00937094
ENSG00000100077.15	GRK3	0.874985	6.00064	6.82192	0.43071	0.000423857	0.00941834
ENSG00000286363.1	AC087427.1	0.96036	1.75787	6.81907	0.4282	0.000424842	0.00942854
ENSG00000230910.4	AL391807.1	0.63937	4.20745	6.81098	0.421069	0.000427653	0.00947634
ENSG00000164076.17	CAMKV	1.05821	5.12909	6.80983	0.42006	0.000428052	0.00947634
ENSG00000151151.6	IPMK	0.830332	5.221	6.8044	0.415265	0.000429954	0.00950671
ENSG00000141338.14	ABCA8	-2.06189	3.31284	-6.79857	0.410123	0.000432004	0.00952711
ENSG00000050344.9	NFE2L3	0.593642	5.65144	6.79692	0.408668	0.000432586	0.00952711
ENSG00000181284.3	TMEM102	1.01458	2.61296	6.79586	0.407726	0.000432963	0.00952711
ENSG00000164885.13	CDK5	0.591105	4.10551	6.7957	0.407591	0.000433017	0.00952711
ENSG00000091592.16	NLRP1	0.76433	3.38924	6.79424	0.406301	0.000433534	0.00952711
ENSG00000135622.13	SEMA4F	0.647497	4.99239	6.78417	0.397391	0.00043712	0.00958384
ENSG00000152583.12	SPARCL1	-0.914891	6.31141	-6.78399	0.397232	0.000437184	0.00958384
ENSG00000261609.7	GAN	0.487647	5.32605	6.78173	0.395239	0.000437991	0.0095898
ENSG00000152969.20	JAKMIP1	1.29635	2.21933	6.77867	0.392523	0.000439092	0.00959235
ENSG00000196776.16	CD47	0.653484	6.94889	6.77744	0.391439	0.000439532	0.00959235
ENSG00000063241.8	ISOC2	0.739596	4.16308	6.77568	0.389877	0.000440167	0.00959235
ENSG00000110876.9	SELPLG	0.960434	1.11906	6.77546	0.389682	0.000440247	0.00959235
ENSG00000148803.12	FUOM	1.14028	1.54312	6.76607	0.381361	0.000443646	0.00965279
ENSG00000153885.14	KCTD15	-0.76147	5.40319	-6.76483	0.380263	0.000444097	0.00965279
ENSG00000258315.5	C17orf49	-0.667542	4.75761	-6.76048	0.376406	0.000445683	0.00967554
ENSG00000215612.8	HMX1	3.36161	0.974356	6.75562	0.372089	0.000447465	0.00970248
ENSG00000111879.20	FAM184A	0.599671	4.63251	6.74998	0.36708	0.000449542	0.00970828
ENSG00000110719.10	TCIRG1	0.589621	3.12051	6.74962	0.366756	0.000449676	0.00970828
ENSG00000104219.13	ZDHHC2	0.953471	5.67705	6.74886	0.366083	0.000449956	0.00970828
ENSG00000197380.11	DACT3	1.0271	5.59725	6.74776	0.365103	0.000450364	0.00970828
ENSG00000143772.9	ITPKB	-0.797831	5.89031	-6.74755	0.364921	0.00045044	0.00970828
ENSG00000154328.16	NEIL2	0.585806	3.71875	6.74416	0.361903	0.000451698	0.0097237
ENSG00000279099.1	AC090740.1	1.1276	3.852	6.73863	0.356985	0.000453756	0.00975037
ENSG00000104490.18	NCALD	0.751974	7.64336	6.73791	0.356346	0.000454024	0.00975037
ENSG00000255495.1	AC145124.1	0.791342	2.93823	6.73414	0.352993	0.000455433	0.00976892
ENSG00000167037.18	SGSM1	1.03704	3.77016	6.73012	0.349407	0.000456945	0.00978965
ENSG00000118985.16	ELL2	1.44581	3.81575	6.72532	0.345132	0.000458754	0.00980904
ENSG00000143061.17	IGSF3	0.774654	7.84744	6.72355	0.343557	0.000459422	0.00980904
ENSG00000261342.1	AC006538.1	1.3267	1.94247	6.72337	0.343394	0.000459491	0.00980904
ENSG00000063180.9	CA11	-0.79301	3.67751	-6.71964	0.34007	0.000460904	0.00982751
ENSG00000182095.14	TNRC18	-0.532928	8.53492	-6.70994	0.331413	0.000464606	0.00989467
ENSG00000214944.9	ARHGEF28	1.08329	3.51078	6.70746	0.329197	0.000465558	0.00990319
ENSG00000287460.1	AL442636.1	-0.86123	2.14728	-6.70314	0.325338	0.000467221	0.00992679
ENSG00000142046.15	TMEM91	-0.75869	2.5485	-6.69898	0.321611	0.000468833	0.00994924
ENSG00000109184.15	DCUN1D4	0.562405	6.24123	6.69091	0.314393	0.00047197	0.00999315
ENSG00000115297.11	TLX2	2.35145	1.23727	6.69079	0.314286	0.000472016	0.00999315
ENSG00000241404.7	EGFL8	-1.75806	4.63691	-6.68925	0.312908	0.000472618	0.00999408
ENSG00000166664.13	CHRFAM7A	0.914387	4.45426	6.68571	0.309735	0.000474005	0.0100066
ENSG00000143367.16	TUFT1	0.511229	3.96954	6.68489	0.309003	0.000474325	0.0100066
ENSG00000125863.20	MKKS	0.565783	5.0615	6.68206	0.306471	0.000475436	0.0100182
ENSG00000153140.8	CETN3	0.595977	3.88799	6.67499	0.300124	0.000478232	0.0100445
ENSG00000124787.14	RPP40	0.667934	2.10419	6.67403	0.299267	0.00047861	0.0100445
ENSG00000145945.7	FAM50B	0.688754	2.85514	6.6727	0.298071	0.000479139	0.0100445
ENSG00000185432.12	METTL7A	0.79775	3.35176	6.67266	0.298036	0.000479155	0.0100445
ENSG00000126733.21	DACH2	0.955494	4.40203	6.6718	0.297262	0.000479497	0.0100445
ENSG00000143537.13	ADAM15	0.518795	5.20238	6.67042	0.29603	0.000480044	0.0100445
ENSG00000179051.14	RCC2	-0.678197	7.39279	-6.66874	0.294523	0.000480712	0.0100468
ENSG00000270607.1	AC009549.1	0.759826	3.44311	6.66583	0.291902	0.000481877	0.0100519
ENSG00000188176.12	SMTNL2	0.831669	1.12824	6.66532	0.291449	0.000482079	0.0100519
ENSG00000142173.15	COL6A2	0.871692	7.62981	6.66174	0.28823	0.000483514	0.0100596
ENSG00000128536.16	CDHR3	0.906852	3.00317	6.66089	0.287471	0.000483853	0.0100596
ENSG00000138378.19	STAT4	1.2676	2.20624	6.65989	0.286573	0.000484255	0.0100596
ENSG00000111850.11	SMIM8	0.640643	4.60158	6.65881	0.285594	0.000484693	0.0100596
ENSG00000152527.14	PLEKHH2	1.78313	3.59272	6.65097	0.278547	0.000487857	0.0101136
ENSG00000026297.15	RNASET2	0.761008	3.64978	6.64947	0.277197	0.000488466	0.0101145
ENSG00000105926.15	MPP6	0.892421	6.38494	6.6478	0.275698	0.000489143	0.0101168
ENSG00000152256.13	PDK1	0.60272	4.70973	6.6443	0.272539	0.000490572	0.0101304
ENSG00000117643.14	MAN1C1	0.776285	4.56635	6.64342	0.271749	0.00049093	0.0101304
ENSG00000107077.18	KDM4C	0.811615	5.42956	6.63726	0.266203	0.00049345	0.0101414
ENSG00000145439.12	CBR4	0.552524	5.41525	6.63638	0.265403	0.000493815	0.0101414
ENSG00000108176.15	DNAJC12	1.59903	3.29366	6.63621	0.265253	0.000493883	0.0101414
ENSG00000111412.6	C12orf49	0.542044	6.97108	6.63598	0.265045	0.000493978	0.0101414
ENSG00000152078.10	TLCD4	1.17063	2.92231	6.63522	0.264365	0.000494289	0.0101414
ENSG00000149243.15	KLHL35	-1.66902	3.68442	-6.63289	0.262257	0.000495251	0.0101439
ENSG00000143198.13	MGST3	0.593673	6.66803	6.63219	0.261625	0.00049554	0.0101439
ENSG00000271204.1	AC016831.5	1.19333	1.00479	6.62171	0.252171	0.000499885	0.0102099
ENSG00000134146.12	DPH6	0.936119	3.57175	6.62084	0.251388	0.000500246	0.0102099
ENSG00000101298.15	SNPH	1.01429	5.44266	6.6203	0.250892	0.000500475	0.0102099
ENSG00000227449.8	FGF7P6	0.907301	2.36588	6.61366	0.244893	0.000503255	0.010255
ENSG00000070614.15	NDST1	-0.540858	7.06839	-6.60903	0.240707	0.000505203	0.0102758
ENSG00000196391.11	ZNF774	0.887667	3.85274	6.6085	0.24023	0.000505426	0.0102758
ENSG00000110697.13	PITPNM1	0.589786	7.33039	6.60636	0.238289	0.000506332	0.0102775
ENSG00000196218.12	RYR1	1.16505	5.55399	6.60514	0.237188	0.000506847	0.0102775
ENSG00000104472.10	CHRAC1	-0.793942	3.08423	-6.60424	0.236375	0.000507228	0.0102775
ENSG00000135424.16	ITGA7	1.08118	5.12441	6.60211	0.234446	0.000508132	0.0102842
ENSG00000102290.22	PCDH11X	0.964044	4.79418	6.59874	0.231397	0.000509564	0.0103016
ENSG00000162426.14	SLC45A1	0.817838	3.22062	6.5946	0.227642	0.000511333	0.0103257
ENSG00000174099.11	MSRB3	0.600068	3.5047	6.59144	0.224777	0.000512687	0.0103414
ENSG00000198832.10	SELENOM	0.744391	3.27646	6.58882	0.222404	0.000513811	0.0103524
ENSG00000127824.14	TUBA4A	1.95649	2.33237	6.58513	0.219056	0.000515401	0.0103728
ENSG00000149571.12	KIRREL3	1.62725	4.69766	6.57869	0.21321	0.000518189	0.0104172
ENSG00000182796.14	TMEM198B	-0.739584	3.74364	-6.5758	0.210584	0.000519447	0.0104308
ENSG00000188895.12	MSL1	-0.536296	7.17199	-6.56963	0.204973	0.000522144	0.0104395
ENSG00000160209.19	PDXK	0.500687	6.53304	6.56946	0.204825	0.000522215	0.0104395
ENSG00000176422.14	SPRYD4	-0.532976	4.34389	-6.56896	0.204372	0.000522433	0.0104395
ENSG00000154646.9	TMPRSS15	3.34953	2.43564	6.56836	0.203818	0.000522701	0.0104395
ENSG00000188191.15	PRKAR1B	-1.01362	4.47123	-6.56815	0.203631	0.000522791	0.0104395
ENSG00000123983.14	ACSL3	0.564942	6.53084	6.56634	0.201984	0.000523586	0.0104429
ENSG00000172803.18	SNX32	0.573904	2.79317	6.56511	0.200865	0.000524127	0.0104429
ENSG00000079739.17	PGM1	0.545848	4.39531	6.55811	0.194498	0.000527215	0.0104928
ENSG00000204792.2	LINC01291	-0.839266	2.58853	-6.55523	0.191874	0.000528493	0.0105064
ENSG00000228830.1	AL160408.2	-0.871018	2.36433	-6.55307	0.189908	0.000529453	0.0105064
ENSG00000231607.12	DLEU2	-0.707217	4.82512	-6.55261	0.189488	0.000529658	0.0105064
ENSG00000041353.10	RAB27B	1.20063	3.335	6.55091	0.187933	0.000530419	0.0105085
ENSG00000154175.17	ABI3BP	1.44786	2.33565	6.54975	0.18688	0.000530934	0.0105085
ENSG00000186153.17	WWOX	0.646958	3.8366	6.54656	0.183971	0.000532361	0.010516
ENSG00000110002.16	VWA5A	0.558441	5.01777	6.54628	0.183716	0.000532486	0.010516
ENSG00000138399.18	FASTKD1	0.507027	5.29569	6.54399	0.181626	0.000533514	0.0105247
ENSG00000251602.7	AL928654.1	-0.845236	1.63188	-6.5388	0.176896	0.000535847	0.0105508
ENSG00000109861.16	CTSC	0.592853	5.11945	6.53844	0.176563	0.000536012	0.0105508
ENSG00000187186.15	AL162231.1	0.979695	2.67821	6.52839	0.167381	0.000540572	0.0106116
ENSG00000272636.4	DOC2B	1.37794	6.20444	6.52831	0.167313	0.000540606	0.0106116
ENSG00000183628.13	DGCR6	0.739039	3.15516	6.52772	0.166772	0.000540876	0.0106116
ENSG00000120616.16	EPC1	-0.594453	6.13732	-6.52456	0.163885	0.000542318	0.0106282
ENSG00000145864.12	GABRB2	2.61401	2.87343	6.51977	0.159505	0.000544514	0.0106552
ENSG00000164715.6	LMTK2	0.522625	6.63542	6.51874	0.158556	0.00054499	0.0106552
ENSG00000121058.5	COIL	-0.581006	4.48174	-6.51757	0.15749	0.000545526	0.0106552
ENSG00000109794.13	FAM149A	1.21773	2.64631	6.5164	0.156413	0.000546069	0.0106552
ENSG00000111671.9	SPSB2	0.513116	3.20383	6.51209	0.152468	0.000548059	0.0106769
ENSG00000130956.14	HABP4	0.68509	5.09782	6.51141	0.151852	0.000548371	0.0106769
ENSG00000154188.10	ANGPT1	1.31585	2.41791	6.50817	0.148883	0.000549875	0.0106945
ENSG00000117114.19	ADGRL2	0.490061	7.54042	6.50551	0.146444	0.000551113	0.010707
ENSG00000259291.2	ZNF710-AS1	-0.80271	3.30525	-6.50311	0.144242	0.000552233	0.0107172
ENSG00000073417.15	PDE8A	0.781891	4.17777	6.49957	0.140997	0.000553889	0.0107377
ENSG00000090013.11	BLVRB	0.811053	3.44165	6.4978	0.139366	0.000554722	0.0107422
ENSG00000135953.11	MFSD9	0.63699	4.36671	6.49301	0.134971	0.000556975	0.0107742
ENSG00000288060.1	AL355338.1	-0.761207	0.574017	-6.48644	0.128937	0.000560084	0.0108222
ENSG00000155330.10	C16orf87	0.610971	5.16752	6.48303	0.125806	0.000561703	0.0108222
ENSG00000147654.15	EBAG9	0.548556	3.54968	6.48258	0.125393	0.000561917	0.0108222
ENSG00000100300.18	TSPO	1.10059	3.81404	6.48008	0.123094	0.000563109	0.0108222
ENSG00000242671.2	LINC02010	-1.45613	1.41189	-6.48004	0.123052	0.000563131	0.0108222
ENSG00000106236.4	NPTX2	1.52271	5.46122	6.47951	0.122565	0.000563384	0.0108222
ENSG00000242516.2	LINC00960	0.914605	3.33668	6.47889	0.121997	0.000563679	0.0108222
ENSG00000204934.10	ATP6V0E2-AS1	0.624157	3.44278	6.477	0.120255	0.000564585	0.010828
ENSG00000110090.13	CPT1A	1.00978	5.20958	6.4755	0.118884	0.0005653	0.0108301
ENSG00000177272.9	KCNA3	1.3566	4.78114	6.46928	0.113158	0.000568292	0.0108668
ENSG00000118402.6	ELOVL4	0.805554	4.99894	6.469	0.1129	0.000568428	0.0108668
ENSG00000188153.13	COL4A5	-0.76913	7.32754	-6.4646	0.108842	0.000570558	0.0108959
ENSG00000091490.11	SEL1L3	0.728475	6.02997	6.46327	0.107616	0.000571203	0.0108966
ENSG00000228492.2	RAB11FIP1P1	-0.616865	4.17938	-6.46114	0.105654	0.000572238	0.0109047
ENSG00000254585.5	MAGEL2	0.605635	5.30264	6.45835	0.103084	0.000573595	0.010919
ENSG00000206077.11	ZDHHC11B	0.645309	3.29658	6.45571	0.100645	0.000574886	0.0109312
ENSG00000130475.14	FCHO1	0.657317	5.10285	6.45454	0.0995716	0.000575456	0.0109312
ENSG00000196411.10	EPHB4	-0.756476	5.8191	-6.44895	0.0944115	0.0005782	0.0109614
ENSG00000105696.9	TMEM59L	1.27475	5.16091	6.44882	0.0942902	0.000578264	0.0109614
ENSG00000154654.15	NCAM2	1.37675	5.54614	6.44476	0.0905383	0.000580268	0.0109877
ENSG00000140474.14	ULK3	-0.685236	4.57332	-6.44109	0.0871472	0.000582085	0.0110105
ENSG00000181418.8	DDN	1.24819	4.32391	6.4378	0.0841015	0.000583721	0.0110298
ENSG00000111676.15	ATN1	-0.524893	7.84712	-6.43485	0.0813811	0.000585187	0.0110459
ENSG00000125531.7	FNDC11	0.682247	2.58285	6.43173	0.0784914	0.000586748	0.0110637
ENSG00000182054.9	IDH2	-0.808759	6.21232	-6.42556	0.0727808	0.000589844	0.0111104
ENSG00000183317.17	EPHA10	0.730794	3.92955	6.42375	0.0711029	0.000590757	0.0111159
ENSG00000236107.10	SCN1A-AS1	1.07732	3.07913	6.42048	0.0680747	0.000592409	0.0111353
ENSG00000197106.7	SLC6A17	2.00477	5.14133	6.41557	0.0635194	0.000594901	0.0111507
ENSG00000250303.4	LINC02762	1.09109	3.54469	6.41554	0.0634957	0.000594914	0.0111507
ENSG00000177807.10	KCNJ10	2.14355	1.9562	6.41519	0.0631665	0.000595094	0.0111507
ENSG00000176438.12	SYNE3	1.3432	2.88968	6.41327	0.0613844	0.000596073	0.0111574
ENSG00000157856.12	DRC1	-2.08616	3.08089	-6.41168	0.0599111	0.000596883	0.0111609
ENSG00000197813.6	AC011450.1	-1.04138	0.884799	-6.40778	0.0562905	0.000598878	0.0111842
ENSG00000269054.2	AC012313.6	-0.860512	1.17923	-6.4059	0.0545514	0.000599838	0.0111842
ENSG00000198945.7	L3MBTL3	0.627744	4.98044	6.40472	0.0534574	0.000600443	0.0111842
ENSG00000240849.11	TMEM189	0.573633	5.6205	6.40437	0.0531308	0.000600624	0.0111842
ENSG00000100387.9	RBX1	-0.462989	5.01867	-6.4002	0.0492557	0.000602773	0.0112126
ENSG00000060762.19	MPC1	0.74205	3.86815	6.39866	0.0478248	0.000603568	0.0112157
ENSG00000102471.14	NDFIP2	0.856187	5.12952	6.39699	0.0462709	0.000604433	0.0112202
ENSG00000221883.3	ARIH2OS	-0.800398	0.80746	-6.3952	0.0446088	0.000605359	0.0112249
ENSG00000185352.8	HS6ST3	1.3306	3.43874	6.39402	0.0435098	0.000605973	0.0112249
ENSG00000107679.14	PLEKHA1	0.621977	6.16817	6.39287	0.0424457	0.000606567	0.0112249
ENSG00000129484.13	PARP2	-0.491427	4.24363	-6.38874	0.0385958	0.000608723	0.0112532
ENSG00000183696.14	UPP1	0.716796	3.26784	6.38159	0.0319416	0.000612467	0.0113108
ENSG00000119403.15	PHF19	-0.715226	4.94156	-6.38029	0.0307287	0.000613152	0.0113118
ENSG00000149633.12	KIAA1755	-1.8668	6.07351	-6.37826	0.0288404	0.000614219	0.0113198
ENSG00000151491.14	EPS8	0.546588	5.29965	6.37542	0.0261972	0.000615717	0.0113284
ENSG00000162729.14	IGSF8	0.656267	5.57069	6.37498	0.0257889	0.000615949	0.0113284
ENSG00000162636.16	FAM102B	0.876457	5.36216	6.37367	0.0245649	0.000616644	0.0113296
ENSG00000021762.20	OSBPL5	0.614095	5.26642	6.37207	0.0230739	0.000617491	0.0113335
ENSG00000180113.16	TDRD6	1.18389	2.57659	6.3669	0.0182481	0.000620243	0.0113646
ENSG00000019485.13	PRDM11	-0.574134	5.26548	-6.3665	0.0178803	0.000620453	0.0113646
ENSG00000160685.13	ZBTB7B	0.744671	4.59874	6.35791	0.00985372	0.000625058	0.0114134
ENSG00000109686.18	SH3D19	-0.906951	5.40155	-6.35683	0.00884881	0.000625637	0.0114134
ENSG00000131188.12	PRR7	-0.887802	3.6456	-6.35607	0.00813954	0.000626046	0.0114134
ENSG00000124831.19	LRRFIP1	0.476308	5.57907	6.35548	0.00758775	0.000626364	0.0114134
ENSG00000105518.14	TMEM205	0.730933	3.90982	6.35474	0.00689823	0.000626762	0.0114134
ENSG00000121653.11	MAPK8IP1	0.677363	7.13247	6.35442	0.00659841	0.000626935	0.0114134
ENSG00000272841.1	AL139393.3	-1.93021	3.5	-6.35117	0.00355411	0.000628696	0.0114339
ENSG00000185664.14	PMEL	1.54675	4.73486	6.34812	0.000708422	0.000630346	0.0114522
ENSG00000134444.14	RELCH	0.482143	6.18838	6.34218	-0.00485626	0.000633586	0.0114995
ENSG00000131116.12	ZNF428	-0.87375	5.34351	-6.33864	-0.00817088	0.000635523	0.011523
ENSG00000113966.10	ARL6	0.900835	4.59448	6.33342	-0.0130568	0.00063839	0.0115632
ENSG00000168961.17	LGALS9	0.839086	2.24129	6.33149	-0.0148657	0.000639454	0.0115708
ENSG00000138166.6	DUSP5	1.0236	2.01596	6.32983	-0.016421	0.000640371	0.0115756
ENSG00000176055.10	MBLAC2	0.943256	3.97512	6.32868	-0.0175023	0.000641009	0.0115756
ENSG00000035681.9	NSMAF	-0.600122	4.40057	-6.32542	-0.0205594	0.000642816	0.0115966
ENSG00000178033.6	CALHM5	1.4799	2.30829	6.3236	-0.022263	0.000643826	0.0116031
ENSG00000173171.14	MTX1	-0.845848	4.36534	-6.32105	-0.0246605	0.000645249	0.0116171
ENSG00000139517.9	LNX2	0.567826	4.09042	6.31807	-0.0274573	0.000646913	0.0116353
ENSG00000148344.11	PTGES	1.03937	0.931505	6.31564	-0.0297414	0.000648275	0.0116361
ENSG00000172264.17	MACROD2	0.886862	3.42215	6.31539	-0.0299773	0.000648416	0.0116361
ENSG00000163630.11	SYNPR	2.40649	1.75316	6.31446	-0.0308487	0.000648937	0.0116361
ENSG00000119946.11	CNNM1	1.09655	1.57636	6.31337	-0.0318745	0.00064955	0.0116361
ENSG00000283199.3	C13orf46	0.659497	2.19366	6.31142	-0.0337054	0.000650646	0.0116441
ENSG00000286931.1	AL136419.3	0.622063	1.01619	6.30718	-0.0376858	0.000653035	0.0116752
ENSG00000283183.2	AC116565.1	1.45277	3.46397	6.30583	-0.0389564	0.0006538	0.0116772
ENSG00000177045.10	SIX5	-1.2733	4.77314	-6.30329	-0.041348	0.000655241	0.0116913
ENSG00000197417.8	SHPK	-0.48182	4.63921	-6.29791	-0.0464078	0.000658301	0.0117263
ENSG00000123643.13	SLC36A1	0.664282	5.60847	6.29683	-0.0474308	0.000658922	0.0117263
ENSG00000187498.16	COL4A1	-0.882649	6.62087	-6.2964	-0.0478312	0.000659165	0.0117263
ENSG00000167397.15	VKORC1	0.492312	4.97152	6.2925	-0.051507	0.0006614	0.0117429
ENSG00000186732.14	MPPED1	0.769308	1.68089	6.29175	-0.0522133	0.00066183	0.0117429
ENSG00000257225.1	AC079601.1	0.797987	0.738245	6.29135	-0.0525912	0.00066206	0.0117429
ENSG00000154080.14	CHST9	1.27184	2.48401	6.28769	-0.0560359	0.000664163	0.0117533
ENSG00000144283.21	PKP4	0.585513	6.3672	6.28755	-0.0561706	0.000664246	0.0117533
ENSG00000100095.19	SEZ6L	0.856574	7.15456	6.28691	-0.0567711	0.000664613	0.0117533
ENSG00000100106.22	TRIOBP	-0.576567	6.19692	-6.28461	-0.0589385	0.000665941	0.0117572
ENSG00000218510.8	LINC00339	0.505088	2.92341	6.28426	-0.0592753	0.000666147	0.0117572
ENSG00000146376.11	ARHGAP18	1.10485	3.71666	6.28076	-0.0625744	0.000668174	0.0117811
ENSG00000153814.13	JAZF1	0.613972	4.54706	6.27759	-0.0655624	0.000670015	0.0117811
ENSG00000167700.9	MFSD3	0.638628	4.29288	6.27571	-0.0673395	0.000671112	0.0117811
ENSG00000196557.13	CACNA1H	0.529711	6.80044	6.27541	-0.0676189	0.000671284	0.0117811
ENSG00000177728.17	TMEM94	-0.552642	6.41026	-6.27272	-0.070161	0.000672857	0.0117811
ENSG00000183864.5	TOB2	-0.57872	6.54203	-6.27237	-0.0704941	0.000673064	0.0117811
ENSG00000185236.12	RAB11B	-0.533111	6.81058	-6.272	-0.0708404	0.000673278	0.0117811
ENSG00000038532.16	CLEC16A	0.480516	6.41049	6.27185	-0.0709858	0.000673368	0.0117811
ENSG00000259330.3	INAFM2	0.616282	4.89467	6.27156	-0.0712607	0.000673539	0.0117811
ENSG00000166793.12	YPEL4	-0.97833	4.74569	-6.27066	-0.0721139	0.000674068	0.0117811
ENSG00000280294.1	AC011008.2	1.30195	3.40915	6.2666	-0.0759412	0.000676447	0.0118112
ENSG00000235568.6	NFAM1	0.749128	1.06839	6.26543	-0.077056	0.000677142	0.0118118
ENSG00000126785.13	RHOJ	-1.67817	4.13692	-6.26345	-0.0789223	0.000678306	0.0118134
ENSG00000188739.15	RBM34	-0.506286	3.49569	-6.26304	-0.0793124	0.00067855	0.0118134
ENSG00000151834.15	GABRA2	1.35893	2.80317	6.26134	-0.0809238	0.000679557	0.0118194
ENSG00000133401.16	PDZD2	0.588229	4.57338	6.26	-0.0821826	0.000680345	0.01182
ENSG00000162129.14	CLPB	0.516657	6.12411	6.25905	-0.0830819	0.000680909	0.01182
ENSG00000261520.5	DLGAP1-AS5	0.805595	2.918	6.25643	-0.085565	0.000682467	0.0118356
ENSG00000258334.1	AC125611.4	1.3743	2.335	6.2473	-0.0942099	0.000687919	0.0119106
ENSG00000107295.10	SH3GL2	1.64826	3.12936	6.24645	-0.0950141	0.000688429	0.0119106
ENSG00000165025.15	SYK	-1.22558	1.54806	-6.24497	-0.0964189	0.00068932	0.0119106
ENSG00000214425.8	LRRC37A4P	-0.890244	6.80763	-6.24476	-0.0966212	0.000689448	0.0119106
ENSG00000198624.13	CCDC69	1.82127	1.44101	6.24178	-0.0994459	0.000691243	0.0119301
ENSG00000114405.10	C3orf14	0.856803	4.45062	6.24053	-0.10063	0.000691996	0.0119316
ENSG00000066230.12	SLC9A3	-0.683627	3.11308	-6.23838	-0.102671	0.000693298	0.0119426
ENSG00000268442.1	AC073534.1	-1.24801	1.58515	-6.2348	-0.106064	0.000695467	0.0119559
ENSG00000179331.3	RAB39A	0.815538	3.15295	6.2338	-0.107017	0.000696077	0.0119559
ENSG00000117620.15	SLC35A3	0.565025	5.31876	6.23122	-0.109467	0.000697648	0.0119559
ENSG00000167965.18	MLST8	-0.5526	4.70323	-6.22902	-0.111558	0.000698992	0.0119559
ENSG00000197565.15	COL4A6	-0.809056	6.79489	-6.22901	-0.111566	0.000698997	0.0119559
ENSG00000156973.14	PDE6D	0.554955	4.45881	6.22852	-0.11203	0.000699296	0.0119559
ENSG00000185942.11	NKAIN3	-0.773346	4.00268	-6.2284	-0.112145	0.00069937	0.0119559
ENSG00000138646.9	HERC5	1.72194	1.5344	6.22834	-0.112204	0.000699408	0.0119559
ENSG00000214357.9	NEURL1B	0.748635	4.97628	6.22454	-0.11581	0.000701733	0.0119823
ENSG00000149403.12	GRIK4	0.661564	3.37189	6.22345	-0.116848	0.000702403	0.0119823
ENSG00000150593.18	PDCD4	-0.639434	5.33974	-6.22256	-0.117696	0.000702952	0.0119823
ENSG00000111262.6	KCNA1	1.44955	3.57035	6.21941	-0.120691	0.000704892	0.0119939
ENSG00000167641.11	PPP1R14A	1.10593	2.29506	6.21832	-0.121728	0.000705565	0.0119939
ENSG00000169231.13	THBS3	-0.556743	5.42638	-6.21819	-0.121845	0.000705641	0.0119939
ENSG00000277443.3	MARCKS	-0.573795	9.33869	-6.21646	-0.123494	0.000706713	0.0120007
ENSG00000254402.7	LRRC24	0.505609	4.26446	6.21466	-0.125208	0.000707828	0.0120083
ENSG00000245060.8	LINC00847	-0.826693	3.21428	-6.21002	-0.129619	0.000710707	0.0120457
ENSG00000013016.16	EHD3	0.704789	5.25712	6.20844	-0.13113	0.000711696	0.0120511
ENSG00000197442.10	MAP3K5	0.813623	1.8667	6.2001	-0.139071	0.000716916	0.0121172
ENSG00000196668.4	LINC00173	1.06986	1.77274	6.20005	-0.139119	0.000716948	0.0121172
ENSG00000184905.9	TCEAL2	0.591351	3.06029	6.19834	-0.140752	0.000718026	0.0121239
ENSG00000164841.5	TMEM74	1.18438	4.22851	6.19727	-0.141771	0.000718699	0.0121239
ENSG00000254319.6	AC246817.2	-1.48756	2.78009	-6.19599	-0.142998	0.000719511	0.0121262
ENSG00000158747.14	NBL1	0.573559	2.51038	6.18831	-0.150319	0.000724374	0.0121967
ENSG00000258655.2	ARHGAP5-AS1	0.845817	1.76112	6.18627	-0.152267	0.000725674	0.0122071
ENSG00000120963.12	ZNF706	0.534971	6.18546	6.18439	-0.154068	0.000726877	0.0122159
ENSG00000183935.5	HTR7P1	0.513502	1.03217	6.18041	-0.157869	0.000729424	0.0122425
ENSG00000168071.22	CCDC88B	1.34283	3.0096	6.17885	-0.159357	0.000730423	0.0122425
ENSG00000105137.13	SYDE1	-1.27495	3.41617	-6.17872	-0.159484	0.000730508	0.0122425
ENSG00000257842.6	LINC02588	1.3983	2.08307	6.17658	-0.16153	0.000731885	0.0122504
ENSG00000247809.9	NR2F2-AS1	-0.691366	4.3674	-6.17587	-0.162213	0.000732345	0.0122504
ENSG00000078725.13	BRINP1	1.73855	5.30884	6.17275	-0.165196	0.000734357	0.0122549
ENSG00000050748.17	MAPK9	0.563151	6.09006	6.17255	-0.165388	0.000734487	0.0122549
ENSG00000106638.17	TBL2	-0.601484	4.22194	-6.17227	-0.165653	0.000734667	0.0122549
ENSG00000118369.13	USP35	0.49212	5.04332	6.17049	-0.167354	0.000735817	0.0122626
ENSG00000001561.7	ENPP4	0.743086	4.33152	6.16918	-0.168611	0.000736668	0.0122626
ENSG00000138028.16	CGREF1	1.33952	3.17294	6.16725	-0.17046	0.000737922	0.0122626
ENSG00000184731.6	FAM110C	1.28758	1.92127	6.16552	-0.172112	0.000739045	0.0122626
ENSG00000211450.10	SELENOH	-0.49334	4.98618	-6.16486	-0.17275	0.000739478	0.0122626
ENSG00000186951.16	PPARA	0.832046	4.99494	6.1628	-0.174717	0.000740818	0.0122626
ENSG00000128294.16	TPST2	0.868456	4.32349	6.16133	-0.176134	0.000741784	0.0122626
ENSG00000180329.14	CCDC43	-0.742301	3.45664	-6.16095	-0.176498	0.000742033	0.0122626
ENSG00000007314.12	SCN4A	2.48498	2.00872	6.16075	-0.176683	0.000742159	0.0122626
ENSG00000275993.3	SIK1B	0.81929	3.58855	6.1602	-0.177213	0.000742521	0.0122626
ENSG00000257379.1	AC023509.1	-1.20914	1.60861	-6.15988	-0.177518	0.000742729	0.0122626
ENSG00000065923.10	SLC9A7	0.702226	5.66229	6.15819	-0.179137	0.000743836	0.0122626
ENSG00000042781.13	USH2A	1.7355	3.6062	6.15791	-0.179404	0.000744019	0.0122626
ENSG00000072422.17	RHOBTB1	-0.833673	4.73104	-6.15473	-0.182457	0.000746112	0.0122858
ENSG00000155052.14	CNTNAP5	1.08199	4.55655	6.15132	-0.185728	0.00074836	0.0123007
ENSG00000111696.12	NT5DC3	0.574494	4.25501	6.15128	-0.185765	0.000748385	0.0123007
ENSG00000065882.16	TBC1D1	0.679892	6.24037	6.14881	-0.188135	0.000750018	0.0123083
ENSG00000070778.13	PTPN21	-0.67376	5.54402	-6.14788	-0.189032	0.000750638	0.0123083
ENSG00000093010.13	COMT	0.586339	1.89217	6.14747	-0.189424	0.000750908	0.0123083
ENSG00000278997.1	AL662907.1	0.984052	0.812737	6.14119	-0.195453	0.000755084	0.0123655
ENSG00000182168.15	UNC5C	0.728404	7.03872	6.14008	-0.196521	0.000755827	0.0123663
ENSG00000074219.13	TEAD2	-1.09594	6.0717	-6.13666	-0.199809	0.000758115	0.0123925
ENSG00000006432.15	MAP3K9	0.636682	6.44125	6.13331	-0.203026	0.000760362	0.0124041
ENSG00000203326.12	ZNF525	0.477252	3.56085	6.13313	-0.203197	0.000760481	0.0124041
ENSG00000108312.15	UBTF	-0.506567	6.83328	-6.13012	-0.206096	0.000762512	0.0124041
ENSG00000204054.14	LINC00963	0.705776	3.84189	6.12972	-0.206482	0.000762783	0.0124041
ENSG00000176723.10	ZNF843	1.02155	2.20377	6.1294	-0.206787	0.000762997	0.0124041
ENSG00000133477.17	FAM83F	1.13054	0.705153	6.12747	-0.20864	0.000764298	0.0124041
ENSG00000197958.13	RPL12	-0.520659	6.95075	-6.12738	-0.208729	0.000764361	0.0124041
ENSG00000155792.10	DEPTOR	0.6504	1.52518	6.12727	-0.20884	0.000764439	0.0124041
ENSG00000172493.20	AFF1	0.534014	6.55044	6.1254	-0.210633	0.0007657	0.0124041
ENSG00000151025.11	GPR158	1.31581	3.66459	6.12534	-0.210695	0.000765744	0.0124041
ENSG00000007384.15	RHBDF1	-0.592729	3.73128	-6.12177	-0.21413	0.000768167	0.0124253
ENSG00000213694.5	S1PR3	0.621941	4.95697	6.12138	-0.214512	0.000768437	0.0124253
ENSG00000132274.16	TRIM22	-0.952727	1.75748	-6.119	-0.216802	0.000770057	0.01243
ENSG00000120756.13	PLS1	1.41019	3.25445	6.11891	-0.216888	0.000770118	0.01243
ENSG00000144827.9	ABHD10	0.591105	5.27545	6.11677	-0.218946	0.000771577	0.0124308
ENSG00000284713.1	SMIM38	0.568021	1.32538	6.1163	-0.219399	0.000771898	0.0124308
ENSG00000165061.15	ZMAT4	1.49472	5.05004	6.1158	-0.219884	0.000772243	0.0124308
ENSG00000179630.11	LACC1	1.30075	1.20357	6.11391	-0.221708	0.000773539	0.0124405
ENSG00000099785.10	43892	0.497634	3.93795	6.11151	-0.224021	0.000775187	0.0124538
ENSG00000073060.16	SCARB1	0.636762	4.92991	6.10968	-0.225787	0.000776446	0.0124538
ENSG00000226380.9	AC016831.1	0.861429	1.41347	6.10866	-0.226767	0.000777147	0.0124538
ENSG00000161958.11	FGF11	0.765194	3.87428	6.10866	-0.226768	0.000777147	0.0124538
ENSG00000104964.14	TLE5	-0.477098	6.99065	-6.10497	-0.230327	0.000779695	0.0124835
ENSG00000103544.15	VPS35L	-0.454113	5.80766	-6.10302	-0.232211	0.000781047	0.0124889
ENSG00000112769.20	LAMA4	-2.20017	6.38266	-6.10171	-0.233473	0.000781954	0.0124889
ENSG00000128274.17	A4GALT	1.63987	1.97128	6.10113	-0.234039	0.000782361	0.0124889
ENSG00000279207.1	AC015813.6	0.6221	4.81991	6.09882	-0.236266	0.000783965	0.0124889
ENSG00000171914.16	TLN2	0.611381	6.7276	6.09858	-0.2365	0.000784134	0.0124889
ENSG00000261360.1	AC010491.1	0.888969	1.31444	6.09842	-0.23665	0.000784242	0.0124889
ENSG00000206344.7	HCG27	0.853564	0.792052	6.09741	-0.237629	0.000784948	0.0124889
ENSG00000185946.16	RNPC3	0.465769	5.14237	6.09647	-0.238541	0.000785607	0.0124889
ENSG00000204381.11	LAYN	1.66161	1.62399	6.08981	-0.244976	0.000790269	0.0125519
ENSG00000117115.13	PADI2	1.41472	1.51329	6.08704	-0.247656	0.000792218	0.0125663
ENSG00000167523.13	SPATA33	-0.595116	4.88845	-6.08557	-0.249079	0.000793256	0.0125663
ENSG00000260949.1	AP006545.1	1.04942	1.11772	6.08554	-0.249109	0.000793277	0.0125663
ENSG00000089847.12	ANKRD24	0.912629	1.50398	6.08166	-0.252864	0.000796021	0.0125904
ENSG00000124615.20	MOCS1	0.657818	3.77124	6.0814	-0.253111	0.000796202	0.0125904
ENSG00000184261.4	KCNK12	0.786168	4.46558	6.08006	-0.25441	0.000797153	0.0125943
ENSG00000116299.17	KIAA1324	0.897624	3.78433	6.07886	-0.255575	0.000798008	0.0125967
ENSG00000106524.9	ANKMY2	0.547126	4.90087	6.07584	-0.258497	0.000800154	0.0126047
ENSG00000167103.12	PIP5KL1	1.18506	1.70858	6.07502	-0.259296	0.000800742	0.0126047
ENSG00000006740.17	ARHGAP44	0.578239	4.72054	6.07498	-0.259337	0.000800773	0.0126047
ENSG00000174483.20	BBS1	-0.551345	5.63989	-6.0742	-0.260087	0.000801325	0.0126047
ENSG00000232433.2	GXYLT1P3	1.26514	0.968911	6.07284	-0.26141	0.0008023	0.012609
ENSG00000170265.12	ZNF282	-0.498987	5.29649	-6.06758	-0.266503	0.000806066	0.0126571
ENSG00000140743.8	CDR2	0.459929	4.26064	6.06656	-0.267495	0.000806801	0.0126575
ENSG00000106538.10	RARRES2	1.2414	2.83056	6.06308	-0.270875	0.000809312	0.0126858
ENSG00000185477.5	GPRIN3	1.3359	7.46318	6.06209	-0.271838	0.000810029	0.012686
ENSG00000160410.15	SHKBP1	0.680403	5.29443	6.05691	-0.276863	0.00081378	0.01273
ENSG00000173221.14	GLRX	1.14636	4.13299	6.05625	-0.277503	0.000814259	0.01273
ENSG00000053770.12	AP5M1	0.474584	6.31351	6.05327	-0.280397	0.000816427	0.012752
ENSG00000131051.24	RBM39	-0.474872	7.79585	-6.05237	-0.281278	0.000817089	0.012752
ENSG00000112280.16	COL9A1	-0.619957	5.29872	-6.04276	-0.29062	0.000824136	0.0128508
ENSG00000267640.6	AC016582.3	0.607029	5.03599	6.04086	-0.292464	0.000825534	0.0128614
ENSG00000087085.15	ACHE	1.16835	5.03048	6.03601	-0.29719	0.000829128	0.0129062
ENSG00000178761.15	FAM219B	-0.486011	6.05259	-6.03438	-0.298775	0.000830337	0.0129138
ENSG00000145526.12	CDH18	1.15753	4.6909	6.02975	-0.30329	0.00083379	0.0129507
ENSG00000105982.16	RNF32	0.522255	1.9372	6.02926	-0.303769	0.000834157	0.0129507
ENSG00000105373.19	NOP53	-0.703608	6.00796	-6.02767	-0.305312	0.000835341	0.0129579
ENSG00000147642.17	SYBU	0.671726	5.42758	6.02369	-0.309202	0.000838333	0.0129815
ENSG00000180801.14	ARSJ	-1.24725	1.71899	-6.023	-0.30987	0.000838848	0.0129815
ENSG00000178718.6	RPP25	0.918102	3.09909	6.02232	-0.310532	0.000839359	0.0129815
ENSG00000164591.13	MYOZ3	0.945705	2.23434	6.02152	-0.311315	0.000839963	0.0129815
ENSG00000170955.10	CAVIN3	-1.23783	0.915999	-6.02083	-0.311984	0.00084048	0.0129815
ENSG00000169330.8	MINAR1	0.905847	4.14613	6.01871	-0.314057	0.000842083	0.0129908
ENSG00000129518.9	EAPP	-0.493416	3.79693	-6.01811	-0.314639	0.000842533	0.0129908
ENSG00000117407.17	ARTN	-2.07368	1.56901	-6.01695	-0.315775	0.000843413	0.0129932
ENSG00000161381.14	PLXDC1	1.08722	2.41164	6.01314	-0.319497	0.000846303	0.0130265
ENSG00000180891.13	CUEDC1	-0.599765	5.77046	-6.0119	-0.320709	0.000847246	0.0130299
ENSG00000160321.15	ZNF208	0.555748	4.37836	6.01084	-0.321747	0.000848055	0.0130311
ENSG00000064687.12	ABCA7	0.653908	5.76043	6.00234	-0.330049	0.00085455	0.0131197
ENSG00000101040.19	ZMYND8	0.486022	6.53924	6.00009	-0.332256	0.000856285	0.0131351
ENSG00000064651.14	SLC12A2	-0.463387	6.34358	-5.99829	-0.33402	0.000857674	0.0131382
ENSG00000143333.7	RGS16	1.11034	4.47023	5.99792	-0.334374	0.000857954	0.0131382
ENSG00000050438.17	SLC4A8	0.630136	8.0534	5.99343	-0.338774	0.00086143	0.0131693
ENSG00000198835.4	GJC2	1.43038	1.21704	5.9934	-0.338802	0.000861452	0.0131693
ENSG00000142794.18	NBPF3	0.583634	3.0557	5.99159	-0.340571	0.000862853	0.0131795
ENSG00000246922.8	UBAP1L	0.631423	4.72636	5.9896	-0.342526	0.000864405	0.0131919
ENSG00000178425.14	NT5DC1	0.593699	4.40698	5.98785	-0.344241	0.000865768	0.0132015
ENSG00000198722.14	UNC13B	0.560063	7.26625	5.98543	-0.34661	0.000867655	0.013219
ENSG00000163328.13	GPR155	1.00369	4.33662	5.98236	-0.349625	0.000870062	0.0132368
ENSG00000040731.10	CDH10	1.2452	4.81648	5.98112	-0.350835	0.00087103	0.0132368
ENSG00000287045.1	AC072028.1	0.55221	2.02564	5.98101	-0.35095	0.000871122	0.0132368
ENSG00000226239.2	AL031658.1	0.768376	3.10508	5.97947	-0.352461	0.000872332	0.0132368
ENSG00000188783.6	PRELP	0.98581	2.45574	5.97761	-0.354277	0.000873789	0.0132368
ENSG00000177679.16	SRRM3	0.766248	5.65832	5.97754	-0.35435	0.000873848	0.0132368
ENSG00000188803.15	SHISA6	1.32605	5.20323	5.97736	-0.354525	0.000873988	0.0132368
ENSG00000254635.6	WAC-AS1	0.502434	3.86156	5.967	-0.364699	0.000882197	0.0133498
ENSG00000272888.7	LINC01578	-0.448264	6.17061	-5.96462	-0.367043	0.000884099	0.0133605
ENSG00000269486.2	ERVK9-11	1.2084	1.47449	5.96367	-0.367976	0.000884857	0.0133605
ENSG00000119777.20	TMEM214	-0.478472	4.82537	-5.96257	-0.369053	0.000885733	0.0133605
ENSG00000272031.3	ANKRD34A	1.18147	3.67586	5.96239	-0.369235	0.000885881	0.0133605
ENSG00000071539.14	TRIP13	-0.7298	3.75249	-5.95972	-0.371862	0.000888022	0.0133778
ENSG00000251867.4	AC009812.1	-0.665306	0.913994	-5.95892	-0.372645	0.000888661	0.0133778
ENSG00000236255.2	AC009404.1	0.548718	2.54355	5.95817	-0.373384	0.000889264	0.0133778
ENSG00000180902.18	D2HGDH	-0.548213	4.08482	-5.95392	-0.377562	0.000892685	0.013418
ENSG00000188051.7	TMEM221	0.461422	1.75932	5.94047	-0.390815	0.00090362	0.0135709
ENSG00000121057.13	AKAP1	0.916754	5.02158	5.93793	-0.393317	0.000905699	0.0135753
ENSG00000154118.13	JPH3	1.21448	5.34884	5.93774	-0.393508	0.000905858	0.0135753
ENSG00000112667.12	DNPH1	-0.924142	2.61371	-5.93705	-0.394193	0.000906428	0.0135753
ENSG00000166938.13	DIS3L	-0.56413	4.68955	-5.93578	-0.395446	0.000907472	0.0135753
ENSG00000278845.5	MRPL45	-0.561362	4.17648	-5.93551	-0.395712	0.000907693	0.0135753
ENSG00000158234.12	FAIM	-0.572726	1.56328	-5.93452	-0.396688	0.000908508	0.0135761
ENSG00000105248.16	YJU2	-0.565942	3.33467	-5.93229	-0.398892	0.000910349	0.0135923
ENSG00000197147.13	LRRC8B	0.564304	5.69785	5.92995	-0.401197	0.000912279	0.0135957
ENSG00000198612.11	COPS8	0.426678	5.72776	5.92958	-0.401563	0.000912586	0.0135957
ENSG00000258526.7	AL049828.1	0.711921	3.38881	5.92926	-0.401882	0.000912853	0.0135957
ENSG00000223546.7	LINC00630	-0.57075	4.09625	-5.92834	-0.402792	0.000913617	0.0135958
ENSG00000240891.8	PLCXD2	1.18811	6.12108	5.92443	-0.406648	0.000916858	0.0136328
ENSG00000143162.9	CREG1	1.08317	5.37992	5.92306	-0.407999	0.000917997	0.0136375
ENSG00000120868.13	APAF1	0.483525	6.16333	5.92211	-0.408947	0.000918797	0.0136375
ENSG00000140931.20	CMTM3	-0.60219	4.58631	-5.92089	-0.410146	0.000919809	0.0136375
ENSG00000224812.3	TMEM72-AS1	0.832368	2.53259	5.9204	-0.410633	0.000920221	0.0136375
ENSG00000068383.19	INPP5A	0.596453	4.8481	5.91878	-0.412231	0.000921572	0.0136413
ENSG00000089597.18	GANAB	-0.544012	7.6371	-5.91738	-0.413615	0.000922745	0.0136413
ENSG00000168502.17	MTCL1	0.739702	6.70367	5.91733	-0.413666	0.000922788	0.0136413
ENSG00000151136.15	BTBD11	0.719412	5.66801	5.91623	-0.414754	0.00092371	0.0136413
ENSG00000171044.11	XKR6	0.92221	4.54955	5.91475	-0.416217	0.000924953	0.0136413
ENSG00000058866.15	DGKG	1.46032	2.86411	5.91449	-0.416477	0.000925174	0.0136413
ENSG00000164176.13	EDIL3	0.91958	6.04928	5.91375	-0.417215	0.000925801	0.0136413
ENSG00000066027.12	PPP2R5A	0.813785	4.43366	5.91228	-0.418662	0.000927033	0.0136464
ENSG00000283828.1	AL137002.2	1.81639	0.913252	5.91153	-0.419412	0.000927671	0.0136464
ENSG00000093072.18	ADA2	-0.501727	4.58468	-5.90793	-0.422976	0.000930713	0.0136799
ENSG00000197702.14	PARVA	-0.891504	5.62624	-5.90571	-0.425167	0.000932588	0.0136822
ENSG00000139182.15	CLSTN3	0.510032	7.32582	5.90511	-0.425761	0.000933096	0.0136822
ENSG00000166816.14	LDHD	0.998832	1.56234	5.90453	-0.426338	0.000933592	0.0136822
ENSG00000138686.10	BBS7	0.548235	4.88908	5.90323	-0.427628	0.000934698	0.0136822
ENSG00000075043.18	KCNQ2	0.689886	7.96831	5.90293	-0.427923	0.000934952	0.0136822
ENSG00000141664.10	ZCCHC2	0.452407	5.57614	5.90235	-0.428499	0.000935446	0.0136822
ENSG00000150510.16	FAM124A	0.690543	4.80969	5.89959	-0.43123	0.000937796	0.0137054
ENSG00000215475.5	SIAH3	1.0087	3.44769	5.89833	-0.432484	0.000938876	0.01371
ENSG00000163596.16	ICA1L	-0.578103	4.88324	-5.89519	-0.435597	0.000941565	0.0137381
ENSG00000271303.1	SRXN1	1.00331	4.11293	5.89339	-0.437386	0.000943113	0.0137495
ENSG00000174939.11	ASPHD1	0.786303	2.95167	5.89111	-0.439651	0.000945076	0.0137669
ENSG00000139187.10	KLRG1	0.799176	2.02958	5.88839	-0.442342	0.000947415	0.0137898
ENSG00000047932.14	GOPC	0.473586	6.08305	5.88216	-0.448538	0.000952821	0.0138311
ENSG00000115762.16	PLEKHB2	0.527582	6.76486	5.88191	-0.448781	0.000953034	0.0138311
ENSG00000026559.14	KCNG1	1.44967	3.37374	5.88073	-0.449957	0.000954064	0.0138311
ENSG00000178977.3	LINC00324	1.46621	1.16188	5.87928	-0.451392	0.000955322	0.0138311
ENSG00000204592.9	HLA-E	0.566441	4.08325	5.87912	-0.451557	0.000955467	0.0138311
ENSG00000006715.16	VPS41	0.473593	6.89094	5.87873	-0.451941	0.000955804	0.0138311
ENSG00000071242.12	RPS6KA2	0.755456	6.4208	5.87816	-0.452513	0.000956306	0.0138311
ENSG00000099338.23	CATSPERG	0.630191	3.29947	5.87772	-0.452952	0.000956692	0.0138311
ENSG00000185880.13	TRIM69	0.472325	5.26391	5.87714	-0.453526	0.000957196	0.0138311
ENSG00000127955.17	GNAI1	0.614816	6.0814	5.87531	-0.455346	0.000958798	0.0138431
ENSG00000106113.19	CRHR2	1.69752	1.61352	5.87391	-0.456734	0.00096002	0.0138456
ENSG00000132004.13	FBXW9	-0.755671	3.93105	-5.8728	-0.457845	0.000961	0.0138456
ENSG00000124134.9	KCNS1	1.05867	1.9638	5.87247	-0.458166	0.000961284	0.0138456
ENSG00000054983.17	GALC	-0.722017	5.11297	-5.87105	-0.459585	0.000962537	0.0138525
ENSG00000213062.5	Z99572.1	0.86901	4.10306	5.87014	-0.460486	0.000963334	0.0138529
ENSG00000279641.1	AC120057.3	-0.604473	1.03309	-5.86195	-0.46864	0.000970574	0.0139443
ENSG00000048162.20	NOP16	0.470819	3.13863	5.86066	-0.469926	0.000971721	0.0139443
ENSG00000170088.14	TMEM192	0.608409	4.3342	5.86031	-0.470271	0.000972029	0.0139443
ENSG00000217165.1	ANKRD18EP	0.586436	1.75905	5.85881	-0.471767	0.000973365	0.0139523
ENSG00000136213.10	CHST12	0.641656	5.58409	5.85633	-0.474248	0.000975585	0.0139642
ENSG00000149798.5	CDC42EP2	1.09917	3.31764	5.85614	-0.474432	0.000975749	0.0139642
ENSG00000179950.14	PUF60	-0.539109	6.83011	-5.85292	-0.47764	0.000978628	0.0139942
ENSG00000198732.10	SMOC1	0.655391	4.94219	5.84951	-0.481043	0.000981691	0.0140268
ENSG00000100207.18	TCF20	0.472506	7.52456	5.84589	-0.48466	0.000984957	0.0140378
ENSG00000157470.12	FAM81A	1.06249	2.46228	5.84545	-0.485101	0.000985355	0.0140378
ENSG00000050628.20	PTGER3	1.13223	2.91669	5.84519	-0.485355	0.000985585	0.0140378
ENSG00000172824.16	CES4A	0.621529	3.29749	5.84459	-0.485953	0.000986126	0.0140378
ENSG00000064666.15	CNN2	0.559868	6.74474	5.84432	-0.486224	0.000986372	0.0140378
ENSG00000168077.14	SCARA3	-1.2769	3.01067	-5.83999	-0.490549	0.000990297	0.0140475
ENSG00000156853.13	ZNF689	-0.525916	4.64499	-5.83938	-0.491162	0.000990854	0.0140475
ENSG00000166033.13	HTRA1	0.825807	5.19186	5.8391	-0.49144	0.000991107	0.0140475
ENSG00000164609.10	SLU7	-0.461773	4.36076	-5.83854	-0.492001	0.000991617	0.0140475
ENSG00000242715.8	CCDC169	2.48146	2.00927	5.83851	-0.492032	0.000991646	0.0140475
ENSG00000101977.21	MCF2	0.827841	0.761948	5.83839	-0.492153	0.000991756	0.0140475
ENSG00000105605.7	CACNG7	0.765807	6.18586	5.83647	-0.49407	0.000993504	0.0140578
ENSG00000146834.14	MEPCE	-0.72706	4.88945	-5.83581	-0.494725	0.000994101	0.0140578
ENSG00000089558.9	KCNH4	1.61952	1.98303	5.83501	-0.495526	0.000994832	0.0140578
ENSG00000183114.8	FAM43B	1.657	2.60647	5.82957	-0.500967	0.000999815	0.0141116
ENSG00000079691.18	CARMIL1	0.711376	4.20502	5.82914	-0.501404	0.00100022	0.0141116
ENSG00000205084.11	TMEM231	-1.25345	4.91168	-5.82792	-0.502622	0.00100133	0.0141163
ENSG00000165650.12	PDZD8	0.450757	6.70682	5.827	-0.503541	0.00100218	0.0141166
ENSG00000081377.17	CDC14B	0.626378	5.36307	5.82537	-0.505169	0.00100368	0.0141166
ENSG00000143569.19	UBAP2L	-0.431167	7.39787	-5.82533	-0.50521	0.00100372	0.0141166
ENSG00000131242.18	RAB11FIP4	0.730351	6.48068	5.82437	-0.506175	0.00100461	0.014118
ENSG00000143473.13	KCNH1	0.932714	3.64106	5.8223	-0.508244	0.00100652	0.0141338
ENSG00000261377.5	PDCD6IPP2	0.878932	2.58568	5.82051	-0.51004	0.00100818	0.014146
ENSG00000169299.14	PGM2	0.5869	4.20169	5.81721	-0.513349	0.00101125	0.0141588
ENSG00000137563.12	GGH	0.500167	5.38636	5.81666	-0.513897	0.00101175	0.0141588
ENSG00000167695.15	TLCD3A	-0.448008	4.33387	-5.81509	-0.515468	0.00101321	0.0141588
ENSG00000182463.16	TSHZ2	0.826101	5.63049	5.81419	-0.51637	0.00101405	0.0141588
ENSG00000109320.13	NFKB1	-0.603109	4.41126	-5.81353	-0.517032	0.00101467	0.0141588
ENSG00000137857.17	DUOX1	0.714159	3.49737	5.81339	-0.517178	0.00101481	0.0141588
ENSG00000187730.9	GABRD	1.96772	1.69582	5.81206	-0.518508	0.00101604	0.0141588
ENSG00000134108.13	ARL8B	0.539559	5.91938	5.81164	-0.518926	0.00101643	0.0141588
ENSG00000099956.19	SMARCB1	-0.45836	7.20539	-5.81014	-0.520435	0.00101785	0.0141588
ENSG00000118007.13	STAG1	-0.437175	6.22125	-5.80962	-0.520958	0.00101833	0.0141588
ENSG00000168491.10	CCDC110	1.3788	0.951165	5.80953	-0.521049	0.00101842	0.0141588
ENSG00000173402.11	DAG1	-0.537655	7.14102	-5.80937	-0.521203	0.00101856	0.0141588
ENSG00000160307.10	S100B	-2.33494	4.83981	-5.80732	-0.523264	0.00102049	0.0141696
ENSG00000005339.14	CREBBP	-0.498834	7.96044	-5.80559	-0.524998	0.00102212	0.0141696
ENSG00000109929.10	SC5D	0.507906	6.82661	5.80556	-0.525027	0.00102214	0.0141696
ENSG00000172164.15	SNTB1	-1.21443	5.02833	-5.80518	-0.525408	0.0010225	0.0141696
ENSG00000150938.10	CRIM1	0.948601	6.52669	5.80314	-0.527456	0.00102443	0.0141853
ENSG00000211584.14	SLC48A1	0.470509	4.38001	5.80035	-0.530256	0.00102706	0.0142109
ENSG00000141854.9	MISP3	0.876662	3.06477	5.79854	-0.532081	0.00102878	0.0142235
ENSG00000106089.12	STX1A	0.845957	4.86256	5.79771	-0.532907	0.00102957	0.0142235
ENSG00000176658.17	MYO1D	0.616387	4.57348	5.79602	-0.53461	0.00103118	0.0142348
ENSG00000141294.10	LRRC46	-2.03394	2.54743	-5.79211	-0.538537	0.0010349	0.0142714
ENSG00000197969.14	VPS13A	0.694008	7.09839	5.79157	-0.539081	0.00103542	0.0142714
ENSG00000168938.6	PPIC	1.33076	3.45275	5.7888	-0.541868	0.00103807	0.014297
ENSG00000187902.11	SHISA7	0.997294	4.68984	5.7853	-0.545384	0.00104142	0.0143322
ENSG00000047579.19	DTNBP1	0.600227	3.75342	5.78318	-0.547519	0.00104347	0.0143493
ENSG00000288025.1	AC093849.4	0.486128	2.94221	5.77799	-0.552746	0.00104849	0.0144072
ENSG00000114841.17	DNAH1	-1.6172	3.87131	-5.77601	-0.554744	0.00105041	0.0144226
ENSG00000168297.16	PXK	0.601507	4.95926	5.77468	-0.556079	0.0010517	0.0144275
ENSG00000113811.11	SELENOK	0.495844	4.57435	5.77399	-0.556781	0.00105238	0.0144275
ENSG00000105750.15	ZNF85	-0.586994	3.36202	-5.77105	-0.559744	0.00105524	0.0144479
ENSG00000091039.17	OSBPL8	0.490341	7.26904	5.77035	-0.560449	0.00105593	0.0144479
ENSG00000006327.13	TNFRSF12A	0.871952	1.54613	5.76998	-0.560816	0.00105628	0.0144479
ENSG00000187714.7	SLC18A3	2.79634	2.02504	5.7664	-0.564426	0.00105979	0.0144699
ENSG00000169629.12	RGPD8	0.520762	5.22158	5.76515	-0.565687	0.00106101	0.0144699
ENSG00000204348.10	DXO	-0.542995	3.94981	-5.76505	-0.565788	0.00106111	0.0144699
ENSG00000166106.3	ADAMTS15	-0.612322	6.20737	-5.76477	-0.56607	0.00106139	0.0144699
ENSG00000143919.15	CAMKMT	0.644869	2.85775	5.76423	-0.566619	0.00106192	0.0144699
ENSG00000197948.11	FCHSD1	0.90581	4.71487	5.76289	-0.567977	0.00106325	0.0144769
ENSG00000168461.13	RAB31	0.858352	5.39787	5.76194	-0.568927	0.00106417	0.0144786
ENSG00000134490.14	TMEM241	1.11149	3.90071	5.75921	-0.571688	0.00106687	0.0145043
ENSG00000006282.21	SPATA20	-0.609014	4.03005	-5.7579	-0.573008	0.00106817	0.0145109
ENSG00000145451.13	GLRA3	1.4059	0.940019	5.75602	-0.574913	0.00107004	0.0145253
ENSG00000204351.12	SKIV2L	-0.442586	5.51311	-5.75369	-0.577264	0.00107235	0.0145456
ENSG00000138449.10	SLC40A1	1.63035	1.7134	5.74872	-0.582288	0.0010773	0.014589
ENSG00000229980.5	TOB1-AS1	0.854369	1.08224	5.74832	-0.582693	0.0010777	0.014589
ENSG00000130540.14	SULT4A1	1.02962	4.59054	5.74804	-0.582975	0.00107798	0.014589
ENSG00000118242.16	MREG	0.876152	3.20549	5.74599	-0.585047	0.00108003	0.0145973
ENSG00000075213.11	SEMA3A	1.27092	4.61746	5.7458	-0.58524	0.00108022	0.0145973
ENSG00000106804.7	C5	-0.733485	3.71656	-5.74487	-0.586182	0.00108116	0.0145989
ENSG00000108654.15	DDX5	-0.441417	9.08249	-5.7411	-0.589991	0.00108495	0.014639
ENSG00000227855.3	DPY19L2P3	-0.764578	1.9136	-5.73957	-0.591542	0.00108649	0.0146488
ENSG00000274956.2	NKAIN3-IT1	-0.821562	5.82097	-5.73536	-0.595803	0.00109075	0.0146952
ENSG00000282034.1	AC106886.5	-1.00054	5.45292	-5.73153	-0.599683	0.00109464	0.0147365
ENSG00000273079.5	GRIN2B	1.54083	6.26518	5.73063	-0.6006	0.00109556	0.0147379
ENSG00000142798.20	HSPG2	-0.750131	7.65186	-5.72788	-0.60339	0.00109837	0.0147646
ENSG00000137776.17	SLTM	-0.426185	5.61215	-5.72501	-0.606294	0.0011013	0.0147883
ENSG00000142408.4	CACNG8	0.952305	5.36505	5.72455	-0.606768	0.00110178	0.0147883
ENSG00000049130.16	KITLG	0.749093	5.37366	5.72325	-0.608087	0.00110311	0.0147951
ENSG00000224531.6	SMIM13	0.612461	6.05528	5.72128	-0.610078	0.00110513	0.0148096
ENSG00000143384.13	MCL1	-0.434851	7.85285	-5.72022	-0.611158	0.00110623	0.0148096
ENSG00000130294.16	KIF1A	0.705026	9.53724	5.71979	-0.611598	0.00110667	0.0148096
ENSG00000259075.6	POC1B-GALNT4	1.39623	2.16364	5.71857	-0.612837	0.00110793	0.0148154
ENSG00000139291.14	TMEM19	0.463815	5.53882	5.71671	-0.614724	0.00110985	0.014824
ENSG00000179627.10	ZBTB42	0.68115	1.85272	5.71634	-0.615095	0.00111023	0.014824
ENSG00000113594.10	LIFR	0.795322	7.98077	5.71292	-0.618565	0.00111377	0.0148547
ENSG00000102468.10	HTR2A	-0.657695	1.69663	-5.71252	-0.618974	0.00111419	0.0148547
ENSG00000095380.11	NANS	0.53206	3.68254	5.70878	-0.622779	0.00111808	0.0148956
ENSG00000143321.19	HDGF	-0.916274	7.572	-5.70408	-0.627558	0.001123	0.0149443
ENSG00000136153.20	LMO7	0.651501	4.12245	5.70369	-0.627949	0.0011234	0.0149443
ENSG00000143436.11	MRPL9	-0.534246	4.74773	-5.70059	-0.631104	0.00112666	0.0149765
ENSG00000158195.11	WASF2	-0.506309	6.45158	-5.69794	-0.633798	0.00112945	0.0150024
ENSG00000204681.11	GABBR1	0.928767	7.47999	5.69714	-0.63462	0.0011303	0.0150026
ENSG00000164638.10	SLC29A4	0.560819	6.42061	5.69587	-0.63591	0.00113164	0.0150093
ENSG00000101210.12	EEF1A2	0.73606	7.08938	5.69421	-0.6376	0.00113339	0.0150108
ENSG00000158457.6	TSPAN33	1.29317	4.20517	5.69418	-0.637629	0.00113342	0.0150108
ENSG00000142534.7	RPS11	-0.484406	7.90741	-5.69242	-0.639422	0.00113529	0.0150244
ENSG00000006118.14	TMEM132A	0.487693	8.13159	5.68919	-0.642716	0.00113873	0.0150587
ENSG00000170791.18	CHCHD7	0.552443	4.45414	5.68461	-0.647381	0.00114361	0.0150959
ENSG00000171824.14	EXOSC10	-0.42752	5.86815	-5.68453	-0.647461	0.00114369	0.0150959
ENSG00000068137.15	PLEKHH3	0.568865	4.91157	5.68358	-0.648428	0.00114471	0.0150959
ENSG00000003393.15	ALS2	0.425078	6.40017	5.6834	-0.648613	0.00114491	0.0150959
ENSG00000103381.12	CPPED1	-0.661583	3.29668	-5.68167	-0.650378	0.00114676	0.0151001
ENSG00000217648.1	AL136116.3	1.27912	0.968158	5.68154	-0.650514	0.0011469	0.0151001
ENSG00000180573.9	HIST1H2AC	-0.773222	6.90101	-5.67931	-0.652789	0.0011493	0.0151189
ENSG00000160460.16	SPTBN4	0.992226	5.17258	5.67864	-0.653472	0.00115002	0.0151189
ENSG00000085117.12	CD82	0.866715	4.54309	5.6751	-0.657086	0.00115384	0.015158
ENSG00000143924.19	EML4	0.420399	6.49221	5.67227	-0.659976	0.0011569	0.0151742
ENSG00000177239.15	MAN1B1	-0.471407	5.21222	-5.67201	-0.660237	0.00115718	0.0151742
ENSG00000285796.1	AL162458.1	-0.714897	4.33662	-5.67162	-0.660643	0.00115761	0.0151742
ENSG00000107338.10	SHB	1.1155	5.38317	5.66924	-0.663067	0.00116019	0.0151969
ENSG00000019505.8	SYT13	1.23649	7.81821	5.66703	-0.665332	0.0011626	0.0152174
ENSG00000153237.18	CCDC148	0.961392	2.8123	5.65978	-0.672744	0.00117053	0.01531
ENSG00000251247.11	ZNF345	-0.479628	3.47802	-5.65821	-0.674351	0.00117226	0.0153214
ENSG00000110514.19	MADD	0.440885	6.85237	5.65699	-0.675601	0.00117361	0.0153278
ENSG00000106868.16	SUSD1	-0.670604	3.68248	-5.65534	-0.677284	0.00117542	0.0153396
ENSG00000204323.5	SMIM5	-1.16308	2.45083	-5.65363	-0.679037	0.00117731	0.0153396
ENSG00000121289.18	CEP89	-0.456523	5.69086	-5.65273	-0.679959	0.00117831	0.0153396
ENSG00000204590.12	GNL1	0.42162	6.32655	5.65053	-0.682214	0.00118075	0.0153396
ENSG00000161642.17	ZNF385A	0.715285	4.55496	5.65039	-0.682356	0.0011809	0.0153396
ENSG00000143248.13	RGS5	1.27919	4.36037	5.64911	-0.683668	0.00118232	0.0153396
ENSG00000228288.7	PCAT6	0.646994	2.1762	5.64903	-0.683749	0.00118241	0.0153396
ENSG00000154127.10	UBASH3B	1.37805	4.39119	5.6485	-0.684293	0.001183	0.0153396
ENSG00000166016.6	ABTB2	0.993337	4.89216	5.64753	-0.685287	0.00118408	0.0153396
ENSG00000261649.6	GOLGA6L7	1.12754	0.955689	5.64711	-0.68571	0.00118454	0.0153396
ENSG00000006756.16	ARSD	-0.636796	4.77407	-5.6469	-0.685926	0.00118478	0.0153396
ENSG00000080854.15	IGSF9B	0.786306	6.8186	5.64632	-0.686518	0.00118542	0.0153396
ENSG00000148842.18	CNNM2	0.477204	6.68636	5.64614	-0.686711	0.00118563	0.0153396
ENSG00000164172.19	MOCS2	0.56084	4.34618	5.64271	-0.69022	0.00118945	0.0153676
ENSG00000133710.15	SPINK5	-0.615237	4.45436	-5.64266	-0.690272	0.00118951	0.0153676
ENSG00000242779.7	ZNF702P	0.554255	4.39482	5.64121	-0.691758	0.00119113	0.0153703
ENSG00000244968.7	LIFR-AS1	0.520361	2.31231	5.64034	-0.692657	0.00119211	0.0153703
ENSG00000258441.1	LINC00641	0.609264	6.79373	5.64018	-0.692817	0.00119229	0.0153703
ENSG00000173208.4	ABCD2	1.83923	3.03938	5.63894	-0.694089	0.00119368	0.0153717
ENSG00000150455.13	TIRAP	-0.637715	3.06237	-5.63856	-0.694483	0.00119411	0.0153717
ENSG00000225849.2	MKRN7P	0.827352	1.31919	5.63484	-0.698298	0.0011983	0.0154145
ENSG00000149260.18	CAPN5	0.656075	4.81154	5.63274	-0.700447	0.00120066	0.0154339
ENSG00000118855.20	MFSD1	0.57954	4.14722	5.62937	-0.703917	0.00120449	0.0154658
ENSG00000056487.16	PHF21B	0.788455	6.68138	5.62861	-0.704696	0.00120535	0.0154658
ENSG00000136731.13	UGGT1	0.417613	7.6771	5.62746	-0.705875	0.00120666	0.0154658
ENSG00000147403.16	RPL10	-0.409773	8.4255	-5.62686	-0.70649	0.00120733	0.0154658
ENSG00000164331.10	ANKRA2	-0.757819	2.97122	-5.62675	-0.706602	0.00120746	0.0154658
ENSG00000188488.14	SERPINA5	1.04576	2.8906	5.62359	-0.709851	0.00121106	0.0154958
ENSG00000171206.14	TRIM8	-0.491536	6.86384	-5.62318	-0.71027	0.00121153	0.0154958
ENSG00000182359.15	KBTBD3	0.673979	2.87403	5.62177	-0.711725	0.00121315	0.0154978
ENSG00000172349.17	IL16	1.34577	2.09859	5.62153	-0.711967	0.00121342	0.0154978
ENSG00000119673.14	ACOT2	-0.704744	3.52527	-5.62032	-0.713209	0.0012148	0.0155045
ENSG00000114315.4	HES1	-0.818272	4.47321	-5.61564	-0.718024	0.00122018	0.0155573
ENSG00000175772.11	LINC01106	0.777956	1.88153	5.61521	-0.718466	0.00122067	0.0155573
ENSG00000255622.3	PCDHB17P	-0.742816	2.95059	-5.61359	-0.72014	0.00122255	0.0155597
ENSG00000148357.16	HMCN2	1.72226	1.29643	5.61354	-0.720188	0.0012226	0.0155597
ENSG00000137941.17	TTLL7	0.63401	6.26219	5.61077	-0.723041	0.0012258	0.0155895
ENSG00000148337.21	CIZ1	-0.471446	6.76927	-5.60656	-0.727377	0.00123069	0.0156351
ENSG00000109472.14	CPE	0.729584	7.64487	5.60614	-0.727805	0.00123117	0.0156351
ENSG00000154917.11	RAB6B	0.789505	7.28515	5.60543	-0.728543	0.00123201	0.0156351
ENSG00000175556.17	LONRF3	1.09962	2.50956	5.60384	-0.730179	0.00123386	0.0156475
ENSG00000180596.7	HIST1H2BC	-1.14909	6.86512	-5.60232	-0.731749	0.00123563	0.0156589
ENSG00000154162.15	CDH12	1.27239	2.41665	5.60127	-0.732825	0.00123685	0.0156633
ENSG00000139597.18	N4BP2L1	0.853035	2.57032	5.5984	-0.735785	0.00124022	0.0156919
ENSG00000162728.5	KCNJ9	1.30582	4.4182	5.59785	-0.736351	0.00124086	0.0156919
ENSG00000158258.16	CLSTN2	0.940245	7.75121	5.59448	-0.739829	0.00124482	0.0157173
ENSG00000138674.17	SEC31A	-0.407108	7.24406	-5.59405	-0.740274	0.00124533	0.0157173
ENSG00000173327.8	MAP3K11	-0.520017	5.90608	-5.59391	-0.740421	0.0012455	0.0157173
ENSG00000102265.12	TIMP1	-1.09933	3.19197	-5.59157	-0.742828	0.00124825	0.0157217
ENSG00000205683.11	DPF3	0.908964	3.85699	5.58976	-0.7447	0.0012504	0.0157217
ENSG00000228133.3	AC099684.1	0.892863	0.881405	5.58974	-0.744722	0.00125042	0.0157217
ENSG00000151414.15	NEK7	0.554199	6.14832	5.58963	-0.744838	0.00125056	0.0157217
ENSG00000244128.7	LINC01322	1.84502	3.18587	5.58944	-0.745035	0.00125078	0.0157217
ENSG00000169105.7	CHST14	-0.625127	4.06111	-5.58916	-0.745321	0.00125111	0.0157217
ENSG00000186675.7	MAGEE2	0.53925	1.55177	5.58776	-0.746769	0.00125277	0.0157316
ENSG00000230782.1	AL807761.4	-0.659722	2.73159	-5.58551	-0.749091	0.00125544	0.0157449
ENSG00000171812.13	COL8A2	1.24335	2.54685	5.58539	-0.749216	0.00125559	0.0157449
ENSG00000139219.19	COL2A1	-1.10509	6.7266	-5.58415	-0.750498	0.00125706	0.0157524
ENSG00000185215.9	TNFAIP2	1.43382	3.08959	5.58082	-0.753935	0.00126103	0.0157911
ENSG00000165995.20	CACNB2	0.711264	3.96968	5.57917	-0.755641	0.00126301	0.0157933
ENSG00000198142.5	SOWAHC	0.80906	4.59844	5.57915	-0.755665	0.00126304	0.0157933
ENSG00000156642.17	NPTN	0.802136	6.21192	5.57839	-0.756449	0.00126395	0.0157933
ENSG00000143418.19	CERS2	-0.647145	6.29622	-5.57773	-0.757128	0.00126473	0.0157933
ENSG00000242615.1	AC022415.1	-0.485899	2.02021	-5.57604	-0.758877	0.00126676	0.015795
ENSG00000107984.10	DKK1	2.22575	1.63637	5.57514	-0.75981	0.00126785	0.015795
ENSG00000226761.3	TAS2R46	-0.548568	1.63049	-5.57498	-0.759978	0.00126804	0.015795
ENSG00000138073.14	PREB	0.42324	5.53833	5.57468	-0.760282	0.0012684	0.015795
ENSG00000181826.10	RELL1	0.509385	5.06274	5.5714	-0.763674	0.00127235	0.015813
ENSG00000151726.14	ACSL1	0.749446	4.86451	5.57053	-0.764575	0.0012734	0.015813
ENSG00000183597.16	TANGO2	0.553259	4.26799	5.57041	-0.764708	0.00127355	0.015813
ENSG00000119698.12	PPP4R4	1.31033	2.77514	5.5703	-0.764816	0.00127368	0.015813
ENSG00000115271.11	GCA	1.07559	3.54874	5.56983	-0.765302	0.00127425	0.015813
ENSG00000180543.5	TSPYL5	0.448632	6.19151	5.56724	-0.767984	0.00127739	0.015841
ENSG00000123444.14	KBTBD4	-0.56305	4.42908	-5.56562	-0.769659	0.00127935	0.0158544
ENSG00000168827.14	GFM1	0.431096	5.83224	5.56458	-0.770745	0.00128062	0.0158592
ENSG00000225968.7	ELFN1	0.538839	5.57272	5.56257	-0.772823	0.00128307	0.0158674
ENSG00000166900.17	STX3	0.597355	4.95223	5.56215	-0.773258	0.00128358	0.0158674
ENSG00000229212.8	AC044860.1	0.495065	4.08765	5.56186	-0.773561	0.00128394	0.0158674
ENSG00000136048.14	DRAM1	1.11181	1.98863	5.55984	-0.775654	0.0012864	0.0158745
ENSG00000127328.21	RAB3IP	0.542963	6.39068	5.55949	-0.776011	0.00128682	0.0158745
ENSG00000001167.14	NFYA	0.515033	6.02271	5.55921	-0.776304	0.00128717	0.0158745
ENSG00000224843.8	LINC00240	0.787404	1.57013	5.55832	-0.777231	0.00128826	0.0158771
ENSG00000150961.15	SEC24D	0.565402	5.21645	5.55512	-0.780547	0.00129219	0.0159003
ENSG00000179222.17	MAGED1	-0.41627	8.24148	-5.5547	-0.780984	0.0012927	0.0159003
ENSG00000077616.11	NAALAD2	0.600985	4.88532	5.55383	-0.781884	0.00129377	0.0159003
ENSG00000273238.2	TMEM271	1.39909	2.9473	5.55297	-0.782772	0.00129483	0.0159003
ENSG00000147041.12	SYTL5	1.05116	1.47102	5.55107	-0.784748	0.00129717	0.0159003
ENSG00000155097.12	ATP6V1C1	0.525699	6.07217	5.55003	-0.785823	0.00129846	0.0159003
ENSG00000081853.15	PCDHGA2	0.640607	4.32621	5.54988	-0.785981	0.00129864	0.0159003
ENSG00000166922.8	SCG5	0.913956	5.02091	5.54921	-0.786675	0.00129947	0.0159003
ENSG00000087253.13	LPCAT2	0.971116	5.11268	5.54888	-0.787018	0.00129988	0.0159003
ENSG00000003756.17	RBM5	-0.427543	7.61014	-5.54853	-0.787385	0.00130032	0.0159003
ENSG00000171368.12	TPPP	0.553468	6.03854	5.54805	-0.787886	0.00130091	0.0159003
ENSG00000180035.12	ZNF48	-0.505224	5.75919	-5.54787	-0.788072	0.00130113	0.0159003
ENSG00000172888.12	ZNF621	-0.584803	5.43469	-5.5472	-0.788759	0.00130196	0.0159003
ENSG00000061938.19	TNK2	0.553562	6.03667	5.54672	-0.789266	0.00130256	0.0159003
ENSG00000105983.22	LMBR1	0.428706	6.42561	5.54483	-0.791221	0.0013049	0.015918
ENSG00000134780.10	DAGLA	-0.525282	5.19758	-5.54236	-0.793785	0.00130797	0.015942
ENSG00000130477.15	UNC13A	1.00366	7.16969	5.54182	-0.794348	0.00130864	0.015942
ENSG00000018869.16	ZNF582	-0.890227	2.06739	-5.5389	-0.79739	0.0013123	0.0159757
ENSG00000205922.5	ONECUT3	0.74732	4.25061	5.53794	-0.798386	0.0013135	0.0159794
ENSG00000109107.14	ALDOC	0.591725	3.58952	5.53702	-0.799343	0.00131465	0.015981
ENSG00000107829.15	FBXW4	-0.620899	4.11918	-5.53641	-0.799975	0.00131541	0.015981
ENSG00000248487.9	ABHD14A	-0.697064	3.41468	-5.53545	-0.800976	0.00131662	0.0159849
ENSG00000177181.15	RIMKLA	0.916953	5.03611	5.53162	-0.804956	0.00132143	0.0160325
ENSG00000090857.13	PDPR	-0.476279	5.9204	-5.52766	-0.80908	0.00132644	0.0160823
ENSG00000178607.16	ERN1	0.730333	4.08961	5.526	-0.810802	0.00132854	0.0160969
ENSG00000172318.5	B3GALT1	1.255	3.34763	5.52182	-0.815155	0.00133385	0.0161388
ENSG00000224888.4	AC138028.2	0.966307	1.51617	5.52175	-0.815229	0.00133394	0.0161388
ENSG00000280057.1	AL022069.2	0.776874	1.38004	5.52025	-0.816789	0.00133585	0.0161388
ENSG00000166206.15	GABRB3	0.888546	6.7018	5.51988	-0.817181	0.00133633	0.0161388
ENSG00000029639.11	TFB1M	0.486043	3.36873	5.51875	-0.818354	0.00133777	0.0161388
ENSG00000092054.13	MYH7	-1.20585	1.85195	-5.51866	-0.818445	0.00133788	0.0161388
ENSG00000197451.12	HNRNPAB	-0.47027	6.74976	-5.51834	-0.818787	0.0013383	0.0161388
ENSG00000111364.16	DDX55	-0.456674	4.1343	-5.51093	-0.826513	0.00134782	0.0162288
ENSG00000163879.11	DNALI1	-1.05142	5.35287	-5.51072	-0.826725	0.00134808	0.0162288
ENSG00000198561.13	CTNND1	-0.39314	8.15456	-5.51041	-0.827048	0.00134848	0.0162288
ENSG00000160062.15	ZBTB8A	-0.405214	4.6259	-5.50804	-0.829529	0.00135155	0.0162544
ENSG00000159640.16	ACE	0.74192	0.962412	5.50736	-0.83023	0.00135242	0.0162544
ENSG00000196597.13	ZNF782	0.439919	4.40046	5.50628	-0.831366	0.00135382	0.0162604
ENSG00000181061.13	HIGD1A	0.514103	5.75007	5.50249	-0.835323	0.00135875	0.0163086
ENSG00000112290.13	WASF1	0.446525	7.00652	5.50147	-0.836382	0.00136007	0.0163135
ENSG00000072071.16	ADGRL1	0.460953	8.25077	5.50026	-0.837649	0.00136165	0.0163216
ENSG00000138670.17	RASGEF1B	0.801629	4.86445	5.49719	-0.840857	0.00136566	0.0163587
ENSG00000242808.9	SOX2-OT	-1.31435	4.95472	-5.49593	-0.842176	0.00136731	0.0163639
ENSG00000287900.1	AC061961.1	1.52457	1.42943	5.49546	-0.842661	0.00136792	0.0163639
ENSG00000132716.18	DCAF8	-0.496656	7.00541	-5.49204	-0.846242	0.00137242	0.0163938
ENSG00000229618.3	AC011287.1	1.05506	4.23725	5.49171	-0.846581	0.00137284	0.0163938
ENSG00000143545.9	RAB13	-0.543531	4.52332	-5.49094	-0.847385	0.00137386	0.0163938
ENSG00000258702.3	AL137786.1	1.5601	1.01934	5.49078	-0.847555	0.00137407	0.0163938
ENSG00000249028.2	AC004672.1	0.674218	1.22063	5.48945	-0.848952	0.00137583	0.0164039
ENSG00000180098.9	TRNAU1AP	-0.512428	3.97725	-5.48776	-0.85072	0.00137806	0.0164196
ENSG00000048828.17	FAM120A	-0.478695	6.23096	-5.48117	-0.857611	0.0013868	0.0165126
ENSG00000165097.16	KDM1B	0.445209	5.71519	5.47714	-0.861837	0.00139218	0.0165553
ENSG00000253517.1	XRCC6P4	-0.638731	2.0196	-5.4771	-0.861876	0.00139223	0.0165553
ENSG00000145888.10	GLRA1	0.798322	1.7588	5.47468	-0.864419	0.00139548	0.0165744
ENSG00000121775.18	TMEM39B	-0.501824	3.9537	-5.47453	-0.864574	0.00139568	0.0165744
ENSG00000165644.11	COMTD1	0.767317	1.9427	5.47384	-0.865297	0.0013966	0.0165744
ENSG00000162231.14	NXF1	-0.389277	6.03242	-5.47135	-0.867907	0.00139995	0.0165987
ENSG00000247315.4	ZCCHC3	-0.483054	5.73469	-5.47093	-0.868342	0.00140051	0.0165987
ENSG00000154813.10	DPH3	0.435917	5.4239	5.46901	-0.870361	0.0014031	0.0166185
ENSG00000061656.10	SPAG4	1.65602	1.76279	5.46393	-0.875695	0.00140998	0.0166889
ENSG00000231312.7	MAP4K3-DT	0.549525	1.99755	5.4627	-0.876979	0.00141164	0.0166898
ENSG00000164253.14	WDR41	0.418884	5.72647	5.4625	-0.877187	0.00141191	0.0166898
ENSG00000125354.23	SEPTIN6	0.673325	5.97033	5.45859	-0.881298	0.00141724	0.0167383
ENSG00000104823.9	ECH1	-0.582245	5.08737	-5.45812	-0.881793	0.00141788	0.0167383
ENSG00000154783.12	FGD5	0.91533	4.81109	5.45288	-0.887302	0.00142506	0.0167921
ENSG00000132507.18	EIF5A	0.467856	6.9979	5.45158	-0.888667	0.00142685	0.0167921
ENSG00000140750.17	ARHGAP17	-0.477453	5.69468	-5.45149	-0.888757	0.00142696	0.0167921
ENSG00000184274.3	LINC00315	0.95271	1.3724	5.4513	-0.888962	0.00142723	0.0167921
ENSG00000128891.15	CCDC32	0.555235	4.50236	5.45124	-0.889017	0.0014273	0.0167921
ENSG00000136147.18	PHF11	-0.943701	2.31575	-5.4507	-0.889591	0.00142806	0.0167921
ENSG00000215093.3	EEF1A1P29	0.757182	1.16699	5.44964	-0.890702	0.00142951	0.0167974
ENSG00000124098.10	FAM210B	0.436831	5.89017	5.44901	-0.891365	0.00143038	0.0167974
ENSG00000132394.11	EEFSEC	0.577276	4.41342	5.44753	-0.892929	0.00143243	0.0168025
ENSG00000155893.13	PXYLP1	0.59323	6.06533	5.44734	-0.893128	0.00143269	0.0168025
ENSG00000118939.17	UCHL3	0.639663	3.42492	5.4457	-0.894846	0.00143495	0.0168161
ENSG00000218823.2	PAPOLB	0.494232	2.10918	5.44505	-0.895531	0.00143585	0.0168161
ENSG00000182179.13	UBA7	-0.987068	0.867412	-5.44447	-0.896144	0.00143666	0.0168161
ENSG00000233695.2	GAS6-AS1	0.665163	2.967	5.44354	-0.897122	0.00143795	0.0168202
ENSG00000113391.19	FAM172A	0.44536	5.78636	5.44231	-0.898415	0.00143965	0.0168252
ENSG00000188931.3	CFAP126	-2.81854	3.40543	-5.44188	-0.898871	0.00144026	0.0168252
ENSG00000188338.15	SLC38A3	0.417668	1.41457	5.43644	-0.904597	0.00144784	0.0169027
ENSG00000160799.11	CCDC12	-0.416911	3.8929	-5.43186	-0.909426	0.00145426	0.0169667
ENSG00000149782.11	PLCB3	0.744651	5.70309	5.43008	-0.911304	0.00145677	0.0169849
ENSG00000164167.12	LSM6	0.497232	3.6546	5.42916	-0.912271	0.00145806	0.0169889
ENSG00000144792.9	ZNF660	-0.480086	5.32554	-5.42572	-0.915898	0.00146291	0.0170262
ENSG00000223518.5	CSNK1A1P1	0.620824	1.5685	5.42554	-0.916085	0.00146316	0.0170262
ENSG00000115255.11	REEP6	0.764736	2.71094	5.42366	-0.918069	0.00146583	0.0170462
ENSG00000166897.15	ELFN2	1.3763	4.41998	5.42215	-0.91966	0.00146797	0.01706
ENSG00000146233.8	CYP39A1	0.515188	3.02395	5.42035	-0.921567	0.00147053	0.0170788
ENSG00000196562.14	SULF2	0.820943	5.51088	5.41842	-0.923604	0.00147328	0.0170996
ENSG00000107816.17	LZTS2	-0.62187	6.03996	-5.41518	-0.927021	0.0014779	0.0171306
ENSG00000092445.12	TYRO3	-0.774712	5.62424	-5.41469	-0.927546	0.00147862	0.0171306
ENSG00000136478.7	TEX2	0.499416	5.64424	5.41454	-0.927696	0.00147882	0.0171306
ENSG00000277200.1	AC005696.4	1.20631	2.70683	5.41206	-0.930319	0.00148238	0.0171607
ENSG00000180758.12	GPR157	0.999767	3.58384	5.4113	-0.931122	0.00148347	0.0171623
ENSG00000275074.2	NUDT18	0.928187	1.75935	5.40759	-0.935044	0.00148881	0.0172117
ENSG00000165102.15	HGSNAT	-0.545297	5.21095	-5.40661	-0.936084	0.00149023	0.0172117
ENSG00000153246.13	PLA2R1	1.21324	3.49985	5.40548	-0.937275	0.00149186	0.0172117
ENSG00000076043.10	REXO2	0.70976	3.71394	5.40526	-0.937508	0.00149218	0.0172117
ENSG00000137497.17	NUMA1	-0.481694	8.31066	-5.40501	-0.937771	0.00149254	0.0172117
ENSG00000151612.18	ZNF827	-0.48572	6.45721	-5.40431	-0.938513	0.00149355	0.0172123
ENSG00000101945.16	SUV39H1	-0.769842	3.33929	-5.4016	-0.941381	0.00149749	0.0172424
ENSG00000255545.8	AP004608.1	0.830438	1.15817	5.40119	-0.941819	0.00149809	0.0172424
ENSG00000011638.10	TMEM159	0.530389	4.09701	5.39916	-0.943971	0.00150104	0.0172654
ENSG00000142279.13	WTIP	-0.73217	3.93905	-5.39801	-0.945182	0.00150271	0.0172696
ENSG00000146776.14	ATXN7L1	-0.459566	4.34891	-5.39758	-0.945639	0.00150334	0.0172696
ENSG00000280291.1	AC016251.1	-0.749623	1.92602	-5.39563	-0.947709	0.0015062	0.0172914
ENSG00000174327.7	SLC16A13	0.769995	2.69642	5.39485	-0.948534	0.00150734	0.0172934
ENSG00000110057.8	UNC93B1	0.699047	3.37617	5.38864	-0.955107	0.00151644	0.0173867
ENSG00000100968.14	NFATC4	-0.757557	5.83316	-5.38667	-0.957202	0.00151936	0.017409
ENSG00000287356.1	AL590822.3	-1.03419	1.14322	-5.38502	-0.958945	0.00152179	0.0174257
ENSG00000235890.2	TSPEAR-AS1	0.644239	2.90554	5.37791	-0.966494	0.00153235	0.0175355
ENSG00000100316.16	RPL3	-0.435464	9.10093	-5.37658	-0.967906	0.00153434	0.017547
ENSG00000272808.4	AC015712.6	0.757057	1.67187	5.37539	-0.969165	0.00153611	0.0175561
ENSG00000011590.14	ZBTB32	0.838311	1.32294	5.37451	-0.970105	0.00153743	0.0175567
ENSG00000176697.19	BDNF	1.21291	2.95584	5.37405	-0.970595	0.00153812	0.0175567
ENSG00000277938.1	AL035252.3	0.888591	2.20453	5.37281	-0.971913	0.00153998	0.0175668
ENSG00000164056.11	SPRY1	-0.711771	4.75585	-5.37185	-0.972928	0.00154142	0.017572
ENSG00000115750.17	TAF1B	-0.519622	4.09855	-5.37068	-0.974169	0.00154317	0.0175783
ENSG00000214391.3	TUBAP2	0.986789	1.42637	5.36987	-0.975035	0.0015444	0.0175783
ENSG00000151743.11	AMN1	0.80499	3.94427	5.36952	-0.9754	0.00154491	0.0175783
ENSG00000178035.12	IMPDH2	-0.446088	6.27182	-5.36851	-0.976475	0.00154644	0.0175844
ENSG00000226174.7	TEX22	-0.637413	1.26838	-5.36543	-0.97975	0.00155108	0.0176097
ENSG00000112941.14	TENT4A	0.439683	6.07759	5.36537	-0.97982	0.00155118	0.0176097
ENSG00000103047.8	TANGO6	-0.490798	4.40035	-5.36509	-0.980112	0.0015516	0.0176097
ENSG00000251595.7	ABCA11P	-0.621527	3.4081	-5.36345	-0.981858	0.00155408	0.0176209
ENSG00000153989.8	NUS1	0.416562	5.80358	5.36314	-0.982188	0.00155455	0.0176209
ENSG00000034693.15	PEX3	0.526127	3.49357	5.36124	-0.98421	0.00155744	0.0176424
ENSG00000143153.13	ATP1B1	0.583111	7.31919	5.35989	-0.985642	0.00155948	0.0176544
ENSG00000254087.8	LYN	1.25782	2.0736	5.35714	-0.988574	0.00156368	0.0176817
ENSG00000235272.2	RAMACL	0.796598	2.18199	5.35702	-0.988701	0.00156386	0.0176817
ENSG00000272106.1	AL691432.2	-0.504757	3.81712	-5.35608	-0.989705	0.0015653	0.0176868
ENSG00000181035.14	SLC25A42	0.535381	4.02607	5.35289	-0.993097	0.00157017	0.0177249
ENSG00000001036.14	FUCA2	-0.599376	4.64576	-5.35258	-0.993424	0.00157065	0.0177249
ENSG00000179523.5	EIF3J-DT	-0.488187	2.54051	-5.35103	-0.995075	0.00157302	0.0177405
ENSG00000149654.11	CDH22	0.834858	1.77884	5.349	-0.997241	0.00157615	0.0177646
ENSG00000170160.17	CCDC144A	0.936374	2.21949	5.34746	-0.998887	0.00157853	0.0177803
ENSG00000132199.20	ENOSF1	-0.846371	4.89783	-5.34657	-0.999829	0.00157989	0.0177833
ENSG00000142655.13	PEX14	-0.472116	3.91102	-5.34599	-1.00045	0.00158078	0.0177833
ENSG00000109814.12	UGDH	-0.593664	5.46453	-5.34484	-1.00167	0.00158256	0.0177922
ENSG00000169744.13	LDB2	0.704025	4.61998	5.33973	-1.00713	0.0015905	0.0178702
ENSG00000080603.17	SRCAP	-0.658608	7.48905	-5.33864	-1.00829	0.00159219	0.017878
ENSG00000228784.9	LINC00954	-0.811612	1.32344	-5.33734	-1.00968	0.00159421	0.0178868
ENSG00000183576.13	SETD3	0.392053	5.96591	5.33686	-1.01019	0.00159497	0.0178868
ENSG00000197965.12	MPZL1	0.407084	7.69279	5.33567	-1.01146	0.00159682	0.0178889
ENSG00000163913.11	IFT122	-0.521298	5.54589	-5.33546	-1.01169	0.00159716	0.0178889
ENSG00000130779.20	CLIP1	-0.449628	6.59685	-5.33081	-1.01664	0.00160443	0.0179505
ENSG00000105143.12	SLC1A6	0.495719	4.04683	5.33067	-1.0168	0.00160465	0.0179505
ENSG00000164776.9	PHKG1	0.926563	1.24851	5.32975	-1.01779	0.00160611	0.0179556
ENSG00000148484.18	RSU1	0.967553	5.55002	5.32883	-1.01877	0.00160755	0.0179605
ENSG00000074527.12	NTN4	0.896187	3.77324	5.32815	-1.01949	0.00160862	0.0179612
ENSG00000010932.17	FMO1	-1.67905	1.38549	-5.32636	-1.0214	0.00161144	0.0179733
ENSG00000255310.2	AF131215.5	0.855604	4.01281	5.32619	-1.02158	0.0016117	0.0179733
ENSG00000131435.13	PDLIM4	0.483654	4.34383	5.32524	-1.02261	0.00161322	0.017979
ENSG00000171310.11	CHST11	0.556016	4.78852	5.32426	-1.02365	0.00161476	0.017985
ENSG00000182050.13	MGAT4C	1.44593	5.52072	5.32326	-1.02472	0.00161634	0.0179887
ENSG00000065989.16	PDE4A	0.791527	3.56686	5.32278	-1.02523	0.0016171	0.0179887
ENSG00000130830.15	MPP1	1.07843	2.99357	5.32193	-1.02614	0.00161844	0.0179925
ENSG00000287190.1	AC239799.2	1.01184	1.2728	5.32041	-1.02777	0.00162086	0.0180083
ENSG00000141759.15	TXNL4A	0.40027	5.37108	5.31715	-1.03126	0.00162606	0.0180443
ENSG00000115129.14	TP53I3	-0.651888	3.40201	-5.31711	-1.0313	0.00162612	0.0180443
ENSG00000160439.16	RDH13	0.56424	4.08443	5.31587	-1.03262	0.00162809	0.018055
ENSG00000104635.14	SLC39A14	0.663142	4.98087	5.31486	-1.0337	0.00162971	0.0180579
ENSG00000136104.20	RNASEH2B	-0.641694	4.71846	-5.31445	-1.03415	0.00163037	0.0180579
ENSG00000177951.17	BET1L	-0.390547	4.65127	-5.31353	-1.03513	0.00163183	0.018063
ENSG00000158158.12	CNNM4	0.443161	5.13397	5.31148	-1.03732	0.00163512	0.0180714
ENSG00000119906.13	SLF2	-0.425069	6.37286	-5.31047	-1.0384	0.00163674	0.0180714
ENSG00000139044.12	B4GALNT3	1.07413	1.50937	5.31031	-1.03857	0.001637	0.0180714
ENSG00000261839.1	AL358933.1	0.660608	1.20943	5.30869	-1.04031	0.0016396	0.0180714
ENSG00000005889.15	ZFX	-0.496363	5.67561	-5.30864	-1.04037	0.00163969	0.0180714
ENSG00000163513.18	TGFBR2	-1.3802	6.35446	-5.3083	-1.04073	0.00164024	0.0180714
ENSG00000169126.16	ARMC4	-1.52414	1.41153	-5.30819	-1.04085	0.00164041	0.0180714
ENSG00000173153.14	ESRRA	0.610242	3.9757	5.30804	-1.04101	0.00164066	0.0180714
ENSG00000141741.12	MIEN1	0.456744	4.34541	5.30702	-1.0421	0.0016423	0.0180784
ENSG00000263874.2	LINC00672	-0.679214	1.92775	-5.30611	-1.04308	0.00164376	0.0180834
ENSG00000101098.12	RIMS4	1.09076	6.20075	5.30422	-1.0451	0.00164682	0.0180984
ENSG00000169857.8	AVEN	-0.764907	2.54418	-5.30402	-1.04532	0.00164714	0.0180984
ENSG00000139651.11	ZNF740	-0.536832	5.59449	-5.30277	-1.04666	0.00164917	0.0181095
ENSG00000259207.7	ITGB3	-1.19952	2.22583	-5.29922	-1.05047	0.00165493	0.0181618
ENSG00000173548.8	SNX33	-0.889487	4.64698	-5.29841	-1.05133	0.00165625	0.018165
ENSG00000174516.15	PELI3	0.394407	4.42707	5.29275	-1.05741	0.0016655	0.0182553
ENSG00000067533.6	RRP15	0.571325	4.50287	5.29118	-1.0591	0.00166807	0.0182724
ENSG00000143340.6	FAM163A	1.82875	0.768467	5.28888	-1.06156	0.00167184	0.0182951
ENSG00000163710.9	PCOLCE2	1.30204	1.11691	5.28868	-1.06178	0.00167219	0.0182951
ENSG00000163291.14	PAQR3	0.515658	6.10795	5.28804	-1.06247	0.00167324	0.0182954
ENSG00000196531.11	NACA	-0.461254	7.37782	-5.28702	-1.06356	0.00167491	0.0183025
ENSG00000147526.20	TACC1	0.667022	5.97756	5.28493	-1.06581	0.00167837	0.018328
ENSG00000105443.15	CYTH2	-0.488751	6.69406	-5.28437	-1.06641	0.00167929	0.018328
ENSG00000186687.16	LYRM7	0.532748	4.79339	5.28289	-1.068	0.00168174	0.0183437
ENSG00000144063.3	MALL	0.829031	1.25114	5.28135	-1.06965	0.00168429	0.0183603
ENSG00000177469.13	CAVIN1	0.994675	3.73713	5.28071	-1.07034	0.00168535	0.0183607
ENSG00000174521.7	TTC9B	0.957788	4.3995	5.27779	-1.07349	0.00169022	0.0184025
ENSG00000214575.9	CPEB1	0.855445	2.49201	5.27701	-1.07432	0.00169151	0.0184055
ENSG00000072210.19	ALDH3A2	0.443567	6.053	5.27637	-1.07501	0.00169258	0.0184059
ENSG00000163053.11	SLC16A14	-0.703052	5.1723	-5.26547	-1.08675	0.00171088	0.0185936
ENSG00000188641.13	DPYD	1.19119	3.44452	5.2623	-1.09017	0.00171625	0.0186407
ENSG00000203685.10	STUM	1.40268	5.75588	5.26159	-1.09093	0.00171744	0.0186414
ENSG00000143127.13	ITGA10	0.679711	1.58136	5.26103	-1.09153	0.0017184	0.0186414
ENSG00000187957.8	DNER	1.1598	8.1923	5.26022	-1.09241	0.00171977	0.0186451
ENSG00000133678.14	TMEM254	-0.517389	4.04068	-5.2594	-1.09329	0.00172116	0.0186489
ENSG00000227417.3	AC114402.2	-0.721787	1.47485	-5.25627	-1.09667	0.0017265	0.0186863
ENSG00000228549.4	BX284668.2	1.23386	4.20742	5.25536	-1.09765	0.00172806	0.0186863
ENSG00000165521.15	EML5	1.3526	3.50924	5.25498	-1.09805	0.00172869	0.0186863
ENSG00000163590.14	PPM1L	0.807955	7.24754	5.25447	-1.09861	0.00172957	0.0186863
ENSG00000279356.1	AC007610.4	0.678664	1.47641	5.25432	-1.09877	0.00172983	0.0186863
ENSG00000187664.9	HAPLN4	1.45232	2.56243	5.25195	-1.10133	0.00173389	0.0187013
ENSG00000143155.13	TIPRL	0.406418	6.01998	5.25143	-1.10189	0.00173479	0.0187013
ENSG00000258388.7	PPT2-EGFL8	-0.773723	3.17644	-5.25096	-1.1024	0.00173559	0.0187013
ENSG00000158710.14	TAGLN2	0.625714	6.68683	5.25042	-1.10298	0.00173652	0.0187013
ENSG00000091181.19	IL5RA	-2.17781	1.82032	-5.25018	-1.10323	0.00173692	0.0187013
ENSG00000083838.16	ZNF446	-0.42642	4.39439	-5.24986	-1.10358	0.00173748	0.0187013
ENSG00000171303.7	KCNK3	1.51213	3.77019	5.24805	-1.10554	0.00174059	0.0187217
ENSG00000233363.1	AC006019.2	0.611838	2.78302	5.24727	-1.10638	0.00174193	0.0187217
ENSG00000246528.3	AC079089.1	1.17041	1.0309	5.24672	-1.10697	0.00174287	0.0187217
ENSG00000110092.3	CCND1	-1.16342	7.2352	-5.24606	-1.10769	0.00174402	0.0187217
ENSG00000229809.8	ZNF688	-0.492118	3.71137	-5.24535	-1.10845	0.00174525	0.0187217
ENSG00000110367.13	DDX6	-0.432169	8.34097	-5.24436	-1.10952	0.00174696	0.0187217
ENSG00000254427.2	LINC02696	0.846844	2.54911	5.24376	-1.11017	0.001748	0.0187217
ENSG00000120332.16	TNN	-2.03883	1.96078	-5.24299	-1.111	0.00174932	0.0187217
ENSG00000215458.8	AATBC	0.575323	2.98422	5.24285	-1.11115	0.00174957	0.0187217
ENSG00000166783.22	MARF1	-0.421808	6.49417	-5.24271	-1.1113	0.00174981	0.0187217
ENSG00000119899.13	SLC17A5	0.69573	4.45688	5.24137	-1.11276	0.00175215	0.0187355
ENSG00000108797.12	CNTNAP1	-0.641206	4.74316	-5.23994	-1.1143	0.00175463	0.0187465
ENSG00000163644.15	PPM1K	0.60901	5.77449	5.23957	-1.1147	0.00175526	0.0187465
ENSG00000100403.12	ZC3H7B	-0.394554	7.31215	-5.23862	-1.11573	0.00175692	0.0187483
ENSG00000171119.2	NRTN	1.6716	2.01108	5.23827	-1.1161	0.00175752	0.0187483
ENSG00000148175.13	STOM	1.25736	3.45763	5.23586	-1.11871	0.00176173	0.018782
ENSG00000002834.18	LASP1	-0.460002	7.44028	-5.23395	-1.12077	0.00176506	0.0187938
ENSG00000166887.15	VPS39	-0.388855	6.37218	-5.23356	-1.1212	0.00176575	0.0187938
ENSG00000188735.13	TMEM120B	0.572379	5.15821	5.23343	-1.12134	0.00176598	0.0187938
ENSG00000183476.12	SH2D7	0.642608	2.36401	5.23186	-1.12303	0.00176872	0.0188118
ENSG00000286596.1	AC098595.1	0.48151	4.78233	5.23052	-1.12449	0.00177108	0.0188257
ENSG00000116350.17	SRSF4	-0.455691	6.47511	-5.2289	-1.12624	0.00177393	0.0188448
ENSG00000110063.10	DCPS	-0.599148	4.15429	-5.22601	-1.12938	0.00177903	0.0188841
ENSG00000179943.8	FIZ1	-0.59859	4.74487	-5.22561	-1.12981	0.00177973	0.0188841
ENSG00000161328.11	LRRC56	-0.683495	1.57333	-5.22481	-1.13067	0.00178115	0.0188879
ENSG00000157510.14	AFAP1L1	-0.94337	3.15042	-5.22352	-1.13207	0.00178342	0.0189009
ENSG00000162642.14	C1orf52	0.642221	4.5445	5.22199	-1.13373	0.00178614	0.0189154
ENSG00000025039.15	RRAGD	0.543953	5.91143	5.22156	-1.1342	0.0017869	0.0189154
ENSG00000162745.10	OLFML2B	-1.30707	5.27988	-5.22028	-1.13558	0.00178917	0.0189283
ENSG00000165714.11	BORCS5	0.473086	4.98272	5.2186	-1.1374	0.00179216	0.0189487
ENSG00000172667.11	ZMAT3	0.4486	6.47044	5.21391	-1.14249	0.00180053	0.0190129
ENSG00000170903.11	MSANTD4	0.446855	5.99029	5.21306	-1.14341	0.00180206	0.0190129
ENSG00000180354.16	MTURN	0.468031	7.06951	5.21275	-1.14374	0.0018026	0.0190129
ENSG00000198933.9	TBKBP1	-0.442301	4.84889	-5.21226	-1.14427	0.00180348	0.0190129
ENSG00000115756.13	HPCAL1	0.523181	5.13873	5.21112	-1.14551	0.00180552	0.0190129
ENSG00000213123.11	TCTEX1D2	-0.528678	2.97012	-5.21098	-1.14567	0.00180578	0.0190129
ENSG00000101187.16	SLCO4A1	1.13021	2.37024	5.21058	-1.1461	0.00180651	0.0190129
ENSG00000182173.13	TSEN54	0.58322	4.13594	5.21001	-1.14672	0.00180752	0.0190129
ENSG00000168135.4	KCNJ4	0.811335	3.98725	5.20921	-1.14759	0.00180897	0.0190129
ENSG00000085552.17	IGSF9	0.618412	6.50496	5.20893	-1.14789	0.00180946	0.0190129
ENSG00000078269.15	SYNJ2	0.91677	4.09628	5.20869	-1.14815	0.00180989	0.0190129
ENSG00000267787.7	AC027097.2	0.954079	2.63912	5.20643	-1.1506	0.00181397	0.0190445
ENSG00000159216.18	RUNX1	0.846695	1.30404	5.20526	-1.15188	0.00181609	0.0190469
ENSG00000088808.18	PPP1R13B	0.527769	4.17712	5.20513	-1.15201	0.00181631	0.0190469
ENSG00000111775.3	COX6A1	0.499129	6.49502	5.2038	-1.15346	0.00181873	0.019061
ENSG00000105483.18	CARD8	-0.594531	5.74018	-5.20289	-1.15445	0.00182037	0.0190671
ENSG00000204256.13	BRD2	-0.420897	7.46601	-5.20207	-1.15534	0.00182185	0.0190715
ENSG00000143315.8	PIGM	0.395459	5.92842	5.19948	-1.15815	0.00182655	0.0191095
ENSG00000169871.13	TRIM56	-0.880449	4.81998	-5.1982	-1.15955	0.0018289	0.0191229
ENSG00000196141.14	SPATS2L	-0.838429	5.19419	-5.19479	-1.16325	0.00183511	0.0191767
ENSG00000164430.16	CGAS	-0.659522	1.50057	-5.19271	-1.16552	0.00183893	0.0192054
ENSG00000157657.14	ZNF618	-0.444013	7.46342	-5.19203	-1.16625	0.00184017	0.0192071
ENSG00000166833.21	NAV2	0.445188	8.15443	5.19006	-1.16839	0.00184378	0.0192288
ENSG00000126088.14	UROD	-0.561869	4.3716	-5.18973	-1.16875	0.00184439	0.0192288
ENSG00000152377.14	SPOCK1	0.894656	5.42711	5.18848	-1.17012	0.0018467	0.0192417
ENSG00000107745.19	MICU1	0.538604	5.70854	5.18673	-1.17203	0.00184993	0.0192642
ENSG00000100281.14	HMGXB4	-0.453304	5.25859	-5.18399	-1.17501	0.00185499	0.0192967
ENSG00000153310.19	FAM49B	0.532025	6.21963	5.18291	-1.17619	0.00185699	0.0192967
ENSG00000178460.18	MCMDC2	0.615114	2.01408	5.18289	-1.17621	0.00185702	0.0192967
ENSG00000101290.14	CDS2	0.498257	7.79537	5.18271	-1.1764	0.00185735	0.0192967
ENSG00000112787.13	FBRSL1	0.414902	6.59417	5.18015	-1.17918	0.0018621	0.0193348
ENSG00000260211.2	AC139426.1	0.748802	1.96763	5.17948	-1.17992	0.00186334	0.0193365
ENSG00000163755.9	HPS3	0.431668	4.86374	5.17808	-1.18145	0.00186596	0.0193398
ENSG00000026950.17	BTN3A1	0.518498	4.07562	5.17763	-1.18194	0.0018668	0.0193398
ENSG00000166546.14	BEAN1	-0.602398	1.56385	-5.17758	-1.18199	0.0018669	0.0193398
ENSG00000170624.13	SGCD	-0.939365	2.38449	-5.17623	-1.18346	0.00186941	0.0193547
ENSG00000176531.10	PHLDB3	0.638655	2.41888	5.1739	-1.18601	0.00187378	0.0193715
ENSG00000284753.1	EEF1AKMT4	0.846603	2.16452	5.17366	-1.18627	0.00187422	0.0193715
ENSG00000172053.18	QARS	-0.4579	6.57225	-5.17205	-1.18802	0.00187723	0.0193715
ENSG00000175161.13	CADM2	0.626969	6.08286	5.17199	-1.18808	0.00187734	0.0193715
ENSG00000130035.8	GALNT8	0.789333	5.82272	5.17194	-1.18814	0.00187743	0.0193715
ENSG00000198839.10	ZNF277	0.510361	4.62977	5.17178	-1.18831	0.00187774	0.0193715
ENSG00000123178.15	SPRYD7	0.749181	3.28264	5.17132	-1.18881	0.0018786	0.0193715
ENSG00000150867.14	PIP4K2A	0.537206	5.0061	5.17013	-1.19011	0.00188083	0.0193786
ENSG00000115828.17	QPCT	1.56566	2.98701	5.16981	-1.19047	0.00188145	0.0193786
ENSG00000103253.18	HAGHL	0.514873	4.02788	5.16726	-1.19324	0.00188623	0.0194085
ENSG00000180269.7	GPR139	1.61869	0.432835	5.16712	-1.1934	0.00188652	0.0194085
ENSG00000099875.14	MKNK2	-0.432003	6.1524	-5.16247	-1.19847	0.0018953	0.0194773
ENSG00000077498.9	TYR	3.32222	1.89523	5.16243	-1.19852	0.00189538	0.0194773
ENSG00000235529.1	AGAP1-IT1	0.486514	1.50434	5.16115	-1.19991	0.0018978	0.0194848
ENSG00000253837.1	AC090197.1	0.730904	1.22347	5.16078	-1.20033	0.00189852	0.0194848
ENSG00000100532.12	CGRRF1	0.436504	3.56777	5.16033	-1.20081	0.00189937	0.0194848
ENSG00000106244.13	PDAP1	-0.395131	5.08512	-5.15972	-1.20148	0.00190053	0.0194856
ENSG00000248810.2	LINC02432	1.01855	1.51319	5.15743	-1.20398	0.00190488	0.019519
ENSG00000178719.17	GRINA	-0.44666	6.58668	-5.15657	-1.20492	0.00190652	0.019519
ENSG00000091622.16	PITPNM3	0.757613	4.29322	5.1563	-1.20522	0.00190705	0.019519
ENSG00000122547.11	EEPD1	0.740714	3.48267	5.15569	-1.20588	0.00190821	0.0195197
ENSG00000172046.19	USP19	-0.364155	6.41687	-5.15383	-1.20792	0.00191177	0.0195359
ENSG00000103978.16	TMEM87A	-0.424454	4.8598	-5.15372	-1.20803	0.00191197	0.0195359
ENSG00000130958.13	SLC35D2	-1.21809	2.19474	-5.15294	-1.20889	0.00191348	0.0195401
ENSG00000183196.10	CHST6	0.806049	4.41407	5.15223	-1.20967	0.00191484	0.0195429
ENSG00000261211.1	AL031123.2	0.958492	1.00649	5.15141	-1.21057	0.00191642	0.0195479
ENSG00000139174.12	PRICKLE1	1.26095	4.11276	5.15022	-1.21187	0.0019187	0.01956
ENSG00000072954.7	TMEM38A	0.707712	2.98978	5.1479	-1.2144	0.00192316	0.0195833
ENSG00000100311.17	PDGFB	1.30021	0.785084	5.14773	-1.21459	0.00192348	0.0195833
ENSG00000172037.14	LAMB2	-0.537677	7.36291	-5.14733	-1.21502	0.00192426	0.0195833
ENSG00000085382.12	HACE1	0.43315	5.72032	5.1465	-1.21594	0.00192587	0.0195834
ENSG00000242173.10	ARHGDIG	-0.656229	2.46728	-5.1462	-1.21627	0.00192645	0.0195834
ENSG00000136867.11	SLC31A2	0.663386	0.909427	5.14424	-1.2184	0.00193022	0.0196106
ENSG00000214022.11	REPIN1	-0.491749	6.86753	-5.14292	-1.21985	0.00193279	0.0196251
ENSG00000164933.12	SLC25A32	0.544462	4.07915	5.14238	-1.22044	0.00193384	0.0196251
ENSG00000260816.2	AC027279.1	0.82319	2.27203	5.14134	-1.22159	0.00193587	0.0196346
ENSG00000203709.12	MIR29B2CHG	0.523477	4.97791	5.13957	-1.22352	0.0019393	0.0196476
ENSG00000175334.8	BANF1	-0.450952	5.5427	-5.13955	-1.22354	0.00193934	0.0196476
ENSG00000171634.18	BPTF	-0.372935	8.23455	-5.13772	-1.22555	0.00194291	0.0196666
ENSG00000136144.12	RCBTB1	0.480255	5.7949	5.13696	-1.22638	0.00194438	0.0196666
ENSG00000157227.13	MMP14	-0.910993	6.18434	-5.1369	-1.22645	0.00194451	0.0196666
ENSG00000173757.9	STAT5B	-0.475769	5.87822	-5.13605	-1.22738	0.00194617	0.0196692
ENSG00000141349.8	G6PC3	-0.536318	5.10104	-5.13509	-1.22843	0.00194804	0.0196692
ENSG00000273230.1	AC102953.2	0.511968	2.80871	5.13478	-1.22877	0.00194865	0.0196692
ENSG00000283638.2	AC002407.1	-0.733759	2.02943	-5.13452	-1.22905	0.00194915	0.0196692
ENSG00000198855.7	FICD	0.447414	3.05127	5.1327	-1.23106	0.00195273	0.0196942
ENSG00000135002.12	RFK	0.609208	5.34266	5.12872	-1.23542	0.00196055	0.019762
ENSG00000173193.15	PARP14	-1.04728	4.87113	-5.12794	-1.23627	0.00196208	0.0197663
ENSG00000139178.11	C1RL	-0.890547	3.29344	-5.12662	-1.23772	0.00196469	0.0197795
ENSG00000029534.20	ANK1	1.03924	4.17632	5.12586	-1.23855	0.00196619	0.0197795
ENSG00000176890.16	TYMS	-0.844927	6.09658	-5.1256	-1.23884	0.0019667	0.0197795
ENSG00000205269.6	TMEM170B	0.57191	6.51549	5.12477	-1.23975	0.00196835	0.019785
ENSG00000117598.13	PLPPR5	0.709547	2.758	5.12153	-1.24331	0.00197477	0.0198206
ENSG00000129250.12	KIF1C	-0.539954	6.06451	-5.12141	-1.24344	0.00197501	0.0198206
ENSG00000124299.15	PEPD	0.470616	5.66371	5.12131	-1.24355	0.00197521	0.0198206
ENSG00000118503.15	TNFAIP3	0.935174	3.1494	5.12065	-1.24427	0.00197652	0.0198226
ENSG00000137877.10	SPTBN5	-1.58144	2.97732	-5.11882	-1.24628	0.00198016	0.0198481
ENSG00000213977.8	TAX1BP3	-0.650707	5.11525	-5.11788	-1.24732	0.00198204	0.0198485
ENSG00000218891.5	ZNF579	-0.453519	5.36387	-5.11769	-1.24752	0.00198241	0.0198485
ENSG00000196998.19	WDR45	-0.73898	4.18475	-5.11699	-1.24829	0.00198381	0.0198507
ENSG00000206384.10	COL6A6	0.634164	3.18953	5.11647	-1.24887	0.00198485	0.0198507
ENSG00000151729.11	SLC25A4	0.605268	5.58671	5.11391	-1.25168	0.00198998	0.0198909
ENSG00000175893.11	ZDHHC21	0.455618	6.42755	5.11317	-1.2525	0.00199146	0.0198947
ENSG00000072803.17	FBXW11	0.447658	6.84603	5.1114	-1.25444	0.00199501	0.0199128
ENSG00000166949.16	SMAD3	-0.602375	6.31826	-5.11102	-1.25486	0.00199578	0.0199128
ENSG00000105650.22	PDE4C	1.679	1.6124	5.10963	-1.25638	0.00199857	0.0199128
ENSG00000239828.7	AC063944.1	0.850763	2.08412	5.10961	-1.2564	0.00199861	0.0199128
ENSG00000144655.15	CSRNP1	0.726641	3.21416	5.1095	-1.25653	0.00199883	0.0199128
ENSG00000172977.13	KAT5	-0.547528	4.50804	-5.1083	-1.25785	0.00200126	0.0199202
ENSG00000182575.7	NXPH3	1.07408	1.27711	5.10792	-1.25826	0.00200202	0.0199202
ENSG00000144369.13	FAM171B	0.716594	7.28306	5.10748	-1.25875	0.0020029	0.0199202
ENSG00000129654.8	FOXJ1	-1.63924	6.10463	-5.10549	-1.26094	0.00200693	0.0199491
ENSG00000060339.14	CCAR1	-0.414143	6.0577	-5.10209	-1.26468	0.00201382	0.0199971
ENSG00000206567.10	AC022007.1	-0.609881	3.54158	-5.10196	-1.26482	0.00201407	0.0199971
ENSG00000108924.14	HLF	1.85427	0.828303	5.10146	-1.26537	0.0020151	0.0199971
ENSG00000276710.4	CSPG4P10	0.448358	5.992	5.09964	-1.26738	0.00201881	0.0200228
ENSG00000185842.15	DNAH14	0.634724	5.30672	5.09745	-1.26979	0.00202327	0.020056
ENSG00000286340.1	AL356776.2	0.419725	1.87861	5.09584	-1.27156	0.00202655	0.0200682
ENSG00000128881.17	TTBK2	0.497476	6.9713	5.09575	-1.27166	0.00202674	0.0200682
ENSG00000083937.9	CHMP2B	0.643195	4.43514	5.09474	-1.27278	0.00202882	0.0200691
ENSG00000184185.10	KCNJ12	2.32015	2.7881	5.09461	-1.27291	0.00202907	0.0200691
ENSG00000261488.1	TBILA	1.32985	1.24271	5.09404	-1.27354	0.00203024	0.0200696
ENSG00000168778.12	TCTN2	-0.559403	5.3005	-5.09282	-1.27489	0.00203275	0.0200731
ENSG00000248508.8	SRP14-AS1	0.563059	1.77304	5.09224	-1.27553	0.00203394	0.0200731
ENSG00000205423.11	CNEP1R1	0.412685	4.16028	5.09223	-1.27554	0.00203395	0.0200731
ENSG00000103160.12	HSDL1	0.422677	6.68241	5.09072	-1.2772	0.00203705	0.0200927
ENSG00000228393.4	LINC01004	-0.433857	1.68594	-5.08865	-1.27949	0.00204132	0.0201237
ENSG00000197363.9	ZNF517	-0.505462	4.01861	-5.08757	-1.28068	0.00204356	0.020132
ENSG00000089163.4	SIRT4	1.14991	1.55493	5.08665	-1.2817	0.00204546	0.020132
ENSG00000081138.14	CDH7	1.19424	3.59956	5.08607	-1.28234	0.00204667	0.020132
ENSG00000196544.8	BORCS6	1.03696	3.17245	5.08508	-1.28343	0.00204871	0.020132
ENSG00000261502.4	AC040174.1	1.70564	0.547461	5.08466	-1.28389	0.00204958	0.020132
ENSG00000162236.12	STX5	-0.4333	4.63079	-5.08461	-1.28394	0.00204968	0.020132
ENSG00000178163.8	ZNF518B	0.362925	7.14143	5.0844	-1.28417	0.0020501	0.020132
ENSG00000108639.7	SYNGR2	0.381739	4.23999	5.0839	-1.28473	0.00205115	0.020132
ENSG00000156959.9	LHFPL4	1.09715	4.88633	5.08302	-1.2857	0.00205297	0.0201327
ENSG00000170381.14	SEMA3E	2.02642	3.42025	5.08278	-1.28596	0.00205347	0.0201327
ENSG00000165915.14	SLC39A13	-0.526753	4.44243	-5.08192	-1.28691	0.00205525	0.0201392
ENSG00000121680.16	PEX16	0.505117	3.64674	5.0786	-1.29058	0.00206217	0.0201913
ENSG00000228451.4	SDAD1P1	0.611127	1.48943	5.07793	-1.29132	0.00206358	0.0201913
ENSG00000072110.13	ACTN1	0.509198	6.15829	5.07775	-1.29151	0.00206394	0.0201913
ENSG00000164398.14	ACSL6	0.677327	4.12111	5.07702	-1.29233	0.00206548	0.0201953
ENSG00000167074.15	TEF	-0.62324	3.06043	-5.07456	-1.29504	0.00207061	0.0202345
ENSG00000177685.17	CRACR2B	0.828219	3.39409	5.07334	-1.29639	0.00207318	0.0202485
ENSG00000152642.10	GPD1L	0.824807	4.36503	5.07144	-1.29849	0.00207717	0.0202601
ENSG00000162688.17	AGL	0.522026	5.71896	5.07047	-1.29956	0.00207922	0.0202601
ENSG00000138738.10	PRDM5	-1.31974	2.70863	-5.07045	-1.29958	0.00207924	0.0202601
ENSG00000134324.11	LPIN1	0.507815	6.01937	5.07039	-1.29965	0.00207938	0.0202601
ENSG00000250479.8	CHCHD10	0.754152	2.85707	5.07006	-1.30001	0.00208007	0.0202601
ENSG00000259436.1	AC010247.2	-0.726172	2.36205	-5.06955	-1.30057	0.00208114	0.0202601
ENSG00000139372.15	TDG	-0.457675	5.09353	-5.0668	-1.30362	0.00208696	0.0203057
ENSG00000188242.4	AC010442.1	-0.605327	2.40489	-5.0652	-1.30539	0.00209034	0.0203276
ENSG00000092969.12	TGFB2	0.542755	3.32668	5.0625	-1.30838	0.00209608	0.0203723
ENSG00000113368.12	LMNB1	-0.797349	7.07702	-5.05918	-1.31205	0.00210313	0.0204298
ENSG00000284602.1	AL031432.4	-0.670665	2.30326	-5.05727	-1.31416	0.00210721	0.0204571
ENSG00000185133.14	INPP5J	0.74012	3.09833	5.0568	-1.31469	0.00210823	0.0204571
ENSG00000280135.1	AL096816.1	1.11544	0.921362	5.05422	-1.31754	0.00211374	0.0204928
ENSG00000111254.8	AKAP3	0.717567	1.86487	5.05351	-1.31832	0.00211526	0.0204928
ENSG00000167995.16	BEST1	0.620706	3.28709	5.05348	-1.31836	0.00211533	0.0204928
ENSG00000116406.19	EDEM3	0.472611	7.04803	5.05107	-1.32103	0.00212051	0.0205318
ENSG00000251615.3	AC104825.1	0.437547	2.82573	5.05014	-1.32207	0.00212253	0.0205403
ENSG00000259326.1	AC116158.1	0.627872	1.28617	5.0478	-1.32466	0.00212758	0.0205781
ENSG00000221890.4	NPTXR	0.622091	5.26921	5.04643	-1.32617	0.00213053	0.020592
ENSG00000100813.14	ACIN1	-0.479394	7.70825	-5.04583	-1.32684	0.00213183	0.020592
ENSG00000255857.6	PXN-AS1	-0.782784	2.37662	-5.04554	-1.32716	0.00213247	0.020592
ENSG00000243978.8	RTL9	0.623663	1.58046	5.04483	-1.32795	0.002134	0.0205957
ENSG00000223820.5	CFL1P1	1.02694	0.643847	5.04319	-1.32977	0.00213757	0.0206058
ENSG00000279662.1	AC131649.2	0.866825	3.05475	5.043	-1.32997	0.00213796	0.0206058
ENSG00000185986.12	SDHAP3	-0.538449	3.86904	-5.04276	-1.33024	0.00213849	0.0206058
ENSG00000181378.14	CFAP65	-1.79134	2.15906	-5.04044	-1.33282	0.00214355	0.0206434
ENSG00000196646.12	ZNF136	-0.572059	3.95297	-5.03698	-1.33666	0.00215109	0.020705
ENSG00000100926.15	TM9SF1	-0.614212	4.89852	-5.03596	-1.33779	0.00215332	0.0207153
ENSG00000128039.11	SRD5A3	0.5434	3.49171	5.03302	-1.34106	0.00215979	0.0207664
ENSG00000226746.2	SMCR5	-0.61214	2.79416	-5.03202	-1.34217	0.00216199	0.0207764
ENSG00000060718.22	COL11A1	0.845974	6.91109	5.03081	-1.34352	0.00216465	0.0207908
ENSG00000101928.13	MOSPD1	0.510187	3.28046	5.03006	-1.34435	0.0021663	0.0207946
ENSG00000235381.1	AL596202.1	0.661352	2.75243	5.02958	-1.34488	0.00216736	0.0207946
ENSG00000111653.20	ING4	-0.432161	4.74584	-5.02905	-1.34547	0.00216853	0.0207947
ENSG00000175274.18	TP53I11	0.644878	7.03202	5.02745	-1.34725	0.00217207	0.0208175
ENSG00000287151.1	C2orf27A	0.371177	3.80928	5.02684	-1.34792	0.00217341	0.0208185
ENSG00000285940.2	AC009899.1	1.88792	3.7708	5.02635	-1.34847	0.0021745	0.0208185
ENSG00000140199.12	SLC12A6	0.482928	6.06141	5.02316	-1.35202	0.00218159	0.0208753
ENSG00000171621.14	SPSB1	1.04248	3.26962	5.02131	-1.35407	0.00218569	0.0209033
ENSG00000073605.18	GSDMB	0.501389	4.78659	5.01968	-1.35589	0.00218932	0.0209269
ENSG00000132406.12	TMEM128	-0.603039	3.05471	-5.01788	-1.35789	0.00219335	0.0209542
ENSG00000216775.3	AL109918.1	0.419578	5.39909	5.01676	-1.35914	0.00219586	0.0209671
ENSG00000205572.9	SERF1B	-0.398957	4.42069	-5.01382	-1.36241	0.00220245	0.0210188
ENSG00000196636.7	SDHAF3	0.511669	3.18015	5.01263	-1.36374	0.00220513	0.0210332
ENSG00000198034.11	RPS4X	-0.428517	8.07147	-5.01012	-1.36654	0.00221079	0.021076
ENSG00000132589.16	FLOT2	-0.434006	5.87	-5.00894	-1.36785	0.00221344	0.0210901
ENSG00000096060.14	FKBP5	1.00125	4.41313	5.00763	-1.36931	0.00221642	0.0211003
ENSG00000030419.16	IKZF2	0.53892	5.17516	5.00568	-1.37148	0.00222082	0.0211003
ENSG00000105419.18	MEIS3	0.50067	6.37845	5.0051	-1.37213	0.00222215	0.0211003
ENSG00000123349.14	PFDN5	-0.44039	5.58069	-5.00505	-1.37218	0.00222226	0.0211003
ENSG00000124006.15	OBSL1	-0.571752	7.24417	-5.00503	-1.3722	0.00222229	0.0211003
ENSG00000142089.16	IFITM3	-1.03953	5.84277	-5.00475	-1.37252	0.00222294	0.0211003
ENSG00000249853.7	HS3ST5	1.30629	4.06811	5.00428	-1.37304	0.002224	0.0211003
ENSG00000280987.4	MATR3	1.53498	4.71913	5.0041	-1.37324	0.00222441	0.0211003
ENSG00000137693.14	YAP1	-0.575273	7.39019	-5.0038	-1.37358	0.00222511	0.0211003
ENSG00000233579.1	KRT8P15	-0.927721	1.52827	-5.00042	-1.37735	0.0022328	0.021162
ENSG00000080371.6	RAB21	0.457473	6.302	4.99847	-1.37952	0.00223725	0.021193
ENSG00000175449.14	RFESD	0.912657	1.44731	4.99755	-1.38055	0.00223936	0.0211975
ENSG00000135124.14	P2RX4	-0.712692	3.34859	-4.99723	-1.38091	0.00224009	0.0211975
ENSG00000214279.13	SCART1	1.07195	2.2109	4.99549	-1.38286	0.00224409	0.0212242
ENSG00000226091.7	LINC00937	0.709041	1.54814	4.99367	-1.38488	0.00224826	0.0212508
ENSG00000285812.1	AL390719.3	0.759226	0.756947	4.99323	-1.38538	0.00224928	0.0212508
ENSG00000128059.8	PPAT	0.535593	5.06432	4.99196	-1.3868	0.00225221	0.0212673
ENSG00000089820.15	ARHGAP4	0.604218	2.88433	4.99126	-1.38757	0.00225381	0.0212712
ENSG00000143258.16	USP21	-0.363837	5.52564	-4.99063	-1.38828	0.00225526	0.0212738
ENSG00000128203.7	ASPHD2	0.784507	4.70266	4.98953	-1.38951	0.00225781	0.0212866
ENSG00000151689.13	INPP1	0.553843	3.05255	4.98779	-1.39145	0.00226182	0.0213132
ENSG00000213079.9	SCAF8	-0.405251	7.11306	-4.98601	-1.39344	0.00226596	0.0213297
ENSG00000090612.21	ZNF268	-0.402902	5.4284	-4.98581	-1.39366	0.00226641	0.0213297
ENSG00000162302.13	RPS6KA4	-0.669925	3.44784	-4.9855	-1.39401	0.00226715	0.0213297
ENSG00000044459.15	CNTLN	-0.444412	5.22611	-4.98188	-1.39806	0.00227557	0.021387
ENSG00000164733.21	CTSB	0.393255	7.05301	4.98186	-1.39808	0.00227562	0.021387
ENSG00000011677.13	GABRA3	1.12582	4.03524	4.98063	-1.39946	0.00227849	0.0214027
ENSG00000230333.6	AC004160.1	0.554828	1.82055	4.97891	-1.40138	0.0022825	0.0214155
ENSG00000128534.8	LSM8	0.397075	6.53566	4.97873	-1.40159	0.00228293	0.0214155
ENSG00000257446.4	ZNF878	0.893324	1.54187	4.97827	-1.40209	0.00228399	0.0214155
ENSG00000113273.17	ARSB	-0.434852	5.28972	-4.978	-1.4024	0.00228463	0.0214155
ENSG00000204524.7	ZNF805	-0.413206	5.71435	-4.9763	-1.4043	0.00228861	0.0214348
ENSG00000185650.9	ZFP36L1	-0.882622	7.40199	-4.97611	-1.40452	0.00228907	0.0214348
ENSG00000169314.14	C22orf15	-1.37453	1.94988	-4.97371	-1.4072	0.00229471	0.0214638
ENSG00000072274.13	TFRC	-0.617024	5.17424	-4.97306	-1.40793	0.00229624	0.0214638
ENSG00000177548.13	RABEP2	-0.686865	3.14588	-4.97241	-1.40866	0.00229777	0.0214638
ENSG00000196353.11	CPNE4	1.4281	3.1795	4.9724	-1.40867	0.00229779	0.0214638
ENSG00000166415.15	WDR72	0.794071	5.19619	4.97224	-1.40884	0.00229815	0.0214638
ENSG00000268006.1	PTOV1-AS1	-0.554333	3.83707	-4.97082	-1.41043	0.0023015	0.0214715
ENSG00000286502.1	AL645768.1	1.00348	0.992599	4.97047	-1.41083	0.00230234	0.0214715
ENSG00000152465.18	NMT2	0.483642	4.70451	4.96997	-1.41138	0.00230351	0.0214715
ENSG00000198218.11	QRICH1	-0.395436	6.27547	-4.96953	-1.41188	0.00230455	0.0214715
ENSG00000106100.11	NOD1	-0.607742	3.02366	-4.96936	-1.41207	0.00230496	0.0214715
ENSG00000181830.8	SLC35C1	0.443913	4.70405	4.96607	-1.41576	0.00231277	0.0215157
ENSG00000115317.11	HTRA2	0.452372	4.5928	4.96562	-1.41626	0.00231382	0.0215157
ENSG00000095383.20	TBC1D2	0.978534	3.05432	4.96527	-1.41666	0.00231467	0.0215157
ENSG00000112367.10	FIG4	0.4554	5.29896	4.96512	-1.41682	0.00231503	0.0215157
ENSG00000280604.1	AJ239328.1	1.23893	1.58022	4.96483	-1.41715	0.00231571	0.0215157
ENSG00000250366.2	TUNAR	0.457481	4.03368	4.962	-1.42032	0.00232244	0.021566
ENSG00000122359.18	ANXA11	0.818277	4.58644	4.96139	-1.421	0.0023239	0.021566
ENSG00000184206.12	GOLGA6L4	0.486714	2.84825	4.96104	-1.42139	0.00232474	0.021566
ENSG00000158773.14	USF1	-0.399706	5.69691	-4.9587	-1.42402	0.00233034	0.0216068
ENSG00000067842.17	ATP2B3	0.896693	3.11983	4.95623	-1.4268	0.00233627	0.0216507
ENSG00000165923.16	AGBL2	-1.28082	1.84098	-4.95426	-1.429	0.00234099	0.0216729
ENSG00000281406.2	BLACAT1	-0.905982	5.05004	-4.95419	-1.42908	0.00234116	0.0216729
ENSG00000100614.18	PPM1A	0.528603	6.87775	4.95372	-1.42961	0.0023423	0.0216729
ENSG00000198355.5	PIM3	0.398738	4.85457	4.95142	-1.43219	0.00234784	0.021692
ENSG00000189227.6	C15orf61	0.547149	2.73847	4.95109	-1.43256	0.00234865	0.021692
ENSG00000167363.14	FN3K	-0.56984	3.8735	-4.95063	-1.43308	0.00234977	0.021692
ENSG00000278662.5	GOLGA6L10	0.464001	2.54133	4.95052	-1.43319	0.00235001	0.021692
ENSG00000230359.5	TPI1P2	0.779263	0.861534	4.95025	-1.4335	0.00235066	0.021692
ENSG00000162989.5	KCNJ3	1.36817	2.68052	4.94986	-1.43394	0.00235162	0.021692
ENSG00000279616.1	AL096817.1	0.477839	1.4942	4.9492	-1.43469	0.00235322	0.0216956
ENSG00000198720.13	ANKRD13B	0.554279	6.29494	4.94649	-1.43773	0.00235979	0.0217426
ENSG00000163485.17	ADORA1	0.995501	3.91838	4.9454	-1.43895	0.00236243	0.0217426
ENSG00000139324.12	TMTC3	0.457633	5.81776	4.94528	-1.43909	0.00236273	0.0217426
ENSG00000266094.8	RASSF5	0.913692	3.05599	4.94491	-1.4395	0.00236363	0.0217426
ENSG00000156299.13	TIAM1	0.774042	6.93894	4.94434	-1.44014	0.002365	0.0217426
ENSG00000112531.17	QKI	-0.518485	8.36823	-4.94404	-1.44048	0.00236575	0.0217426
ENSG00000149182.15	ARFGAP2	-0.409218	5.52643	-4.94361	-1.44097	0.0023668	0.0217426
ENSG00000105771.14	SMG9	-0.357767	4.83225	-4.94031	-1.44467	0.00237485	0.0218053
ENSG00000130005.13	GAMT	0.554585	3.60429	4.93966	-1.4454	0.00237644	0.0218087
ENSG00000066136.20	NFYC	-0.404774	5.23294	-4.93911	-1.44602	0.00237779	0.02181
ENSG00000237356.7	AL365295.1	0.614074	0.667349	4.93821	-1.44703	0.00237998	0.021819
ENSG00000237004.4	ZNRF2P1	-1.08489	1.18221	-4.93648	-1.44898	0.00238424	0.0218468
ENSG00000152443.13	ZNF776	-0.379505	5.48704	-4.93466	-1.45102	0.00238871	0.0218766
ENSG00000179935.10	LINC00652	0.588867	1.37265	4.93372	-1.45209	0.00239105	0.0218868
ENSG00000185129.7	PURA	0.50655	4.75291	4.93262	-1.45332	0.00239375	0.0218915
ENSG00000184178.16	SCFD2	0.781953	4.18101	4.93252	-1.45344	0.002394	0.0218915
ENSG00000179104.9	TMTC2	0.477896	6.53342	4.93186	-1.45418	0.00239563	0.0218952
ENSG00000272686.1	AC006333.2	0.497771	2.8029	4.93008	-1.45618	0.00240003	0.0219215
ENSG00000279166.1	AC009951.4	-0.638972	4.46243	-4.92936	-1.45699	0.0024018	0.0219215
ENSG00000178814.17	OPLAH	-1.13111	2.06581	-4.92894	-1.45746	0.00240284	0.0219215
ENSG00000104671.8	DCTN6	-0.633025	3.45121	-4.92872	-1.45771	0.0024034	0.0219215
ENSG00000221955.10	SLC12A8	0.80148	1.80262	4.92651	-1.46021	0.00240889	0.021927
ENSG00000259834.1	AL365361.1	1.38611	4.4304	4.92637	-1.46036	0.00240923	0.021927
ENSG00000113231.13	PDE8B	0.771805	2.7746	4.92578	-1.46103	0.00241071	0.021927
ENSG00000185504.17	FAAP100	-0.398561	5.59253	-4.92512	-1.46177	0.00241234	0.021927
ENSG00000183166.11	CALN1	1.27604	2.6719	4.92511	-1.46178	0.00241237	0.021927
ENSG00000265763.4	ZNF488	1.42682	2.60641	4.92504	-1.46186	0.00241254	0.021927
ENSG00000143320.9	CRABP2	0.805547	5.27029	4.92504	-1.46186	0.00241255	0.021927
ENSG00000231721.7	LINC-PINT	1.11054	3.20751	4.92439	-1.46259	0.00241417	0.0219305
ENSG00000260464.1	AL049796.1	0.994341	2.09929	4.92275	-1.46444	0.00241825	0.0219558
ENSG00000068028.17	RASSF1	-0.479954	3.37137	-4.92214	-1.46513	0.00241979	0.0219558
ENSG00000065154.11	OAT	0.585875	5.34185	4.9218	-1.46551	0.00242062	0.0219558
ENSG00000197872.11	FAM49A	1.01403	5.66013	4.92115	-1.46624	0.00242225	0.0219595
ENSG00000168263.9	KCNV2	0.91136	1.41572	4.91931	-1.46832	0.00242687	0.0219732
ENSG00000139160.13	ETFBKMT	0.679366	2.96451	4.91921	-1.46843	0.0024271	0.0219732
ENSG00000108691.9	CCL2	-0.572621	1.60275	-4.91908	-1.46858	0.00242744	0.0219732
ENSG00000167460.17	TPM4	-0.515595	7.58382	-4.91851	-1.46922	0.00242887	0.021975
ENSG00000100425.18	BRD1	-0.371766	6.57663	-4.91562	-1.47247	0.00243612	0.0220294
ENSG00000178750.3	STX19	0.794277	0.870556	4.91501	-1.47317	0.00243768	0.0220294
ENSG00000175426.11	PCSK1	1.27608	5.82434	4.91465	-1.47357	0.00243857	0.0220294
ENSG00000129353.15	SLC44A2	-0.402909	6.55578	-4.91348	-1.47489	0.00244152	0.0220423
ENSG00000139318.8	DUSP6	-0.900637	5.53585	-4.91311	-1.47531	0.00244245	0.0220423
ENSG00000105409.19	ATP1A3	0.879868	7.99138	4.91156	-1.47706	0.00244637	0.0220521
ENSG00000226891.9	LINC01359	-0.934487	1.485	-4.91155	-1.47708	0.00244642	0.0220521
ENSG00000149451.17	ADAM33	1.60645	1.47353	4.91123	-1.47744	0.00244722	0.0220521
ENSG00000164326.5	CARTPT	1.15813	0.890027	4.91066	-1.47808	0.00244867	0.0220538
ENSG00000261072.2	AC084783.1	-0.576894	1.65882	-4.91018	-1.47862	0.00244988	0.0220538
ENSG00000148719.15	DNAJB12	-0.440703	4.7675	-4.90876	-1.48022	0.00245348	0.0220751
ENSG00000168936.11	TMEM129	-0.54061	4.68019	-4.9082	-1.48085	0.0024549	0.0220768
ENSG00000234456.8	MAGI2-AS3	-0.413366	5.31369	-4.9072	-1.48199	0.00245745	0.0220806
ENSG00000114529.12	C3orf52	1.5601	3.18782	4.90661	-1.48264	0.00245893	0.0220806
ENSG00000186493.12	C5orf38	1.19437	2.75565	4.90658	-1.48268	0.00245901	0.0220806
ENSG00000225151.10	GOLGA2P7	0.451339	8.04388	4.90604	-1.48329	0.00246038	0.0220818
ENSG00000205593.12	DENND6B	-0.509386	5.51366	-4.90463	-1.48488	0.00246397	0.022103
[truncated: 15,933 more rows]

## Sheet: U2F VPA DEGs
Ensembl gene ID	Gene symbol	log2FC	Average Exprression	T	Beta	P value	Padj
ENSG00000121207.12	LRAT	2.98442	1.88867	22.4978	7.62315	1.29e-07	0.00230524
ENSG00000187554.14	TLR5	1.94881	1.50524	19.5623	7.00859	3.27e-07	0.00255123
ENSG00000174749.6	FAM241A	2.66286	2.05275	17.8844	6.57897	5.94e-07	0.00255123
ENSG00000177663.13	IL17RA	2.01325	5.29064	16.6403	6.21485	9.59e-07	0.00255123
ENSG00000145198.14	VWA5B2	2.0051	2.81047	16.5261	6.17923	1e-06	0.00255123
ENSG00000152669.9	CCNO	-2.87986	2.16212	-16.263	6.09574	1.12e-06	0.00255123
ENSG00000189410.12	SH2D5	2.22325	2.25906	16.0242	6.01808	1.23e-06	0.00255123
ENSG00000140511.11	HAPLN3	1.9714	2.03155	16.0021	6.01082	1.24e-06	0.00255123
ENSG00000166501.14	PRKCB	1.88957	5.93603	15.9304	5.98708	1.28e-06	0.00255123
ENSG00000141934.10	PLPP2	2.65569	3.9117	15.6781	5.90233	1.42e-06	0.0025518
ENSG00000012171.20	SEMA3B	-2.58413	4.89288	-14.7686	5.57888	2.11e-06	0.00316372
ENSG00000273604.2	EPOP	2.3089	2.99661	14.7624	5.57659	2.12e-06	0.00316372
ENSG00000121905.10	HPCA	2.26377	2.31411	14.2911	5.39706	2.62e-06	0.00332852
ENSG00000163071.11	SPATA18	-1.89221	3.33289	-14.1459	5.34003	2.8e-06	0.00332852
ENSG00000116661.11	FBXO2	1.63794	4.1629	14.0343	5.29561	2.95e-06	0.00332852
ENSG00000234745.11	HLA-B	3.05561	4.18205	14.0225	5.29088	2.97e-06	0.00332852
ENSG00000176840.12	MIR7-3HG	1.64187	2.66845	13.8771	5.23218	3.18e-06	0.00335481
ENSG00000133863.8	TEX15	1.98737	3.48009	13.6684	5.14642	3.51e-06	0.0034589
ENSG00000258584.2	FAM181A-AS1	-2.01971	1.44124	-13.4434	5.05185	3.92e-06	0.0034589
ENSG00000181378.14	CFAP65	-1.4956	1.749	-13.2993	4.99012	4.2e-06	0.0034589
ENSG00000130270.16	ATP8B3	2.76837	2.56286	13.2216	4.95647	4.37e-06	0.0034589
ENSG00000197943.10	PLCG2	1.67704	2.68989	13.0211	4.86835	4.83e-06	0.0034589
ENSG00000105048.17	TNNT1	2.87087	1.88779	12.9608	4.84149	4.98e-06	0.0034589
ENSG00000188848.16	BEND4	1.594	4.96091	12.9135	4.82026	5.1e-06	0.0034589
ENSG00000125355.15	TMEM255A	2.12354	4.45457	12.9087	4.81811	5.11e-06	0.0034589
ENSG00000157613.11	CREB3L1	2.20403	2.97229	12.8743	4.80264	5.2e-06	0.0034589
ENSG00000206337.11	HCP5	2.55926	1.30959	12.8552	4.79403	5.25e-06	0.0034589
ENSG00000132692.19	BCAN	1.73743	1.82913	12.7687	4.75476	5.49e-06	0.0034589
ENSG00000155886.11	SLC24A2	2.44782	2.91452	12.6665	4.7079	5.78e-06	0.0034589
ENSG00000121690.11	DEPDC7	1.38806	1.82435	12.6089	4.68124	5.96e-06	0.0034589
ENSG00000175984.15	DENND2C	1.49053	2.00175	12.6016	4.67788	5.98e-06	0.0034589
ENSG00000173208.4	ABCD2	2.34955	3.26393	12.441	4.60267	6.5e-06	0.00364341
ENSG00000147082.17	CCNB3	1.79793	2.37257	12.2146	4.4945	7.33e-06	0.00398207
ENSG00000144959.10	NCEH1	1.69057	2.83444	12.1041	4.44075	7.77e-06	0.00406244
ENSG00000229191.1	AL358473.1	2.05269	3.87919	12.0426	4.41056	8.04e-06	0.00406244
ENSG00000105289.15	TJP3	3.29411	1.78909	12.0141	4.39647	8.16e-06	0.00406244
ENSG00000117280.13	RAB29	1.51181	3.77981	11.9649	4.3721	8.38e-06	0.00406244
ENSG00000168237.18	GLYCTK	-2.08057	3.63065	-11.7617	4.27006	9.37e-06	0.00429184
ENSG00000248485.2	PCP4L1	2.46376	1.75663	11.732	4.25495	9.52e-06	0.00429184
ENSG00000225345.3	SNX18P3	1.78905	1.23132	11.6863	4.23158	9.77e-06	0.00429184
ENSG00000163251.4	FZD5	1.44061	2.94114	11.6022	4.18837	1.02e-05	0.00429184
ENSG00000116985.12	BMP8B	1.37225	2.41544	11.5968	4.18553	1.03e-05	0.00429184
ENSG00000160307.10	S100B	-3.28912	5.39317	-11.5926	4.1834	1.03e-05	0.00429184
ENSG00000162817.7	C1orf115	1.7903	3.84351	11.5439	4.15814	1.06e-05	0.00431033
ENSG00000158220.14	ESYT3	1.33384	3.25747	11.4757	4.12254	1.1e-05	0.00437958
ENSG00000168490.14	PHYHIP	1.329	3.30741	11.2479	4.00168	1.25e-05	0.00487815
ENSG00000169744.13	LDB2	1.25701	3.78239	11.1916	3.97136	1.29e-05	0.00493171
ENSG00000120088.14	CRHR1	1.54165	1.90566	11.1205	3.93277	1.35e-05	0.00503202
ENSG00000134376.16	CRB1	2.7859	3.51796	11.0585	3.89883	1.4e-05	0.00511081
ENSG00000152527.14	PLEKHH2	1.56111	3.59152	10.9614	3.8453	1.48e-05	0.00513105
ENSG00000158813.18	EDA	1.44227	3.07604	10.8852	3.80284	1.55e-05	0.00513105
ENSG00000204525.16	HLA-C	2.69948	4.2711	10.8559	3.78646	1.57e-05	0.00513105
ENSG00000077522.13	ACTN2	1.59364	1.89562	10.8419	3.77862	1.59e-05	0.00513105
ENSG00000157856.12	DRC1	-2.06569	2.33564	-10.833	3.77359	1.6e-05	0.00513105
ENSG00000126583.11	PRKCG	2.38793	3.41976	10.7833	3.74557	1.64e-05	0.00513105
ENSG00000134873.10	CLDN10	2.28936	1.99045	10.7612	3.73305	1.66e-05	0.00513105
ENSG00000116396.14	KCNC4	1.27517	5.15076	10.7233	3.71149	1.7e-05	0.00513105
ENSG00000112796.10	ENPP5	1.64867	2.46128	10.7205	3.70988	1.71e-05	0.00513105
ENSG00000166596.15	CFAP52	-1.65651	1.99872	-10.7005	3.69849	1.73e-05	0.00513105
ENSG00000170379.20	TCAF2	1.83317	2.13577	10.6816	3.68767	1.75e-05	0.00513105
ENSG00000095203.14	EPB41L4B	1.0983	4.47776	10.6544	3.67208	1.78e-05	0.00513105
ENSG00000154080.14	CHST9	1.07871	2.16511	10.6172	3.65071	1.82e-05	0.00513105
ENSG00000101445.10	PPP1R16B	1.17863	4.46849	10.615	3.64946	1.82e-05	0.00513105
ENSG00000007314.12	SCN4A	2.09251	2.04532	10.5752	3.62645	1.86e-05	0.00513105
ENSG00000111816.8	FRK	2.77078	1.67804	10.5246	3.59706	1.92e-05	0.00513105
ENSG00000087266.17	SH3BP2	-1.00476	5.85964	-10.4793	3.57063	1.97e-05	0.00513105
ENSG00000146054.18	TRIM7	1.95616	2.26368	10.4688	3.56442	1.99e-05	0.00513105
ENSG00000196843.16	ARID5A	1.23935	3.52674	10.4373	3.54595	2.03e-05	0.00513105
ENSG00000165061.15	ZMAT4	1.69856	3.99948	10.4304	3.5419	2.04e-05	0.00513105
ENSG00000198753.12	PLXNB3	-2.39879	2.89871	-10.4236	3.53791	2.04e-05	0.00513105
ENSG00000042781.13	USH2A	2.08449	3.5324	10.3954	3.52125	2.08e-05	0.00513105
ENSG00000180440.4	SERTM1	1.60334	2.97026	10.3911	3.51873	2.08e-05	0.00513105
ENSG00000137261.14	KIAA0319	1.20182	2.90087	10.3881	3.51692	2.09e-05	0.00513105
ENSG00000268089.3	GABRQ	1.25987	3.73101	10.3601	3.50032	2.13e-05	0.00515018
ENSG00000261215.1	AL162231.4	1.11866	2.02918	10.3325	3.48392	2.16e-05	0.00516921
ENSG00000132970.14	WASF3	0.981513	6.41956	10.2716	3.44753	2.25e-05	0.00529831
ENSG00000161714.12	PLCD3	1.4543	4.14687	10.1819	3.3935	2.38e-05	0.00547768
ENSG00000139219.19	COL2A1	-1.29132	6.3543	-10.166	3.38385	2.4e-05	0.00547768
ENSG00000287795.1	AC026341.2	1.29249	1.40842	10.1567	3.37825	2.41e-05	0.00547768
ENSG00000147231.14	RADX	2.00536	4.38404	10.03	3.3007	2.62e-05	0.00586173
ENSG00000149328.14	GLB1L2	0.993452	4.20876	9.99829	3.28112	2.67e-05	0.00590774
ENSG00000150510.16	FAM124A	1.028	4.52635	9.92605	3.23625	2.8e-05	0.00599392
ENSG00000006047.13	YBX2	2.68281	2.18158	9.90915	3.22569	2.83e-05	0.00599392
ENSG00000124243.17	BCAS4	1.30741	4.49519	9.9036	3.22223	2.84e-05	0.00599392
ENSG00000128165.9	ADM2	1.48431	2.60749	9.87438	3.20392	2.89e-05	0.00599392
ENSG00000129255.16	MPDU1	-1.01288	4.5737	-9.86706	3.19933	2.9e-05	0.00599392
ENSG00000108984.15	MAP2K6	1.03649	7.13633	9.86464	3.19781	2.91e-05	0.00599392
ENSG00000111885.7	MAN1A1	1.03891	4.54422	9.79787	3.15569	3.04e-05	0.00612044
ENSG00000129654.8	FOXJ1	-1.45464	5.55642	-9.79123	3.15149	3.05e-05	0.00612044
ENSG00000133069.17	TMCC2	1.17091	6.27967	9.78027	3.14454	3.07e-05	0.00612044
ENSG00000075429.8	CACNG5	1.88823	2.44908	9.72202	3.10745	3.19e-05	0.00615783
ENSG00000181856.15	SLC2A4	1.86953	1.22076	9.69758	3.09182	3.24e-05	0.00615783
ENSG00000158457.6	TSPAN33	1.15666	4.21923	9.68546	3.08405	3.27e-05	0.00615783
ENSG00000112561.18	TFEB	2.28824	2.13024	9.67929	3.0801	3.28e-05	0.00615783
ENSG00000143502.15	SUSD4	1.22362	4.09721	9.6749	3.07728	3.29e-05	0.00615783
ENSG00000184261.4	KCNK12	1.07263	4.72531	9.6637	3.07008	3.32e-05	0.00615783
ENSG00000120049.19	KCNIP2	1.30026	4.48524	9.6208	3.04242	3.41e-05	0.00615783
ENSG00000135253.13	KCP	0.981589	1.0441	9.6145	3.03834	3.43e-05	0.00615783
ENSG00000100292.17	HMOX1	1.45306	2.45	9.59149	3.02344	3.48e-05	0.00615783
ENSG00000197106.7	SLC6A17	1.59106	5.09658	9.58457	3.01895	3.49e-05	0.00615783
ENSG00000163864.17	NMNAT3	1.02418	4.37186	9.58349	3.01825	3.5e-05	0.00615783
ENSG00000132434.9	LANCL2	-1.30411	4.82705	-9.58073	3.01646	3.5e-05	0.00615783
ENSG00000141294.10	LRRC46	-1.64516	2.00648	-9.54824	2.99532	3.58e-05	0.00617921
ENSG00000145864.12	GABRB2	1.61573	3.44602	9.54631	2.99406	3.58e-05	0.00617921
ENSG00000110660.15	SLC35F2	1.23197	2.64467	9.50879	2.96955	3.67e-05	0.00627543
ENSG00000231721.7	LINC-PINT	1.09511	3.51949	9.48476	2.95378	3.73e-05	0.00628426
ENSG00000143162.9	CREG1	1.3844	5.00015	9.47849	2.94967	3.75e-05	0.00628426
ENSG00000213085.10	CFAP45	-2.32363	0.937675	-9.43705	2.92236	3.86e-05	0.00635261
ENSG00000150054.18	MPP7	1.18898	3.30287	9.4348	2.92088	3.86e-05	0.00635261
ENSG00000166342.19	NETO1	1.62316	2.80381	9.41922	2.91057	3.9e-05	0.00636123
ENSG00000095383.20	TBC1D2	1.14515	3.03378	9.3794	2.88415	4.01e-05	0.00647568
ENSG00000105559.12	PLEKHA4	-2.38488	4.16381	-9.36285	2.87314	4.05e-05	0.00649012
ENSG00000188522.15	FAM83G	1.61143	3.88537	9.34143	2.85885	4.11e-05	0.00650949
ENSG00000134533.6	RERG	1.43527	2.79316	9.33236	2.85279	4.14e-05	0.00650949
ENSG00000198624.13	CCDC69	1.54683	2.23153	9.29292	2.82635	4.25e-05	0.00662843
ENSG00000144285.21	SCN1A	1.40893	5.52057	9.25835	2.80308	4.35e-05	0.00668989
ENSG00000233922.3	LINC01694	1.78569	1.72259	9.25073	2.79794	4.38e-05	0.00668989
ENSG00000112759.18	SLC29A1	1.56887	3.82717	9.22953	2.7836	4.44e-05	0.00668989
ENSG00000136161.12	RCBTB2	-1.14789	4.69204	-9.22942	2.78353	4.44e-05	0.00668989
ENSG00000144821.10	MYH15	2.33657	1.85229	9.1977	2.76202	4.54e-05	0.00678026
ENSG00000099812.9	MISP	1.05982	1.47485	9.1846	2.75311	4.58e-05	0.00678514
ENSG00000146013.11	GFRA3	-3.74127	2.62027	-9.14876	2.72867	4.69e-05	0.00689797
ENSG00000007174.18	DNAH9	-1.55836	4.33722	-9.07995	2.68145	4.92e-05	0.00717622
ENSG00000179331.3	RAB39A	1.05101	3.13699	9.01977	2.63982	5.13e-05	0.00742358
ENSG00000044090.8	CUL7	-0.976849	6.02906	-9.00057	2.62648	5.2e-05	0.00746387
ENSG00000105131.8	EPHX3	1.08625	1.55773	8.96225	2.59976	5.34e-05	0.00760659
ENSG00000168056.16	LTBP3	-1.13823	5.43212	-8.91926	2.56964	5.51e-05	0.00772188
ENSG00000180269.7	GPR139	1.29675	1.50134	8.91843	2.56906	5.51e-05	0.00772188
ENSG00000183578.8	TNFAIP8L3	1.42136	1.2132	8.90756	2.56142	5.55e-05	0.00772188
ENSG00000163536.12	SERPINI1	1.58141	3.89177	8.88625	2.5464	5.64e-05	0.00774202
ENSG00000259207.7	ITGB3	-3.10613	3.2137	-8.88216	2.54352	5.66e-05	0.00774202
ENSG00000175352.11	NRIP3	1.6833	3.19794	8.84296	2.51579	5.82e-05	0.00788681
ENSG00000259075.6	POC1B-GALNT4	1.59122	1.85443	8.83476	2.50998	5.85e-05	0.00788681
ENSG00000010310.9	GIPR	1.47832	1.41927	8.79599	2.4824	6.01e-05	0.00804753
ENSG00000101187.16	SLCO4A1	1.29993	2.40913	8.73105	2.43591	6.3e-05	0.00814089
ENSG00000182310.14	SPACA6	-1.01697	2.75051	-8.72623	2.43244	6.32e-05	0.00814089
ENSG00000058335.15	RASGRF1	2.74928	2.61197	8.72193	2.42935	6.34e-05	0.00814089
ENSG00000205084.11	TMEM231	-0.869642	4.6154	-8.72188	2.42931	6.34e-05	0.00814089
ENSG00000139508.14	SLC46A3	1.03561	2.3357	8.69712	2.41148	6.46e-05	0.00814089
ENSG00000174607.11	UGT8	1.08568	3.10374	8.69566	2.41042	6.46e-05	0.00814089
ENSG00000142449.13	FBN3	-1.68996	4.06438	-8.68661	2.40388	6.51e-05	0.00814089
ENSG00000163032.12	VSNL1	2.42479	2.1602	8.67504	2.39552	6.56e-05	0.00814089
ENSG00000106113.19	CRHR2	2.06993	1.83375	8.65331	2.37977	6.66e-05	0.00814089
ENSG00000105376.5	ICAM5	1.74771	1.78529	8.65201	2.37883	6.67e-05	0.00814089
ENSG00000143320.9	CRABP2	0.904145	4.8594	8.64819	2.37606	6.69e-05	0.00814089
ENSG00000183114.8	FAM43B	1.50825	2.97851	8.64405	2.37305	6.71e-05	0.00814089
ENSG00000018625.15	ATP1A2	-0.949598	6.48816	-8.61624	2.35282	6.85e-05	0.00814089
ENSG00000090539.15	CHRD	1.13726	3.66662	8.61386	2.35109	6.86e-05	0.00814089
ENSG00000026559.14	KCNG1	2.22972	3.84232	8.61239	2.35001	6.87e-05	0.00814089
ENSG00000165757.9	JCAD	1.03806	4.43162	8.60804	2.34684	6.89e-05	0.00814089
ENSG00000124374.9	PAIP2B	1.20781	4.78892	8.60574	2.34516	6.9e-05	0.00814089
ENSG00000281106.4	TMEM272	1.07824	1.0815	8.60536	2.34488	6.9e-05	0.00814089
ENSG00000164236.12	ANKRD33B	1.92205	2.36185	8.55281	2.30641	7.17e-05	0.00840413
ENSG00000104881.16	PPP1R13L	1.1125	2.06242	8.52594	2.28665	7.31e-05	0.00851567
ENSG00000110328.6	GALNT18	0.994123	3.85765	8.50662	2.2724	7.42e-05	0.00855239
ENSG00000130054.4	FAM155B	1.06446	5.01671	8.50253	2.26938	7.44e-05	0.00855239
ENSG00000267640.6	AC016582.3	0.997212	4.83791	8.45521	2.23431	7.7e-05	0.00879981
ENSG00000101115.13	SALL4	1.40073	3.6639	8.44406	2.22601	7.77e-05	0.00880596
ENSG00000115255.11	REEP6	1.24274	2.2796	8.43716	2.22088	7.81e-05	0.00880596
ENSG00000053501.13	USE1	-0.814713	2.69964	-8.41777	2.20641	7.92e-05	0.00887767
ENSG00000162496.9	DHRS3	-2.8565	4.18535	-8.39036	2.18591	8.08e-05	0.00900416
ENSG00000121900.19	TMEM54	2.21558	1.70736	8.36444	2.16646	8.24e-05	0.00912306
ENSG00000285517.1	AC010198.2	1.22755	2.77482	8.34016	2.14819	8.39e-05	0.00923309
ENSG00000198053.11	SIRPA	0.89812	3.38815	8.31478	2.12903	8.55e-05	0.00928418
ENSG00000186326.4	RGS9BP	1.36505	1.59074	8.31228	2.12713	8.57e-05	0.00928418
ENSG00000182771.19	GRID1	1.02568	4.78121	8.29391	2.11322	8.69e-05	0.00928418
ENSG00000158887.17	MPZ	-3.0311	4.87761	-8.2939	2.11321	8.69e-05	0.00928418
ENSG00000080573.7	COL5A3	-1.70751	3.85803	-8.29251	2.11216	8.7e-05	0.00928418
ENSG00000185838.14	GNB1L	0.807159	3.70761	8.28209	2.10426	8.77e-05	0.00930183
ENSG00000265185.5	SNORD3B-1	0.922018	2.87474	8.26438	2.09079	8.88e-05	0.00933682
ENSG00000253882.6	AC099548.2	1.96769	1.62981	8.26149	2.08859	8.9e-05	0.00933682
ENSG00000049239.12	H6PD	-1.19923	5.03927	-8.21906	2.05621	9.19e-05	0.00958498
ENSG00000178075.20	GRAMD1C	1.12865	2.82083	8.19119	2.03485	9.39e-05	0.00965888
ENSG00000155115.7	GTF3C6	-1.02803	4.14278	-8.18184	2.02766	9.46e-05	0.00965888
ENSG00000086717.18	PPEF1	1.20839	1.78196	8.17802	2.02472	9.48e-05	0.00965888
ENSG00000254602.2	AP000662.1	-0.999329	2.67019	-8.15935	2.01035	9.62e-05	0.00965888
ENSG00000250241.6	AC105383.1	1.58475	2.77596	8.15811	2.00939	9.63e-05	0.00965888
ENSG00000255240.6	AP001636.3	1.67092	2.11298	8.15594	2.00772	9.65e-05	0.00965888
ENSG00000235092.6	ID2-AS1	1.19133	3.01232	8.15182	2.00454	9.68e-05	0.00965888
ENSG00000246705.4	H2AFJ	0.964127	4.34615	8.14914	2.00248	9.7e-05	0.00965888
ENSG00000241404.7	EGFL8	-2.72864	4.65965	-8.13324	1.99019	9.81e-05	0.00967363
ENSG00000145569.6	OTULINL	1.16469	3.63282	8.12244	1.98183	9.9e-05	0.00967363
ENSG00000155254.13	MARVELD1	-2.12731	4.66702	-8.11183	1.97361	9.98e-05	0.00967363
ENSG00000171608.16	PIK3CD	1.30527	4.23327	8.11125	1.97316	9.98e-05	0.00967363
ENSG00000285646.2	AL021155.5	1.00984	2.24544	8.10457	1.96797	0.000100316	0.00967363
ENSG00000101017.14	CD40	1.80029	2.02292	8.10257	1.96643	0.00010047	0.00967363
ENSG00000183688.4	RFLNB	1.0912	4.69937	8.09273	1.95878	0.000101231	0.00967363
ENSG00000196482.17	ESRRG	0.968159	4.62704	8.08433	1.95225	0.000101886	0.00967363
ENSG00000124507.11	PACSIN1	1.20032	2.49255	8.0834	1.95153	0.000101958	0.00967363
ENSG00000230490.3	AL139383.1	-3.62571	2.84906	-8.07373	1.94399	0.000102719	0.00969449
ENSG00000235162.8	C12orf75	0.876294	3.92738	8.06683	1.93862	0.000103265	0.00969502
ENSG00000198168.9	SVIP	1.10541	5.52802	8.0308	1.91045	0.000106173	0.00988773
ENSG00000131019.11	ULBP3	1.05476	3.36588	8.02779	1.9081	0.00010642	0.00988773
ENSG00000108187.16	PBLD	-1.1349	1.94963	-7.99241	1.88032	0.000109374	0.0101097
ENSG00000069702.11	TGFBR3	-1.90985	4.3841	-7.98022	1.87072	0.000110413	0.0101156
ENSG00000115468.12	EFHD1	1.11719	3.2494	7.96988	1.86256	0.000111303	0.0101156
ENSG00000160703.16	NLRX1	-1.20774	2.67443	-7.96114	1.85566	0.000112062	0.0101156
ENSG00000124191.18	TOX2	1.33014	3.77057	7.95958	1.85442	0.000112198	0.0101156
ENSG00000105357.17	MYH14	1.18364	4.39808	7.9589	1.85389	0.000112257	0.0101156
ENSG00000146376.11	ARHGAP18	0.904786	4.03247	7.91673	1.82047	0.00011601	0.0104014
ENSG00000249896.2	LINC02495	1.51536	2.12081	7.89974	1.80696	0.000117561	0.0104881
ENSG00000165029.16	ABCA1	-1.26408	5.94943	-7.87975	1.79102	0.000119417	0.0105771
ENSG00000139725.8	RHOF	1.54134	3.9976	7.87633	1.78828	0.000119739	0.0105771
ENSG00000143554.14	SLC27A3	-0.975857	3.28384	-7.844	1.76241	0.00012282	0.0107339
ENSG00000198915.11	RASGEF1A	1.44585	1.40185	7.8303	1.75142	0.000124153	0.0107339
ENSG00000248015.7	AC005329.1	0.777959	1.7704	7.82579	1.7478	0.000124595	0.0107339
ENSG00000205363.5	INSYN1	1.0354	4.95776	7.81953	1.74276	0.000125213	0.0107339
ENSG00000158445.10	KCNB1	0.843052	6.23295	7.81737	1.74102	0.000125426	0.0107339
ENSG00000136205.17	TNS3	-1.45101	6.29749	-7.81284	1.73738	0.000125876	0.0107339
ENSG00000225930.4	LINC02249	0.81994	4.24196	7.80536	1.73135	0.000126622	0.0107339
ENSG00000175267.15	VWA3A	-2.13328	1.89176	-7.79865	1.72595	0.000127296	0.0107339
ENSG00000088836.14	SLC4A11	2.23978	1.68799	7.78995	1.71893	0.000128175	0.0107339
ENSG00000154646.9	TMPRSS15	2.39427	1.84518	7.77848	1.70966	0.000129346	0.0107339
ENSG00000106078.19	COBL	1.36711	2.61993	7.77353	1.70566	0.000129854	0.0107339
ENSG00000185015.8	CA13	1.03857	2.91688	7.76826	1.70139	0.000130399	0.0107339
ENSG00000161395.14	PGAP3	-0.907466	3.16151	-7.75527	1.69087	0.000131751	0.0107339
ENSG00000114315.4	HES1	-0.926949	4.61245	-7.7517	1.68797	0.000132125	0.0107339
ENSG00000168394.11	TAP1	1.72165	2.15	7.75078	1.68723	0.000132222	0.0107339
ENSG00000127951.7	FGL2	-1.69072	2.68908	-7.74494	1.68249	0.000132837	0.0107339
ENSG00000261488.1	TBILA	1.25156	0.879474	7.74465	1.68225	0.000132868	0.0107339
ENSG00000158089.15	GALNT14	1.14274	4.12222	7.73364	1.67331	0.000134038	0.0107339
ENSG00000141736.13	ERBB2	-0.821045	6.22877	-7.73116	1.67129	0.000134303	0.0107339
ENSG00000153132.13	CLGN	1.09259	3.51813	7.73092	1.67109	0.000134329	0.0107339
ENSG00000130158.14	DOCK6	1.55181	4.28878	7.72805	1.66876	0.000134637	0.0107339
ENSG00000159625.15	DRC7	-1.70641	1.07201	-7.72762	1.66841	0.000134683	0.0107339
ENSG00000228203.7	RNF144A-AS1	0.807006	3.8223	7.69301	1.64019	0.000138456	0.010972
ENSG00000172350.10	ABCG4	0.984316	3.80459	7.68168	1.63092	0.000139718	0.010972
ENSG00000129159.7	KCNC1	0.906896	5.81707	7.67269	1.62356	0.000140729	0.010972
ENSG00000170004.17	CHD3	-1.02636	8.02592	-7.67172	1.62277	0.000140838	0.010972
ENSG00000260230.3	FRRS1L	0.973833	7.2889	7.66492	1.61719	0.000141608	0.010972
ENSG00000228672.4	PROB1	1.73668	2.5583	7.65146	1.60614	0.000143148	0.010972
ENSG00000160783.19	PMF1	-1.02445	3.67139	-7.64988	1.60485	0.000143329	0.010972
ENSG00000043143.20	JADE2	1.02915	3.01342	7.64939	1.60444	0.000143386	0.010972
ENSG00000126803.9	HSPA2	1.44555	4.18385	7.6459	1.60158	0.000143788	0.010972
ENSG00000204520.13	MICA	1.26713	2.28886	7.6459	1.60157	0.000143789	0.010972
ENSG00000109819.9	PPARGC1A	1.27686	4.85517	7.63036	1.58879	0.000145598	0.011063
ENSG00000123104.12	ITPR2	1.3231	4.10506	7.61038	1.57231	0.000147963	0.0111669
ENSG00000214595.11	EML6	0.911773	4.78893	7.6083	1.57059	0.000148211	0.0111669
ENSG00000164591.13	MYOZ3	1.10766	2.114	7.59642	1.56077	0.00014964	0.0112262
ENSG00000173786.17	CNP	-0.920271	6.80658	-7.59139	1.55661	0.00015025	0.0112262
ENSG00000129521.14	EGLN3	1.11226	3.79279	7.58618	1.55229	0.000150885	0.0112269
ENSG00000117152.13	RGS4	1.31943	4.59892	7.57564	1.54356	0.000152178	0.0112581
ENSG00000272870.3	AC097534.2	1.2735	2.03388	7.57254	1.54099	0.000152561	0.0112581
ENSG00000039139.9	DNAH5	-0.965932	2.46714	-7.56176	1.53204	0.0001539	0.0112643
ENSG00000141338.14	ABCA8	-2.0593	4.40516	-7.55806	1.52896	0.000154363	0.0112643
ENSG00000114841.17	DNAH1	-1.35095	3.30836	-7.55429	1.52583	0.000154836	0.0112643
ENSG00000137857.17	DUOX1	0.781087	2.93824	7.54514	1.51821	0.000155992	0.0112643
ENSG00000149054.16	ZNF215	1.0267	2.46061	7.54103	1.51479	0.000156514	0.0112643
ENSG00000145332.14	KLHL8	0.735571	5.94989	7.53747	1.51182	0.000156968	0.0112643
ENSG00000162989.5	KCNJ3	0.857374	3.67114	7.53689	1.51134	0.000157042	0.0112643
ENSG00000272341.1	AL137003.2	0.967089	2.12175	7.52158	1.49857	0.000159011	0.0113601
ENSG00000110446.11	SLC15A3	-2.50474	3.48344	-7.51195	1.49051	0.000160265	0.0114043
ENSG00000108932.12	SLC16A6	-1.71888	1.95288	-7.50686	1.48626	0.000160932	0.0114064
ENSG00000253598.2	SLC10A5	1.08008	1.01867	7.49555	1.47679	0.000162425	0.011467
ENSG00000143847.15	PPFIA4	1.07007	4.43771	7.48346	1.46665	0.00016404	0.0115033
ENSG00000101938.15	CHRDL1	1.78339	4.3637	7.48209	1.4655	0.000164223	0.0115033
ENSG00000197580.12	BCO2	1.05128	3.47626	7.47374	1.45849	0.00016535	0.0115372
ENSG00000121060.18	TRIM25	0.733415	4.95676	7.46853	1.4541	0.000166058	0.0115417
ENSG00000186288.5	PABPC1L2A	1.15705	1.91246	7.45835	1.44554	0.00016745	0.0115666
ENSG00000166682.13	TMPRSS5	-1.02468	1.41912	-7.45508	1.44279	0.0001679	0.0115666
ENSG00000006283.18	CACNA1G	1.34327	6.48816	7.44494	1.43424	0.000169304	0.0115666
ENSG00000164070.12	HSPA4L	0.720407	6.76961	7.44439	1.43378	0.00016938	0.0115666
ENSG00000173013.6	CCDC96	-0.730789	1.95214	-7.44251	1.43219	0.000169642	0.0115666
ENSG00000174599.5	TRAM1L1	1.05894	4.12429	7.43417	1.42516	0.000170809	0.0116021
ENSG00000136014.12	USP44	1.30529	2.57874	7.42329	1.41596	0.000172346	0.0116623
ENSG00000133794.17	ARNTL	1.16667	3.57329	7.40993	1.40465	0.000174254	0.011747
ENSG00000186854.11	TRABD2A	1.29522	1.32824	7.39711	1.39378	0.000176108	0.0118276
ENSG00000261342.1	AC006538.1	1.20628	2.43965	7.37113	1.37171	0.000179933	0.0120218
ENSG00000184697.7	CLDN6	2.29192	1.74794	7.3684	1.36938	0.00018034	0.0120218
ENSG00000117115.13	PADI2	1.06584	2.27994	7.35777	1.36032	0.000181937	0.0120391
ENSG00000123810.8	B9D2	-0.862586	2.2084	-7.35773	1.36028	0.000181943	0.0120391
ENSG00000271614.1	ATP2B1-AS1	1.13711	2.64561	7.34988	1.35359	0.000183132	0.0120429
ENSG00000203666.12	EFCAB2	-1.32039	2.95714	-7.34699	1.35112	0.000183572	0.0120429
ENSG00000101203.16	COL20A1	-1.15507	2.46532	-7.34409	1.34864	0.000184015	0.0120429
ENSG00000174327.7	SLC16A13	0.88743	2.62836	7.33819	1.3436	0.00018492	0.0120581
ENSG00000101222.12	SPEF1	-1.61417	1.8723	-7.3337	1.33976	0.000185611	0.0120593
ENSG00000213145.10	CRIP1	1.15397	3.21414	7.32832	1.33516	0.000186444	0.0120697
ENSG00000241163.8	LINC00877	1.28393	1.58528	7.31693	1.3254	0.00018822	0.0121001
ENSG00000116544.12	DLGAP3	0.845343	4.96424	7.31318	1.32219	0.000188809	0.0121001
ENSG00000111077.17	TNS2	-1.26917	3.38732	-7.31237	1.32149	0.000188938	0.0121001
ENSG00000175147.13	TMEM51-AS1	1.53971	1.7799	7.30691	1.3168	0.0001898	0.0121121
ENSG00000169105.7	CHST14	-0.840654	3.96423	-7.29759	1.3088	0.000191282	0.0121633
ENSG00000135324.6	MRAP2	1.33609	1.84683	7.2894	1.30175	0.000192595	0.0121656
ENSG00000106633.17	GCK	0.980122	2.48751	7.2889	1.30133	0.000192675	0.0121656
ENSG00000145506.14	NKD2	0.954185	4.16701	7.27269	1.28737	0.000195306	0.0121826
ENSG00000149257.14	SERPINH1	-1.66458	7.44658	-7.27171	1.28652	0.000195466	0.0121826
ENSG00000134490.14	TMEM241	0.727879	4.22333	7.26903	1.28421	0.000195905	0.0121826
ENSG00000180071.20	ANKRD18A	2.20259	1.81259	7.26379	1.27969	0.000196768	0.0121826
ENSG00000091181.19	IL5RA	-1.37135	1.14902	-7.26369	1.27961	0.000196784	0.0121826
ENSG00000240184.7	PCDHGC3	-0.838214	5.48997	-7.26226	1.27837	0.000197019	0.0121826
ENSG00000237517.9	DGCR5	-0.94054	4.01223	-7.24485	1.26333	0.000199919	0.0123194
ENSG00000013293.6	SLC7A14	1.19669	4.73149	7.24039	1.25947	0.000200669	0.0123233
ENSG00000285980.2	AP003025.2	0.968709	2.07789	7.2313	1.25159	0.000202209	0.0123552
ENSG00000169684.13	CHRNA5	1.00229	3.67976	7.2292	1.24977	0.000202566	0.0123552
ENSG00000073464.12	CLCN4	0.747	7.00574	7.22281	1.24422	0.00020366	0.012379
ENSG00000124588.20	NQO2	0.911031	5.22902	7.21886	1.24079	0.000204338	0.012379
ENSG00000214960.10	CRPPA	-1.5554	1.98868	-7.21155	1.23445	0.000205601	0.0124136
ENSG00000166548.16	TK2	-0.8899	4.25284	-7.2066	1.23015	0.00020646	0.0124237
ENSG00000188316.15	ENO4	-1.64013	1.08668	-7.19489	1.21996	0.000208511	0.0124961
ENSG00000177045.10	SIX5	-0.941597	4.43357	-7.18764	1.21364	0.000209793	0.0124961
ENSG00000163235.16	TGFA	-3.30955	2.08648	-7.17962	1.20665	0.000211219	0.0124961
ENSG00000243701.7	DUBR	0.745389	5.51833	7.17889	1.20601	0.00021135	0.0124961
ENSG00000147234.10	FRMPD3	1.10585	5.01024	7.17876	1.2059	0.000211373	0.0124961
ENSG00000211584.14	SLC48A1	0.749638	4.41673	7.17287	1.20075	0.00021243	0.0124961
ENSG00000171119.2	NRTN	1.54172	1.59458	7.17154	1.19959	0.000212669	0.0124961
ENSG00000283486.2	FAM95C	1.90226	1.17974	7.16838	1.19683	0.000213239	0.0124961
ENSG00000285106.2	AC016831.7	1.10806	2.3051	7.1629	1.19205	0.00021423	0.0125133
ENSG00000163520.14	FBLN2	0.889164	5.75986	7.15887	1.18852	0.000214964	0.0125154
ENSG00000242715.8	CCDC169	1.63667	2.01528	7.14491	1.17629	0.000217527	0.0126236
ENSG00000171094.18	ALK	0.875266	4.9586	7.13743	1.16974	0.000218912	0.0126286
ENSG00000171451.14	DSEL	0.758236	6.27999	7.13346	1.16626	0.000219652	0.0126286
ENSG00000154099.18	DNAAF1	-1.51245	2.55129	-7.12996	1.16318	0.000220308	0.0126286
ENSG00000213062.5	Z99572.1	1.04499	3.96985	7.12363	1.15762	0.000221498	0.0126286
ENSG00000169894.18	MUC3A	1.31259	2.0964	7.11939	1.15389	0.000222299	0.0126286
ENSG00000279277.2	AC012020.1	0.76075	2.54101	7.11814	1.15279	0.000222536	0.0126286
ENSG00000064989.13	CALCRL	0.816777	3.12787	7.1181	1.15276	0.000222543	0.0126286
ENSG00000178718.6	RPP25	1.15589	3.88197	7.11149	1.14695	0.000223799	0.0126321
ENSG00000212694.8	LINC01089	-0.935123	3.85504	-7.10702	1.14301	0.000224654	0.0126321
ENSG00000181215.15	C4orf50	1.24662	3.93339	7.10669	1.14271	0.000224719	0.0126321
ENSG00000143486.16	EIF2D	-0.934142	4.31458	-7.09884	1.1358	0.000226229	0.0126611
ENSG00000135519.8	KCNH3	2.53308	2.68246	7.09668	1.1339	0.000226645	0.0126611
ENSG00000152056.17	AP1S3	1.11192	2.9625	7.08426	1.12294	0.000229063	0.0127407
ENSG00000187775.16	DNAH17	0.920672	1.4432	7.07859	1.11793	0.000230176	0.0127407
ENSG00000125657.5	TNFSF9	1.66942	1.67081	7.07846	1.11781	0.000230203	0.0127407
ENSG00000153902.14	LGI4	-2.3408	4.56665	-7.06472	1.10565	0.000232926	0.0127783
ENSG00000259993.1	AC135731.1	1.27051	2.24469	7.05595	1.09789	0.000234684	0.0127783
ENSG00000121064.12	SCPEP1	1.16848	4.20752	7.05474	1.09681	0.000234928	0.0127783
ENSG00000100300.18	TSPO	0.92804	3.80526	7.04888	1.09161	0.000236113	0.0127783
ENSG00000280165.1	PCDH20	1.14818	2.8246	7.04753	1.09041	0.000236386	0.0127783
ENSG00000149927.18	DOC2A	0.964517	2.93917	7.0474	1.0903	0.000236413	0.0127783
ENSG00000254427.2	LINC02696	0.752017	2.25146	7.04685	1.08981	0.000236525	0.0127783
ENSG00000188211.9	NCR3LG1	0.681996	5.10957	7.04657	1.08956	0.000236582	0.0127783
ENSG00000177453.7	NIM1K	1.06485	2.18518	7.02138	1.06717	0.000241761	0.0130188
ENSG00000225793.3	AL080250.1	1.25268	2.60546	7.01294	1.05964	0.000243526	0.0130746
ENSG00000187266.14	EPOR	1.2504	3.31799	6.99861	1.04686	0.000246553	0.0131637
ENSG00000105088.8	OLFM2	0.71109	6.87305	6.9975	1.04587	0.00024679	0.0131637
ENSG00000131398.14	KCNC3	0.982044	5.45494	6.98391	1.03372	0.000249705	0.0131637
ENSG00000215105.4	TTC3P1	0.828384	5.15335	6.98224	1.03223	0.000250066	0.0131637
ENSG00000177191.2	B3GNT8	-1.1107	1.2407	-6.98125	1.03134	0.000250281	0.0131637
ENSG00000244242.2	IFITM10	1.14461	1.32922	6.97988	1.03012	0.000250577	0.0131637
ENSG00000196116.8	TDRD7	1.01735	3.88099	6.97708	1.02761	0.000251185	0.0131637
ENSG00000273749.5	CYFIP1	-0.777559	6.31705	-6.97529	1.02601	0.000251574	0.0131637
ENSG00000128536.16	CDHR3	1.17496	3.37056	6.97351	1.02441	0.000251962	0.0131637
ENSG00000169247.12	SH3TC2	-1.72971	2.27872	-6.97093	1.02209	0.000252527	0.0131637
ENSG00000185737.13	NRG3	0.879158	5.45694	6.96256	1.01459	0.000254363	0.0131934
ENSG00000189221.9	MAOA	1.42578	4.70502	6.96015	1.01242	0.000254896	0.0131934
ENSG00000162426.14	SLC45A1	0.874512	3.29698	6.95248	1.00553	0.000256598	0.0131934
ENSG00000061273.18	HDAC7	-0.802693	5.56142	-6.94991	1.00323	0.00025717	0.0131934
ENSG00000180616.9	SSTR2	1.08	5.55735	6.9491	1.0025	0.00025735	0.0131934
ENSG00000112769.20	LAMA4	-2.65345	5.85015	-6.94813	1.00163	0.000257567	0.0131934
ENSG00000206503.13	HLA-A	0.79362	6.26124	6.94202	0.996134	0.000258938	0.0131934
ENSG00000182575.7	NXPH3	1.54648	1.9215	6.94182	0.995956	0.000258983	0.0131934
ENSG00000236753.7	MKLN1-AS	0.6994	2.61195	6.9262	0.98189	0.000262524	0.0132391
ENSG00000162409.11	PRKAA2	0.739769	5.59391	6.92352	0.979466	0.000263139	0.0132391
ENSG00000279145.2	AC011912.1	0.812193	2.59402	6.91522	0.971978	0.000265048	0.0132391
ENSG00000106605.11	BLVRA	0.699669	3.68615	6.91505	0.971825	0.000265087	0.0132391
ENSG00000189060.5	H1F0	0.904074	7.46367	6.90408	0.961918	0.000267634	0.0132391
ENSG00000176092.15	CRYBG2	0.956736	1.00325	6.90251	0.960498	0.000268001	0.0132391
ENSG00000272462.3	U91328.1	1.27304	1.87037	6.90061	0.958782	0.000268445	0.0132391
ENSG00000179542.16	SLITRK4	1.07615	5.12648	6.89837	0.956749	0.000268972	0.0132391
ENSG00000196391.11	ZNF774	0.655872	4.204	6.89607	0.954666	0.000269513	0.0132391
ENSG00000197837.3	HIST4H4	0.78467	4.74786	6.89203	0.951011	0.000270465	0.0132391
ENSG00000137124.8	ALDH1B1	0.708776	4.39554	6.89127	0.950329	0.000270643	0.0132391
ENSG00000181085.15	MAPK15	-1.37424	3.22938	-6.89098	0.950059	0.000270714	0.0132391
ENSG00000237737.6	DCTN1-AS1	-1.10282	1.4209	-6.88808	0.947434	0.0002714	0.0132391
ENSG00000173559.13	NABP1	1.11746	4.03593	6.88598	0.945529	0.000271899	0.0132391
ENSG00000067057.17	PFKP	0.785426	6.0929	6.88561	0.945193	0.000271987	0.0132391
ENSG00000288074.1	AC026341.3	1.21869	1.99374	6.88446	0.944151	0.000272261	0.0132391
ENSG00000176769.9	TCERG1L	0.779347	3.77426	6.8825	0.942376	0.000272728	0.0132391
ENSG00000180730.4	SHISA2	-1.10913	4.35196	-6.88065	0.940698	0.000273169	0.0132391
ENSG00000138798.13	EGF	1.11673	1.58401	6.86011	0.922047	0.000278128	0.0134431
ENSG00000283828.1	AL137002.2	1.40733	1.7462	6.85013	0.912971	0.000280573	0.0135248
ENSG00000286724.1	AL732509.1	-0.854395	1.07231	-6.83339	0.897712	0.000284731	0.0136884
ENSG00000164318.18	EGFLAM	-2.7286	4.90616	-6.82465	0.889731	0.000286929	0.0137416
ENSG00000061656.10	SPAG4	1.19326	1.86117	6.82279	0.888034	0.000287399	0.0137416
ENSG00000082196.20	C1QTNF3	-1.05293	3.73232	-6.81989	0.885381	0.000288135	0.0137416
ENSG00000168792.5	ABHD15	1.3718	3.2281	6.81649	0.882274	0.000288999	0.0137462
ENSG00000163879.11	DNALI1	-0.663943	5.02359	-6.80225	0.869234	0.000292652	0.0138591
ENSG00000175449.14	RFESD	0.980478	1.37317	6.80122	0.868297	0.000292917	0.0138591
ENSG00000056487.16	PHF21B	1.07207	6.28061	6.79549	0.86304	0.000294404	0.0138928
ENSG00000181396.13	OGFOD3	-0.763652	3.96219	-6.78055	0.849331	0.000298317	0.014029
ENSG00000260464.1	AL049796.1	0.759252	2.54332	6.77851	0.847457	0.000298856	0.014029
ENSG00000173546.7	CSPG4	-1.19698	4.16284	-6.76627	0.836198	0.000302114	0.0141449
ENSG00000106484.16	MEST	-0.734189	8.09009	-6.75261	0.823609	0.000305798	0.0142506
ENSG00000139835.14	GRTP1	0.842207	2.74406	6.75201	0.823055	0.000305961	0.0142506
ENSG00000197444.10	OGDHL	1.26721	4.05048	6.74787	0.819241	0.000307086	0.014257
ENSG00000151151.6	IPMK	0.666367	5.24824	6.74234	0.814131	0.000308601	0.014257
ENSG00000168135.4	KCNJ4	1.36704	3.30006	6.73819	0.810304	0.000309739	0.014257
ENSG00000256043.3	CTSO	-1.55846	1.38304	-6.73782	0.809963	0.000309841	0.014257
ENSG00000157470.12	FAM81A	1.50348	2.1765	6.73684	0.80905	0.000310113	0.014257
ENSG00000154146.13	NRGN	3.01501	2.8957	6.73299	0.805497	0.000311176	0.014257
ENSG00000172458.4	IL17D	-0.892464	3.56554	-6.73123	0.803871	0.000311663	0.014257
ENSG00000188931.3	CFAP126	-3.42304	1.97318	-6.72591	0.798947	0.000313143	0.0142883
ENSG00000159899.14	NPR2	-1.06763	4.52788	-6.71976	0.793251	0.000314864	0.0143147
ENSG00000175344.18	CHRNA7	0.704974	5.64217	6.71813	0.79175	0.000315319	0.0143147
ENSG00000091947.10	TMEM101	-0.714981	3.57847	-6.71353	0.787483	0.000316616	0.0143148
ENSG00000196586.16	MYO6	0.778879	6.55414	6.71246	0.78649	0.000316919	0.0143148
ENSG00000105926.15	MPP6	0.859099	6.13298	6.69985	0.774792	0.000320505	0.0144403
ENSG00000104518.11	GSDMD	-1.04866	1.47293	-6.69705	0.772196	0.000321307	0.0144403
ENSG00000273079.5	GRIN2B	1.04688	6.8728	6.68354	0.759637	0.000325211	0.014548
ENSG00000189227.6	C15orf61	0.858506	3.21145	6.68314	0.759265	0.000325327	0.014548
ENSG00000204681.11	GABBR1	0.729402	7.5165	6.67371	0.750482	0.000328086	0.0146112
ENSG00000100302.7	RASD2	2.18117	2.81009	6.67275	0.749583	0.00032837	0.0146112
ENSG00000018408.14	WWTR1	-1.10144	6.63886	-6.66292	0.740425	0.000331274	0.0146742
ENSG00000228782.7	MRPL45P2	-0.957526	2.07919	-6.66243	0.739963	0.000331421	0.0146742
ENSG00000170893.4	TRH	0.977127	5.02656	6.64529	0.72395	0.000336562	0.014806
ENSG00000164211.13	STARD4	0.742924	5.88832	6.64237	0.72122	0.000337446	0.014806
ENSG00000061918.13	GUCY1B1	0.961007	4.6347	6.64174	0.720637	0.000337635	0.014806
ENSG00000175497.16	DPP10	1.00286	5.27397	6.64077	0.719725	0.000337931	0.014806
ENSG00000164576.12	SAP30L	0.689759	6.0471	6.63864	0.717728	0.00033858	0.014806
ENSG00000162543.6	UBXN10	-1.16739	3.12159	-6.6361	0.715357	0.000339352	0.014806
ENSG00000099849.15	RASSF7	0.881119	2.8387	6.63329	0.712722	0.000340213	0.0148075
ENSG00000065615.14	CYB5R4	0.659985	4.4478	6.62224	0.702369	0.000343613	0.0148901
ENSG00000170917.14	NUDT6	0.818172	3.23666	6.61837	0.698735	0.000344815	0.0148901
ENSG00000254656.2	RTL1	0.98324	4.33715	6.61712	0.697565	0.000345203	0.0148901
ENSG00000112175.8	BMP5	0.964791	5.49219	6.61639	0.696876	0.000345432	0.0148901
ENSG00000110092.3	CCND1	-1.03541	7.69014	-6.60378	0.685031	0.000349384	0.0149938
ENSG00000160867.15	FGFR4	2.28219	2.06758	6.60338	0.684656	0.00034951	0.0149938
ENSG00000145088.9	EAF2	1.07758	0.83036	6.5995	0.681003	0.000350738	0.0150001
ENSG00000089558.9	KCNH4	1.14273	1.92643	6.59763	0.679251	0.000351329	0.0150001
ENSG00000236581.9	STARD13-AS	-1.69068	3.81265	-6.59175	0.673714	0.000353202	0.0150442
ENSG00000101331.17	CCM2L	1.53416	1.24054	6.58496	0.667312	0.00035538	0.0151011
ENSG00000084444.14	FAM234B	0.911853	6.26623	6.58032	0.662943	0.000356874	0.0151287
ENSG00000138131.4	LOXL4	-1.80754	1.85338	-6.57137	0.654496	0.000359779	0.015216
ENSG00000229766.7	AL021396.1	0.95524	0.896181	6.56583	0.649258	0.000361593	0.0152567
ENSG00000163884.4	KLF15	0.764478	2.52635	6.56233	0.645954	0.000362742	0.0152692
ENSG00000049883.15	PTCD2	0.605787	4.67721	6.55077	0.635017	0.000366569	0.0153707
ENSG00000119042.17	SATB2	0.951805	3.82464	6.54865	0.63301	0.000367276	0.0153707
ENSG00000075651.16	PLD1	1.53505	3.20182	6.54522	0.629756	0.000368424	0.0153707
ENSG00000123545.6	NDUFAF4	0.850531	4.63776	6.54166	0.62639	0.000369616	0.0153707
ENSG00000137076.21	TLN1	-1.01046	7.65668	-6.53867	0.623553	0.000370624	0.0153707
ENSG00000081138.14	CDH7	1.21283	3.82076	6.5378	0.62273	0.000370917	0.0153707
ENSG00000154736.6	ADAMTS5	-2.11069	4.15963	-6.5371	0.622067	0.000371153	0.0153707
ENSG00000167964.13	RAB26	0.939624	2.38683	6.52886	0.614247	0.000373948	0.015428
ENSG00000099385.11	BCL7C	-0.733324	4.92859	-6.52796	0.613384	0.000374258	0.015428
ENSG00000125965.9	GDF5	-1.15761	1.39996	-6.51884	0.604724	0.00037738	0.0155016
ENSG00000125746.16	EML2	1.13821	5.13764	6.51771	0.603644	0.000377771	0.0155016
ENSG00000250786.2	SNHG18	0.74285	2.59424	6.50552	0.592047	0.000381996	0.0156392
ENSG00000188487.11	INSC	-2.58374	3.88539	-6.49648	0.583429	0.000385166	0.0157278
ENSG00000172340.14	SUCLG2	-0.837494	3.52204	-6.49435	0.5814	0.000385916	0.0157278
ENSG00000049130.16	KITLG	0.843051	5.51215	6.49012	0.577369	0.000387411	0.0157461
ENSG00000155846.17	PPARGC1B	1.20724	3.60015	6.48812	0.575457	0.000388122	0.0157461
ENSG00000173175.14	ADCY5	0.785119	6.40467	6.48236	0.569956	0.000390174	0.0157937
ENSG00000135778.12	NTPCR	0.628254	6.14933	6.47821	0.565992	0.00039166	0.0158181
ENSG00000184515.11	BEX5	1.09202	2.49681	6.47355	0.561536	0.000393336	0.0158501
ENSG00000232237.3	ASCL5	2.1295	0.802625	6.46761	0.555853	0.000395484	0.0158552
ENSG00000169918.9	OTUD7A	0.676457	4.70461	6.46668	0.55496	0.000395823	0.0158552
ENSG00000176393.11	RNPEP	-0.680336	4.6387	-6.46587	0.55419	0.000396115	0.0158552
ENSG00000187479.8	C11orf96	0.940564	2.32404	6.46202	0.550499	0.000397519	0.015876
ENSG00000169857.8	AVEN	-0.861127	2.74011	-6.4578	0.546458	0.000399062	0.0159022
ENSG00000149243.15	KLHL35	-1.41858	3.71311	-6.45205	0.54094	0.000401178	0.015951
ENSG00000204305.14	AGER	-1.18729	1.04515	-6.43702	0.526513	0.000406762	0.0160768
ENSG00000112164.6	GLP1R	1.92112	1.54238	6.43702	0.526509	0.000406763	0.0160768
ENSG00000057294.14	PKP2	1.04849	3.55142	6.43599	0.525519	0.000407149	0.0160768
ENSG00000176533.13	GNG7	1.10621	4.62169	6.43308	0.522727	0.00040824	0.0160768
ENSG00000110811.20	P3H3	-0.669181	4.94438	-6.43153	0.521238	0.000408822	0.0160768
ENSG00000128965.13	CHAC1	0.840863	2.94225	6.42613	0.516043	0.000410862	0.0160898
ENSG00000161618.10	ALDH16A1	-0.857827	3.71973	-6.4259	0.515823	0.000410949	0.0160898
ENSG00000156381.9	ANKRD9	0.699298	5.60951	6.42266	0.512701	0.000412179	0.0160903
ENSG00000251209.9	LINC00923	0.941525	3.80099	6.41909	0.509266	0.000413538	0.0160903
ENSG00000151470.13	C4orf33	0.859535	3.9129	6.4188	0.508978	0.000413652	0.0160903
ENSG00000165349.12	SLC7A3	1.57555	2.67977	6.41565	0.505947	0.000414855	0.0161021
ENSG00000240891.8	PLCXD2	0.93112	6.48109	6.41025	0.500743	0.000416928	0.0161072
ENSG00000131037.15	EPS8L1	0.716586	2.82732	6.40383	0.494545	0.000419409	0.0161072
ENSG00000103145.10	HCFC1R1	0.82258	4.66402	6.40132	0.49212	0.000420385	0.0161072
ENSG00000284753.1	EEF1AKMT4	0.97097	2.4747	6.39467	0.485696	0.000422978	0.0161072
ENSG00000272841.1	AL139393.3	-1.13076	2.52613	-6.39433	0.485374	0.000423109	0.0161072
ENSG00000120756.13	PLS1	1.00453	3.34306	6.39423	0.485272	0.00042315	0.0161072
ENSG00000105605.7	CACNG7	0.781556	6.15072	6.39414	0.485193	0.000423182	0.0161072
ENSG00000114019.14	AMOTL2	-0.713909	6.25412	-6.39283	0.483918	0.000423699	0.0161072
ENSG00000151025.11	GPR158	1.29596	4.2822	6.38518	0.476524	0.000426709	0.0161072
ENSG00000078900.15	TP73	-1.43149	1.83174	-6.38436	0.475727	0.000427035	0.0161072
ENSG00000185742.7	C11orf87	0.932034	5.78938	6.38407	0.475454	0.000427147	0.0161072
ENSG00000223573.7	TINCR	1.1711	2.11495	6.38259	0.474016	0.000427735	0.0161072
ENSG00000115232.14	ITGA4	-2.35032	5.22049	-6.38125	0.472724	0.000428264	0.0161072
ENSG00000152822.14	GRM1	0.962306	2.91523	6.38047	0.471966	0.000428575	0.0161072
ENSG00000261315.2	LARP4P	1.28074	1.43171	6.37843	0.469989	0.000429387	0.0161072
ENSG00000105519.17	CAPS	-0.995309	2.21207	-6.37694	0.468549	0.000429979	0.0161072
ENSG00000105479.15	CCDC114	-1.24212	3.10073	-6.3749	0.466567	0.000430796	0.0161072
ENSG00000182256.13	GABRG3	0.853656	3.57191	6.374	0.465698	0.000431154	0.0161072
ENSG00000169668.11	BCRP2	0.764161	2.59982	6.36468	0.45666	0.0004349	0.0162134
ENSG00000168077.14	SCARA3	-0.79255	2.79684	-6.36036	0.452464	0.00043665	0.0162308
ENSG00000288031.1	AC093838.2	0.871145	1.06223	6.35897	0.451116	0.000437214	0.0162308
ENSG00000169758.13	TMEM266	0.946095	2.39888	6.35683	0.449039	0.000438084	0.0162308
ENSG00000133687.16	TMTC1	0.906575	5.08923	6.35193	0.444279	0.000440084	0.0162713
ENSG00000091986.15	CCDC80	-0.95562	6.60635	-6.34859	0.441037	0.000441451	0.0162728
ENSG00000247626.5	MARS2	0.833766	4.21301	6.3474	0.439881	0.00044194	0.0162728
ENSG00000123411.15	IKZF4	-0.815455	4.51397	-6.33352	0.426366	0.000447691	0.0164232
ENSG00000214796.8	AC098934.1	1.03776	1.61512	6.33313	0.425983	0.000447856	0.0164232
ENSG00000122642.11	FKBP9	-0.824416	5.05828	-6.32289	0.416002	0.000452152	0.0165421
ENSG00000242779.7	ZNF702P	0.759876	4.53805	6.31817	0.411399	0.000454147	0.0165421
ENSG00000188596.11	CFAP54	-1.32023	4.60122	-6.31762	0.410865	0.000454379	0.0165421
ENSG00000186994.11	KANK3	1.33374	1.91518	6.31526	0.408555	0.000455384	0.0165421
ENSG00000187664.9	HAPLN4	1.51819	2.41532	6.31342	0.406762	0.000456166	0.0165421
ENSG00000128285.4	MCHR1	0.843725	3.94701	6.31233	0.405695	0.000456632	0.0165421
ENSG00000062282.15	DGAT2	1.82847	2.1236	6.30958	0.403009	0.000457806	0.0165481
ENSG00000128052.10	KDR	-0.913411	2.60545	-6.30763	0.401099	0.000458643	0.0165481
ENSG00000164010.15	ERMAP	-0.908553	1.99264	-6.29787	0.391558	0.000462847	0.0166662
ENSG00000118785.14	SPP1	-1.73204	4.07268	-6.28555	0.379484	0.000468221	0.0167868
ENSG00000172349.17	IL16	1.27401	1.81181	6.28371	0.377678	0.00046903	0.0167868
ENSG00000257680.1	AC016144.1	1.30506	1.42789	6.28278	0.376775	0.000469435	0.0167868
ENSG00000233854.2	POU6F2-AS2	-0.865016	0.755913	-6.28164	0.375652	0.000469939	0.0167868
ENSG00000198865.10	CCDC152	1.03375	3.3336	6.27635	0.370466	0.000472275	0.0168366
ENSG00000109501.13	WFS1	0.722239	5.68329	6.27353	0.36769	0.00047353	0.0168479
ENSG00000065600.12	PACC1	0.593161	4.80411	6.27103	0.36524	0.00047464	0.016854
ENSG00000154654.15	NCAM2	0.930963	5.78436	6.2684	0.362654	0.000475815	0.0168623
ENSG00000168297.16	PXK	0.650928	4.83471	6.26058	0.35497	0.000479322	0.0169193
ENSG00000148660.20	CAMK2G	0.671386	5.72227	6.25957	0.353973	0.000479779	0.0169193
ENSG00000184898.7	RBM43	-1.17367	1.15098	-6.25852	0.35294	0.000480253	0.0169193
ENSG00000130775.16	THEMIS2	1.40936	2.40082	6.2457	0.340315	0.000486082	0.0169374
ENSG00000181773.7	GPR3	0.842066	2.14419	6.24311	0.337767	0.000487267	0.0169374
ENSG00000280135.1	AL096816.1	1.15614	0.790959	6.24127	0.335947	0.000488115	0.0169374
ENSG00000227855.3	DPY19L2P3	-0.795643	1.86278	-6.24091	0.335592	0.00048828	0.0169374
ENSG00000159733.13	ZFYVE28	1.18232	2.67863	6.23878	0.333491	0.000489262	0.0169374
ENSG00000113763.12	UNC5A	0.985822	3.58854	6.23437	0.329144	0.000491298	0.0169374
ENSG00000059588.10	TARBP1	-0.753027	5.19879	-6.23426	0.329037	0.000491348	0.0169374
ENSG00000138653.10	NDST4	1.1533	4.35312	6.23426	0.329037	0.000491348	0.0169374
ENSG00000139514.13	SLC7A1	0.781107	6.50696	6.23258	0.327371	0.000492131	0.0169374
ENSG00000047634.15	SCML1	1.03542	3.71804	6.23208	0.326882	0.000492361	0.0169374
ENSG00000142303.14	ADAMTS10	-0.722878	5.01318	-6.2301	0.32493	0.00049328	0.0169374
ENSG00000060656.20	PTPRU	0.875944	6.23634	6.22431	0.319203	0.000495986	0.0169374
ENSG00000181284.3	TMEM102	1.09969	2.74815	6.22372	0.318627	0.000496259	0.0169374
ENSG00000203668.2	CHML	0.703965	6.61915	6.22316	0.318065	0.000496526	0.0169374
ENSG00000257913.2	DDN-AS1	1.35966	3.0855	6.2228	0.317715	0.000496691	0.0169374
ENSG00000143590.14	EFNA3	0.849052	4.81681	6.22191	0.316834	0.000497109	0.0169374
ENSG00000143222.12	UFC1	-0.742742	4.21552	-6.2205	0.315439	0.000497773	0.0169374
ENSG00000124762.13	CDKN1A	0.626175	6.31196	6.21907	0.314024	0.000498446	0.0169374
ENSG00000102317.18	RBM3	-0.698796	4.81877	-6.2185	0.313459	0.000498715	0.0169374
ENSG00000225361.4	PPP1R26-AS1	-1.05398	1.85643	-6.21326	0.308272	0.000501192	0.0169645
ENSG00000162551.14	ALPL	1.33445	4.25961	6.21281	0.307828	0.000501404	0.0169645
ENSG00000249661.1	TNRC18P1	-0.720085	3.22494	-6.20887	0.303931	0.000503274	0.0169695
ENSG00000070882.13	OSBPL3	0.907956	5.3321	6.20851	0.303577	0.000503444	0.0169695
ENSG00000164430.16	CGAS	-1.09451	1.07647	-6.20407	0.299178	0.000505564	0.0170089
ENSG00000111328.7	CDK2AP1	-0.764693	6.16254	-6.2011	0.29623	0.000506989	0.0170091
ENSG00000066468.22	FGFR2	-0.698019	6.16459	-6.19909	0.294242	0.000507953	0.0170091
ENSG00000219545.11	UMAD1	0.847246	3.57879	6.19626	0.291432	0.000509317	0.0170091
ENSG00000287900.1	AC061961.1	0.899295	3.23889	6.19617	0.291338	0.000509363	0.0170091
ENSG00000233930.4	KRTAP5-AS1	0.63663	4.84133	6.18538	0.280635	0.000514595	0.0171209
ENSG00000168758.11	SEMA4C	-0.61481	6.28075	-6.18533	0.280582	0.000514621	0.0171209
ENSG00000187091.13	PLCD1	0.719535	4.55155	6.17987	0.275152	0.000517296	0.0171522
ENSG00000107077.18	KDM4C	0.749633	5.45601	6.17763	0.272927	0.000518396	0.0171522
ENSG00000168843.14	FSTL5	1.72986	5.78323	6.17756	0.272857	0.000518431	0.0171522
ENSG00000235904.3	RBMS3-AS3	-1.05601	2.1729	-6.17486	0.270173	0.000519761	0.0171646
ENSG00000109790.16	KLHL5	0.612515	6.13205	6.17056	0.265891	0.00052189	0.0172032
ENSG00000100077.15	GRK3	0.820096	6.31779	6.16169	0.257061	0.000526307	0.017317
ENSG00000184254.17	ALDH1A3	-2.47174	4.33667	-6.15319	0.248579	0.000530585	0.0174257
ENSG00000120158.12	RCL1	0.663494	3.56698	6.15104	0.246438	0.000531671	0.0174295
ENSG00000141384.12	TAF4B	0.609847	2.58179	6.14548	0.240892	0.000534492	0.0174894
ENSG00000165102.15	HGSNAT	-0.64087	5.33623	-6.14087	0.236282	0.000536848	0.0174894
ENSG00000108821.13	COL1A1	-1.70326	7.7631	-6.13697	0.232383	0.000538849	0.0174894
ENSG00000087077.14	TRIP6	-0.800687	4.20747	-6.13603	0.231449	0.00053933	0.0174894
ENSG00000154511.12	DIPK1A	0.955534	3.33632	6.13595	0.231367	0.000539372	0.0174894
ENSG00000204262.14	COL5A2	-1.30037	7.82793	-6.13194	0.227351	0.000541443	0.0174894
ENSG00000114529.12	C3orf52	1.20732	2.87351	6.1315	0.226911	0.00054167	0.0174894
ENSG00000112218.9	GPR63	0.734692	3.91539	6.1308	0.226217	0.000542029	0.0174894
ENSG00000206127.11	GOLGA8O	0.851946	3.03105	6.13033	0.22574	0.000542275	0.0174894
ENSG00000119938.9	PPP1R3C	1.02116	3.20882	6.12726	0.22267	0.000543866	0.0175092
ENSG00000196411.10	EPHB4	-0.758625	5.36079	-6.12454	0.219947	0.000545281	0.0175233
ENSG00000158258.16	CLSTN2	0.868315	7.72928	6.11765	0.213044	0.000548884	0.0176075
ENSG00000139445.18	FOXN4	-2.33811	1.17339	-6.10843	0.203797	0.000553746	0.0177074
ENSG00000138646.9	HERC5	1.18815	1.74262	6.108	0.203367	0.000553974	0.0177074
ENSG00000150636.17	CCDC102B	0.956387	2.83148	6.09653	0.191845	0.000560095	0.017849
ENSG00000178685.14	PARP10	-1.09115	2.21378	-6.09571	0.191019	0.000560536	0.017849
ENSG00000155330.10	C16orf87	0.641612	5.20745	6.09413	0.189426	0.000561388	0.017849
ENSG00000170903.11	MSANTD4	0.641355	6.14012	6.08913	0.184404	0.000564084	0.0179029
ENSG00000096060.14	FKBP5	0.785118	4.12933	6.08643	0.18168	0.00056555	0.0179168
ENSG00000214050.8	FBXO16	0.638648	3.17493	6.08464	0.179883	0.00056652	0.0179168
ENSG00000260526.1	AC109347.1	0.903572	1.17907	6.07925	0.174455	0.000569461	0.0179781
ENSG00000119917.14	IFIT3	-1.34928	3.11706	-6.07364	0.1688	0.000572539	0.0180101
ENSG00000124508.17	BTN2A2	1.11473	3.97606	6.07292	0.168077	0.000572934	0.0180101
ENSG00000100234.11	TIMP3	-1.32772	6.49879	-6.07192	0.167062	0.000573488	0.0180101
ENSG00000170122.5	FOXD4	0.800786	2.47121	6.06782	0.162932	0.000575751	0.0180365
ENSG00000135046.14	ANXA1	-2.40285	5.55258	-6.06676	0.16186	0.00057634	0.0180365
ENSG00000099622.14	CIRBP	-0.696493	6.2477	-6.04985	0.144772	0.000585804	0.0183008
ENSG00000182179.13	UBA7	-1.15795	1.52853	-6.04403	0.138888	0.000589099	0.0183717
ENSG00000105329.10	TGFB1	1.40831	2.62292	6.0407	0.135522	0.000590992	0.0183987
ENSG00000116032.5	GRIN3B	1.51842	1.81406	6.03505	0.129793	0.000594227	0.0184674
ENSG00000010319.7	SEMA3G	-2.54929	4.05802	-6.02796	0.122607	0.00059831	0.0185621
ENSG00000174428.18	GTF2IRD2B	-1.29663	4.11241	-6.01627	0.110741	0.000605113	0.018715
ENSG00000152475.7	ZNF837	-1.03723	1.70851	-6.01281	0.107221	0.000607146	0.018715
ENSG00000119703.14	ZC2HC1C	-0.682962	2.29389	-6.01237	0.106771	0.000607406	0.018715
ENSG00000172179.12	PRL	1.68674	2.65343	6.01235	0.106759	0.000607413	0.018715
ENSG00000121361.5	KCNJ8	0.920142	1.10013	6.00785	0.102178	0.00061007	0.0187317
ENSG00000266714.9	MYO15B	-0.725506	3.76555	-6.00658	0.10089	0.000610819	0.0187317
ENSG00000172554.12	SNTG2	1.11637	0.427308	6.00612	0.100425	0.000611089	0.0187317
ENSG00000241158.7	ADAMTS9-AS1	-1.17282	2.13658	-6.00363	0.0978876	0.000612568	0.018745
ENSG00000205683.11	DPF3	0.893992	3.80692	5.99549	0.0895989	0.000617424	0.0188579
ENSG00000107295.10	SH3GL2	0.876965	4.18796	5.99306	0.0871247	0.000618881	0.0188579
ENSG00000087301.9	TXNDC16	0.592576	5.58572	5.99218	0.0862234	0.000619412	0.0188579
ENSG00000160200.17	CBS	0.651835	5.84987	5.98644	0.0803742	0.000622873	0.018909
ENSG00000106804.7	C5	-0.790189	3.57679	-5.9859	0.0798255	0.000623198	0.018909
ENSG00000154898.15	CCDC144CP	0.940796	4.18275	5.97722	0.0709669	0.000628478	0.0190084
ENSG00000150593.18	PDCD4	-0.633229	5.21474	-5.97703	0.0707694	0.000628596	0.0190084
ENSG00000279991.1	AC009044.1	1.21407	0.801852	5.97381	0.0674791	0.000630569	0.019036
ENSG00000156642.17	NPTN	0.802456	6.313	5.96465	0.0581132	0.000636218	0.0191742
ENSG00000138650.9	PCDH10	0.899567	6.6293	5.95887	0.0522049	0.000639807	0.01925
ENSG00000164125.15	GASK1B	-2.04069	5.88582	-5.95592	0.0491852	0.000641649	0.0192667
ENSG00000253919.1	THAP12P7	0.659176	1.79508	5.9531	0.0462937	0.000643418	0.0192667
ENSG00000155629.15	PIK3AP1	1.01058	1.32916	5.95141	0.0445637	0.000644478	0.0192667
ENSG00000253661.2	ZFHX4-AS1	-1.26779	4.86236	-5.9504	0.0435272	0.000645115	0.0192667
ENSG00000172889.16	EGFL7	1.57861	3.1545	5.94942	0.0425204	0.000645733	0.0192667
ENSG00000108370.17	RGS9	1.22679	4.03585	5.94759	0.0406494	0.000646884	0.019269
ENSG00000108176.15	DNAJC12	1.05053	4.05242	5.94175	0.0346554	0.000650586	0.0193471
ENSG00000107338.10	SHB	0.90607	5.33177	5.93968	0.0325364	0.0006519	0.0193541
ENSG00000267940.1	AC022762.2	0.578381	1.25648	5.93685	0.0296269	0.000653707	0.0193603
ENSG00000100201.21	DDX17	-0.637449	9.72621	-5.93597	0.0287278	0.000654267	0.0193603
ENSG00000274523.5	RCC1L	-0.632132	4.44916	-5.92768	0.0202107	0.000659592	0.0194857
ENSG00000065361.15	ERBB3	-2.47466	5.4199	-5.92387	0.016294	0.000662056	0.0195263
ENSG00000143028.9	SYPL2	2.49625	1.01216	5.91405	0.00618513	0.000668456	0.0196604
ENSG00000090013.11	BLVRB	0.766529	3.45423	5.91353	0.00565301	0.000668794	0.0196604
ENSG00000151623.15	NR3C2	0.862975	2.95649	5.91045	0.00248222	0.000670815	0.0196875
ENSG00000206535.8	LNP1	0.807634	2.75877	5.90871	0.000683695	0.000671964	0.019689
ENSG00000180720.7	CHRM4	1.50387	2.21095	5.90439	-0.00376475	0.000674814	0.0197156
ENSG00000162377.6	COA7	0.567211	4.92042	5.90191	-0.00632818	0.000676462	0.0197156
ENSG00000147041.12	SYTL5	1.48786	2.9979	5.90147	-0.00677529	0.00067675	0.0197156
ENSG00000269958.1	AL049840.5	-1.03231	1.34587	-5.90069	-0.00758041	0.000677269	0.0197156
ENSG00000170743.17	SYT9	1.32788	3.76731	5.89263	-0.0159064	0.000682655	0.0197446
ENSG00000256282.1	AC112694.1	-0.659522	0.606753	-5.88994	-0.0186858	0.000684463	0.0197446
ENSG00000259834.1	AL365361.1	1.04204	3.97779	5.88907	-0.0195796	0.000685045	0.0197446
ENSG00000108387.15	SEPTIN4	0.975203	3.94949	5.88896	-0.0196967	0.000685121	0.0197446
ENSG00000273387.1	AC005005.3	0.848438	0.833304	5.88857	-0.0200993	0.000685384	0.0197446
ENSG00000004838.14	ZMYND10	-1.36389	3.49712	-5.88813	-0.0205498	0.000685677	0.0197446
ENSG00000106100.11	NOD1	-0.598501	2.69835	-5.88649	-0.0222449	0.000686784	0.0197446
ENSG00000008226.20	DLEC1	-1.61007	3.02476	-5.88568	-0.0230789	0.000687329	0.0197446
ENSG00000142920.17	AZIN2	0.737302	3.89712	5.88443	-0.0243711	0.000688174	0.0197446
ENSG00000247746.4	USP51	-0.817526	3.25047	-5.87776	-0.0312738	0.000692708	0.0198378
ENSG00000187730.9	GABRD	2.06213	1.28055	5.8764	-0.0326812	0.000693636	0.0198378
ENSG00000106397.12	PLOD3	-0.845501	4.98224	-5.87229	-0.0369394	0.000696451	0.0198756
ENSG00000188549.12	CCDC9B	-1.23322	2.72318	-5.87123	-0.0380306	0.000697174	0.0198756
ENSG00000102452.17	NALCN	0.710027	4.57061	5.86863	-0.0407292	0.000698966	0.019895
ENSG00000263001.6	GTF2I	-0.558126	8.27317	-5.86638	-0.0430561	0.000700515	0.0199075
ENSG00000008118.10	CAMK1G	1.03326	2.92708	5.86402	-0.0455077	0.00070215	0.0199224
ENSG00000177272.9	KCNA3	1.3533	4.40444	5.85951	-0.0501831	0.000705279	0.0199278
ENSG00000203326.12	ZNF525	0.618661	3.77394	5.85899	-0.0507193	0.000705639	0.0199278
ENSG00000243710.7	CFAP57	-0.727675	2.14735	-5.8586	-0.051129	0.000705914	0.0199278
ENSG00000135447.17	PPP1R1A	0.845193	5.38932	5.85734	-0.0524265	0.000706785	0.0199278
ENSG00000080166.16	DCT	-2.71368	3.26633	-5.85287	-0.0570659	0.00070991	0.0199476
ENSG00000113211.5	PCDHB6	-0.908726	3.21515	-5.85126	-0.0587383	0.00071104	0.0199476
ENSG00000132470.14	ITGB4	-1.70707	2.08581	-5.8502	-0.0598412	0.000711786	0.0199476
ENSG00000073060.16	SCARB1	0.666837	4.8077	5.84999	-0.0600656	0.000711938	0.0199476
ENSG00000145087.12	STXBP5L	1.00197	4.83265	5.84393	-0.0663594	0.000716212	0.0199873
ENSG00000171812.13	COL8A2	1.45335	1.81136	5.84382	-0.0664684	0.000716286	0.0199873
ENSG00000228549.4	BX284668.2	1.45133	3.98831	5.8389	-0.0715834	0.000719778	0.0199873
ENSG00000127824.14	TUBA4A	1.29321	3.21187	5.83539	-0.0752407	0.000722285	0.0199873
ENSG00000166793.12	YPEL4	-0.632084	4.61999	-5.83361	-0.0770867	0.000723554	0.0199873
ENSG00000144191.11	CNGA3	1.39973	3.52453	5.83182	-0.07895	0.000724837	0.0199873
ENSG00000089060.11	SLC8B1	1.29786	3.02891	5.82626	-0.0847438	0.000728841	0.0199873
ENSG00000169093.16	ASMTL	0.641948	4.39047	5.82403	-0.0870656	0.000730451	0.0199873
ENSG00000169093.16_PAR_Y	ASMTL	0.641948	4.39047	5.82403	-0.0870656	0.000730451	0.0199873
ENSG00000259498.1	TPM1-AS	-0.706442	3.32702	-5.82215	-0.0890284	0.000731815	0.0199873
ENSG00000119403.15	PHF19	-0.913491	4.78392	-5.82083	-0.090399	0.00073277	0.0199873
ENSG00000158158.12	CNNM4	0.654114	4.96784	5.82064	-0.0905976	0.000732908	0.0199873
ENSG00000006740.17	ARHGAP44	0.771828	5.00122	5.81972	-0.0915565	0.000733576	0.0199873
ENSG00000287679.1	AL355347.1	0.90254	3.5711	5.81939	-0.0919023	0.000733817	0.0199873
ENSG00000102445.18	RUBCNL	-1.66685	1.5276	-5.81817	-0.0931735	0.000734705	0.0199873
ENSG00000184388.5	PABPC1L2B	1.12318	1.99495	5.81809	-0.09326	0.000734765	0.0199873
ENSG00000121057.13	AKAP1	0.743397	5.25579	5.818	-0.0933588	0.000734834	0.0199873
ENSG00000255639.3	AC005833.1	-0.822936	2.4012	-5.81438	-0.0971331	0.000737475	0.0199873
ENSG00000108439.10	PNPO	0.596619	4.5096	5.81248	-0.0991112	0.000738863	0.0199873
ENSG00000108924.14	HLF	1.04435	1.48357	5.81179	-0.0998357	0.000739372	0.0199873
ENSG00000137098.14	SPAG8	-1.61837	2.12979	-5.81157	-0.100061	0.000739531	0.0199873
ENSG00000253846.2	PCDHGA10	-0.639563	5.61356	-5.80831	-0.103463	0.000741926	0.0199873
ENSG00000269054.2	AC012313.6	-0.657671	1.31428	-5.80748	-0.104333	0.000742539	0.0199873
ENSG00000077274.9	CAPN6	2.34727	0.929624	5.80735	-0.104471	0.000742637	0.0199873
ENSG00000048028.11	USP28	0.644476	5.09527	5.80691	-0.104926	0.000742958	0.0199873
ENSG00000169231.13	THBS3	-0.61925	4.53942	-5.80558	-0.106317	0.000743941	0.0199873
ENSG00000104472.10	CHRAC1	-0.586058	2.88711	-5.80534	-0.10657	0.00074412	0.0199873
ENSG00000173221.14	GLRX	0.871892	4.59783	5.80474	-0.107196	0.000744563	0.0199873
ENSG00000163638.13	ADAMTS9	-1.16748	5.76408	-5.791	-0.121562	0.000754798	0.0202317
ENSG00000180113.16	TDRD6	0.86516	2.47229	5.78405	-0.128841	0.000760037	0.020332
ENSG00000172164.15	SNTB1	-1.73878	4.95942	-5.78214	-0.130845	0.000761486	0.020332
ENSG00000164627.18	KIF6	0.852901	1.23144	5.78154	-0.13147	0.000761938	0.020332
ENSG00000140474.14	ULK3	-0.642978	4.72175	-5.77438	-0.13898	0.000767395	0.0204443
ENSG00000138639.18	ARHGAP24	0.994281	3.33981	5.77303	-0.140396	0.000768428	0.0204443
ENSG00000225465.9	RFPL1S	1.12058	3.58381	5.76911	-0.144509	0.000771437	0.0204788
ENSG00000261578.1	AP003119.3	0.834085	2.58807	5.76779	-0.145898	0.000772455	0.0204788
ENSG00000204351.12	SKIV2L	-0.639033	5.31206	-5.76476	-0.149083	0.000774796	0.0204788
ENSG00000086289.12	EPDR1	-0.785035	4.04139	-5.76472	-0.149125	0.000774827	0.0204788
ENSG00000146278.11	PNRC1	-0.602259	5.51525	-5.76326	-0.150659	0.000775957	0.0204788
ENSG00000162687.17	KCNT2	0.571031	5.53801	5.76245	-0.1515	0.000776578	0.0204788
ENSG00000180875.5	GREM2	1.27287	3.46803	5.75866	-0.155487	0.000779524	0.0205263
ENSG00000186907.8	RTN4RL2	0.99751	4.58915	5.74689	-0.167874	0.000788751	0.0206257
ENSG00000169213.7	RAB3B	0.898915	8.82928	5.74655	-0.168231	0.000789018	0.0206257
ENSG00000260648.3	AC020658.3	-1.01345	0.738771	-5.74651	-0.16827	0.000789047	0.0206257
ENSG00000110697.13	PITPNM1	0.606994	7.13732	5.74104	-0.174028	0.000793375	0.0206257
ENSG00000104313.20	EYA1	1.111	3.33435	5.74011	-0.175016	0.00079412	0.0206257
ENSG00000183691.5	NOG	-0.929409	3.69225	-5.73982	-0.175321	0.00079435	0.0206257
ENSG00000176473.13	WDR25	0.619628	3.64401	5.73926	-0.175911	0.000794795	0.0206257
ENSG00000114405.10	C3orf14	0.668444	4.65737	5.73555	-0.179814	0.000797747	0.0206257
ENSG00000186479.5	RGS7BP	1.15836	3.77486	5.73545	-0.179924	0.00079783	0.0206257
ENSG00000287629.1	AC006059.5	0.884961	0.910474	5.73435	-0.181081	0.000798707	0.0206257
ENSG00000205038.12	PKHD1L1	0.701547	1.68906	5.73384	-0.181621	0.000799117	0.0206257
ENSG00000214688.6	C10orf105	-1.36554	1.07194	-5.73364	-0.181832	0.000799277	0.0206257
ENSG00000113749.7	HRH2	1.26323	1.03012	5.73305	-0.182455	0.00079975	0.0206257
ENSG00000065675.15	PRKCQ	1.53522	1.86926	5.73266	-0.182867	0.000800063	0.0206257
ENSG00000132274.16	TRIM22	-1.08408	2.19227	-5.7308	-0.184829	0.000801556	0.0206257
ENSG00000254319.6	AC246817.2	-1.16405	2.51026	-5.73062	-0.185023	0.000801703	0.0206257
ENSG00000187498.16	COL4A1	-1.10981	7.23298	-5.72537	-0.190558	0.000805928	0.0206666
ENSG00000132199.20	ENOSF1	-0.635098	4.61463	-5.72493	-0.191025	0.000806286	0.0206666
ENSG00000148344.11	PTGES	1.04952	1.65505	5.72398	-0.19203	0.000807055	0.0206666
ENSG00000154162.15	CDH12	0.998454	2.87086	5.72256	-0.19353	0.000808206	0.0206666
ENSG00000105767.3	CADM4	-0.823785	6.76326	-5.71995	-0.19628	0.00081032	0.0206666
ENSG00000070778.13	PTPN21	-0.61164	4.89612	-5.71885	-0.19745	0.000811221	0.0206666
ENSG00000173805.15	HAP1	1.46845	2.77487	5.71762	-0.198746	0.000812219	0.0206666
ENSG00000154760.14	SLFN13	1.40758	1.59275	5.71528	-0.201223	0.000814132	0.0206666
ENSG00000130513.6	GDF15	1.22348	4.19966	5.71392	-0.202663	0.000815246	0.0206666
ENSG00000146038.12	DCDC2	-1.37005	1.93931	-5.71208	-0.204608	0.000816753	0.0206666
ENSG00000184557.4	SOCS3	-1.00613	3.2811	-5.71132	-0.205404	0.00081737	0.0206666
ENSG00000166173.11	LARP6	0.8181	4.44512	5.71086	-0.205891	0.000817748	0.0206666
ENSG00000004660.15	CAMKK1	0.743743	3.65603	5.70929	-0.207554	0.000819041	0.0206666
ENSG00000271303.1	SRXN1	1.09531	4.89948	5.70591	-0.211133	0.000821829	0.0206666
ENSG00000084636.18	COL16A1	-2.17544	3.73718	-5.70361	-0.213574	0.000823735	0.0206666
ENSG00000180834.7	MAP6D1	1.2002	3.2088	5.70336	-0.213837	0.000823941	0.0206666
ENSG00000240038.6	AMY2B	0.925793	3.3854	5.7016	-0.215694	0.000825395	0.0206666
ENSG00000149633.12	KIAA1755	-2.55763	5.19471	-5.7008	-0.216544	0.000826062	0.0206666
ENSG00000174405.13	LIG4	0.574321	5.82774	5.69799	-0.219525	0.000828403	0.0206666
ENSG00000171798.18	KNDC1	0.836592	5.50596	5.69789	-0.219628	0.000828484	0.0206666
ENSG00000120616.16	EPC1	-0.598977	6.03024	-5.69714	-0.220418	0.000829105	0.0206666
ENSG00000152495.11	CAMK4	0.668671	5.99063	5.69693	-0.220644	0.000829283	0.0206666
ENSG00000111087.10	GLI1	2.14759	1.25261	5.69577	-0.221879	0.000830256	0.0206666
ENSG00000143333.7	RGS16	1.21396	4.06893	5.69412	-0.223623	0.000831632	0.0206666
ENSG00000003989.17	SLC7A2	1.24905	1.23141	5.69356	-0.224219	0.000832103	0.0206666
ENSG00000171004.18	HS6ST2	1.12284	5.61251	5.68676	-0.231434	0.000837822	0.0207574
ENSG00000144868.13	TMEM108	0.782399	4.2732	5.68646	-0.231751	0.000838073	0.0207574
ENSG00000141959.17	PFKL	-0.539381	6.35309	-5.68319	-0.235216	0.000840835	0.0207775
ENSG00000147162.14	OGT	-0.581988	8.14927	-5.68276	-0.23568	0.000841205	0.0207775
ENSG00000089639.11	GMIP	-0.736897	4.41681	-5.67187	-0.247247	0.000850492	0.0209537
ENSG00000158062.20	UBXN11	-0.642247	4.76816	-5.67166	-0.247471	0.000850673	0.0209537
ENSG00000103489.12	XYLT1	0.712866	5.87187	5.67008	-0.249156	0.000852034	0.0209584
ENSG00000273319.1	AC058791.1	1.04088	1.97345	5.66678	-0.252666	0.000854877	0.0209995
ENSG00000269526.1	ERVV-1	0.830429	0.399367	5.66496	-0.254597	0.000856446	0.0210093
ENSG00000185340.15	GAS2L1	0.846786	3.72566	5.66015	-0.259718	0.000860618	0.0210729
ENSG00000165548.11	TMEM63C	0.63065	4.96531	5.65865	-0.261317	0.000861925	0.0210729
ENSG00000178202.13	POGLUT3	-1.15022	4.08886	-5.65694	-0.263138	0.000863416	0.0210729
ENSG00000102098.19	SCML2	0.672059	3.84832	5.65657	-0.263534	0.00086374	0.0210729
ENSG00000133195.11	SLC39A11	0.793632	3.26448	5.65515	-0.265047	0.000864982	0.0210745
ENSG00000179965.12	ZNF771	0.62421	4.7909	5.65007	-0.270464	0.000869439	0.0211503
ENSG00000106565.18	TMEM176B	1.32313	2.46791	5.64795	-0.272722	0.000871304	0.0211503
ENSG00000164692.17	COL1A2	-0.981166	9.08095	-5.646	-0.274803	0.000873027	0.0211503
ENSG00000155016.18	CYP2U1	0.683134	4.60225	5.64499	-0.275884	0.000873922	0.0211503
ENSG00000162745.10	OLFML2B	-2.12523	4.5923	-5.64484	-0.276049	0.000874059	0.0211503
ENSG00000164086.10	DUSP7	0.543498	5.01298	5.64242	-0.278629	0.000876202	0.0211503
ENSG00000149295.14	DRD2	1.42253	4.37121	5.64146	-0.27965	0.000877051	0.0211503
ENSG00000188803.15	SHISA6	1.07873	5.8268	5.64042	-0.280763	0.000877977	0.0211503
ENSG00000182054.9	IDH2	-0.733188	5.89434	-5.63781	-0.283547	0.0008803	0.0211503
ENSG00000169836.5	TACR3	1.07052	2.15202	5.63626	-0.285203	0.000881684	0.0211503
ENSG00000026025.16	VIM	-0.895193	9.78363	-5.63564	-0.285873	0.000882245	0.0211503
ENSG00000047230.15	CTPS2	-0.636597	5.65162	-5.63536	-0.286169	0.000882493	0.0211503
ENSG00000160321.15	ZNF208	0.723884	6.01664	5.6341	-0.287509	0.000883616	0.0211503
ENSG00000253368.4	TRNP1	0.936192	5.04745	5.633	-0.288688	0.000884605	0.0211503
ENSG00000148426.13	PROSER2	0.811849	1.72491	5.62804	-0.293994	0.000889069	0.0211733
ENSG00000132326.12	PER2	-0.701133	3.84346	-5.62765	-0.294412	0.000889422	0.0211733
ENSG00000233058.2	LINC00884	0.557774	4.45332	5.62629	-0.295862	0.000890646	0.0211733
ENSG00000134780.10	DAGLA	-0.860068	5.46065	-5.62475	-0.29751	0.00089204	0.0211733
ENSG00000229618.3	AC011287.1	1.20351	4.48491	5.62347	-0.298879	0.000893199	0.0211733
ENSG00000123560.14	PLP1	-2.36133	6.62732	-5.6229	-0.299496	0.000893722	0.0211733
ENSG00000176476.9	SGF29	-0.723576	2.62268	-5.62278	-0.299623	0.00089383	0.0211733
ENSG00000116717.13	GADD45A	0.753837	3.7331	5.61753	-0.305239	0.000898604	0.0212583
ENSG00000282034.1	AC106886.5	-0.76391	5.21638	-5.61001	-0.313302	0.000905503	0.0213558
ENSG00000178026.13	LRRC75B	-0.975524	3.61534	-5.60957	-0.313767	0.000905903	0.0213558
ENSG00000142408.4	CACNG8	1.03805	5.28549	5.60914	-0.31423	0.000906301	0.0213558
ENSG00000081237.20	PTPRC	-2.02205	1.38793	-5.60645	-0.317123	0.000908791	0.0213864
ENSG00000246985.8	SOCS2-AS1	-1.56834	2.06106	-5.60216	-0.321726	0.000912768	0.0214024
ENSG00000286970.1	AC010491.2	-1.11115	2.50951	-5.60189	-0.322009	0.000913013	0.0214024
ENSG00000129451.12	KLK10	1.66088	1.21588	5.60185	-0.322051	0.00091305	0.0214024
ENSG00000048392.11	RRM2B	0.611546	5.63823	5.59882	-0.325302	0.000915869	0.0214357
ENSG00000255270.1	NAV2-IT1	0.833188	0.994064	5.59776	-0.326445	0.000916863	0.0214357
ENSG00000160188.10	RSPH1	-1.64233	2.19353	-5.59379	-0.330711	0.000920579	0.0214946
ENSG00000026950.17	BTN3A1	0.642299	4.34799	5.59031	-0.334454	0.000923854	0.0214978
ENSG00000250337.7	PURPL	0.970426	5.19445	5.58732	-0.337659	0.000926666	0.0214978
ENSG00000102271.14	KLHL4	0.868164	4.57464	5.58686	-0.338158	0.000927105	0.0214978
ENSG00000162129.14	CLPB	0.534491	6.32384	5.58549	-0.339633	0.000928402	0.0214978
ENSG00000224786.2	CETN4P	0.925859	0.807141	5.58465	-0.340532	0.000929194	0.0214978
ENSG00000102871.16	TRADD	1.08454	1.36768	5.58357	-0.341694	0.000930218	0.0214978
ENSG00000230453.9	ANKRD18B	1.16003	0.684006	5.58301	-0.342304	0.000930757	0.0214978
ENSG00000184743.13	ATL3	-0.699218	4.77573	-5.58164	-0.343777	0.000932058	0.0214978
ENSG00000173627.8	APOBEC4	0.848052	1.97621	5.58123	-0.344215	0.000932445	0.0214978
ENSG00000287032.1	AC018647.3	0.566092	1.79567	5.58096	-0.344509	0.000932706	0.0214978
ENSG00000197461.13	PDGFA	-0.832321	2.71445	-5.57782	-0.347887	0.000935698	0.0215193
ENSG00000165194.15	PCDH19	0.592686	6.7626	5.57634	-0.349481	0.000937114	0.0215193
ENSG00000102547.19	CAB39L	-0.727088	4.48443	-5.57621	-0.349624	0.000937241	0.0215193
ENSG00000213977.8	TAX1BP3	-0.821222	5.30637	-5.57267	-0.353434	0.000940632	0.0215432
ENSG00000072422.17	RHOBTB1	-0.551963	4.8549	-5.57172	-0.354458	0.000941547	0.0215432
ENSG00000175556.17	LONRF3	0.863569	3.02509	5.57137	-0.354837	0.000941884	0.0215432
ENSG00000230359.5	TPI1P2	0.591731	0.426627	5.56324	-0.363604	0.000949747	0.0216954
ENSG00000187714.7	SLC18A3	1.31084	3.41749	5.56135	-0.365641	0.000951583	0.0216987
ENSG00000138378.19	STAT4	1.65993	1.88269	5.5606	-0.366449	0.000952313	0.0216987
ENSG00000131873.7	CHSY1	-0.648765	6.16525	-5.55078	-0.377048	0.000961931	0.02189
ENSG00000156968.9	MPV17L	0.79641	3.50108	5.54829	-0.379743	0.000964391	0.0219001
ENSG00000085662.14	AKR1B1	0.721923	6.09894	5.54786	-0.380206	0.000964815	0.0219001
ENSG00000179922.5	ZNF784	-0.642967	2.81669	-5.53865	-0.390173	0.000973974	0.02208
ENSG00000173930.9	SLCO4C1	2.01986	1.57106	5.53458	-0.394578	0.00097805	0.0221
ENSG00000174844.14	DNAH12	-1.1131	2.4033	-5.53449	-0.394677	0.000978141	0.0221
ENSG00000123243.15	ITIH5	1.30798	3.81978	5.5327	-0.396613	0.000979937	0.0221
ENSG00000196668.4	LINC00173	0.730959	1.67578	5.53226	-0.397086	0.000980377	0.0221
ENSG00000172037.14	LAMB2	-0.713207	7.11562	-5.53163	-0.397777	0.000981019	0.0221
ENSG00000127328.21	RAB3IP	0.631189	6.14837	5.52846	-0.401205	0.000984213	0.0221442
ENSG00000205710.4	C17orf107	1.1411	3.51557	5.52511	-0.404836	0.000987606	0.0221523
ENSG00000008838.20	MED24	-0.672195	6.13138	-5.52464	-0.405344	0.000988081	0.0221523
ENSG00000073350.13	LLGL2	1.16619	1.75324	5.52445	-0.405555	0.000988278	0.0221523
ENSG00000091972.18	CD200	-0.629782	6.25275	-5.5229	-0.407233	0.000989852	0.0221598
ENSG00000138030.13	KHK	0.908466	2.94161	5.51004	-0.421191	0.00100303	0.0224269
ENSG00000185201.16	IFITM2	-1.86784	4.31043	-5.50793	-0.423483	0.00100522	0.0224477
ENSG00000163590.14	PPM1L	0.725871	7.2752	5.50492	-0.426757	0.00100834	0.0224844
ENSG00000128203.7	ASPHD2	0.848321	4.47914	5.50394	-0.427831	0.00100936	0.0224844
ENSG00000140548.10	ZNF710	-0.662119	5.32888	-5.49898	-0.433223	0.00101454	0.0225571
ENSG00000130830.15	MPP1	0.74285	3.13858	5.49685	-0.435538	0.00101676	0.0225571
ENSG00000036672.16	USP2	0.622667	3.36966	5.49601	-0.436455	0.00101765	0.0225571
ENSG00000215458.8	AATBC	0.662986	2.86992	5.49563	-0.436861	0.00101804	0.0225571
ENSG00000223953.6	C1QTNF5	-1.22396	4.63263	-5.4948	-0.437773	0.00101892	0.0225571
ENSG00000198408.14	OGA	-0.518394	7.66118	-5.49285	-0.439898	0.00102097	0.0225617
ENSG00000187186.15	AL162231.1	0.616503	2.81323	5.49088	-0.44204	0.00102305	0.0225617
ENSG00000257097.1	CLIP1-AS1	-1.0344	1.13654	-5.49036	-0.44261	0.0010236	0.0225617
ENSG00000117318.9	ID3	-0.596302	7.39623	-5.48983	-0.443186	0.00102416	0.0225617
ENSG00000115844.11	DLX2	-1.72658	3.11911	-5.488	-0.445173	0.00102609	0.0225729
ENSG00000115271.11	GCA	0.801991	3.66275	5.48697	-0.446302	0.00102719	0.0225729
ENSG00000197872.11	FAM49A	0.692484	5.68003	5.48458	-0.448904	0.00102972	0.022601
ENSG00000243620.2	AC092957.1	-1.43495	4.62904	-5.48217	-0.451534	0.00103229	0.0226271
ENSG00000096070.19	BRPF3	-0.610285	6.37675	-5.48024	-0.453639	0.00103435	0.0226271
ENSG00000111850.11	SMIM8	0.607425	4.72315	5.47916	-0.454814	0.0010355	0.0226271
ENSG00000287978.1	AC245407.2	0.655685	1.67101	5.47758	-0.456539	0.0010372	0.0226271
ENSG00000169302.16	STK32A	0.934867	4.17737	5.47756	-0.456564	0.00103722	0.0226271
ENSG00000226891.9	LINC01359	-1.42901	0.912927	-5.47396	-0.460489	0.00104109	0.0226838
ENSG00000173193.15	PARP14	-0.827067	4.8598	-5.47262	-0.461946	0.00104253	0.0226876
ENSG00000248735.2	R3HDM2P1	1.58446	1.04018	5.46643	-0.468717	0.00104923	0.0227741
ENSG00000274956.2	NKAIN3-IT1	-1.22802	5.19864	-5.46457	-0.470747	0.00105125	0.0227741
ENSG00000228889.7	UBAC2-AS1	0.664704	1.63678	5.46059	-0.475097	0.0010556	0.0227741
ENSG00000156508.18	EEF1A1	-0.59828	11.7127	-5.45988	-0.475873	0.00105637	0.0227741
ENSG00000107521.19	HPS1	0.591957	5.1995	5.45965	-0.476121	0.00105662	0.0227741
ENSG00000116478.12	HDAC1	0.615812	5.45954	5.45941	-0.476382	0.00105688	0.0227741
ENSG00000177181.15	RIMKLA	0.753293	5.06224	5.45937	-0.476426	0.00105693	0.0227741
ENSG00000180891.13	CUEDC1	-0.632067	6.07099	-5.45903	-0.476807	0.00105731	0.0227741
ENSG00000207955.5	AL359091.1	-1.0512	2.1728	-5.45846	-0.47743	0.00105793	0.0227741
ENSG00000179314.14	WSCD1	0.908448	7.61947	5.45648	-0.479587	0.00106009	0.0227774
ENSG00000100146.17	SOX10	-2.20506	5.57708	-5.456	-0.480114	0.00106062	0.0227774
ENSG00000131373.15	HACL1	-0.646263	3.32761	-5.4543	-0.481974	0.00106249	0.0227902
ENSG00000019485.13	PRDM11	-0.558319	5.07214	-5.44621	-0.490839	0.00107145	0.022955
ENSG00000105245.9	NUMBL	-0.736251	5.37588	-5.44232	-0.495103	0.00107579	0.0230204
ENSG00000149798.5	CDC42EP2	0.616736	3.90155	5.43991	-0.497745	0.00107848	0.0230505
ENSG00000166896.9	ATP23	0.930712	2.34404	5.43062	-0.507931	0.00108894	0.0232463
ENSG00000182247.10	UBE2E2	0.775331	4.79257	5.42828	-0.510504	0.0010916	0.0232753
ENSG00000184371.14	CSF1	-0.902449	4.10014	-5.42454	-0.514618	0.00109586	0.0233322
ENSG00000127418.15	FGFRL1	0.626628	3.78816	5.42365	-0.51559	0.00109687	0.0233322
ENSG00000115641.19	FHL2	0.541035	3.06903	5.42239	-0.516981	0.00109831	0.0233352
ENSG00000184232.9	OAF	-1.64639	5.77074	-5.4156	-0.524443	0.0011061	0.0234729
ENSG00000120215.10	MLANA	-0.71113	1.22879	-5.41386	-0.526357	0.00110811	0.0234877
ENSG00000240694.9	PNMA2	0.754046	7.1654	5.41267	-0.527667	0.00110948	0.0234891
ENSG00000109794.13	FAM149A	0.803109	2.51276	5.4081	-0.532698	0.00111478	0.0235734
ENSG00000286169.1	AHRR	-0.965594	3.27665	-5.40327	-0.538015	0.00112041	0.0236222
ENSG00000274397.1	AL357153.4	-0.639459	0.709702	-5.40321	-0.538081	0.00112048	0.0236222
ENSG00000160789.20	LMNA	-0.780365	6.42448	-5.40021	-0.541394	0.001124	0.0236222
ENSG00000163975.12	MELTF	1.63705	2.63321	5.39953	-0.542145	0.0011248	0.0236222
ENSG00000156299.13	TIAM1	0.595242	6.83098	5.39946	-0.542221	0.00112488	0.0236222
ENSG00000011347.9	SYT7	0.861606	5.92436	5.39936	-0.542328	0.00112499	0.0236222
ENSG00000164620.9	RELL2	0.743969	4.72674	5.39526	-0.546844	0.00112981	0.0236957
ENSG00000159307.19	SCUBE1	0.640727	7.02495	5.39276	-0.549607	0.00113277	0.02373
ENSG00000111052.7	LIN7A	0.582629	6.9623	5.38292	-0.560477	0.00114449	0.0239236
ENSG00000184481.17	FOXO4	0.558818	3.27636	5.38275	-0.560656	0.00114468	0.0239236
ENSG00000142089.16	IFITM3	-1.43597	6.20318	-5.37801	-0.565894	0.00115037	0.0240037
ENSG00000076344.16	RGS11	-1.38908	2.99089	-5.37734	-0.566643	0.00115119	0.0240037
ENSG00000106868.16	SUSD1	-0.736517	3.96815	-5.36557	-0.579667	0.00116547	0.0242486
ENSG00000244005.13	NFS1	0.562196	4.19696	5.36543	-0.579822	0.00116564	0.0242486
ENSG00000132639.12	SNAP25	0.884487	6.36559	5.3628	-0.58273	0.00116885	0.0242873
ENSG00000186104.10	CYP2R1	0.887395	4.26845	5.35884	-0.587126	0.00117373	0.0243603
ENSG00000100105.18	PATZ1	-0.571051	6.3542	-5.35084	-0.595991	0.00118362	0.0245371
ENSG00000204314.12	PRRT1	1.06031	2.59506	5.34606	-0.601294	0.00118957	0.0245932
ENSG00000156869.13	FRRS1	1.23418	2.55979	5.34594	-0.601431	0.00118973	0.0245932
ENSG00000283757.1	AL031686.1	1.05614	3.47136	5.34537	-0.602061	0.00119044	0.0245932
ENSG00000129691.16	ASH2L	-0.532436	4.96658	-5.34143	-0.606442	0.00119538	0.024667
ENSG00000141753.7	IGFBP4	-1.02628	6.14162	-5.33843	-0.609778	0.00119916	0.0247022
ENSG00000161905.12	ALOX15	-1.81095	2.69604	-5.33789	-0.610378	0.00119984	0.0247022
ENSG00000164638.10	SLC29A4	0.763258	6.12557	5.33579	-0.612706	0.00120249	0.0247283
ENSG00000175573.7	C11orf68	-0.64696	4.47594	-5.33234	-0.616546	0.00120687	0.024777
ENSG00000139549.4	DHH	-1.14123	3.13021	-5.33174	-0.617208	0.00120762	0.024777
ENSG00000205730.6	ITPRIPL2	-0.953522	4.75948	-5.32487	-0.624853	0.00121639	0.0249284
ENSG00000109046.15	WSB1	-0.577411	7.79986	-5.32165	-0.628445	0.00122053	0.0249847
ENSG00000092850.12	TEKT2	-0.978221	2.32651	-5.31303	-0.638056	0.00123168	0.0251842
ENSG00000131459.13	GFPT2	0.872392	4.13156	5.30801	-0.643655	0.00123823	0.0252052
ENSG00000223501.9	VPS52	-0.80351	4.86691	-5.30796	-0.643705	0.00123829	0.0252052
ENSG00000181523.13	SGSH	-0.541204	4.31607	-5.30768	-0.644023	0.00123866	0.0252052
ENSG00000117245.12	KIF17	0.620724	3.38687	5.30699	-0.644794	0.00123956	0.0252052
ENSG00000121931.16	LRIF1	0.639236	4.24953	5.30685	-0.644946	0.00123974	0.0252052
ENSG00000134324.11	LPIN1	0.549157	5.89812	5.30172	-0.650676	0.00124648	0.025313
ENSG00000260918.1	AC107398.3	0.982461	1.83695	5.29965	-0.652982	0.0012492	0.025313
ENSG00000175426.11	PCSK1	1.155	7.02434	5.29806	-0.654756	0.0012513	0.025313
ENSG00000224383.7	PRR29	-0.995796	2.63073	-5.29779	-0.655059	0.00125166	0.025313
ENSG00000137364.5	TPMT	0.541488	3.77183	5.29716	-0.655767	0.0012525	0.025313
ENSG00000196693.15	ZNF33B	-0.630039	5.43037	-5.29542	-0.657715	0.00125481	0.025313
ENSG00000231738.11	TSPAN19	1.08568	0.92724	5.2944	-0.65885	0.00125616	0.025313
ENSG00000137880.6	GCHFR	1.25957	2.3772	5.29378	-0.659548	0.00125699	0.025313
ENSG00000137692.12	DCUN1D5	0.628986	6.5522	5.29321	-0.660186	0.00125775	0.025313
ENSG00000137642.13	SORL1	0.975367	5.44834	5.28892	-0.664975	0.00126346	0.0253292
ENSG00000204706.14	MAMDC2-AS1	-0.755553	1.99472	-5.28887	-0.665034	0.00126353	0.0253292
ENSG00000144736.14	SHQ1	0.513722	4.38434	5.2886	-0.665334	0.00126389	0.0253292
ENSG00000005513.10	SOX8	-0.779054	4.7378	-5.28837	-0.665597	0.0012642	0.0253292
ENSG00000197702.14	PARVA	-0.912494	5.73221	-5.28507	-0.66929	0.00126863	0.0253895
ENSG00000145555.15	MYO10	-0.682615	6.89026	-5.27528	-0.680247	0.00128184	0.0256095
ENSG00000171357.6	LURAP1	1.12547	2.19389	5.27319	-0.682598	0.0012847	0.0256095
ENSG00000254585.5	MAGEL2	0.610551	6.59402	5.27218	-0.68373	0.00128607	0.0256095
ENSG00000105137.13	SYDE1	-1.17384	3.38135	-5.27185	-0.684095	0.00128652	0.0256095
ENSG00000185585.20	OLFML2A	-2.32756	7.40758	-5.27167	-0.684293	0.00128676	0.0256095
ENSG00000177548.13	RABEP2	-0.746079	3.45072	-5.26897	-0.687323	0.00129045	0.0256545
ENSG00000080503.24	SMARCA2	0.853834	5.14238	5.26205	-0.695089	0.00129997	0.025815
ENSG00000261426.1	AC144833.1	1.13985	1.2439	5.25991	-0.69749	0.00130292	0.0258287
ENSG00000145248.7	SLC10A4	1.00318	3.01003	5.25874	-0.698803	0.00130454	0.0258287
ENSG00000068831.19	RASGRP2	1.14958	3.76448	5.25843	-0.699155	0.00130497	0.0258287
ENSG00000166938.13	DIS3L	-0.808833	4.04334	-5.25243	-0.705903	0.00131333	0.0259654
ENSG00000113966.10	ARL6	0.623901	4.81003	5.2511	-0.707389	0.00131518	0.0259733
ENSG00000170275.14	CRTAP	-0.775771	5.67591	-5.24905	-0.709695	0.00131805	0.0260014
ENSG00000117600.12	PLPPR4	1.05214	3.54082	5.24723	-0.711745	0.00132061	0.0260232
ENSG00000178093.14	TSSK6	0.578727	0.8223	5.24579	-0.713365	0.00132263	0.0260345
ENSG00000260293.2	AC106820.4	-0.585817	3.42037	-5.24213	-0.717482	0.00132779	0.0261074
ENSG00000170775.3	GPR37	1.21429	3.55504	5.23759	-0.722596	0.00133423	0.026157
ENSG00000204657.4	OR2H2	1.45305	2.01302	5.2374	-0.722806	0.00133449	0.026157
ENSG00000119698.12	PPP4R4	1.06342	3.24194	5.23631	-0.724036	0.00133605	0.026157
ENSG00000123643.13	SLC36A1	0.651762	5.87314	5.23624	-0.724118	0.00133615	0.026157
ENSG00000071991.9	CDH19	-2.795	4.32245	-5.23447	-0.726115	0.00133868	0.0261779
ENSG00000280870.3	AC233296.1	-0.699541	3.64417	-5.23255	-0.728278	0.00134142	0.0262029
ENSG00000143845.15	ETNK2	0.704473	5.12143	5.22927	-0.73197	0.00134611	0.0262476
ENSG00000112232.9	KHDRBS2	0.906169	4.76422	5.22891	-0.732381	0.00134663	0.0262476
ENSG00000178607.16	ERN1	0.53869	4.16079	5.22626	-0.735361	0.00135043	0.0262931
ENSG00000099139.13	PCSK5	0.673655	4.26772	5.2251	-0.736673	0.00135211	0.0262972
ENSG00000135144.7	DTX1	0.81499	5.60779	5.22316	-0.738863	0.00135491	0.0263232
ENSG00000197977.4	ELOVL2	1.32099	3.82786	5.2187	-0.743895	0.00136137	0.0264201
ENSG00000253517.1	XRCC6P4	-1.3665	1.36102	-5.21754	-0.745209	0.00136307	0.0264243
ENSG00000139233.7	LLPH	0.586446	4.69385	5.21258	-0.750807	0.0013703	0.0264965
ENSG00000167778.9	SPRYD3	-0.485889	4.66254	-5.21224	-0.75119	0.0013708	0.0264965
ENSG00000125454.12	SLC25A19	0.996265	1.96275	5.21195	-0.751518	0.00137122	0.0264965
ENSG00000144647.6	POMGNT2	0.562983	5.42249	5.20907	-0.754779	0.00137546	0.0265497
ENSG00000131196.17	NFATC1	0.746821	3.18503	5.20363	-0.760931	0.00138348	0.0266759
ENSG00000150867.14	PIP4K2A	0.582777	4.88528	5.20061	-0.764352	0.00138796	0.0267335
ENSG00000159167.12	STC1	1.28279	4.2498	5.19817	-0.767106	0.00139158	0.0267745
ENSG00000106546.14	AHR	-2.00613	5.67277	-5.19491	-0.770799	0.00139645	0.0268193
ENSG00000028310.18	BRD9	-0.569558	5.47174	-5.19461	-0.771142	0.0013969	0.0268193
ENSG00000168765.17	GSTM4	0.601568	3.09377	5.19295	-0.773023	0.00139939	0.0268383
ENSG00000157227.13	MMP14	-1.01999	6.25378	-5.19138	-0.774799	0.00140174	0.0268417
ENSG00000164626.9	KCNK5	-2.08438	1.99834	-5.19084	-0.775417	0.00140256	0.0268417
ENSG00000130956.14	HABP4	0.514838	5.00171	5.18842	-0.778155	0.00140619	0.0268585
ENSG00000177685.17	CRACR2B	0.988184	3.14899	5.1874	-0.779315	0.00140774	0.0268585
ENSG00000174384.9	PMS2P6	-0.666723	1.98971	-5.18727	-0.779459	0.00140793	0.0268585
ENSG00000084774.14	CAD	-0.705279	6.30145	-5.18484	-0.78221	0.00141159	0.0268998
ENSG00000107745.19	MICU1	0.528803	5.85564	5.18295	-0.784361	0.00141447	0.0269259
ENSG00000111913.19	RIPOR2	0.897142	5.42591	5.17887	-0.788985	0.00142066	0.0270152
ENSG00000157502.13	PWWP3B	1.24151	3.13117	5.17637	-0.79182	0.00142448	0.0270269
ENSG00000285813.1	AP000813.1	0.596166	2.6693	5.17615	-0.792074	0.00142482	0.0270269
ENSG00000196155.13	PLEKHG4	1.27852	2.76582	5.17487	-0.79353	0.00142678	0.0270269
ENSG00000074219.13	TEAD2	-0.901368	5.46317	-5.17425	-0.79423	0.00142773	0.0270269
ENSG00000237950.2	AL357079.1	0.694629	1.08631	5.17354	-0.795036	0.00142881	0.0270269
ENSG00000141569.12	TRIM65	-0.541096	4.05815	-5.17063	-0.798346	0.00143329	0.0270662
ENSG00000162889.10	MAPKAPK2	0.535839	5.87275	5.17023	-0.798802	0.00143391	0.0270662
ENSG00000169629.12	RGPD8	0.586435	5.43564	5.16842	-0.800861	0.0014367	0.0270904
ENSG00000088340.16	FER1L4	1.24952	3.5489	5.16679	-0.802711	0.00143922	0.0271093
ENSG00000171680.22	PLEKHG5	-0.604939	5.71403	-5.1658	-0.803834	0.00144075	0.0271096
ENSG00000132294.15	EFR3A	0.53394	5.52835	5.16204	-0.808107	0.00144658	0.027166
ENSG00000105792.19	CFAP69	-0.80048	3.38415	-5.16192	-0.808251	0.00144677	0.027166
ENSG00000287104.1	AC097382.3	0.983734	1.77921	5.16079	-0.80953	0.00144852	0.0271704
ENSG00000100979.15	PLTP	-0.561696	6.68181	-5.15363	-0.817679	0.00145973	0.0273519
ENSG00000164483.17	SAMD3	0.95484	1.31988	5.15121	-0.820444	0.00146354	0.0273949
ENSG00000197375.12	SLC22A5	-0.782555	4.2602	-5.14787	-0.824245	0.00146881	0.0274442
ENSG00000188559.15	RALGAPA2	0.575953	7.1137	5.1476	-0.824553	0.00146924	0.0274442
ENSG00000158859.10	ADAMTS4	-1.59544	3.84517	-5.14475	-0.827802	0.00147376	0.0274569
ENSG00000204248.10	COL11A2	-0.577907	4.08622	-5.14418	-0.828449	0.00147466	0.0274569
ENSG00000163482.12	STK36	-0.668709	5.38368	-5.14197	-0.830969	0.00147818	0.0274569
ENSG00000142327.13	RNPEPL1	-0.809424	4.19912	-5.14197	-0.830973	0.00147818	0.0274569
ENSG00000089597.18	GANAB	-0.534454	7.63391	-5.14128	-0.83176	0.00147928	0.0274569
ENSG00000164291.17	ARSK	0.682818	4.02567	5.14088	-0.832217	0.00147992	0.0274569
ENSG00000120437.9	ACAT2	-0.512898	5.27115	-5.14043	-0.832731	0.00148064	0.0274569
ENSG00000276203.5	ANKRD20A3	0.679619	1.19637	5.13741	-0.836169	0.00148546	0.0274996
ENSG00000106733.21	NMRK1	0.752369	2.93002	5.13699	-0.836648	0.00148613	0.0274996
ENSG00000108797.12	CNTNAP1	-0.8015	5.02438	-5.13611	-0.837653	0.00148754	0.0274996
ENSG00000170160.17	CCDC144A	1.20575	1.9053	5.1339	-0.840184	0.00149111	0.0275371
ENSG00000167107.12	ACSF2	0.607786	3.71704	5.13005	-0.844574	0.00149731	0.0276053
ENSG00000128309.16	MPST	0.515263	5.71227	5.12926	-0.845477	0.00149858	0.0276053
ENSG00000007237.18	GAS7	-1.54524	6.86341	-5.1284	-0.846461	0.00149998	0.0276053
ENSG00000047579.19	DTNBP1	0.619421	4.18654	5.12779	-0.847154	0.00150096	0.0276053
ENSG00000141756.18	FKBP10	-0.769556	6.27997	-5.12626	-0.848909	0.00150345	0.0276158
ENSG00000135749.19	PCNX2	0.63433	6.80203	5.12555	-0.849722	0.00150461	0.0276158
ENSG00000130005.13	GAMT	0.522551	3.93121	5.12122	-0.854674	0.00151166	0.0276969
ENSG00000125843.11	AP5S1	-0.555742	3.59368	-5.12094	-0.854988	0.00151212	0.0276969
ENSG00000152193.8	OBI1	0.501107	5.50355	5.11872	-0.857529	0.00151575	0.0277351
ENSG00000141510.17	TP53	-0.81089	4.95374	-5.11585	-0.86081	0.00152046	0.0277929
ENSG00000118985.16	ELL2	1.15156	3.64807	5.11286	-0.864236	0.00152539	0.0278546
ENSG00000079691.18	CARMIL1	0.797872	4.34598	5.10442	-0.873908	0.00153939	0.0280205
ENSG00000112667.12	DNPH1	-1.01255	2.55011	-5.10382	-0.874592	0.00154039	0.0280205
ENSG00000112304.11	ACOT13	0.574189	4.68718	5.10325	-0.875247	0.00154134	0.0280205
ENSG00000189337.17	KAZN	0.597695	6.38667	5.10277	-0.875792	0.00154213	0.0280205
ENSG00000134824.14	FADS2	-0.736784	7.50357	-5.10268	-0.875893	0.00154228	0.0280205
ENSG00000166206.15	GABRB3	0.567047	7.25765	5.09766	-0.881659	0.00155071	0.028145
ENSG00000178922.16	HYI	-1.12386	2.67208	-5.09549	-0.88415	0.00155436	0.0281828
ENSG00000137693.14	YAP1	-0.527526	6.94532	-5.09398	-0.885883	0.00155691	0.0282005
ENSG00000133121.21	STARD13	-1.27842	4.81082	-5.09042	-0.889968	0.00156293	0.028281
ENSG00000142046.15	TMEM91	-0.7568	2.421	-5.08739	-0.89344	0.00156806	0.0283453
ENSG00000138738.10	PRDM5	-0.836263	2.68296	-5.08539	-0.895742	0.00157148	0.0283784
ENSG00000261801.6	LOXL1-AS1	1.22217	2.81667	5.08418	-0.89713	0.00157354	0.0283871
ENSG00000101940.18	WDR13	-0.491599	6.02945	-5.08264	-0.8989	0.00157618	0.0283976
ENSG00000145246.14	ATP10D	0.791542	4.8459	5.08087	-0.90094	0.00157922	0.0283976
ENSG00000164867.11	NOS3	-1.30453	2.3953	-5.08075	-0.90107	0.00157941	0.0283976
ENSG00000215217.7	C5orf49	-1.08173	2.20132	-5.0784	-0.903773	0.00158345	0.0283976
ENSG00000186153.17	WWOX	0.693494	3.93403	5.07727	-0.905079	0.0015854	0.0283976
ENSG00000184524.6	CEND1	0.748743	4.63493	5.07579	-0.906775	0.00158795	0.0283976
ENSG00000005882.12	PDK2	0.591308	4.8509	5.07495	-0.907748	0.00158941	0.0283976
ENSG00000245848.3	CEBPA	1.20104	1.94546	5.07384	-0.909023	0.00159132	0.0283976
ENSG00000119599.17	DCAF4	0.689814	3.34757	5.07047	-0.912903	0.00159717	0.0283976
ENSG00000203739.4	AL645568.1	0.702968	2.11338	5.07039	-0.91299	0.0015973	0.0283976
ENSG00000006016.11	CRLF1	1.23963	2.73241	5.06939	-0.914147	0.00159904	0.0283976
ENSG00000235903.9	CPB2-AS1	0.628807	4.26405	5.06935	-0.914192	0.00159911	0.0283976
ENSG00000115896.16	PLCL1	0.687831	5.91215	5.06934	-0.914208	0.00159914	0.0283976
ENSG00000162736.17	NCSTN	-0.596397	5.83887	-5.06907	-0.914513	0.0015996	0.0283976
ENSG00000140320.12	BAHD1	0.661813	6.10028	5.06796	-0.915791	0.00160153	0.0283976
ENSG00000170271.11	FAXDC2	-0.672892	3.902	-5.06717	-0.916702	0.00160291	0.0283976
ENSG00000135362.14	PRR5L	0.579846	2.28746	5.06702	-0.91688	0.00160318	0.0283976
ENSG00000162396.6	PARS2	0.525712	3.08241	5.06658	-0.91738	0.00160394	0.0283976
ENSG00000148848.14	ADAM12	-1.4152	6.13796	-5.06619	-0.917829	0.00160462	0.0283976
ENSG00000204959.4	ARHGEF34P	-1.00483	2.75616	-5.06551	-0.918609	0.0016058	0.0283976
ENSG00000156650.14	KAT6B	-0.612071	6.51746	-5.06081	-0.924027	0.00161404	0.0284598
ENSG00000162728.5	KCNJ9	1.07077	4.26742	5.0602	-0.924731	0.00161511	0.0284598
ENSG00000099866.15	MADCAM1	1.03538	1.0115	5.05805	-0.92721	0.0016189	0.0284598
ENSG00000179051.14	RCC2	-0.67128	7.16629	-5.05785	-0.927444	0.00161926	0.0284598
ENSG00000232433.2	GXYLT1P3	1.20296	1.10754	5.05748	-0.927873	0.00161991	0.0284598
ENSG00000198835.4	GJC2	0.788671	2.46995	5.05731	-0.928069	0.00162021	0.0284598
ENSG00000134871.19	COL4A2	-0.985065	7.67353	-5.05719	-0.928207	0.00162042	0.0284598
ENSG00000181104.7	F2R	0.494818	6.40667	5.05564	-0.92999	0.00162316	0.0284632
ENSG00000008056.14	SYN1	0.736702	5.64459	5.0549	-0.930845	0.00162447	0.0284632
ENSG00000167925.16	GHDC	0.656773	3.1501	5.05439	-0.931438	0.00162538	0.0284632
ENSG00000256802.2	AC022613.1	1.35911	1.35583	5.05149	-0.934785	0.00163053	0.0285255
ENSG00000103978.16	TMEM87A	-0.612835	5.12414	-5.0483	-0.93846	0.0016362	0.0285968
ENSG00000141664.10	ZCCHC2	0.590825	5.57092	5.04078	-0.947147	0.00164968	0.0287873
ENSG00000006282.21	SPATA20	-0.706365	4.5911	-5.03949	-0.948647	0.00165202	0.0287873
ENSG00000139173.10	TMEM117	-1.38725	2.37676	-5.03805	-0.950309	0.00165461	0.0287873
ENSG00000197969.14	VPS13A	0.654803	7.2593	5.03764	-0.950782	0.00165535	0.0287873
ENSG00000243753.5	HLA-L	1.00211	3.37962	5.03639	-0.952223	0.00165761	0.0287873
ENSG00000139531.13	SUOX	-0.496142	4.45912	-5.03608	-0.952588	0.00165818	0.0287873
ENSG00000130055.13	GDPD2	-1.39253	3.98452	-5.03546	-0.953298	0.00165929	0.0287873
ENSG00000118307.19	CASC1	-0.980605	1.90798	-5.03385	-0.955163	0.00166222	0.0287873
ENSG00000009694.13	TENM1	0.647393	5.77461	5.03376	-0.955272	0.00166239	0.0287873
ENSG00000167173.19	C15orf39	0.855071	3.85349	5.03276	-0.956431	0.00166421	0.0287873
ENSG00000113621.14	TXNDC15	-0.814134	5.67343	-5.03245	-0.956781	0.00166476	0.0287873
ENSG00000185189.18	NRBP2	-0.712397	5.40981	-5.02925	-0.960488	0.0016706	0.0288587
ENSG00000224843.8	LINC00240	0.979859	2.00724	5.02843	-0.961441	0.0016721	0.0288587
ENSG00000053371.12	AKR7A2	-0.479306	5.22877	-5.0184	-0.973053	0.00169054	0.0290664
ENSG00000182912.6	TSPEAR-AS2	0.986567	0.929967	5.01787	-0.973673	0.00169153	0.0290664
ENSG00000129474.16	AJUBA	-0.555627	4.90997	-5.01759	-0.973996	0.00169205	0.0290664
ENSG00000163431.13	LMOD1	1.16965	1.37336	5.01712	-0.974534	0.00169291	0.0290664
ENSG00000259802.1	AC012640.2	0.638342	1.69087	5.01663	-0.975105	0.00169382	0.0290664
ENSG00000170412.18	GPRC5C	1.31704	3.071	5.01661	-0.975132	0.00169387	0.0290664
ENSG00000110900.15	TSPAN11	-0.954222	6.33955	-5.01492	-0.97709	0.001697	0.0290722
ENSG00000255622.3	PCDHB17P	-1.01474	2.67378	-5.01468	-0.977369	0.00169745	0.0290722
ENSG00000104205.15	SGK3	-0.716179	3.07507	-5.01179	-0.980718	0.00170283	0.0291365
ENSG00000182796.14	TMEM198B	-0.741507	3.5267	-5.0107	-0.981983	0.00170486	0.0291435
ENSG00000162337.12	LRP5	-0.544665	5.56113	-5.00843	-0.984619	0.00170911	0.0291884
ENSG00000090447.12	TFAP4	-0.521806	3.57906	-5.00739	-0.985826	0.00171106	0.0291938
ENSG00000169752.17	NRG4	0.937938	1.39414	5.00564	-0.987853	0.00171434	0.0291945
ENSG00000013583.10	HEBP1	0.631807	4.16686	5.00564	-0.987862	0.00171435	0.0291945
ENSG00000153140.8	CETN3	0.615353	3.80872	5.00135	-0.992842	0.00172244	0.0293043
ENSG00000133315.11	MACROD1	0.8567	2.8437	4.99682	-0.998104	0.00173102	0.0293839
ENSG00000143409.15	MINDY1	-0.57846	4.31397	-4.99626	-0.998752	0.00173208	0.0293839
ENSG00000160161.9	CILP2	1.43225	2.37432	4.99618	-0.99885	0.00173224	0.0293839
ENSG00000204590.12	GNL1	0.478175	6.32907	4.99534	-0.999821	0.00173383	0.0293839
ENSG00000074370.18	ATP2A3	1.73732	3.54183	4.99457	-1.00073	0.00173531	0.0293839
ENSG00000088881.20	EBF4	0.68727	4.52252	4.99123	-1.00461	0.00174168	0.0294182
ENSG00000169252.5	ADRB2	1.2637	2.18142	4.99098	-1.00489	0.00174215	0.0294182
ENSG00000221978.12	CCNL2	-0.607775	6.73007	-4.99093	-1.00496	0.00174226	0.0294182
ENSG00000155052.14	CNTNAP5	0.900177	5.44284	4.98801	-1.00835	0.00174784	0.0294847
ENSG00000278709.2	NKILA	1.04323	3.17418	4.98603	-1.01065	0.00175165	0.0295213
ENSG00000057704.13	TMCC3	0.724398	4.975	4.98413	-1.01287	0.00175532	0.029531
ENSG00000250151.9	ARPC4-TTLL3	-0.7071	1.8072	-4.98375	-1.01331	0.00175605	0.029531
ENSG00000117971.12	CHRNB4	1.32176	3.33909	4.98317	-1.01398	0.00175717	0.029531
ENSG00000019144.19	PHLDB1	-0.496414	7.40784	-4.98091	-1.01661	0.00176154	0.0295767
ENSG00000113739.10	STC2	0.971813	3.80163	4.9797	-1.01803	0.00176389	0.0295787
ENSG00000117597.18	UTP25	0.555229	4.62801	4.97915	-1.01866	0.00176495	0.0295787
ENSG00000163082.10	SGPP2	1.09528	2.42064	4.976	-1.02234	0.0017711	0.0296132
ENSG00000223642.7	AC008277.1	-0.799424	0.832663	-4.9758	-1.02258	0.00177148	0.0296132
ENSG00000167037.18	SGSM1	0.825219	4.39471	4.97555	-1.02286	0.00177197	0.0296132
ENSG00000120675.6	DNAJC15	0.609623	5.69264	4.97248	-1.02645	0.00177797	0.0296631
ENSG00000081479.15	LRP2	0.851651	6.52194	4.97233	-1.02662	0.00177827	0.0296631
ENSG00000173947.14	PIFO	-1.26809	4.01163	-4.97075	-1.02846	0.00178135	0.0296637
ENSG00000182372.9	CLN8	0.474401	5.68854	4.97029	-1.029	0.00178226	0.0296637
ENSG00000172318.5	B3GALT1	0.493585	4.16829	4.96978	-1.02959	0.00178326	0.0296637
ENSG00000151012.13	SLC7A11	0.686486	4.20118	4.96704	-1.03279	0.00178865	0.0297257
ENSG00000119673.14	ACOT2	-0.588174	3.86472	-4.96423	-1.03606	0.00179419	0.0297903
ENSG00000167460.17	TPM4	-0.616175	7.54734	-4.96064	-1.04026	0.00180132	0.0298595
ENSG00000183166.11	CALN1	0.886698	3.16845	4.96045	-1.04048	0.0018017	0.0298595
ENSG00000178460.18	MCMDC2	0.619715	2.16315	4.95909	-1.04207	0.0018044	0.0298608
ENSG00000054356.14	PTPRN	0.705626	6.30512	4.95874	-1.04248	0.0018051	0.0298608
ENSG00000119397.16	CNTRL	-0.661411	4.69229	-4.95461	-1.04731	0.00181334	0.0299388
ENSG00000152229.18	PSTPIP2	0.898942	2.09172	4.95411	-1.0479	0.00181435	0.0299388
ENSG00000132623.16	ANKEF1	0.522778	3.35173	4.95387	-1.04817	0.00181483	0.0299388
ENSG00000258130.8	AC106782.1	1.33182	1.68426	4.95133	-1.05113	0.00181991	0.0299612
ENSG00000162520.15	SYNC	-1.53665	1.91979	-4.95097	-1.05156	0.00182064	0.0299612
ENSG00000067715.14	SYT1	0.618643	7.34114	4.95057	-1.05203	0.00182145	0.0299612
ENSG00000176171.11	BNIP3	0.510684	5.67242	4.94986	-1.05286	0.00182287	0.0299612
ENSG00000116133.13	DHCR24	0.540442	7.42408	4.9477	-1.05538	0.00182722	0.0300052
ENSG00000258441.1	LINC00641	0.535144	6.89347	4.9466	-1.05668	0.00182945	0.0300144
ENSG00000065717.15	TLE2	1.25696	2.09526	4.94314	-1.06073	0.00183646	0.0301019
ENSG00000175785.13	PRIMA1	-1.85754	3.56006	-4.93877	-1.06583	0.00184534	0.0302065
ENSG00000166006.13	KCNC2	0.921094	2.91201	4.93797	-1.06677	0.00184698	0.0302065
ENSG00000138028.16	CGREF1	0.767004	3.44591	4.93602	-1.06906	0.00185098	0.0302065
ENSG00000163513.18	TGFBR2	-1.89087	5.02826	-4.93559	-1.06957	0.00185185	0.0302065
ENSG00000130429.15	ARPC1B	-1.40807	5.06181	-4.9354	-1.06979	0.00185225	0.0302065
ENSG00000119630.14	PGF	0.984573	3.58586	4.93503	-1.07022	0.001853	0.0302065
ENSG00000136830.12	NIBAN2	-0.736412	6.34771	-4.93423	-1.07115	0.00185464	0.0302065
ENSG00000162650.16	ATXN7L2	-0.595016	4.2134	-4.93116	-1.07475	0.00186095	0.0302754
ENSG00000227082.3	LINC02798	-1.18124	1.37589	-4.93017	-1.07591	0.00186298	0.0302754
ENSG00000077092.19	RARB	-0.721748	4.54847	-4.92971	-1.07645	0.00186393	0.0302754
ENSG00000128602.11	SMO	-0.514835	6.19376	-4.92874	-1.0776	0.00186595	0.0302808
ENSG00000259953.2	AL138756.1	-0.701005	3.23886	-4.92492	-1.08207	0.00187385	0.0303815
ENSG00000112699.11	GMDS	0.629202	2.8876	4.9235	-1.08374	0.00187681	0.030383
ENSG00000131116.12	ZNF428	-0.94998	5.54422	-4.92325	-1.08404	0.00187733	0.030383
ENSG00000023839.12	ABCC2	0.785056	0.792662	4.92222	-1.08524	0.00187947	0.0303901
ENSG00000143669.13	LYST	0.503421	6.82905	4.92015	-1.08768	0.00188379	0.0304325
ENSG00000273356.1	LINC02019	2.19519	0.864982	4.91891	-1.08913	0.00188638	0.030447
ENSG00000183935.5	HTR7P1	0.929881	1.41903	4.91706	-1.09131	0.00189026	0.0304821
ENSG00000172264.17	MACROD2	0.646535	3.07909	4.9067	-1.10348	0.0019121	0.0308067
ENSG00000164841.5	TMEM74	0.710275	4.72177	4.90469	-1.10584	0.00191637	0.030832
ENSG00000172817.4	CYP7B1	-0.833897	3.78795	-4.90416	-1.10647	0.00191751	0.030832
ENSG00000135631.16	RAB11FIP5	0.716421	5.09909	4.90354	-1.1072	0.00191883	0.030832
ENSG00000089163.4	SIRT4	0.929128	1.67857	4.90163	-1.10945	0.00192291	0.0308597
ENSG00000287959.1	AC021236.1	-0.606842	0.765041	-4.90112	-1.11005	0.001924	0.0308597
ENSG00000090975.12	PITPNM2	-0.927781	4.53979	-4.89874	-1.11284	0.00192908	0.0308898
ENSG00000203808.12	BVES-AS1	1.22793	1.74928	4.89848	-1.11315	0.00192964	0.0308898
ENSG00000159239.13	AC005041.1	-1.01212	1.61936	-4.89783	-1.11392	0.00193104	0.0308898
ENSG00000189431.8	RASSF10	0.945437	2.51467	4.89249	-1.12021	0.00194254	0.0309364
ENSG00000149654.11	CDH22	0.581655	2.8409	4.89218	-1.12057	0.00194321	0.0309364
ENSG00000198429.10	ZNF69	-0.511523	5.07828	-4.8921	-1.12066	0.00194338	0.0309364
ENSG00000215417.13	MIR17HG	-0.670868	3.46463	-4.8921	-1.12067	0.00194338	0.0309364
ENSG00000204219.11	TCEA3	0.551766	0.996495	4.89184	-1.12097	0.00194395	0.0309364
ENSG00000106089.12	STX1A	0.557057	5.30373	4.89071	-1.1223	0.00194638	0.0309364
ENSG00000258315.5	C17orf49	-0.62107	4.59086	-4.89018	-1.12293	0.00194753	0.0309364
ENSG00000154678.18	PDE1C	-0.873797	5.00839	-4.88941	-1.12384	0.00194922	0.0309364
ENSG00000171303.7	KCNK3	0.954689	5.22283	4.88912	-1.12418	0.00194983	0.0309364
ENSG00000186073.14	C15orf41	0.872875	5.23749	4.88849	-1.12492	0.00195121	0.0309364
ENSG00000255176.1	AP000941.1	-0.959147	1.29058	-4.88739	-1.12622	0.00195359	0.0309469
ENSG00000288032.1	AC104472.5	-0.747928	0.939515	-4.8843	-1.12986	0.00196031	0.0310259
ENSG00000006625.18	GGCT	0.457483	3.83961	4.88206	-1.13251	0.00196522	0.0310762
ENSG00000203709.12	MIR29B2CHG	0.562544	4.95502	4.87955	-1.13547	0.00197073	0.0311358
ENSG00000156687.11	UNC5D	0.698678	6.15168	4.87818	-1.13709	0.00197374	0.031156
ENSG00000104870.13	FCGRT	-0.800101	4.25725	-4.87651	-1.13905	0.00197741	0.0311863
ENSG00000152465.18	NMT2	0.491358	4.83363	4.8746	-1.14131	0.00198162	0.0312254
ENSG00000234028.3	EIF2AK3-DT	1.13171	1.88913	4.87218	-1.14417	0.00198698	0.0312822
ENSG00000131188.12	PRR7	-0.607162	3.58227	-4.86983	-1.14695	0.00199219	0.0313315
ENSG00000175130.7	MARCKSL1	-0.628493	8.90597	-4.8688	-1.14816	0.00199449	0.0313315
ENSG00000124743.6	KLHL31	1.06958	0.576304	4.86791	-1.14921	0.00199646	0.0313315
ENSG00000113389.16	NPR3	-2.24871	3.71388	-4.8676	-1.14959	0.00199716	0.0313315
ENSG00000287625.1	AC022210.2	0.970722	1.7115	4.86685	-1.15047	0.00199884	0.0313315
ENSG00000279358.1	AP002833.3	0.541517	3.21066	4.86539	-1.15219	0.00200209	0.031355
ENSG00000139537.11	CCDC65	-0.61991	2.20386	-4.86252	-1.15559	0.00200852	0.031425
ENSG00000197496.6	SLC2A10	-1.04694	3.93797	-4.86183	-1.15641	0.00201007	0.031425
ENSG00000153914.16	SREK1	-0.515976	6.9222	-4.85852	-1.16032	0.00201749	0.0315137
ENSG00000066027.12	PPP2R5A	0.537239	4.23608	4.85445	-1.16515	0.00202671	0.0316301
ENSG00000080644.16	CHRNA3	0.785324	3.08657	4.85125	-1.16893	0.00203396	0.0317156
ENSG00000276542.1	AC097478.2	1.03445	0.876192	4.84685	-1.17415	0.002044	0.0318075
ENSG00000165322.18	ARHGAP12	0.470195	6.32887	4.84657	-1.17448	0.00204464	0.0318075
ENSG00000141504.11	SAT2	-0.544745	4.79197	-4.84634	-1.17475	0.00204517	0.0318075
ENSG00000128266.9	GNAZ	0.583933	6.81158	4.8451	-1.17622	0.002048	0.0318238
ENSG00000279602.1	AC109326.1	0.82724	1.90831	4.84364	-1.17795	0.00205135	0.0318484
ENSG00000144283.21	PKP4	0.605095	6.11327	4.83679	-1.18608	0.00206715	0.0319301
ENSG00000172216.6	CEBPB	0.762937	3.79537	4.83672	-1.18616	0.00206731	0.0319301
ENSG00000144827.9	ABHD10	0.497834	5.45974	4.83621	-1.18676	0.00206848	0.0319301
ENSG00000224389.9	C4B	-1.9539	3.5293	-4.83609	-1.1869	0.00206876	0.0319301
ENSG00000138449.10	SLC40A1	0.798595	1.92553	4.83585	-1.18719	0.00206933	0.0319301
ENSG00000188825.14	LINC00910	0.950934	2.2519	4.83572	-1.18735	0.00206963	0.0319301
ENSG00000167641.11	PPP1R14A	0.944498	2.12125	4.83461	-1.18866	0.00207219	0.0319301
ENSG00000131094.4	C1QL1	1.20669	3.58735	4.83426	-1.18907	0.00207301	0.0319301
ENSG00000166016.6	ABTB2	0.75228	4.86417	4.83397	-1.18942	0.00207368	0.0319301
ENSG00000172986.13	GXYLT2	0.836985	3.65326	4.83339	-1.19012	0.00207504	0.0319301
ENSG00000157510.14	AFAP1L1	-1.37213	2.93903	-4.83289	-1.19071	0.0020762	0.0319301
ENSG00000144843.11	ADPRH	-1.59128	1.65277	-4.83145	-1.19241	0.00207954	0.0319448
ENSG00000280073.1	AL157996.1	1.35354	0.39449	4.83095	-1.19301	0.00208072	0.0319448
ENSG00000229325.1	ACAP2-IT1	0.769248	1.25406	4.82949	-1.19474	0.00208413	0.0319697
ENSG00000185420.19	SMYD3	0.543505	4.85481	4.82512	-1.19994	0.00209438	0.0320858
ENSG00000077063.11	CTTNBP2	0.448899	4.5572	4.82473	-1.20039	0.00209527	0.0320858
ENSG00000196275.14	GTF2IRD2	-0.986698	3.42736	-4.8237	-1.20162	0.0020977	0.0320955
ENSG00000143384.13	MCL1	-0.49193	7.35693	-4.82113	-1.20467	0.00210375	0.0321377
ENSG00000176055.10	MBLAC2	0.638959	4.35862	4.82101	-1.20482	0.00210404	0.0321377
ENSG00000151729.11	SLC25A4	0.620875	6.09266	4.81894	-1.20728	0.00210894	0.0321851
ENSG00000140067.6	FAM181A	-1.40109	1.28732	-4.8172	-1.20935	0.00211306	0.0322088
ENSG00000100095.19	SEZ6L	0.811858	7.00301	4.81604	-1.21073	0.00211582	0.0322088
ENSG00000006757.12	PNPLA4	0.591382	3.36768	4.81557	-1.2113	0.00211694	0.0322088
ENSG00000169696.16	ASPSCR1	-0.67644	4.68364	-4.81526	-1.21167	0.00211768	0.0322088
ENSG00000113140.11	SPARC	-1.03505	9.03095	-4.81318	-1.21414	0.00212263	0.0322465
ENSG00000079150.18	FKBP7	0.743204	3.69228	4.81271	-1.2147	0.00212375	0.0322465
ENSG00000173171.14	MTX1	-0.731668	3.80802	-4.8118	-1.21578	0.00212591	0.032252
ENSG00000048052.21	HDAC9	0.54558	5.28777	4.80986	-1.21809	0.00213056	0.0322883
ENSG00000256751.6	PLBD1-AS1	-0.85242	0.853838	-4.8093	-1.21876	0.0021319	0.0322883
ENSG00000121753.12	ADGRB2	0.830688	6.68276	4.80768	-1.22069	0.0021358	0.0323125
ENSG00000231887.7	PRH1	-0.673323	2.58098	-4.80655	-1.22204	0.00213851	0.0323125
ENSG00000128059.8	PPAT	0.621523	5.11167	4.80638	-1.22224	0.00213891	0.0323125
ENSG00000126785.13	RHOJ	-2.12873	4.39193	-4.80265	-1.22668	0.0021479	0.032421
ENSG00000285000.1	AC008581.2	0.521868	1.60316	4.80182	-1.22767	0.00214991	0.0324241
ENSG00000147654.15	EBAG9	0.649933	3.91913	4.80048	-1.22928	0.00215316	0.0324458
ENSG00000108654.15	DDX5	-0.490964	9.03839	-4.79931	-1.23067	0.00215599	0.0324612
ENSG00000237654.6	AP003025.1	1.04205	1.99123	4.79599	-1.23462	0.00216405	0.0325333
ENSG00000077616.11	NAALAD2	0.555153	5.07049	4.79585	-1.2348	0.00216441	0.0325333
ENSG00000237720.2	AC011995.2	0.63402	0.994814	4.79331	-1.23782	0.0021706	0.0325685
ENSG00000267221.3	C17orf113	-0.934006	1.95769	-4.79215	-1.2392	0.00217343	0.0325685
ENSG00000261087.1	AP003469.4	0.832329	4.02907	4.79176	-1.23967	0.0021744	0.0325685
ENSG00000036530.9	CYP46A1	0.731436	3.9768	4.79125	-1.24028	0.00217564	0.0325685
ENSG00000235413.3	KRT18P63	-0.752274	0.832882	-4.79117	-1.24037	0.00217583	0.0325685
ENSG00000105327.17	BBC3	0.512121	3.76383	4.79042	-1.24128	0.00217769	0.0325691
ENSG00000185596.16	WASH3P	-0.45559	4.43253	-4.78743	-1.24485	0.00218504	0.0326517
ENSG00000244128.7	LINC01322	0.885265	3.87632	4.78613	-1.2464	0.00218825	0.0326725
ENSG00000162946.22	DISC1	0.888579	4.67275	4.78055	-1.25307	0.00220205	0.0328377
ENSG00000132554.20	RGS22	-0.905875	1.04578	-4.78018	-1.25351	0.00220297	0.0328377
ENSG00000141854.9	MISP3	0.743705	3.42806	4.77925	-1.25462	0.00220528	0.0328447
ENSG00000050344.9	NFE2L3	0.648772	5.58509	4.77826	-1.2558	0.00220775	0.0328451
ENSG00000106638.17	TBL2	-0.59507	4.29428	-4.77727	-1.25698	0.00221021	0.0328451
ENSG00000234690.7	EPCAM-DT	-0.561351	2.85898	-4.77644	-1.25798	0.00221229	0.0328451
ENSG00000163630.11	SYNPR	1.71977	1.4017	4.7763	-1.25814	0.00221263	0.0328451
ENSG00000166900.17	STX3	0.853017	4.78771	4.77424	-1.26061	0.00221779	0.0328945
ENSG00000268350.7	FAM156A	-0.928424	4.59854	-4.77266	-1.2625	0.00222175	0.0329118
ENSG00000005889.15	ZFX	-0.484048	6.42269	-4.77231	-1.26292	0.00222263	0.0329118
ENSG00000143473.13	KCNH1	0.726641	4.61674	4.77086	-1.26466	0.00222628	0.0329212
ENSG00000165973.19	NELL1	1.11261	4.50865	4.7706	-1.26497	0.00222693	0.0329212
ENSG00000174206.12	C12orf66	0.542463	2.80217	4.76721	-1.26903	0.00223547	0.0330021
ENSG00000154655.15	L3MBTL4	1.09897	1.67731	4.76697	-1.26932	0.00223609	0.0330021
ENSG00000166562.9	SEC11C	0.694775	4.44431	4.76558	-1.27098	0.00223959	0.0330266
ENSG00000136504.12	KAT7	-0.463952	6.25828	-4.76401	-1.27286	0.00224356	0.033058
ENSG00000166106.3	ADAMTS15	-0.804188	5.76895	-4.76085	-1.27665	0.0022516	0.0331492
ENSG00000117154.12	IGSF21	1.03766	3.067	4.7564	-1.28198	0.00226297	0.0332665
ENSG00000181458.10	TMEM45A	0.788144	3.38327	4.75628	-1.28213	0.00226328	0.0332665
ENSG00000197147.13	LRRC8B	0.604101	5.54113	4.75489	-1.28379	0.00226683	0.0332914
ENSG00000156011.17	PSD3	0.498506	7.50285	4.75242	-1.28676	0.00227318	0.0333573
ENSG00000066056.14	TIE1	-1.95093	2.55576	-4.74891	-1.29097	0.00228224	0.0334629
ENSG00000143171.13	RXRG	-1.03837	4.75339	-4.74703	-1.29323	0.0022871	0.0334867
ENSG00000198142.5	SOWAHC	0.730192	4.76395	4.74684	-1.29345	0.00228759	0.0334867
ENSG00000167695.15	TLCD3A	-0.588806	3.61663	-4.74592	-1.29456	0.00228997	0.0334941
ENSG00000163053.11	SLC16A14	-0.650202	5.45556	-4.74299	-1.29807	0.00229758	0.033578
ENSG00000172985.11	SH3RF3	0.612005	4.91402	4.73958	-1.30217	0.00230648	0.0336307
ENSG00000166664.13	CHRFAM7A	0.746186	4.66949	4.73945	-1.30233	0.00230683	0.0336307
ENSG00000183690.13	EFHC2	-1.28436	2.00277	-4.73872	-1.3032	0.00230874	0.0336307
ENSG00000138496.16	PARP9	-0.808016	1.2345	-4.73852	-1.30345	0.00230926	0.0336307
ENSG00000169083.17	AR	0.725219	3.69448	4.73802	-1.30404	0.00231056	0.0336307
ENSG00000214706.10	IFRD2	-0.493158	4.05072	-4.73532	-1.3073	0.00231767	0.033682
ENSG00000177788.6	AL162595.1	0.832918	3.25305	4.73525	-1.30738	0.00231785	0.033682
ENSG00000148175.13	STOM	0.707256	4.16356	4.73203	-1.31126	0.00232634	0.0337383
ENSG00000164850.15	GPER1	-0.675278	2.64914	-4.7319	-1.3114	0.00232666	0.0337383
ENSG00000232160.7	RAP2C-AS1	0.695397	2.59479	4.73058	-1.313	0.00233017	0.0337383
ENSG00000112414.15	ADGRG6	-2.08574	4.93744	-4.73018	-1.31347	0.00233122	0.0337383
ENSG00000175048.17	ZDHHC14	0.538632	5.01667	4.72976	-1.31398	0.00233232	0.0337383
ENSG00000151023.17	ENKUR	-0.651404	2.95275	-4.72912	-1.31475	0.00233403	0.0337383
ENSG00000255248.9	MIR100HG	-0.557567	7.0777	-4.72781	-1.31633	0.00233751	0.0337383
ENSG00000188051.7	TMEM221	0.871828	1.47129	4.7278	-1.31634	0.00233752	0.0337383
ENSG00000115129.14	TP53I3	-0.573471	4.15073	-4.72738	-1.31685	0.00233865	0.0337383
ENSG00000080709.15	KCNN2	0.832182	2.67091	4.72546	-1.31916	0.00234376	0.0337848
ENSG00000216490.4	IFI30	1.71163	1.82855	4.72391	-1.32103	0.00234789	0.0338107
ENSG00000070886.12	EPHA8	1.76457	2.97205	4.72273	-1.32244	0.00235103	0.0338107
ENSG00000146834.14	MEPCE	-0.460486	4.96599	-4.72266	-1.32253	0.00235121	0.0338107
ENSG00000136940.14	PDCL	0.499899	4.5417	4.71865	-1.32736	0.00236196	0.033938
ENSG00000279417.1	AC019322.4	0.913637	3.98605	4.71794	-1.32822	0.00236388	0.0339384
ENSG00000049540.17	ELN	-1.16836	4.75723	-4.71274	-1.33448	0.00237789	0.0340654
ENSG00000105649.10	RAB3A	0.809077	6.26886	4.71149	-1.33599	0.00238127	0.0340654
ENSG00000233723.9	LINC01122	-1.11002	2.57867	-4.71104	-1.33654	0.0023825	0.0340654
ENSG00000165424.7	ZCCHC24	-1.03244	4.92012	-4.71062	-1.33704	0.00238363	0.0340654
ENSG00000284052.1	AC006460.2	0.813574	2.26554	4.71013	-1.33764	0.00238497	0.0340654
ENSG00000101333.16	PLCB4	0.591273	5.84302	4.71003	-1.33775	0.00238522	0.0340654
ENSG00000198563.14	DDX39B	-0.576871	7.53472	-4.70905	-1.33893	0.00238789	0.0340654
ENSG00000166073.10	GPR176	0.915225	5.13503	4.70835	-1.33978	0.00238979	0.0340654
ENSG00000145687.16	SSBP2	0.536608	6.82777	4.7077	-1.34057	0.00239157	0.0340654
ENSG00000198468.9	FLVCR1-DT	0.912983	1.17837	4.70726	-1.34109	0.00239276	0.0340654
ENSG00000130813.18	SHFL	1.00809	3.66092	4.70695	-1.34147	0.00239362	0.0340654
ENSG00000110057.8	UNC93B1	0.70066	3.50994	4.70339	-1.34576	0.00240333	0.0341765
ENSG00000196189.13	SEMA4A	-0.715641	3.1723	-4.70211	-1.34731	0.00240685	0.0341847
ENSG00000132561.14	MATN2	-1.46419	4.0918	-4.70179	-1.3477	0.00240772	0.0341847
ENSG00000129538.14	RNASE1	-1.83876	1.95228	-4.70014	-1.34969	0.00241226	0.0342221
ENSG00000280164.1	CU638689.5	-0.592605	1.8538	-4.69916	-1.35088	0.00241496	0.0342332
ENSG00000243660.10	ZNF487	-0.81892	2.58179	-4.69708	-1.35339	0.00242069	0.0342873
ENSG00000158683.8	PKD1L1	0.984361	1.76444	4.6929	-1.35844	0.00243224	0.034351
ENSG00000142611.17	PRDM16	-0.844068	5.02252	-4.69287	-1.35847	0.00243232	0.034351
ENSG00000285669.1	AC026979.4	-0.574046	2.4908	-4.69243	-1.35901	0.00243355	0.034351
ENSG00000227268.4	KLLN	0.844718	2.43514	4.69242	-1.35902	0.00243358	0.034351
ENSG00000109320.13	NFKB1	-0.648815	4.21739	-4.69199	-1.35953	0.00243476	0.034351
ENSG00000145794.17	MEGF10	-1.06975	6.63888	-4.69006	-1.36188	0.00244015	0.0343999
ENSG00000101298.15	SNPH	0.629773	5.84445	4.68868	-1.36354	0.00244398	0.0344268
ENSG00000114541.15	FRMD4B	0.551728	5.29805	4.68766	-1.36477	0.00244683	0.0344399
ENSG00000070159.14	PTPN3	0.954748	3.61079	4.68417	-1.369	0.00245661	0.0345399
ENSG00000273344.1	PAXIP1-AS1	0.788951	2.86092	4.68375	-1.36951	0.00245778	0.0345399
ENSG00000105518.14	TMEM205	0.728598	4.18873	4.6819	-1.37175	0.00246298	0.0345859
ENSG00000285940.2	AC009899.1	1.2472	3.35282	4.67901	-1.37525	0.00247113	0.0346732
ENSG00000239282.7	CASTOR1	0.766871	2.79906	4.67699	-1.37769	0.00247682	0.0347258
ENSG00000135439.11	AGAP2	0.675843	6.54464	4.67373	-1.38164	0.00248608	0.0348052
ENSG00000231028.9	LINC00271	-0.845234	1.22965	-4.67311	-1.3824	0.00248785	0.0348052
ENSG00000129933.21	MAU2	-0.520282	6.08365	-4.67295	-1.38259	0.0024883	0.0348052
ENSG00000167680.16	SEMA6B	0.494718	6.6947	4.67113	-1.38479	0.00249348	0.0348316
ENSG00000170340.11	B3GNT2	0.782295	3.57945	4.67048	-1.38559	0.00249534	0.0348316
ENSG00000159713.11	TPPP3	-1.03353	5.7843	-4.67024	-1.38587	0.00249602	0.0348316
ENSG00000106025.9	TSPAN12	0.731437	3.19621	4.66712	-1.38966	0.00250496	0.0349053
ENSG00000185862.7	EVI2B	-0.62993	2.40192	-4.66672	-1.39014	0.0025061	0.0349053
ENSG00000118322.14	ATP10B	-1.85181	1.68389	-4.66636	-1.39058	0.00250714	0.0349053
ENSG00000079931.15	MOXD1	-1.95619	6.15342	-4.66534	-1.39181	0.00251004	0.0349186
ENSG00000168280.17	KIF5C	0.529502	9.77513	4.66345	-1.39412	0.00251551	0.0349675
ENSG00000258643.5	BCL2L2-PABPN1	-0.879468	2.84474	-4.65955	-1.39884	0.00252675	0.0350965
ENSG00000103257.9	SLC7A5	0.678815	5.89788	4.65774	-1.40104	0.002532	0.0351303
ENSG00000172123.12	SLFN12	-1.10649	2.02786	-4.65736	-1.4015	0.0025331	0.0351303
ENSG00000149403.12	GRIK4	0.747084	3.16383	4.65633	-1.40276	0.00253609	0.0351447
ENSG00000280381.1	AC026362.2	-0.945246	1.08075	-4.65495	-1.40444	0.00254012	0.0351733
ENSG00000142765.18	SYTL1	1.11355	1.8994	4.65379	-1.40584	0.00254348	0.0351927
ENSG00000176697.19	BDNF	0.760075	3.92562	4.65148	-1.40864	0.00255022	0.0352587
ENSG00000269190.6	FBXO17	0.550075	3.73145	4.64967	-1.41085	0.00255553	0.0352689
ENSG00000235890.2	TSPEAR-AS1	1.08437	0.864236	4.64887	-1.41182	0.00255787	0.0352689
ENSG00000180801.14	ARSJ	-1.05129	1.72776	-4.64847	-1.4123	0.00255904	0.0352689
ENSG00000185477.5	GPRIN3	0.706659	7.25259	4.64789	-1.41301	0.00256075	0.0352689
ENSG00000177054.14	ZDHHC13	0.599979	4.64254	4.64788	-1.41303	0.00256079	0.0352689
ENSG00000164889.14	SLC4A2	0.543695	6.64531	4.64355	-1.41829	0.00257353	0.0354172
ENSG00000184508.11	HDDC3	0.501908	3.12615	4.63628	-1.42714	0.0025951	0.0356282
ENSG00000254166.3	CASC19	-1.39216	3.01477	-4.63587	-1.42763	0.00259632	0.0356282
ENSG00000187398.12	LUZP2	0.635609	3.86082	4.63513	-1.42853	0.00259853	0.0356282
ENSG00000168546.11	GFRA2	-1.17286	5.27957	-4.6347	-1.42906	0.00259981	0.0356282
ENSG00000173621.9	LRFN4	-0.592632	5.70847	-4.63401	-1.4299	0.00260188	0.0356282
ENSG00000117407.17	ARTN	-1.35098	1.00908	-4.6337	-1.43029	0.00260283	0.0356282
ENSG00000001460.18	STPG1	0.543724	3.83242	4.63325	-1.43082	0.00260415	0.0356282
ENSG00000242474.3	AC093627.5	0.547893	2.99287	4.63305	-1.43107	0.00260476	0.0356282
ENSG00000188641.13	DPYD	0.53516	3.97313	4.62901	-1.43599	0.00261688	0.0357666
ENSG00000197181.12	PIWIL2	1.01273	0.622031	4.62731	-1.43807	0.00262201	0.0358095
ENSG00000138101.18	DTNB	0.54622	4.96246	4.62579	-1.43992	0.00262659	0.0358447
ENSG00000154734.15	ADAMTS1	-1.23621	5.60553	-4.62034	-1.44657	0.00264312	0.0360428
ENSG00000125675.18	GRIA3	0.787517	4.61891	4.61881	-1.44843	0.00264777	0.0360776
ENSG00000071242.12	RPS6KA2	0.628448	6.65341	4.61818	-1.4492	0.00264969	0.0360776
ENSG00000232729.8	AC211433.1	-0.837667	2.47327	-4.6149	-1.45321	0.00265972	0.0361633
ENSG00000123983.14	ACSL3	0.506774	6.90884	4.61358	-1.45482	0.00266377	0.0361633
ENSG00000179240.11	GVQW3	0.470047	6.3729	4.61292	-1.45563	0.00266581	0.0361633
ENSG00000110844.13	PRPF40B	0.608864	5.10706	4.61261	-1.456	0.00266675	0.0361633
ENSG00000111707.12	SUDS3	0.465124	6.41458	4.61258	-1.45604	0.00266684	0.0361633
ENSG00000269352.1	PTOV1-AS2	-0.602646	0.940241	-4.61218	-1.45653	0.00266808	0.0361633
ENSG00000106236.4	NPTX2	1.11476	5.46576	4.60951	-1.45979	0.0026763	0.036225
ENSG00000228594.4	FNDC10	0.715186	3.96909	4.6092	-1.46017	0.00267726	0.036225
ENSG00000173327.8	MAP3K11	-0.801054	5.89992	-4.60873	-1.46075	0.00267871	0.036225
ENSG00000082293.13	COL19A1	-1.9173	3.71573	-4.60808	-1.46154	0.00268071	0.036225
ENSG00000271122.1	AC018647.2	0.548121	3.88295	4.60235	-1.46854	0.00269847	0.036428
ENSG00000235816.3	PRELID1P3	-0.461975	0.859416	-4.60193	-1.46906	0.0026998	0.036428
ENSG00000076928.17	ARHGEF1	-0.482031	5.03693	-4.59952	-1.472	0.00270731	0.0365018
ENSG00000276007.1	AC079414.3	0.511527	0.632324	4.59847	-1.47329	0.0027106	0.0365041
ENSG00000143772.9	ITPKB	-0.700494	5.68791	-4.59817	-1.47366	0.00271155	0.0365041
ENSG00000267470.6	ZNF571-AS1	0.740552	4.55904	4.59571	-1.47667	0.00271925	0.0365752
ENSG00000103742.12	IGDCC4	-0.814423	4.65123	-4.59518	-1.47732	0.00272091	0.0365752
ENSG00000077264.15	PAK3	0.513014	7.86396	4.59157	-1.48173	0.00273227	0.0367004
ENSG00000174586.11	ZNF497	-0.612433	4.14279	-4.59049	-1.48306	0.00273569	0.036708
ENSG00000157152.17	SYN2	0.730693	4.1846	4.58993	-1.48375	0.00273748	0.036708
ENSG00000166897.15	ELFN2	1.00801	5.10897	4.58945	-1.48433	0.00273897	0.036708
ENSG00000146250.7	PRSS35	1.51438	2.53706	4.58732	-1.48694	0.00274573	0.036771
ENSG00000158769.18	F11R	0.550673	4.18968	4.58647	-1.48799	0.00274844	0.0367799
ENSG00000279853.1	AC004453.2	1.16039	1.4202	4.58556	-1.4891	0.00275132	0.036791
ENSG00000128563.13	PRKRIP1	-0.450842	4.585	-4.58408	-1.49091	0.00275604	0.0368203
ENSG00000110367.13	DDX6	-0.454507	8.18038	-4.58302	-1.49221	0.00275942	0.0368203
ENSG00000126947.13	ARMCX1	-0.50399	5.4499	-4.58294	-1.49231	0.00275967	0.0368203
ENSG00000101198.15	NKAIN4	0.612422	4.03787	4.58127	-1.49436	0.00276501	0.0368489
ENSG00000086619.14	ERO1B	0.687289	4.34971	4.58098	-1.49471	0.00276593	0.0368489
ENSG00000118733.16	OLFM3	0.695616	4.00315	4.58006	-1.49584	0.00276888	0.0368608
ENSG00000114670.14	NEK11	-0.744764	3.8494	-4.5781	-1.49825	0.00277517	0.0369109
ENSG00000154237.13	LRRK1	-1.30096	2.93053	-4.57727	-1.49926	0.00277783	0.0369109
ENSG00000244731.8	C4A	-1.27086	4.56269	-4.57696	-1.49964	0.00277882	0.0369109
ENSG00000144406.18	UNC80	0.524421	5.73726	4.57534	-1.50164	0.00278406	0.0369451
ENSG00000109107.14	ALDOC	0.884388	3.74499	4.57441	-1.50278	0.00278706	0.0369451
ENSG00000120328.6	PCDHB12	-0.692055	4.01887	-4.57425	-1.50297	0.00278757	0.0369451
ENSG00000247516.8	MIR4458HG	0.520329	3.77471	4.57319	-1.50427	0.00279098	0.0369512
ENSG00000260816.2	AC027279.1	0.530046	1.97664	4.57269	-1.50489	0.00279262	0.0369512
ENSG00000164076.17	CAMKV	0.832433	5.52658	4.57219	-1.5055	0.00279421	0.0369512
ENSG00000254245.2	PCDHGA3	-0.510176	6.08983	-4.56777	-1.51093	0.00280858	0.0371138
ENSG00000187838.17	PLSCR3	-0.517966	4.08281	-4.56663	-1.51233	0.00281228	0.0371146
ENSG00000197905.9	TEAD4	-0.998644	1.36198	-4.56648	-1.51252	0.00281278	0.0371146
ENSG00000139372.15	TDG	-0.446281	5.2567	-4.56431	-1.51517	0.00281984	0.0371804
ENSG00000244055.2	AC007566.1	0.525654	3.83616	4.56049	-1.51987	0.00283237	0.0373131
ENSG00000182541.18	LIMK2	-0.536438	5.54337	-4.55997	-1.52051	0.00283407	0.0373131
ENSG00000228801.6	AC064807.1	0.513716	3.49349	4.55865	-1.52213	0.00283841	0.0373429
ENSG00000170473.17	PYM1	-0.473295	2.62582	-4.55578	-1.52566	0.00284788	0.0373962
ENSG00000115353.11	TACR1	0.734208	3.18824	4.55542	-1.52611	0.00284908	0.0373962
ENSG00000118160.14	SLC8A2	1.11201	5.7238	4.55495	-1.52668	0.00285062	0.0373962
ENSG00000147526.20	TACC1	0.486828	6.22356	4.55468	-1.52702	0.00285153	0.0373962
ENSG00000105737.9	GRIK5	-0.510075	6.4211	-4.55427	-1.52753	0.00285289	0.0373962
ENSG00000152133.14	GPATCH11	0.468127	4.13834	4.55198	-1.53034	0.00286048	0.0374345
ENSG00000141570.11	CBX8	0.530076	4.44955	4.55164	-1.53076	0.0028616	0.0374345
ENSG00000196924.17	FLNA	-0.661272	9.52827	-4.5515	-1.53093	0.00286207	0.0374345
ENSG00000124299.15	PEPD	0.543052	6.06013	4.55062	-1.53201	0.00286499	0.0374453
ENSG00000211445.12	GPX3	1.05946	4.41346	4.54816	-1.53505	0.0028732	0.0375253
ENSG00000163611.11	SPICE1	0.558431	5.11936	4.54745	-1.53592	0.00287557	0.037529
ENSG00000152969.20	JAKMIP1	0.752528	3.0537	4.54612	-1.53756	0.00288003	0.0375597
ENSG00000141582.15	CBX4	0.540635	5.55547	4.54465	-1.53937	0.00288495	0.0375966
ENSG00000182329.14	KIAA2012	-1.02463	1.5738	-4.54331	-1.54102	0.00288943	0.0376056
ENSG00000119986.7	AVPI1	0.595904	1.47434	4.54279	-1.54166	0.00289119	0.0376056
ENSG00000170293.9	CMTM8	1.58965	1.04985	4.54257	-1.54193	0.00289193	0.0376056
ENSG00000196218.12	RYR1	0.998772	5.44829	4.54127	-1.54353	0.00289629	0.037635
ENSG00000177646.19	ACAD9	-0.477084	4.70145	-4.53871	-1.54669	0.00290494	0.0377161
ENSG00000280214.1	AC027682.7	-1.1082	1.20189	-4.53764	-1.54801	0.00290854	0.0377161
ENSG00000164465.18	DCBLD1	0.797286	3.00273	4.53755	-1.54812	0.00290885	0.0377161
ENSG00000158296.14	SLC13A3	0.52395	3.19664	4.53606	-1.54996	0.00291391	0.0377161
ENSG00000250208.6	FZD10-AS1	1.04035	5.36526	4.53591	-1.55014	0.00291439	0.0377161
ENSG00000175970.11	UNC119B	-0.458494	6.01577	-4.53569	-1.55041	0.00291515	0.0377161
ENSG00000162688.17	AGL	0.588173	5.72676	4.53161	-1.55544	0.00292902	0.0378682
ENSG00000112039.4	FANCE	0.447352	3.12802	4.52868	-1.55906	0.00293903	0.0379626
ENSG00000169862.19	CTNND2	0.549991	7.83995	4.52823	-1.55961	0.00294056	0.0379626
ENSG00000119326.15	CTNNAL1	-0.650029	4.76715	-4.52616	-1.56217	0.00294767	0.0380147
ENSG00000021300.14	PLEKHB1	0.925045	5.32171	4.52582	-1.56259	0.00294883	0.0380147
ENSG00000170745.12	KCNS3	1.1089	1.36471	4.5244	-1.56434	0.00295371	0.0380198
ENSG00000164434.12	FABP7	0.590145	3.95449	4.52431	-1.56445	0.00295402	0.0380198
ENSG00000179168.15	GGN	0.648756	1.83274	4.52338	-1.5656	0.00295723	0.0380198
ENSG00000160097.18	FNDC5	-0.565149	4.81001	-4.52324	-1.56577	0.00295771	0.0380198
ENSG00000149177.13	PTPRJ	-0.611926	5.72201	-4.52085	-1.56873	0.00296597	0.0380987
ENSG00000240303.8	ACAD11	0.774986	4.63419	4.51822	-1.57198	0.00297508	0.0381884
ENSG00000138604.10	GLCE	0.768514	5.1904	4.51678	-1.57376	0.00298006	0.0382249
ENSG00000100906.10	NFKBIA	-0.574325	4.09516	-4.51506	-1.57588	0.00298605	0.0382743
ENSG00000091622.16	PITPNM3	0.582843	4.57736	4.51336	-1.57799	0.002992	0.0383233
ENSG00000231607.12	DLEU2	-0.911846	4.17507	-4.51205	-1.57961	0.00299655	0.0383393
ENSG00000184922.14	FMNL1	0.710287	3.27369	4.51177	-1.57995	0.00299753	0.0383393
ENSG00000261420.1	AL022069.1	1.15281	1.52732	4.50947	-1.5828	0.0030056	0.0383626
ENSG00000153531.13	ADPRHL1	0.646991	3.29146	4.50942	-1.58287	0.00300578	0.0383626
ENSG00000114279.13	FGF12	0.700228	5.21868	4.50902	-1.58336	0.00300719	0.0383626
ENSG00000168938.6	PPIC	1.10287	3.40651	4.50817	-1.58441	0.00301016	0.0383626
ENSG00000160401.15	CFAP157	-0.880611	2.88891	-4.50802	-1.58459	0.00301068	0.0383626
ENSG00000184992.12	BRI3BP	0.646006	5.30659	4.50749	-1.58525	0.00301255	0.0383626
ENSG00000151789.12	ZNF385D	0.843362	4.11629	4.50699	-1.58588	0.00301433	0.0383626
ENSG00000140743.8	CDR2	0.426618	4.35329	4.50525	-1.58803	0.00302046	0.0384135
ENSG00000203809.7	LIN28B-AS1	0.809707	0.974366	4.50433	-1.58916	0.00302368	0.0384269
ENSG00000148842.18	CNNM2	0.45055	6.60321	4.50373	-1.5899	0.00302581	0.0384269
ENSG00000130037.5	KCNA5	0.851915	0.964157	4.50182	-1.59227	0.00303257	0.0384855
ENSG00000259605.3	AC074212.1	-1.37355	1.03128	-4.49884	-1.59596	0.00304315	0.0385925
ENSG00000279608.1	AL353795.3	0.81095	3.39964	4.49672	-1.59859	0.0030507	0.0386609
ENSG00000178631.7	ACTG1P1	0.637751	1.84197	4.49261	-1.60368	0.00306539	0.0387789
ENSG00000178761.15	FAM219B	-0.478301	6.04189	-4.49234	-1.60403	0.00306639	0.0387789
ENSG00000119720.18	NRDE2	-0.580744	5.17807	-4.49029	-1.60656	0.00307373	0.0387789
ENSG00000080493.17	SLC4A4	-0.70937	3.86125	-4.48941	-1.60765	0.00307689	0.0387789
ENSG00000079999.14	KEAP1	-0.588093	5.09433	-4.48903	-1.60813	0.00307827	0.0387789
ENSG00000177694.16	NAALADL2	-1.31859	1.50467	-4.48894	-1.60824	0.00307861	0.0387789
ENSG00000185352.8	HS6ST3	0.999998	4.98935	4.48847	-1.60883	0.0030803	0.0387789
ENSG00000100207.18	TCF20	0.50523	7.28105	4.48782	-1.60962	0.00308262	0.0387789
ENSG00000263753.8	LINC00667	0.425016	6.17358	4.48753	-1.60998	0.00308367	0.0387789
ENSG00000104368.18	PLAT	-1.37095	5.28459	-4.48678	-1.61091	0.00308637	0.0387789
ENSG00000184601.10	C14orf180	0.983199	1.35579	4.48557	-1.61241	0.00309075	0.0387789
ENSG00000108001.13	EBF3	0.505342	7.20086	4.4852	-1.61288	0.00309212	0.0387789
ENSG00000279636.2	AL132989.2	-0.529881	2.48414	-4.48508	-1.61303	0.00309254	0.0387789
ENSG00000152127.9	MGAT5	0.590442	7.69178	4.4844	-1.61387	0.00309498	0.0387789
ENSG00000227953.7	LINC01341	-0.63633	2.6772	-4.48414	-1.6142	0.00309595	0.0387789
ENSG00000266947.1	AC022916.1	0.89758	1.60038	4.48347	-1.61503	0.00309839	0.0387789
ENSG00000135828.11	RNASEL	0.623682	3.32202	4.48318	-1.61538	0.00309941	0.0387789
ENSG00000117477.12	CCDC181	0.741676	2.75289	4.48207	-1.61677	0.00310347	0.0387789
ENSG00000060762.19	MPC1	0.749339	3.9558	4.48201	-1.61684	0.00310369	0.0387789
ENSG00000090097.21	PCBP4	-0.614392	7.435	-4.48143	-1.61756	0.00310578	0.0387789
ENSG00000197622.13	CDC42SE1	-0.540642	6.20379	-4.4813	-1.61772	0.00310625	0.0387789
ENSG00000279319.1	AC105074.1	-0.613436	2.32241	-4.48093	-1.61818	0.00310759	0.0387789
ENSG00000150627.15	WDR17	0.5471	5.49745	4.47731	-1.62268	0.00312082	0.0389169
ENSG00000123416.15	TUBA1B	-0.623815	9.72669	-4.47431	-1.6264	0.0031318	0.0390267
ENSG00000254615.3	AC027031.2	0.733143	4.05016	4.46998	-1.63179	0.00314775	0.0391978
ENSG00000116667.14	C1orf21	0.457794	6.0994	4.4694	-1.63251	0.0031499	0.0391978
ENSG00000126456.16	IRF3	0.464493	4.57339	4.46683	-1.63571	0.00315941	0.0392604
ENSG00000257060.7	AC091078.1	-0.934495	2.08616	-4.46595	-1.6368	0.00316267	0.0392604
ENSG00000006453.14	BAIAP2L1	0.760255	3.1231	4.46544	-1.63743	0.00316456	0.0392604
ENSG00000174669.12	SLC29A2	0.71082	3.54978	4.46516	-1.63778	0.00316561	0.0392604
ENSG00000123360.12	PDE1B	0.64393	3.57553	4.46509	-1.63787	0.00316588	0.0392604
ENSG00000286004.1	AC124944.3	0.838558	1.499	4.46398	-1.63926	0.00317001	0.0392845
ENSG00000160055.19	TMEM234	-0.52796	3.918	-4.4631	-1.64034	0.00317327	0.0392958
ENSG00000224888.4	AC138028.2	1.32406	0.979436	4.46255	-1.64102	0.0031753	0.0392958
ENSG00000287076.1	AC092805.1	-0.825006	1.53739	-4.46034	-1.64378	0.00318358	0.0393513
ENSG00000183696.14	UPP1	0.538955	4.09113	4.46018	-1.64398	0.00318418	0.0393513
ENSG00000213949.10	ITGA1	-1.84898	4.89838	-4.45823	-1.64641	0.00319147	0.0394142
ENSG00000119636.16	BBOF1	-1.04197	2.56472	-4.45668	-1.64834	0.00319729	0.0394589
ENSG00000162599.17	NFIA	-0.668466	9.19003	-4.45607	-1.6491	0.0031996	0.0394602
ENSG00000130024.15	PHF10	-0.559576	6.12945	-4.45268	-1.65332	0.00321235	0.03956
ENSG00000138400.13	MDH1B	-0.440546	1.77602	-4.4523	-1.65379	0.00321379	0.03956
ENSG00000079385.22	CEACAM1	-0.701696	1.6695	-4.45216	-1.65396	0.0032143	0.03956
ENSG00000125898.13	FAM110A	0.905227	4.36715	4.4495	-1.65729	0.0032244	0.039657
ENSG00000215301.10	DDX3X	-0.417999	8.35451	-4.44769	-1.65954	0.00323125	0.0397141
ENSG00000010704.18	HFE	-0.696163	1.96085	-4.44369	-1.66454	0.00324652	0.0398744
ENSG00000111218.12	PRMT8	0.85963	1.87805	4.43956	-1.66969	0.00326235	0.0400301
ENSG00000138080.14	EMILIN1	-1.75418	3.78904	-4.43895	-1.67045	0.00326468	0.0400301
ENSG00000169515.8	CCDC8	-0.540853	4.62085	-4.43823	-1.67134	0.00326744	0.0400301
ENSG00000260805.2	AC092803.1	0.617695	2.15038	4.43805	-1.67157	0.00326812	0.0400301
ENSG00000100288.19	CHKB	-0.483296	4.61744	-4.43541	-1.67487	0.00327832	0.0401275
ENSG00000254858.10	MPV17L2	0.613844	2.90761	4.43377	-1.67691	0.00328464	0.0401775
ENSG00000180448.10	ARHGAP45	0.794294	2.4753	4.433	-1.67788	0.00328764	0.0401867
ENSG00000176244.7	ACBD7	1.04876	3.96698	4.42915	-1.68269	0.0033026	0.0403422
ENSG00000152256.13	PDK1	0.571947	4.75332	4.42644	-1.68607	0.00331316	0.0404228
ENSG00000171951.5	SCG2	0.980834	7.5508	4.4263	-1.68625	0.00331371	0.0404228
ENSG00000125962.14	ARMCX5	-0.516631	4.25991	-4.42571	-1.68699	0.00331604	0.0404236
ENSG00000110063.10	DCPS	-0.640001	4.06081	-4.42251	-1.69099	0.00332856	0.040524
ENSG00000128604.20	IRF5	0.792049	1.11487	4.42204	-1.69158	0.00333043	0.040524
ENSG00000204348.10	DXO	-0.435124	3.85486	-4.42188	-1.69178	0.00333105	0.040524
ENSG00000141627.13	DYM	0.444751	6.01754	4.41935	-1.69494	0.00334099	0.0405839
ENSG00000240622.1	RPL7P15	-0.927097	0.488439	-4.41906	-1.69531	0.00334216	0.0405839
ENSG00000011638.10	TMEM159	0.653787	4.24967	4.41851	-1.696	0.00334432	0.0405839
ENSG00000279020.1	C18orf15	-0.626521	1.56232	-4.41786	-1.69681	0.00334688	0.0405839
ENSG00000102034.16	ELF4	1.05009	1.97839	4.41776	-1.69694	0.00334729	0.0405839
ENSG00000152954.12	NRSN1	1.2485	4.32531	4.41549	-1.69978	0.00335628	0.0406418
ENSG00000144579.7	CTDSP1	-0.525368	4.43975	-4.41541	-1.69988	0.0033566	0.0406418
ENSG00000286886.1	AJ011931.2	0.668662	1.04989	4.41369	-1.70202	0.00336339	0.0406827
ENSG00000178163.8	ZNF518B	0.449231	6.85728	4.41324	-1.70259	0.0033652	0.0406827
ENSG00000184313.20	MROH7	-0.80103	1.6505	-4.41189	-1.70428	0.00337056	0.0406827
ENSG00000018869.16	ZNF582	-0.618692	2.22828	-4.41156	-1.70469	0.00337187	0.0406827
ENSG00000167994.13	RAB3IL1	0.888266	3.03308	4.41151	-1.70475	0.00337207	0.0406827
ENSG00000254531.1	AP001816.1	0.755726	1.70765	4.41113	-1.70523	0.00337359	0.0406827
ENSG00000163249.12	CCNYL1	0.445374	4.82567	4.41024	-1.70634	0.00337713	0.0406981
ENSG00000089486.17	CDIP1	0.486251	5.61198	4.40943	-1.70737	0.0033804	0.0407101
ENSG00000196923.14	PDLIM7	-0.5823	5.31074	-4.40835	-1.70872	0.00338472	0.0407348
ENSG00000081320.11	STK17B	0.552255	3.82324	4.40438	-1.71369	0.00340064	0.0408989
ENSG00000103184.12	SEC14L5	-1.00035	1.84184	-4.40173	-1.71702	0.00341132	0.0409998
ENSG00000168067.12	MAP4K2	0.460261	4.51748	4.40092	-1.71803	0.00341457	0.0410114
ENSG00000177406.5	AC021054.1	-0.583512	0.707291	-4.39816	-1.72149	0.00342575	0.0411182
ENSG00000239828.7	AC063944.1	0.807826	1.83793	4.39611	-1.72406	0.00343406	0.0411471
ENSG00000105928.16	GSDME	0.502099	5.2956	4.39583	-1.72441	0.00343519	0.0411471
ENSG00000174233.11	ADCY6	-0.559925	6.67897	-4.39577	-1.72449	0.00343545	0.0411471
ENSG00000148948.8	LRRC4C	0.571162	4.64787	4.39531	-1.72507	0.00343734	0.0411471
ENSG00000214293.9	APTR	0.545906	3.80922	4.39235	-1.72878	0.00344939	0.0411529
ENSG00000019505.8	SYT13	0.621384	8.27495	4.39224	-1.72893	0.00344986	0.0411529
ENSG00000103642.12	LACTB	0.507522	3.71669	4.39184	-1.72943	0.0034515	0.0411529
ENSG00000135702.14	CHST5	0.67313	0.69043	4.39123	-1.7302	0.003454	0.0411529
ENSG00000132819.17	RBM38	0.575556	4.5136	4.3911	-1.73035	0.0034545	0.0411529
ENSG00000166147.13	FBN1	-1.32876	6.79301	-4.39081	-1.73072	0.00345572	0.0411529
ENSG00000175611.12	LINC00476	0.429813	3.75099	4.39046	-1.73116	0.00345715	0.0411529
ENSG00000186472.20	PCLO	0.486913	7.77201	4.38999	-1.73175	0.00345908	0.0411529
ENSG00000175274.18	TP53I11	0.580623	6.97763	4.3894	-1.73249	0.00346147	0.0411529
ENSG00000172345.14	STARD5	0.849435	3.35127	4.38927	-1.73265	0.00346201	0.0411529
ENSG00000110628.15	SLC22A18	0.796025	3.00452	4.38898	-1.73302	0.00346321	0.0411529
ENSG00000126091.20	ST3GAL3	-0.665871	5.03034	-4.3879	-1.73437	0.00346762	0.0411529
ENSG00000228340.6	MIR646HG	-1.15893	2.57246	-4.38789	-1.73438	0.00346766	0.0411529
ENSG00000078053.17	AMPH	0.558583	5.86321	4.38442	-1.73874	0.00348196	0.0412703
ENSG00000114473.14	IQCG	-0.512475	4.08263	-4.38438	-1.7388	0.00348215	0.0412703
ENSG00000170385.10	SLC30A1	0.497158	5.13439	4.38338	-1.74005	0.00348627	0.0412872
ENSG00000248522.1	SBF1P1	-0.444078	3.82383	-4.38292	-1.74064	0.00348818	0.0412872
ENSG00000176531.10	PHLDB3	0.888972	2.48084	4.37995	-1.74436	0.00350046	0.0414052
ENSG00000008323.15	PLEKHG6	1.04785	2.21681	4.37843	-1.74628	0.0035068	0.0414294
ENSG00000170381.14	SEMA3E	1.09657	4.2814	4.37835	-1.74638	0.00350713	0.0414294
ENSG00000143816.8	WNT9A	-0.853885	3.2356	-4.37449	-1.75123	0.00352324	0.0415817
ENSG00000173598.14	NUDT4	-0.815836	6.86969	-4.37415	-1.75166	0.00352466	0.0415817
ENSG00000269486.2	ERVK9-11	1.0222	1.4147	4.37316	-1.75291	0.00352881	0.0415921
ENSG00000144815.16	NXPE3	0.430193	6.15156	4.37238	-1.75389	0.00353207	0.0415921
ENSG00000166446.15	CDYL2	1.10154	4.89959	4.37228	-1.75402	0.0035325	0.0415921
ENSG00000186615.11	KTN1-AS1	0.73832	2.76606	4.37001	-1.75687	0.00354202	0.041676
ENSG00000259358.1	AC026951.1	0.737935	1.29634	4.36948	-1.75754	0.00354428	0.041676
ENSG00000135454.14	B4GALNT1	0.467704	5.86233	4.36615	-1.76173	0.00355829	0.0416957
ENSG00000187486.5	KCNJ11	0.654922	3.24058	4.366	-1.76193	0.00355896	0.0416957
ENSG00000278771.1	RN7SL3	0.614055	7.65891	4.36565	-1.76237	0.00356044	0.0416957
ENSG00000167306.20	MYO5B	0.743048	3.425	4.36555	-1.76249	0.00356086	0.0416957
ENSG00000101945.16	SUV39H1	-0.772056	2.96361	-4.36552	-1.76253	0.00356099	0.0416957
ENSG00000166405.15	RIC3	0.709909	5.28088	4.36524	-1.76288	0.00356218	0.0416957
ENSG00000137819.14	PAQR5	0.871137	2.4944	4.36523	-1.7629	0.00356222	0.0416957
ENSG00000143924.19	EML4	0.435856	6.51176	4.36285	-1.76589	0.00357231	0.041762
ENSG00000160685.13	ZBTB7B	0.836149	3.98019	4.36279	-1.76596	0.00357255	0.041762
ENSG00000180263.14	FGD6	0.54814	5.57159	4.35797	-1.77204	0.00359309	0.0419747
ENSG00000258388.7	PPT2-EGFL8	-1.17892	3.00631	-4.35461	-1.77628	0.00360748	0.0421144
ENSG00000254681.6	PKD1P5	-0.606344	4.18164	-4.35364	-1.7775	0.00361166	0.0421144
ENSG00000261652.3	C15orf65	0.627917	0.577891	4.35354	-1.77763	0.00361209	0.0421144
ENSG00000277159.1	AL139384.2	0.999181	1.05426	4.35087	-1.78099	0.00362357	0.0422174
ENSG00000287726.1	AC005740.5	0.869202	1.59339	4.3504	-1.78159	0.00362563	0.0422174
ENSG00000165886.5	UBTD1	0.615179	4.03102	4.34628	-1.78679	0.00364345	0.0423973
ENSG00000279481.1	AC104791.2	-0.667603	1.73357	-4.34281	-1.79117	0.00365853	0.0425453
ENSG00000105750.15	ZNF85	-0.772216	3.14875	-4.34097	-1.7935	0.0036666	0.0425861
ENSG00000169062.15	UPF3A	-0.524791	5.30648	-4.34092	-1.79356	0.0036668	0.0425861
ENSG00000101096.20	NFATC2	-1.06584	3.16437	-4.33932	-1.79558	0.00367381	0.04264
ENSG00000242516.2	LINC00960	0.735138	3.45529	4.33774	-1.79758	0.00368074	0.042667
ENSG00000103260.9	METRN	-0.551357	6.91983	-4.3377	-1.79763	0.0036809	0.042667
ENSG00000281189.1	GHET1	1.33685	1.47645	4.33703	-1.79848	0.00368385	0.0426736
ENSG00000185305.11	ARL15	0.591857	4.72894	4.33405	-1.80224	0.00369697	0.042798
ENSG00000162814.11	SPATA17	-1.08663	2.36604	-4.33233	-1.80442	0.00370455	0.0428438
ENSG00000001461.17	NIPAL3	0.642509	5.13182	4.33175	-1.80516	0.00370715	0.0428438
ENSG00000143375.15	CGN	1.6247	1.88805	4.33074	-1.80643	0.00371159	0.0428438
ENSG00000099377.14	HSD3B7	-0.801297	1.40222	-4.32988	-1.80752	0.00371541	0.0428438
ENSG00000148482.12	SLC39A12	-2.63116	2.42084	-4.32926	-1.8083	0.00371816	0.0428438
ENSG00000066926.11	FECH	0.452668	4.35687	4.32883	-1.80885	0.00372008	0.0428438
ENSG00000102362.15	SYTL4	0.869151	1.05982	4.32834	-1.80947	0.00372226	0.0428438
ENSG00000135636.14	DYSF	-1.58512	2.78766	-4.32819	-1.80966	0.00372292	0.0428438
ENSG00000182985.17	CADM1	0.482684	7.22877	4.32764	-1.81036	0.00372539	0.0428438
ENSG00000203685.10	STUM	0.991629	5.42386	4.32724	-1.81086	0.00372715	0.0428438
ENSG00000138185.20	ENTPD1	0.454911	5.24601	4.32723	-1.81088	0.00372721	0.0428438
ENSG00000136944.17	LMX1B	0.690458	6.46229	4.32557	-1.81297	0.00373458	0.0428983
ENSG00000285796.1	AL162458.1	-0.734305	4.12726	-4.32476	-1.81399	0.00373819	0.0428983
ENSG00000174791.11	RIN1	0.473561	1.93366	4.32445	-1.81439	0.0037396	0.0428983
ENSG00000138622.4	HCN4	0.591286	5.54073	4.32398	-1.81499	0.0037417	0.0428983
ENSG00000261324.2	AC010168.2	0.665386	2.80232	4.32306	-1.81615	0.00374581	0.0428983
ENSG00000122591.12	FAM126A	0.594035	6.29917	4.32295	-1.81629	0.0037463	0.0428983
ENSG00000245849.8	RAD51-AS1	-0.479181	3.07203	-4.32226	-1.81716	0.00374939	0.0429062
ENSG00000005206.17	SPPL2B	-0.429178	5.80797	-4.32043	-1.81948	0.00375761	0.0429514
ENSG00000168243.11	GNG4	0.552471	6.76352	4.32031	-1.81963	0.00375813	0.0429514
ENSG00000177614.11	PGBD5	0.618596	5.62703	4.31945	-1.82072	0.003762	0.0429683
ENSG00000118298.12	CA14	-0.714488	4.28822	-4.31764	-1.82301	0.00377013	0.0430136
ENSG00000102996.5	MMP15	-0.771845	6.90739	-4.3175	-1.82319	0.00377077	0.0430136
ENSG00000115423.18	DNAH6	0.552578	5.42217	4.31648	-1.82448	0.00377536	0.0430386
ENSG00000250303.4	LINC02762	0.813822	3.84392	4.31484	-1.82656	0.00378279	0.043071
ENSG00000186300.12	ZNF555	0.42088	5.2067	4.31426	-1.8273	0.0037854	0.043071
ENSG00000113212.7	PCDHB7	-0.972017	2.17809	-4.31426	-1.8273	0.00378541	0.043071
ENSG00000143878.10	RHOB	-0.697667	7.82486	-4.3126	-1.8294	0.00379294	0.0431293
ENSG00000177239.15	MAN1B1	-0.599102	5.37746	-4.31198	-1.83019	0.00379576	0.0431341
ENSG00000126391.14	FRMD8	-0.602089	3.93782	-4.30779	-1.8355	0.00381482	0.0433232
ENSG00000182224.12	CYB5D1	0.458561	3.94071	4.30676	-1.83682	0.00381956	0.0433496
ENSG00000162642.14	C1orf52	0.532946	5.20061	4.30368	-1.84073	0.00383368	0.0434824
ENSG00000169436.17	COL22A1	-1.15478	5.72952	-4.3026	-1.8421	0.00383864	0.0435111
ENSG00000143653.10	SCCPDH	-0.527732	5.46571	-4.30153	-1.84345	0.00384356	0.0435394
ENSG00000163376.11	KBTBD8	0.584522	3.72158	4.30007	-1.84531	0.00385029	0.0435696
ENSG00000100395.15	L3MBTL2	-0.500331	4.73845	-4.29949	-1.84604	0.00385297	0.0435696
ENSG00000165092.13	ALDH1A1	-2.15782	6.07802	-4.29914	-1.84649	0.00385458	0.0435696
ENSG00000182117.5	NOP10	0.547082	4.86469	4.29754	-1.84852	0.00386198	0.0435696
ENSG00000088727.12	KIF9	-0.614847	2.68848	-4.29721	-1.84893	0.00386348	0.0435696
ENSG00000205572.9	SERF1B	-0.503077	4.81721	-4.2972	-1.84895	0.00386356	0.0435696
ENSG00000180573.9	HIST1H2AC	-0.470124	6.41931	-4.29694	-1.84928	0.00386476	0.0435696
ENSG00000197852.12	INKA2	0.689525	4.7234	4.29674	-1.84953	0.00386567	0.0435696
ENSG00000059769.20	DNAJC25	0.488216	3.51916	4.29571	-1.85084	0.00387046	0.0435962
ENSG00000095397.14	WHRN	1.02817	5.58451	4.29461	-1.85224	0.00387555	0.0436261
ENSG00000100564.9	PIGH	0.513176	3.9927	4.29175	-1.85587	0.00388887	0.0437143
ENSG00000114547.10	ROPN1B	-0.767284	1.16175	-4.29142	-1.85629	0.00389042	0.0437143
ENSG00000267136.1	AP005131.1	-0.540623	3.00143	-4.29136	-1.85637	0.0038907	0.0437143
ENSG00000141401.12	IMPA2	0.436002	3.81092	4.28953	-1.8587	0.00389927	0.0437705
ENSG00000168071.22	CCDC88B	0.822067	2.513	4.28924	-1.85906	0.00390059	0.0437705
ENSG00000096433.11	ITPR3	-1.31254	3.56955	-4.28514	-1.86428	0.00391987	0.0438879
ENSG00000137841.12	PLCB2	-1.12979	1.93998	-4.28486	-1.86463	0.00392115	0.0438879
ENSG00000163393.13	SLC22A15	0.661647	5.06829	4.28474	-1.86479	0.00392175	0.0438879
ENSG00000156795.8	WDYHV1	0.414609	3.79179	4.28428	-1.86537	0.00392389	0.0438879
ENSG00000174498.14	IGDCC3	-0.630864	4.97426	-4.2838	-1.86598	0.00392615	0.0438879
ENSG00000135002.12	RFK	0.622635	5.89171	4.2837	-1.86611	0.00392662	0.0438879
ENSG00000091664.9	SLC17A6	0.661963	7.12676	4.28337	-1.86653	0.00392818	0.0438879
ENSG00000166839.17	ANKDD1A	0.631896	3.19342	4.28246	-1.86768	0.00393247	0.0438968
ENSG00000197417.8	SHPK	-0.555018	4.36304	-4.28217	-1.86806	0.00393387	0.0438968
ENSG00000118596.12	SLC16A7	0.653724	4.39402	4.28055	-1.87012	0.00394151	0.0439319
ENSG00000233421.4	LINC01783	1.26531	2.51946	4.27989	-1.87096	0.00394466	0.0439319
ENSG00000109099.15	PMP22	-1.32922	3.77668	-4.27961	-1.87131	0.00394596	0.0439319
ENSG00000243156.9	MICAL3	-0.457985	7.50887	-4.27943	-1.87154	0.00394681	0.0439319
ENSG00000228288.7	PCAT6	0.544325	1.73477	4.27782	-1.87359	0.00395445	0.0439895
ENSG00000163093.12	BBS5	-0.476312	4.05456	-4.27659	-1.87516	0.00396033	0.0439916
ENSG00000110675.13	ELMOD1	0.852064	4.44737	4.27634	-1.87548	0.00396151	0.0439916
ENSG00000178947.9	SMIM10L2A	0.594553	5.40384	4.27592	-1.87601	0.00396349	0.0439916
ENSG00000279129.1	AC046158.3	0.873816	2.35143	4.27571	-1.87628	0.00396449	0.0439916
ENSG00000172936.14	MYD88	-0.838746	4.16187	-4.27521	-1.87692	0.00396689	0.0439916
ENSG00000172059.11	KLF11	-0.660526	4.1536	-4.27025	-1.88324	0.00399061	0.0442272
ENSG00000255043.1	NAV2-AS5	0.504297	5.10548	4.26896	-1.88488	0.0039968	0.0442477
ENSG00000101825.8	MXRA5	-1.18186	5.67686	-4.26839	-1.88561	0.00399956	0.0442477
ENSG00000196569.12	LAMA2	0.521242	5.65782	4.26831	-1.88571	0.00399994	0.0442477
ENSG00000261649.6	GOLGA6L7	0.781176	1.13872	4.26781	-1.88634	0.00400233	0.0442477
ENSG00000213424.9	KRT222	0.81188	1.57705	4.26708	-1.88728	0.00400587	0.0442595
ENSG00000229887.4	HNRNPA1P6	1.5005	0.370158	4.26286	-1.89265	0.00402625	0.0444146
ENSG00000031691.7	CENPQ	-0.727231	1.8627	-4.26247	-1.89315	0.00402813	0.0444146
ENSG00000128791.12	TWSG1	-0.447349	4.78396	-4.26233	-1.89334	0.00402885	0.0444146
ENSG00000167969.13	ECI1	-0.483911	4.09696	-4.26208	-1.89365	0.00403004	0.0444146
ENSG00000224812.3	TMEM72-AS1	0.770119	1.93772	4.26162	-1.89424	0.00403229	0.0444146
ENSG00000119280.16	C1orf198	-0.848936	6.43704	-4.26032	-1.89589	0.00403857	0.0444425
ENSG00000124313.16	IQSEC2	0.612466	4.46986	4.25982	-1.89654	0.00404105	0.0444425
ENSG00000130402.12	ACTN4	-0.626212	7.13092	-4.25957	-1.89686	0.00404226	0.0444425
ENSG00000198363.18	ASPH	0.406816	6.32437	4.2578	-1.89911	0.00405087	0.0445099
ENSG00000081377.17	CDC14B	0.540637	5.27309	4.25728	-1.89978	0.0040534	0.0445104
ENSG00000198722.14	UNC13B	0.466115	6.99225	4.25668	-1.90055	0.00405635	0.0445156
ENSG00000165186.12	PTCHD1	0.852954	2.59219	4.25525	-1.90236	0.00406332	0.0445648
ENSG00000177728.17	TMEM94	-0.63235	6.1801	-4.25475	-1.90301	0.0040658	0.0445648
ENSG00000137691.13	CFAP300	-0.58001	2.45228	-4.25395	-1.90402	0.00406968	0.0445801
ENSG00000164171.11	ITGA2	0.475487	3.94771	4.25233	-1.90609	0.00407763	0.0446399
ENSG00000231889.7	TRAF3IP2-AS1	-0.474588	3.94848	-4.24993	-1.90917	0.00408949	0.0447424
ENSG00000277443.3	MARCKS	-0.533536	9.17959	-4.24827	-1.91129	0.00409768	0.0448046
ENSG00000006715.16	VPS41	0.423206	7.0314	4.24732	-1.9125	0.00410237	0.0448285
ENSG00000241839.10	PLEKHO2	-0.70101	4.15227	-4.24657	-1.91345	0.00410606	0.0448416
ENSG00000175662.17	TOM1L2	-0.505201	6.14011	-4.24366	-1.91717	0.0041205	0.0449719
ENSG00000105983.22	LMBR1	0.424318	6.50696	4.24208	-1.9192	0.00412839	0.0450258
ENSG00000248810.2	LINC02432	1.53968	1.91855	4.2409	-1.9207	0.00413427	0.0450258
ENSG00000187123.15	LYPD6	0.451427	3.6826	4.24087	-1.92075	0.00413443	0.0450258
ENSG00000253438.4	PCAT1	-1.16661	3.43397	-4.24066	-1.92101	0.00413548	0.0450258
ENSG00000003756.17	RBM5	-0.453875	7.3502	-4.23681	-1.92594	0.00415473	0.045181
ENSG00000197380.11	DACT3	0.591178	5.96649	4.23583	-1.92719	0.00415966	0.045181
ENSG00000166415.15	WDR72	0.895259	4.59283	4.23582	-1.92721	0.00415971	0.045181
ENSG00000050393.11	MCUR1	0.475488	5.53767	4.23552	-1.92759	0.00416123	0.045181
ENSG00000151665.13	PIGF	0.535935	4.9623	4.23506	-1.92818	0.00416353	0.045181
ENSG00000125863.20	MKKS	0.434689	5.04462	4.2348	-1.92851	0.00416486	0.045181
ENSG00000113368.12	LMNB1	-0.778928	6.50947	-4.23371	-1.9299	0.00417031	0.0452128
ENSG00000124942.14	AHNAK	-0.537848	8.58349	-4.23291	-1.93093	0.00417437	0.0452268
ENSG00000205302.7	SNX2	0.414505	5.80783	4.23246	-1.93151	0.00417665	0.0452268
ENSG00000107821.14	KAZALD1	-1.10692	2.85658	-4.23115	-1.93318	0.00418325	0.0452576
ENSG00000129103.18	SUMF2	-0.426872	5.01357	-4.2308	-1.93363	0.00418502	0.0452576
ENSG00000204065.3	TCEAL5	0.651781	2.79479	4.2304	-1.93415	0.00418706	0.0452576
ENSG00000119950.21	MXI1	0.449148	5.46357	4.22793	-1.93731	0.00419956	0.0453654
ENSG00000204789.4	ZNF204P	0.580331	4.2925	4.22523	-1.94077	0.00421331	0.0454865
ENSG00000145428.14	RNF175	0.538536	3.68775	4.22432	-1.94193	0.00421795	0.0455092
ENSG00000134207.16	SYT6	0.927153	2.97691	4.22084	-1.9464	0.00423575	0.0456738
ENSG00000138685.15	FGF2	0.469057	5.16121	4.21909	-1.94864	0.00424472	0.0457263
ENSG00000232682.2	AL592430.1	-0.394354	2.19258	-4.21889	-1.94889	0.00424572	0.0457263
ENSG00000188763.5	FZD9	1.06401	2.46671	4.21781	-1.95027	0.00425129	0.0457588
ENSG00000254838.5	GVINP1	0.476005	1.42616	4.21603	-1.95255	0.00426045	0.0458295
ENSG00000218416.4	AC110619.1	0.758021	3.5934	4.21554	-1.95318	0.00426297	0.0458295
ENSG00000242114.6	MTFP1	0.619214	2.82006	4.20798	-1.96288	0.00430219	0.0462235
ENSG00000110975.8	SYT10	-0.538026	0.638756	-4.20699	-1.96417	0.00430741	0.0462513
ENSG00000091592.16	NLRP1	0.561834	3.16662	4.2063	-1.96505	0.00431099	0.0462513
ENSG00000053108.17	FSTL4	0.621465	4.45838	4.20601	-1.96542	0.00431252	0.0462513
ENSG00000120885.22	CLU	0.640765	7.95378	4.2041	-1.96787	0.00432251	0.0463307
ENSG00000165113.13	GKAP1	0.704082	3.1367	4.20216	-1.97037	0.00433269	0.0463786
ENSG00000183644.13	C11orf88	-2.77722	0.662957	-4.20204	-1.97052	0.00433331	0.0463786
ENSG00000050438.17	SLC4A8	0.688631	7.87313	4.20177	-1.97087	0.00433474	0.0463786
ENSG00000090674.16	MCOLN1	0.457079	4.26296	4.20063	-1.97233	0.00434072	0.0464148
ENSG00000235568.6	NFAM1	0.752141	0.679299	4.20014	-1.97296	0.0043433	0.0464148
ENSG00000002933.9	TMEM176A	1.45246	2.41851	4.19961	-1.97365	0.00434613	0.0464174
ENSG00000167766.18	ZNF83	-0.49551	5.71018	-4.19826	-1.97537	0.00435323	0.0464655
ENSG00000165895.19	ARHGAP42	-0.856816	4.82675	-4.19557	-1.97884	0.00436749	0.0465694
ENSG00000140931.20	CMTM3	-0.793371	4.70097	-4.19544	-1.979	0.00436816	0.0465694
ENSG00000134444.14	RELCH	0.434655	6.20413	4.19491	-1.97969	0.004371	0.0465721
ENSG00000280294.1	AC011008.2	0.645538	3.64155	4.19384	-1.98106	0.00437667	0.0466048
ENSG00000188039.14	NWD1	1.09705	0.926509	4.19255	-1.98272	0.00438353	0.0466172
ENSG00000143387.13	CTSK	-0.674821	1.91072	-4.19218	-1.9832	0.00438549	0.0466172
ENSG00000141526.16	SLC16A3	0.997532	4.12158	4.19187	-1.9836	0.00438716	0.0466172
ENSG00000083123.15	BCKDHB	0.471564	5.11114	4.19166	-1.98386	0.00438824	0.0466172
ENSG00000182512.5	GLRX5	0.428323	4.99185	4.18744	-1.9893	0.00441082	0.0468294
ENSG00000213928.9	IRF9	-1.06269	3.52142	-4.1848	-1.99269	0.00442497	0.04695
ENSG00000109814.12	UGDH	-0.538558	5.24277	-4.184	-1.99372	0.00442929	0.04695
ENSG00000134265.13	NAPG	0.493267	5.91711	4.18345	-1.99443	0.00443224	0.04695
ENSG00000198963.11	RORB	0.838601	4.27478	4.18313	-1.99485	0.004434	0.04695
ENSG00000168389.17	MFSD2A	0.813189	3.85184	4.18289	-1.99515	0.00443527	0.04695
ENSG00000013588.8	GPRC5A	0.773761	2.2489	4.18069	-1.99798	0.00444714	0.0470401
ENSG00000089902.10	RCOR1	0.552019	5.63961	4.17974	-1.99921	0.00445231	0.0470401
ENSG00000183458.14	AC138932.1	-0.558303	6.10323	-4.17967	-1.9993	0.00445266	0.0470401
ENSG00000163521.16	GLB1L	-0.916987	2.5337	-4.17937	-1.99968	0.00445428	0.0470401
ENSG00000170955.10	CAVIN3	-2.25267	2.009	-4.1786	-2.00068	0.0044585	0.0470526
ENSG00000085117.12	CD82	0.53137	4.65159	4.17819	-2.00121	0.00446071	0.0470526
ENSG00000145365.11	TIFA	0.579125	3.2036	4.17614	-2.00385	0.00447187	0.0471164
ENSG00000249846.7	LINC02021	0.681545	1.63947	4.17611	-2.00389	0.00447202	0.0471164
ENSG00000131669.10	NINJ1	0.493164	3.87055	4.16925	-2.01273	0.00450949	0.0474661
ENSG00000116704.8	SLC35D1	-0.392476	5.07716	-4.16907	-2.01296	0.00451049	0.0474661
ENSG00000091136.14	LAMB1	-1.13954	7.06487	-4.16542	-2.01767	0.00453058	0.0476245
ENSG00000095587.9	TLL2	-0.609199	3.17667	-4.16537	-2.01773	0.00453086	0.0476245
ENSG00000232149.1	FERP1	-0.882233	0.598981	-4.16442	-2.01896	0.00453613	0.0476519
ENSG00000196205.8	EEF1A1P5	-0.619558	3.44799	-4.16379	-2.01978	0.0045396	0.0476605
ENSG00000155966.14	AFF2	0.506099	6.98236	4.16276	-2.02111	0.00454532	0.0476926
ENSG00000231252.3	AC099792.1	-1.62367	2.55191	-4.1609	-2.02351	0.00455562	0.0477727
ENSG00000183060.15	LYSMD4	0.432801	4.717	4.15939	-2.02546	0.00456403	0.0478291
ENSG00000168961.17	LGALS9	0.513695	1.83257	4.15898	-2.02599	0.00456633	0.0478291
ENSG00000120860.11	WASHC3	0.45339	3.3749	4.15759	-2.02778	0.00457405	0.047882
ENSG00000125967.16	NECAB3	0.432491	4.1867	4.15515	-2.03094	0.0045877	0.0479961
ENSG00000169314.14	C22orf15	-0.918729	1.48215	-4.15468	-2.03154	0.0045903	0.0479961
ENSG00000189420.8	ZFP92	0.961985	0.956877	4.15311	-2.03357	0.0045991	0.0480438
ENSG00000198879.11	SFMBT2	0.676936	5.44426	4.15291	-2.03382	0.00460023	0.0480438
ENSG00000273253.2	AL022328.4	0.58795	1.95889	4.15208	-2.03491	0.00460493	0.0480458
ENSG00000093010.13	COMT	-0.579316	5.61937	-4.15193	-2.0351	0.00460578	0.0480458
ENSG00000129173.13	E2F8	-0.674742	2.07077	-4.15117	-2.03608	0.00461005	0.0480625
ENSG00000198010.12	DLGAP2	0.863601	3.84832	4.1501	-2.03746	0.00461603	0.0480729
ENSG00000107954.10	NEURL1	0.549278	4.70992	4.14917	-2.03867	0.00462131	0.0480729
ENSG00000069020.18	MAST4	0.777671	6.01032	4.14864	-2.03934	0.00462426	0.0480729
ENSG00000235034.7	C19orf81	1.13651	1.08614	4.14861	-2.03939	0.00462446	0.0480729
ENSG00000078596.11	ITM2A	1.18313	2.0177	4.14847	-2.03957	0.00462525	0.0480729
ENSG00000134317.18	GRHL1	0.976229	3.07615	4.14814	-2.04	0.00462714	0.0480729
ENSG00000162783.11	IER5	0.64993	5.56657	4.14611	-2.04262	0.0046386	0.0481585
ENSG00000103067.14	ESRP2	1.02582	0.827293	4.14573	-2.04311	0.00464075	0.0481585
ENSG00000214021.16	TTLL3	-0.702874	5.14197	-4.14435	-2.0449	0.00464861	0.0481877
ENSG00000196636.7	SDHAF3	0.493757	3.13171	4.14429	-2.04498	0.00464894	0.0481877
ENSG00000113163.16	CERT1	-0.667394	6.55224	-4.14356	-2.04592	0.00465306	0.0482026
ENSG00000141452.10	RMC1	0.44699	4.36304	4.14082	-2.04947	0.00466867	0.0482869
ENSG00000135185.12	TMEM243	0.390524	3.09222	4.14071	-2.04961	0.00466931	0.0482869
ENSG00000059804.16	SLC2A3	0.591906	5.83934	4.14053	-2.04985	0.00467036	0.0482869
ENSG00000100479.13	POLE2	-0.567141	1.7806	-4.14024	-2.05021	0.00467197	0.0482869
ENSG00000263327.6	TAPT1-AS1	0.492952	3.46216	4.13969	-2.05093	0.00467514	0.0482918
ENSG00000143321.19	HDGF	-0.665883	6.65924	-4.13892	-2.05192	0.00467951	0.0483091
ENSG00000144362.12	PHOSPHO2	-0.656138	1.85015	-4.13833	-2.05268	0.00468289	0.0483162
ENSG00000240370.6	RPL13P5	0.666076	1.68924	4.13451	-2.05764	0.00470485	0.0484939
ENSG00000196511.14	TPK1	0.764789	2.38411	4.13439	-2.05779	0.00470552	0.0484939
ENSG00000184497.13	TMEM255B	1.30087	2.51261	4.13142	-2.06163	0.00472263	0.0486326
ENSG00000180596.7	HIST1H2BC	-0.83437	6.20681	-4.13112	-2.06203	0.0047244	0.0486326
ENSG00000246560.2	UBE2D3-AS1	0.956097	0.527974	4.12996	-2.06353	0.00473111	0.0486678
ENSG00000145990.11	GFOD1	0.461898	5.5028	4.12948	-2.06415	0.00473388	0.0486678
ENSG00000144355.15	DLX1	-2.10605	3.51679	-4.12867	-2.06521	0.00473859	0.0486678
ENSG00000074276.10	CDHR2	0.5849	1.7059	4.12824	-2.06576	0.00474107	0.0486678
ENSG00000189423.13	USP32P3	0.810538	4.58303	4.12818	-2.06583	0.00474139	0.0486678
ENSG00000188191.15	PRKAR1B	-1.01302	5.47188	-4.12723	-2.06706	0.00474691	0.0486966
ENSG00000068137.15	PLEKHH3	0.526059	5.02026	4.12481	-2.07021	0.00476104	0.0488136
ENSG00000114779.19	ABHD14B	-0.522926	2.6686	-4.12329	-2.07218	0.00476989	0.0488581
ENSG00000267454.6	ZNF582-AS1	0.622247	2.3229	4.12308	-2.07245	0.00477113	0.0488581
ENSG00000164818.16	DNAAF5	-0.533037	5.16744	-4.12208	-2.07375	0.00477699	0.0488581
ENSG00000181029.9	TRAPPC5	0.450094	5.37301	4.12178	-2.07413	0.00477872	0.0488581
ENSG00000222009.8	BTBD19	-0.996255	2.58692	-4.12134	-2.07471	0.00478131	0.0488581
ENSG00000155158.20	TTC39B	0.533893	4.96998	4.12127	-2.0748	0.00478173	0.0488581
ENSG00000100626.17	GALNT16	0.721829	5.61749	4.12076	-2.07546	0.00478472	0.0488608
ENSG00000205885.7	C1RL-AS1	-1.0213	1.76733	-4.11781	-2.07928	0.004802	0.0490094
ENSG00000133466.14	C1QTNF6	-0.540749	4.65915	-4.11643	-2.08108	0.00481016	0.0490647
ENSG00000178623.12	GPR35	0.553849	2.1896	4.11493	-2.08303	0.00481903	0.0491273
ENSG00000142634.13	EFHD2	0.511242	4.11705	4.11433	-2.0838	0.00482257	0.0491354
ENSG00000270111.3	CELF2-DT	1.11732	1.34787	4.11212	-2.08668	0.00483567	0.0492409
ENSG00000285077.2	AC091057.6	-0.834775	2.59409	-4.11147	-2.08751	0.00483948	0.0492517
ENSG00000132394.11	EEFSEC	0.553447	4.51553	4.10795	-2.09209	0.00486044	0.049437
ENSG00000107719.9	PALD1	0.832652	4.0057	4.10661	-2.09384	0.00486847	0.0494906
ENSG00000204618.8	RNF39	0.597408	1.39494	4.10486	-2.09611	0.00487893	0.0495688
ENSG00000178297.13	TMPRSS9	-0.92334	1.68572	-4.10426	-2.09688	0.00488251	0.0495771
ENSG00000198467.15	TPM2	-0.742829	4.19179	-4.10323	-2.09823	0.00488872	0.0496005
ENSG00000065665.21	SEC61A2	0.620131	5.25767	4.10295	-2.09858	0.00489034	0.0496005
ENSG00000286643.1	AP000248.1	0.594305	0.982832	4.10201	-2.0998	0.004896	0.0496297
ENSG00000259642.2	ST20-AS1	-0.592402	2.99097	-4.10092	-2.10123	0.00490258	0.0496546
ENSG00000130943.7	PKDREJ	0.517659	1.77945	4.10069	-2.10153	0.00490398	0.0496546
ENSG00000177106.16	EPS8L2	0.860626	2.41742	4.09751	-2.10566	0.00492317	0.0498207
ENSG00000122873.12	CISD1	0.73559	4.24919	4.09693	-2.10641	0.00492665	0.0498278
ENSG00000138670.17	RASGEF1B	0.59273	5.1184	4.09625	-2.1073	0.00493078	0.0498414
ENSG00000177425.11	PAWR	0.574333	5.68509	4.09496	-2.10897	0.00493858	0.0498767
ENSG00000168026.18	TTC21A	-0.577475	3.10429	-4.09476	-2.10924	0.00493983	0.0498767
ENSG00000146700.9	SSC4D	1.63289	1.85093	4.09139	-2.11363	0.00496033	0.0500555
ENSG00000280287.1	AC131212.3	0.778883	3.93693	4.09084	-2.11434	0.00496366	0.0500581
ENSG00000135862.6	LAMC1	-0.986984	7.77917	-4.09039	-2.11493	0.00496643	0.0500581
ENSG00000185666.14	SYN3	0.626446	5.7452	4.08998	-2.11547	0.00496896	0.0500581
ENSG00000179222.17	MAGED1	-0.415404	8.31231	-4.08852	-2.11737	0.0049779	0.05012
ENSG00000279611.1	AC012313.10	-0.625425	1.51815	-4.08699	-2.11936	0.00498728	0.0501616
ENSG00000178467.18	P4HTM	-0.599714	5.77155	-4.08693	-2.11943	0.00498763	0.0501616
ENSG00000245060.8	LINC00847	-0.879851	3.25668	-4.08616	-2.12043	0.00499234	0.0501809
ENSG00000101049.17	SGK2	0.723913	1.88449	4.0828	-2.12482	0.00501306	0.0503609
ENSG00000198945.7	L3MBTL3	0.542974	4.70947	4.08157	-2.12642	0.00502063	0.0504087
ENSG00000279530.2	AC092881.1	-0.625989	3.37874	-4.08107	-2.12707	0.00502374	0.0504117
ENSG00000187140.6	FOXD3	-1.85537	3.67496	-4.07987	-2.12863	0.00503113	0.0504576
ENSG00000087303.18	NID2	-1.67125	5.71444	-4.07826	-2.13073	0.00504112	0.0505133
ENSG00000134070.5	IRAK2	1.07976	1.41609	4.07799	-2.13109	0.00504284	0.0505133
ENSG00000183801.8	OLFML1	0.635491	1.30578	4.07759	-2.1316	0.00504529	0.0505133
ENSG00000115290.10	GRB14	0.764074	2.15947	4.07716	-2.13216	0.00504795	0.0505133
ENSG00000198561.13	CTNND1	-0.455214	8.07006	-4.07624	-2.13336	0.00505368	0.0505424
ENSG00000188153.13	COL4A5	-0.850757	7.36137	-4.07436	-2.13582	0.00506543	0.0506044
ENSG00000172296.13	SPTLC3	1.09567	2.60275	4.07434	-2.13584	0.00506552	0.0506044
ENSG00000257842.6	LINC02588	0.763574	1.91274	4.0734	-2.13707	0.00507144	0.0506353
ENSG00000085552.17	IGSF9	0.609751	5.59297	4.07271	-2.13797	0.00507575	0.0506501
ENSG00000119138.4	KLF9	-0.973464	4.5265	-4.07188	-2.13905	0.0050809	0.050661
ENSG00000198933.9	TBKBP1	-0.535006	4.94275	-4.07163	-2.13938	0.00508249	0.050661
ENSG00000116525.14	TRIM62	0.480715	4.61701	4.07034	-2.14107	0.0050906	0.0506952
ENSG00000196876.17	SCN8A	0.507386	6.39649	4.07018	-2.14127	0.00509158	0.0506952
ENSG00000156042.18	CFAP70	-1.09918	3.85864	-4.06851	-2.14345	0.0051021	0.0507718
ENSG00000175161.13	CADM2	0.491108	6.20112	4.06696	-2.14547	0.00511182	0.0508403
ENSG00000092098.17	RNF31	-0.414927	4.49235	-4.06368	-2.14976	0.00513259	0.0509869
ENSG00000164187.7	LMBRD2	0.533049	6.06118	4.06348	-2.15002	0.00513383	0.0509869
ENSG00000198832.10	SELENOM	0.649102	3.51539	4.06328	-2.15027	0.00513508	0.0509869
ENSG00000164715.6	LMTK2	0.516692	6.68535	4.06185	-2.15215	0.00514418	0.051049
ENSG00000158079.16	PTPDC1	0.58629	4.73243	4.05968	-2.15498	0.00515796	0.0511401
ENSG00000198729.5	PPP1R14C	0.932769	4.27507	4.05951	-2.15521	0.00515907	0.0511401
ENSG00000155265.11	GOLGA7B	0.691855	5.11955	4.05759	-2.15771	0.00517129	0.051233
ENSG00000110723.12	EXPH5	0.940405	3.24858	4.05691	-2.1586	0.00517562	0.0512475
ENSG00000272983.1	AL117339.4	-0.496731	2.7482	-4.05536	-2.16063	0.00518558	0.0513162
ENSG00000131061.14	ZNF341	-0.544937	3.12723	-4.05493	-2.16118	0.00518828	0.0513162
ENSG00000105472.13	CLEC11A	0.553371	3.43454	4.05439	-2.1619	0.00519178	0.0513225
ENSG00000002834.18	LASP1	-0.387665	7.61971	-4.05319	-2.16347	0.0051995	0.0513705
ENSG00000204767.4	INSYN2B	0.831685	3.67357	4.05197	-2.16506	0.0052073	0.0514192
ENSG00000117114.19	ADGRL2	0.496955	6.97125	4.05094	-2.16641	0.00521396	0.0514567
ENSG00000257315.2	ZBED6	-0.463751	7.66141	-4.05046	-2.16704	0.00521706	0.0514589
ENSG00000067533.6	RRP15	0.405616	4.74158	4.04946	-2.16834	0.00522349	0.0514796
ENSG00000089723.10	OTUB2	0.443139	4.33085	4.04924	-2.16863	0.0052249	0.0514796
ENSG00000262202.4	AC007952.4	0.895336	3.33511	4.04785	-2.17045	0.0052339	0.05154
ENSG00000187135.7	VSTM2B	0.86784	2.8597	4.04451	-2.17482	0.00525554	0.0517247
ENSG00000141519.15	CCDC40	-0.580586	4.74611	-4.04356	-2.17606	0.00526172	0.0517571
ENSG00000198805.11	PNP	0.659504	4.17412	4.04293	-2.17688	0.00526583	0.0517597
ENSG00000007255.10	TRAPPC6A	-0.702451	1.95486	-4.04221	-2.17783	0.00527054	0.0517597
ENSG00000277938.1	AL035252.3	0.598084	2.52963	4.04219	-2.17785	0.00527065	0.0517597
ENSG00000152661.9	GJA1	-0.507058	6.32163	-4.04156	-2.17868	0.00527477	0.0517719
ENSG00000272636.4	DOC2B	0.548864	6.66156	4.04068	-2.17984	0.00528053	0.0517734
ENSG00000286760.1	AL022069.3	0.861482	1.42664	4.04065	-2.17987	0.0052807	0.0517734
ENSG00000184575.12	XPOT	0.372491	7.05375	4.04002	-2.1807	0.00528484	0.0517857
ENSG00000145604.16	SKP2	-0.641536	5.31509	-4.0391	-2.18191	0.00529087	0.0518057
ENSG00000140839.11	CLEC18B	-0.630043	3.0485	-4.03882	-2.18226	0.00529266	0.0518057
ENSG00000103197.18	TSC2	-0.545068	6.66069	-4.03826	-2.183	0.00529635	0.0518135
ENSG00000142784.16	WDTC1	0.452128	6.55267	4.03761	-2.18385	0.00530061	0.0518269
ENSG00000125257.16	ABCC4	0.7212	4.1927	4.03632	-2.18555	0.00530912	0.0518818
ENSG00000120256.11	LRP11	0.400624	5.53404	4.03518	-2.18704	0.00531661	0.0519267
ENSG00000180425.11	C11orf71	0.447179	3.60291	4.03355	-2.18917	0.00532733	0.0519887
ENSG00000156374.16	PCGF6	-0.662587	2.5826	-4.03287	-2.19006	0.0053318	0.0519887
ENSG00000197321.14	SVIL	-0.98416	6.52728	-4.03279	-2.19017	0.00533237	0.0519887
ENSG00000176890.16	TYMS	-0.803231	5.67922	-4.03246	-2.19061	0.00533456	0.0519887
ENSG00000168487.19	BMP1	-0.624216	4.80116	-4.03059	-2.19306	0.00534693	0.0520699
ENSG00000154639.19	CXADR	0.482702	7.87666	4.02992	-2.19393	0.00535132	0.0520699
ENSG00000187867.10	PALM3	1.05022	3.25192	4.02988	-2.19398	0.00535159	0.0520699
ENSG00000109184.15	DCUN1D4	0.38935	6.29268	4.02814	-2.19626	0.00536312	0.0521386
ENSG00000205464.12	ATP6AP1L	0.759794	2.68319	4.02794	-2.19652	0.00536447	0.0521386
ENSG00000135414.10	GDF11	0.526294	7.30207	4.02736	-2.19729	0.00536835	0.0521481
ENSG00000144712.12	CAND2	-0.507253	4.7045	-4.02629	-2.1987	0.00537549	0.0521785
ENSG00000183785.15	TUBA8	0.51487	1.12219	4.02601	-2.19905	0.0053773	0.0521785
ENSG00000013725.14	CD6	0.973762	1.50622	4.02444	-2.20112	0.00538781	0.0522521
ENSG00000124171.9	PARD6B	0.419049	4.23885	4.02394	-2.20178	0.00539118	0.0522565
ENSG00000235016.1	SEMA3F-AS1	-0.921806	2.0771	-4.02291	-2.20312	0.00539802	0.0522946
ENSG00000242261.1	AC018635.1	0.736342	0.99851	4.02041	-2.2064	0.00541478	0.0523862
ENSG00000260729.1	AC009690.1	-1.2662	1.79893	-4.02031	-2.20654	0.00541547	0.0523862
ENSG00000272449.2	AL139246.5	0.812019	2.01665	4.0202	-2.20669	0.00541624	0.0523862
ENSG00000196890.4	HIST3H2BB	0.551634	4.88558	4.01965	-2.20741	0.00541993	0.0523936
ENSG00000185739.13	SRL	0.79252	0.815531	4.01643	-2.21163	0.00544158	0.0525746
ENSG00000260423.2	LINC02367	-0.870151	0.855855	-4.01532	-2.21309	0.0054491	0.0526189
ENSG00000163328.13	GPR155	0.510398	4.75911	4.01478	-2.21379	0.00545273	0.0526256
ENSG00000265688.2	MAFG-DT	0.492383	2.92582	4.01314	-2.21596	0.00546389	0.0526697
ENSG00000171044.11	XKR6	0.512093	4.97415	4.01311	-2.21599	0.00546409	0.0526697
ENSG00000135740.17	SLC9A5	0.808255	3.03547	4.01281	-2.21639	0.00546611	0.0526697
ENSG00000237036.5	ZEB1-AS1	0.429589	4.01649	4.01106	-2.21869	0.00547803	0.0527529
ENSG00000130208.9	APOC1	-1.15628	1.21606	-4.00994	-2.22015	0.00548561	0.0527529
ENSG00000167549.18	CORO6	0.948144	2.5746	4.00992	-2.22019	0.00548579	0.0527529
ENSG00000107829.15	FBXW4	-0.661402	4.3654	-4.00981	-2.22033	0.00548651	0.0527529
ENSG00000112531.17	QKI	-0.636531	7.95246	-4.00936	-2.22091	0.00548955	0.0527538
ENSG00000143315.8	PIGM	0.427051	5.39296	4.00782	-2.22294	0.00550006	0.0528265
ENSG00000177098.8	SCN4B	-1.40131	3.03481	-4.00562	-2.22583	0.00551514	0.05292
ENSG00000198597.9	ZNF536	-0.482512	6.15914	-4.0052	-2.22639	0.00551806	0.05292
ENSG00000272163.1	AF106564.1	0.572384	4.44287	4.00483	-2.22687	0.00552057	0.05292
ENSG00000214530.9	STARD10	0.765946	4.7635	4.00468	-2.22707	0.0055216	0.05292
ENSG00000255495.1	AC145124.1	0.687151	3.27134	4.00331	-2.22887	0.00553097	0.0529815
ENSG00000128283.7	CDC42EP1	-1.07994	4.06902	-4.00066	-2.23236	0.00554928	0.0531139
ENSG00000136213.10	CHST12	0.457212	5.68108	4.00003	-2.23318	0.00555358	0.0531139
ENSG00000048342.16	CC2D2A	-0.496098	5.04628	-4.00002	-2.2332	0.00555368	0.0531139
ENSG00000113494.17	PRLR	0.84038	2.90451	3.99831	-2.23545	0.00556548	0.0531984
ENSG00000177692.11	DNAJC28	0.740162	1.82565	3.99554	-2.23909	0.0055847	0.053251
ENSG00000171612.7	SLC25A33	0.516408	4.77415	3.99542	-2.23926	0.00558555	0.053251
ENSG00000122378.14	PRXL2A	0.42596	6.98327	3.99443	-2.24056	0.00559244	0.053251
ENSG00000115525.18	ST3GAL5	0.406627	5.6947	3.9942	-2.24086	0.00559403	0.053251
ENSG00000279108.1	AC008537.3	0.714649	1.14235	3.99419	-2.24087	0.00559409	0.053251
ENSG00000169169.14	CPT1C	-0.438841	5.56889	-3.99396	-2.24118	0.0055957	0.053251
ENSG00000279207.1	AC015813.6	0.440176	4.97979	3.9938	-2.24139	0.00559684	0.053251
ENSG00000196646.12	ZNF136	-0.407592	3.83961	-3.99375	-2.24145	0.00559714	0.053251
ENSG00000123992.19	DNPEP	0.430604	4.18677	3.99332	-2.24201	0.00560014	0.053251
ENSG00000100031.19	GGT1	1.44472	1.14628	3.99296	-2.24249	0.00560264	0.053251
ENSG00000261360.1	AC010491.1	0.662106	1.03921	3.99236	-2.24328	0.00560684	0.053251
ENSG00000241560.7	ZBTB20-AS1	-0.439669	3.58183	-3.99197	-2.2438	0.00560958	0.053251
ENSG00000204856.12	FAM216A	0.48329	3.38074	3.99197	-2.2438	0.00560959	0.053251
ENSG00000180543.5	TSPYL5	0.63954	5.86	3.98896	-2.24776	0.00563063	0.0534225
ENSG00000132716.18	DCAF8	-0.393333	6.3053	-3.98628	-2.25129	0.00564944	0.0535494
ENSG00000110002.16	VWA5A	0.664473	5.62931	3.9862	-2.25139	0.00564999	0.0535494
ENSG00000225968.7	ELFN1	0.655638	5.73523	3.98416	-2.25408	0.00566439	0.0536304
ENSG00000173706.14	HEG1	-0.698829	6.50829	-3.98414	-2.2541	0.00566451	0.0536304
ENSG00000168743.12	NPNT	1.35955	3.55394	3.9822	-2.25667	0.00567827	0.0537324
ENSG00000204387.14	SNHG32	-0.633135	4.67369	-3.98101	-2.25824	0.00568668	0.0537605
ENSG00000164082.15	GRM2	-0.510124	3.51162	-3.98093	-2.25834	0.00568725	0.0537605
ENSG00000088756.12	ARHGAP28	0.457153	4.80185	3.97633	-2.2644	0.00571993	0.054041
ENSG00000006756.16	ARSD	-0.746102	4.95333	-3.97478	-2.26645	0.00573099	0.0540909
ENSG00000116199.12	FAM20B	0.439308	6.65911	3.97475	-2.26649	0.00573124	0.0540909
ENSG00000172292.14	CERS6	0.440779	7.62066	3.97196	-2.27017	0.00575122	0.0542508
ENSG00000181409.14	AATK	-0.592503	4.65646	-3.97117	-2.27122	0.00575689	0.0542758
ENSG00000140416.21	TPM1	-0.517575	6.78233	-3.97015	-2.27256	0.00576421	0.0543163
ENSG00000165688.12	PMPCA	-0.412472	5.15489	-3.96864	-2.27455	0.00577506	0.0543899
ENSG00000024422.12	EHD2	1.03611	2.1948	3.96815	-2.2752	0.00577861	0.0543947
ENSG00000100068.13	LRP5L	0.423498	2.7796	3.9676	-2.27593	0.00578259	0.0544037
ENSG00000136895.19	GARNL3	-0.524367	4.97546	-3.96684	-2.27693	0.0057881	0.0544269
ENSG00000151612.18	ZNF827	-0.559175	6.47387	-3.96468	-2.27978	0.00580369	0.054545
ENSG00000021488.13	SLC7A9	0.746266	0.472276	3.96353	-2.2813	0.00581205	0.0545949
ENSG00000107249.23	GLIS3	-0.507322	5.9195	-3.96282	-2.28224	0.00581718	0.0546102
ENSG00000171962.18	DRC3	-0.502213	3.98263	-3.96196	-2.28338	0.00582346	0.0546102
ENSG00000144893.12	MED12L	0.574759	5.61159	3.96128	-2.28427	0.0058284	0.0546102
ENSG00000171793.16	CTPS1	-0.485913	5.53995	-3.96062	-2.28515	0.00583326	0.0546102
ENSG00000111199.10	TRPV4	-2.26245	2.57743	-3.95996	-2.28602	0.00583805	0.0546102
ENSG00000136144.12	RCBTB1	0.38053	6.06582	3.9598	-2.28623	0.0058392	0.0546102
ENSG00000172183.15	ISG20	0.893864	0.877263	3.95959	-2.28651	0.00584072	0.0546102
ENSG00000153208.17	MERTK	0.671965	3.37046	3.95943	-2.28672	0.00584188	0.0546102
ENSG00000165443.12	PHYHIPL	0.466402	6.15757	3.95859	-2.28783	0.00584804	0.0546102
ENSG00000215452.5	ZNF663P	0.874277	1.13167	3.9583	-2.28821	0.00585015	0.0546102
ENSG00000248858.7	AC104211.1	0.541415	1.47916	3.95819	-2.28836	0.00585099	0.0546102
ENSG00000132600.16	PRMT7	-0.426069	5.01685	-3.95794	-2.2887	0.00585282	0.0546102
ENSG00000224531.6	SMIM13	0.472079	6.34053	3.95787	-2.28878	0.00585327	0.0546102
ENSG00000244879.8	GABPB1-AS1	-0.518484	6.36566	-3.95743	-2.28937	0.00585656	0.0546125
ENSG00000197550.3	AL359955.1	-0.972256	1.71317	-3.95625	-2.29092	0.00586515	0.0546641
ENSG00000142173.15	COL6A2	0.663797	7.7702	3.95577	-2.29155	0.00586866	0.0546684
ENSG00000138386.17	NAB1	0.375078	5.53141	3.95486	-2.29276	0.00587535	0.0547024
ENSG00000217165.1	ANKRD18EP	0.883775	2.4961	3.9536	-2.29443	0.00588465	0.0547605
ENSG00000180787.6	ZFP3	0.615173	3.73133	3.95288	-2.29538	0.00588991	0.0547811
ENSG00000259417.3	CTXND1	-1.35362	1.90723	-3.9521	-2.29641	0.00589565	0.054806
ENSG00000178878.12	APOLD1	0.616637	4.16669	3.95143	-2.29729	0.00590059	0.0548236
ENSG00000154175.17	ABI3BP	1.0503	2.03039	3.95065	-2.29834	0.00590641	0.0548492
ENSG00000172197.11	MBOAT1	-0.994029	1.86211	-3.94979	-2.29947	0.00591277	0.0548798
ENSG00000092841.18	MYL6	-0.536133	7.04322	-3.94814	-2.30165	0.00592497	0.0549331
ENSG00000144504.15	ANKMY1	-0.621719	3.29963	-3.94804	-2.30179	0.00592573	0.0549331
ENSG00000174842.17	GLMN	-0.435301	3.25303	-3.94733	-2.30272	0.00593095	0.0549331
ENSG00000185361.9	TNFAIP8L1	0.512078	4.45216	3.94713	-2.30299	0.00593249	0.0549331
ENSG00000258818.4	RNASE4	0.870374	1.4164	3.94695	-2.30323	0.00593383	0.0549331
ENSG00000143507.18	DUSP10	0.887403	2.62831	3.94574	-2.30483	0.00594281	0.0549879
ENSG00000162600.12	OMA1	0.604512	3.64676	3.94343	-2.30789	0.00596003	0.0550937
ENSG00000168036.18	CTNNB1	-0.401359	9.13518	-3.94338	-2.30796	0.00596039	0.0550937
ENSG00000165730.16	STOX1	-0.673269	2.73814	-3.93944	-2.31318	0.00598988	0.0553378
ENSG00000236287.8	ZBED5	-0.414947	6.03317	-3.93762	-2.31558	0.0060035	0.0554306
ENSG00000270171.1	AL359881.3	0.59174	2.80623	3.93728	-2.31604	0.00600612	0.0554306
ENSG00000131828.14	PDHA1	0.439426	5.73946	3.93404	-2.32032	0.00603052	0.0556272
ENSG00000117598.13	PLPPR5	0.519627	3.54015	3.93297	-2.32174	0.00603862	0.0556733
ENSG00000235381.1	AL596202.1	0.503678	2.88216	3.93113	-2.32418	0.00605257	0.0557732
ENSG00000132423.12	COQ3	0.711172	2.18466	3.93067	-2.32479	0.00605605	0.0557766
ENSG00000116962.15	NID1	-1.32881	5.82006	-3.92993	-2.32578	0.0060617	0.0557943
ENSG00000182791.5	CCDC87	0.632423	1.21145	3.9296	-2.32621	0.00606419	0.0557943
ENSG00000174948.6	GPR149	-0.745502	1.088	-3.92839	-2.32782	0.00607343	0.0558506
ENSG00000146242.8	TPBG	-0.732376	8.1649	-3.9266	-2.33019	0.00608702	0.0559469
ENSG00000285230.2	RALY-AS1	0.390957	2.44739	3.92531	-2.3319	0.00609691	0.0559958
ENSG00000135976.19	ANKRD36	-0.461082	7.17364	-3.92509	-2.33219	0.00609859	0.0559958
ENSG00000007866.21	TEAD3	0.730408	3.92331	3.92412	-2.33348	0.00610601	0.0560353
ENSG00000128534.8	LSM8	0.401028	6.52677	3.92174	-2.33664	0.00612431	0.056173
ENSG00000163378.14	EOGT	-0.592327	2.0525	-3.92135	-2.33715	0.00612727	0.056173
ENSG00000136237.19	RAPGEF5	0.738583	5.67849	3.92032	-2.33853	0.00613524	0.0562091
ENSG00000204792.2	LINC01291	-0.949391	0.958295	-3.92003	-2.33892	0.00613749	0.0562091
ENSG00000286931.1	AL136419.3	0.546918	1.46493	3.91959	-2.33949	0.00614081	0.0562109
ENSG00000185324.22	CDK10	-0.568018	5.33022	-3.91911	-2.34013	0.00614456	0.0562165
ENSG00000102316.17	MAGED2	-0.521272	7.7097	-3.91675	-2.34327	0.0061628	0.0563546
ENSG00000138399.18	FASTKD1	0.500506	5.28099	3.91612	-2.34411	0.00616769	0.0563706
ENSG00000102924.12	CBLN1	0.78023	6.61493	3.91444	-2.34634	0.00618071	0.0564327
ENSG00000055163.20	CYFIP2	0.447301	8.18212	3.91387	-2.34709	0.00618514	0.0564327
ENSG00000219200.11	RNASEK	0.585971	5.02568	3.91353	-2.34754	0.00618779	0.0564327
ENSG00000038427.16	VCAN	-0.788978	9.17573	-3.91337	-2.34775	0.00618899	0.0564327
ENSG00000221995.5	TIAF1	0.588917	4.10571	3.91318	-2.34801	0.00619052	0.0564327
ENSG00000151834.15	GABRA2	0.625703	3.99382	3.91281	-2.3485	0.00619337	0.0564327
ENSG00000167552.14	TUBA1A	-0.429048	11.6644	-3.90952	-2.35286	0.006219	0.0566374
ENSG00000130590.14	SAMD10	-0.554836	3.83481	-3.90774	-2.35524	0.006233	0.0567103
ENSG00000230327.1	MTCO1P42	0.435511	0.813084	3.9073	-2.35582	0.00623643	0.0567103
ENSG00000116273.6	PHF13	0.395473	4.86866	3.90729	-2.35583	0.00623649	0.0567103
ENSG00000104635.14	SLC39A14	0.595577	5.23064	3.90614	-2.35736	0.00624552	0.0567637
ENSG00000172005.11	MAL	-0.774148	3.69865	-3.90494	-2.35896	0.00625498	0.0568208
ENSG00000169129.15	AFAP1L2	-1.07693	5.04246	-3.90414	-2.36003	0.00626129	0.0568493
ENSG00000176920.13	FUT2	0.743194	2.76102	3.9034	-2.36101	0.00626711	0.0568695
ENSG00000243978.8	RTL9	0.78504	2.10074	3.90266	-2.36199	0.00627294	0.0568695
ENSG00000204301.6	NOTCH4	-0.707719	2.19173	-3.90265	-2.36201	0.00627303	0.0568695
ENSG00000242268.3	LINC02082	0.48613	2.08716	3.90148	-2.36356	0.00628223	0.056915
ENSG00000278012.1	AL031658.2	1.03698	2.06311	3.90085	-2.3644	0.00628722	0.056915
ENSG00000181350.12	LRRC75A	0.573885	4.56069	3.90081	-2.36445	0.00628756	0.056915
ENSG00000185669.6	SNAI3	0.39321	2.35746	3.9004	-2.36499	0.00629077	0.0569153
ENSG00000146729.10	NIPSNAP2	-0.490758	5.54311	-3.89971	-2.36592	0.00629628	0.0569364
ENSG00000285971.1	AC023095.1	-0.85602	0.95521	-3.89888	-2.36702	0.00630283	0.0569508
ENSG00000258811.1	AL583810.2	0.647714	0.776717	3.8987	-2.36725	0.00630423	0.0569508
ENSG00000113391.19	FAM172A	0.550005	5.65011	3.89782	-2.36843	0.00631125	0.0569855
ENSG00000163081.3	CCDC140	-1.51186	1.65534	-3.89697	-2.36956	0.00631803	0.0569874
ENSG00000071537.14	SEL1L	0.399956	6.95343	3.89655	-2.37012	0.00632138	0.0569874
ENSG00000116001.16	TIA1	-0.408822	7.3306	-3.89585	-2.37105	0.00632691	0.0569874
ENSG00000284959.2	AC007262.2	0.697267	2.30569	3.8958	-2.37112	0.00632733	0.0569874
ENSG00000116157.6	GPX7	-0.786314	4.03841	-3.8958	-2.37112	0.00632735	0.0569874
ENSG00000078114.18	NEBL	0.739134	6.28174	3.89479	-2.37246	0.00633536	0.057031
ENSG00000099875.14	MKNK2	-0.510927	6.16695	-3.89229	-2.37579	0.00635533	0.057182
ENSG00000175600.15	SUGCT	0.725985	1.48251	3.8916	-2.37671	0.00636088	0.0571979
ENSG00000177133.11	PRDM16-DT	-1.35624	4.19618	-3.89128	-2.37714	0.00636348	0.0571979
ENSG00000145819.18	ARHGAP26	0.460481	5.96573	3.89032	-2.37842	0.00637119	0.0572386
ENSG00000282961.1	PRNCR1	-1.03214	3.3934	-3.88934	-2.37972	0.00637901	0.0572507
ENSG00000115474.7	KCNJ13	-0.734013	3.63494	-3.88919	-2.37991	0.0063802	0.0572507
ENSG00000118518.15	RNF146	-0.408842	5.5157	-3.88837	-2.38102	0.00638687	0.0572507
[truncated: 15,933 more rows]

## Sheet: Shared VPA DEGs
Ensembl gene ID	Gene symbol	log2FC(U1M)	Padj (U1M)	log2FC(U2F)	Padj (U2F)	ASD organoid DEGs(day 31)（Mariani et al., Cell, 2015）		VPA organoid DEGs (Cui et al., Microsystems & Nanoengineering, 2020)		PsychENCODE ASD brain DEGs (Gandal et al., Science, 2018)		PsychENCODE ASD modules (Gandal et al., Science, 2018)	SFARI ASD genes
						P=8.23E-04	log2FC	P=1.88E-39	log2FC	P=1.24E-04	log2FC		P=3.02E-03
ENSG00000121207.12	LRAT	2.85164	0.00233383	2.98442	0.00230524	#N/A		LRAT	2.76013	#N/A		geneM3	#N/A
ENSG00000187554.14	TLR5	2.50565	0.000511511	1.94881	0.00255123	#N/A		TLR5	1.10314	#N/A		geneM6	#N/A
ENSG00000174749.6	FAM241A	2.55982	0.00377225	2.66286	0.00255123	#N/A		#N/A	#N/A	#N/A		#N/A	#N/A
ENSG00000177663.13	IL17RA	1.94817	0.00212729	2.01325	0.00255123	#N/A		IL17RA	0.949007	#N/A		geneM6	#N/A
ENSG00000145198.14	VWA5B2	2.79021	0.00126559	2.0051	0.00255123	VWA5B2	1.75148	#N/A	#N/A	#N/A		geneM8	#N/A
ENSG00000152669.9	CCNO	-3.03648	0.00808883	-2.87986	0.00255123	#N/A		CCNO	-1.23949	#N/A		geneM1	#N/A
ENSG00000189410.12	SH2D5	2.04994	0.00140106	2.22325	0.00255123	#N/A		#N/A	#N/A	#N/A		geneM1	#N/A
ENSG00000140511.11	HAPLN3	1.84848	0.00235457	1.9714	0.00255123	#N/A		HAPLN3	0.70703	#N/A		geneM5	#N/A
ENSG00000166501.14	PRKCB	1.80617	0.00156415	1.88957	0.00255123	PRKCB	1.6911	PRKCB	1.96454	PRKCB	-0.146036	geneM1	PRKCB
ENSG00000141934.10	PLPP2	2.88888	0.00106911	2.65569	0.0025518	#N/A		PLPP2	2.38835	#N/A		#N/A	#N/A
ENSG00000012171.20	SEMA3B	-1.40561	0.00898195	-2.58413	0.00316372	#N/A		#N/A	#N/A	#N/A		geneM2	#N/A
ENSG00000273604.2	EPOP	2.17766	0.00156415	2.3089	0.00316372	#N/A		#N/A	#N/A	#N/A		#N/A	#N/A
ENSG00000121905.10	HPCA	2.00592	0.00185874	2.26377	0.00332852	#N/A		HPCA	0.529169	#N/A		geneM1	#N/A
ENSG00000163071.11	SPATA18	-2.59056	0.00667342	-1.89221	0.00332852	#N/A		SPATA18	-1.07613	#N/A		#N/A	#N/A
ENSG00000116661.11	FBXO2	2.07873	0.00101844	1.63794	0.00332852	#N/A		FBXO2	1.55956	#N/A		#N/A	#N/A
ENSG00000234745.11	HLA-B	3.02129	0.000377787	3.05561	0.00332852	#N/A		HLA-B	1.83597	HLA-B	0.486083	geneM6	HLA-B
ENSG00000176840.12	MIR7-3HG	1.37739	0.0365034	1.64187	0.00335481	#N/A		#N/A	#N/A	#N/A		geneM1	#N/A
ENSG00000133863.8	TEX15	2.08724	0.00743049	1.98737	0.0034589	TEX15	1.03049	TEX15	1.91873	#N/A		geneM3	#N/A
ENSG00000258584.2	FAM181A-AS1	-1.79446	0.00871566	-2.01971	0.0034589	#N/A		#N/A	#N/A	#N/A		geneM3	#N/A
ENSG00000181378.14	CFAP65	-1.79134	0.0206434	-1.4956	0.0034589	#N/A		CFAP65	-0.565256	#N/A		#N/A	#N/A
ENSG00000130270.16	ATP8B3	2.82667	0.00238991	2.76837	0.0034589	#N/A		ATP8B3	1.53817	#N/A		#N/A	#N/A
ENSG00000197943.10	PLCG2	2.25962	0.00129779	1.67704	0.0034589	#N/A		PLCG2	0.725757	#N/A		geneM6	#N/A
ENSG00000180071.20	ANKRD18A	2.18679	0.00487364	2.20259	0.0121826	#N/A		ANKRD18A	0.637118	#N/A		geneM2	#N/A
ENSG00000125355.15	TMEM255A	2.24767	0.00506891	2.12354	0.0034589	#N/A		TMEM255A	0.692616	TMEM255A	0.258782	#N/A	#N/A
ENSG00000157613.11	CREB3L1	2.06656	0.00384433	2.20403	0.0034589	#N/A		CREB3L1	0.728024	#N/A		geneM2	#N/A
ENSG00000206337.11	HCP5	1.44869	0.00902065	2.55926	0.0034589	#N/A		#N/A	#N/A	#N/A		geneM6	#N/A
ENSG00000155886.11	SLC24A2	2.08263	0.00308749	2.44782	0.0034589	SLC24A2	1.18859	SLC24A2	0.482748	SLC24A2	-0.278122	geneM2	SLC24A2
ENSG00000121690.11	DEPDC7	0.922617	0.00667342	1.38806	0.0034589	#N/A		DEPDC7	0.989149	#N/A		geneM2	#N/A
ENSG00000175984.15	DENND2C	1.92344	0.00156415	1.49053	0.0034589	#N/A		#N/A	#N/A	#N/A		#N/A	#N/A
ENSG00000173208.4	ABCD2	1.83923	0.0153717	2.34955	0.00364341	#N/A		ABCD2	0.857955	#N/A		geneM3	#N/A
ENSG00000147082.17	CCNB3	1.7602	0.00126559	1.79793	0.00398207	#N/A		CCNB3	1.42522	#N/A		geneM4	#N/A
ENSG00000144959.10	NCEH1	1.29394	0.00759602	1.69057	0.00406244	#N/A		NCEH1	0.919984	#N/A		geneM1	#N/A
ENSG00000229191.1	AL358473.1	1.89915	0.00145174	2.05269	0.00406244	#N/A		#N/A	#N/A	#N/A		#N/A	#N/A
ENSG00000105289.15	TJP3	3.06206	0.00185874	3.29411	0.00406244	#N/A		TJP3	2.10097	TJP3	0.798697	#N/A	#N/A
ENSG00000117280.13	RAB29	1.93541	0.00106911	1.51181	0.00406244	#N/A		RAB29	2.32019	#N/A		#N/A	#N/A
ENSG00000168237.18	GLYCTK	-2.28087	0.00271892	-2.08057	0.00429184	#N/A		#N/A	#N/A	#N/A		geneM4	#N/A
ENSG00000248485.2	PCP4L1	2.97607	0.00765748	2.46376	0.00429184	PCP4L1	1.13548	PCP4L1	2.05213	#N/A		geneM23	#N/A
ENSG00000225345.3	SNX18P3	2.35861	0.00171717	1.78905	0.00429184	#N/A		#N/A	#N/A	#N/A		geneM2	#N/A
ENSG00000116985.12	BMP8B	1.37705	0.00230677	1.37225	0.00429184	#N/A		BMP8B	1.15345	#N/A		geneM2	#N/A
ENSG00000160307.10	S100B	-2.33494	0.0141696	-3.28912	0.00429184	#N/A		S100B	1.7318	#N/A		geneM3	#N/A
ENSG00000162817.7	C1orf115	1.4057	0.00509702	1.7903	0.00431033	#N/A		C1orf115	2.18434	#N/A		geneM1	#N/A
ENSG00000158220.14	ESYT3	1.42259	0.0087925	1.33384	0.00437958	#N/A		ESYT3	1.82706	#N/A		geneM1	#N/A
ENSG00000168490.14	PHYHIP	0.920905	0.00899816	1.329	0.00487815	PHYHIP	1.42725	PHYHIP	0.892156	#N/A		geneM1	#N/A
ENSG00000169744.13	LDB2	0.704025	0.0178702	1.25701	0.00493171	#N/A		LDB2	1.51227	#N/A		geneM1	#N/A
ENSG00000120088.14	CRHR1	1.68635	0.00391215	1.54165	0.00503202	CRHR1	0.748752	CRHR1	2.05635	#N/A		geneM8	#N/A
ENSG00000134376.16	CRB1	2.02696	0.0258535	2.7859	0.00511081	CRB1	1.42059	CRB1	1.07797	#N/A		geneM3	#N/A
ENSG00000152527.14	PLEKHH2	1.78313	0.0101136	1.56111	0.00513105	#N/A		PLEKHH2	2.62899	#N/A		#N/A	#N/A
ENSG00000158813.18	EDA	2.07384	0.00145174	1.44227	0.00513105	#N/A		EDA	1.19156	EDA	0.231513	#N/A	#N/A
ENSG00000204525.16	HLA-C	2.90831	0.00106911	2.69948	0.00513105	#N/A		HLA-C	1.67873	#N/A		#N/A	#N/A
ENSG00000157856.12	DRC1	-2.08616	0.0111609	-2.06569	0.00513105	#N/A		DRC1	-1.62614	#N/A		#N/A	#N/A
ENSG00000126583.11	PRKCG	1.6318	0.00346605	2.38793	0.00513105	PRKCG	1.20268	PRKCG	1.22655	#N/A		#N/A	#N/A
ENSG00000134873.10	CLDN10	2.2745	0.00667342	2.28936	0.00513105	#N/A		CLDN10	3.24838	#N/A		geneM3	#N/A
ENSG00000116396.14	KCNC4	1.68947	0.00139368	1.27517	0.00513105	#N/A		KCNC4	1.08822	#N/A		#N/A	#N/A
ENSG00000112796.10	ENPP5	1.95302	0.00126559	1.64867	0.00513105	#N/A		ENPP5	1.78155	#N/A		geneM1	#N/A
ENSG00000170379.20	TCAF2	2.13938	0.00327142	1.83317	0.00513105	#N/A		TCAF2	0.464595	#N/A		#N/A	#N/A
ENSG00000154080.14	CHST9	1.27184	0.0117533	1.07871	0.00513105	#N/A		CHST9	1.36419	#N/A		#N/A	#N/A
ENSG00000101445.10	PPP1R16B	2.13748	0.00106911	1.17863	0.00513105	PPP1R16B	1.67485	#N/A	#N/A	#N/A		geneM1	#N/A
ENSG00000007314.12	SCN4A	2.48498	0.0122626	2.09251	0.00513105	#N/A		SCN4A	0.955891	#N/A		#N/A	SCN4A
ENSG00000111816.8	FRK	3.36679	0.00236113	2.77078	0.00513105	FRK	-1.80443	#N/A	#N/A	#N/A		geneM2	FRK
ENSG00000087266.17	SH3BP2	-0.875252	0.00379576	-1.00476	0.00513105	#N/A		SH3BP2	-0.811341	#N/A		geneM3	#N/A
ENSG00000146054.18	TRIM7	2.45088	0.00899816	1.95616	0.00513105	TRIM7	1.8044	#N/A	#N/A	#N/A		#N/A	#N/A
ENSG00000196843.16	ARID5A	1.09892	0.00812033	1.23935	0.00513105	#N/A		ARID5A	0.723175	#N/A		geneM5	#N/A
ENSG00000165061.15	ZMAT4	1.49472	0.0124308	1.69856	0.00513105	ZMAT4	1.49552	#N/A	#N/A	#N/A		geneM1	#N/A
ENSG00000198753.12	PLXNB3	-1.87941	0.00515092	-2.39879	0.00513105	PLXNB3	1.07553	#N/A	#N/A	#N/A		geneM2	#N/A
ENSG00000042781.13	USH2A	1.7355	0.0122626	2.08449	0.00513105	#N/A		USH2A	1.21901	#N/A		geneM1	USH2A
ENSG00000180440.4	SERTM1	1.54057	0.0380209	1.60334	0.00513105	#N/A		SERTM1	-0.818538	#N/A		#N/A	#N/A
ENSG00000137261.14	KIAA0319	1.21407	0.00452013	1.20182	0.00513105	#N/A		KIAA0319	0.506472	#N/A		#N/A	#N/A
ENSG00000132970.14	WASF3	0.733874	0.00507464	0.981513	0.00529831	#N/A		#N/A	#N/A	#N/A		geneM3	#N/A
ENSG00000161714.12	PLCD3	1.39208	0.00531337	1.4543	0.00547768	#N/A		PLCD3	0.983003	#N/A		geneM3	#N/A
ENSG00000139219.19	COL2A1	-1.10509	0.0157524	-1.29132	0.00547768	COL2A1	-1.08951	#N/A	#N/A	#N/A		#N/A	#N/A
ENSG00000147231.14	RADX	1.49775	0.00308749	2.00536	0.00586173	#N/A		#N/A	#N/A	#N/A		#N/A	#N/A
ENSG00000149328.14	GLB1L2	0.998981	0.00704988	0.993452	0.00590774	GLB1L2	1.37635	GLB1L2	0.999874	#N/A		#N/A	#N/A
ENSG00000150510.16	FAM124A	0.690543	0.0137054	1.028	0.00599392	FAM124A	1.17971	FAM124A	1.16432	#N/A		geneM2	#N/A
ENSG00000006047.13	YBX2	2.78755	0.0010368	2.68281	0.00599392	YBX2	1.24959	YBX2	2.38473	#N/A		#N/A	#N/A
ENSG00000124243.17	BCAS4	0.83392	0.00866893	1.30741	0.00599392	#N/A		BCAS4	1.36695	#N/A		#N/A	#N/A
ENSG00000128165.9	ADM2	1.37346	0.005237	1.48431	0.00599392	#N/A		ADM2	0.356778	#N/A		#N/A	#N/A
ENSG00000129255.16	MPDU1	-1.10623	0.00285058	-1.01288	0.00599392	#N/A		MPDU1	-0.674771	#N/A		geneM4	#N/A
ENSG00000108984.15	MAP2K6	0.986879	0.00390399	1.03649	0.00599392	#N/A		#N/A	#N/A	#N/A		#N/A	#N/A
ENSG00000111885.7	MAN1A1	1.07012	0.007488	1.03891	0.00612044	MAN1A1	-1.06475	MAN1A1	1.0901	#N/A		#N/A	#N/A
ENSG00000129654.8	FOXJ1	-1.63924	0.0199491	-1.45464	0.00612044	#N/A		#N/A	#N/A	FOXJ1	0.730746	geneM3	#N/A
ENSG00000133069.17	TMCC2	1.16864	0.00327362	1.17091	0.00612044	TMCC2	1.02897	#N/A	#N/A	#N/A		geneM2	#N/A
ENSG00000075429.8	CACNG5	1.82501	0.00106911	1.88823	0.00615783	CACNG5	2.46023	#N/A	#N/A	#N/A		geneM4	#N/A
ENSG00000181856.15	SLC2A4	1.99707	0.00159465	1.86953	0.00615783	#N/A		SLC2A4	0.799761	SLC2A4	0.413972	geneM3	#N/A
ENSG00000158457.6	TSPAN33	1.29317	0.0150108	1.15666	0.00615783	#N/A		TSPAN33	0.945976	#N/A		#N/A	#N/A
ENSG00000112561.18	TFEB	2.33522	0.00145879	2.28824	0.00615783	#N/A		TFEB	3.69919	#N/A		geneM2	#N/A
ENSG00000143502.15	SUSD4	2.23951	0.00530844	1.22362	0.00615783	SUSD4	1.21512	SUSD4	1.06989	#N/A		geneM1	#N/A
ENSG00000184261.4	KCNK12	0.786168	0.0125943	1.07263	0.00615783	#N/A		KCNK12	1.41484	#N/A		#N/A	#N/A
ENSG00000120049.19	KCNIP2	1.71132	0.00530844	1.30026	0.00615783	KCNIP2	0.853419	KCNIP2	0.540022	#N/A		geneM31	#N/A
ENSG00000135253.13	KCP	1.71172	0.00171717	0.981589	0.00615783	#N/A		KCP	0.978013	#N/A		#N/A	#N/A
ENSG00000100292.17	HMOX1	0.955577	0.0471013	1.45306	0.00615783	#N/A		HMOX1	0.925284	HMOX1	0.657581	geneM6	#N/A
ENSG00000197106.7	SLC6A17	2.00477	0.0111507	1.59106	0.00615783	SLC6A17	1.12945	#N/A	#N/A	#N/A		geneM1	#N/A
ENSG00000163864.17	NMNAT3	1.1382	0.00171717	1.02418	0.00615783	#N/A		NMNAT3	1.82072	#N/A		#N/A	#N/A
ENSG00000132434.9	LANCL2	-1.36231	0.00593848	-1.30411	0.00615783	#N/A		LANCL2	-1.15538	#N/A		#N/A	#N/A
ENSG00000141294.10	LRRC46	-2.03394	0.0142714	-1.64516	0.00617921	#N/A		LRRC46	-1.04525	#N/A		#N/A	#N/A
ENSG00000145864.12	GABRB2	2.61401	0.0106552	1.61573	0.00617921	GABRB2	3.2413	GABRB2	2.11873	GABRB2	-0.139853	geneM1	#N/A
ENSG00000110660.15	SLC35F2	1.4422	0.00495063	1.23197	0.00627543	SLC35F2	-1.04957	SLC35F2	1.80356	#N/A		#N/A	#N/A
ENSG00000231721.7	LINC-PINT	1.11054	0.0219305	1.09511	0.00628426	#N/A		#N/A	#N/A	#N/A		#N/A	#N/A
ENSG00000143162.9	CREG1	1.08317	0.0136375	1.3844	0.00628426	#N/A		CREG1	0.364392	#N/A		geneM6	#N/A
ENSG00000213085.10	CFAP45	-1.89228	0.0234616	-2.32363	0.00635261	#N/A		CFAP45	-1.04804	#N/A		#N/A	#N/A
ENSG00000150054.18	MPP7	1.1295	0.00503881	1.18898	0.00635261	#N/A		MPP7	0.425267	#N/A		geneM1	#N/A
ENSG00000166342.19	NETO1	1.96607	0.00212729	1.62316	0.00636123	#N/A		NETO1	1.97824	#N/A		geneM1	#N/A
ENSG00000095383.20	TBC1D2	0.978534	0.0215157	1.14515	0.00647568	#N/A		TBC1D2	0.365634	#N/A		geneM2	#N/A
ENSG00000105559.12	PLEKHA4	-2.35055	0.00645637	-2.38488	0.00649012	#N/A		PLEKHA4	-1.68458	PLEKHA4	0.594565	geneM5	#N/A
ENSG00000134533.6	RERG	1.79443	0.00769805	1.43527	0.00650949	#N/A		RERG	0.481037	#N/A		geneM3	#N/A
ENSG00000198624.13	CCDC69	1.82127	0.0119301	1.54683	0.00662843	CCDC69	-1.64177	CCDC69	-0.340609	#N/A		#N/A	#N/A
ENSG00000144285.21	SCN1A	2.08154	0.00340716	1.40893	0.00668989	SCN1A	2.0514	SCN1A	2.51945	SCN1A	-0.264083	geneM1	SCN1A
ENSG00000233922.3	LINC01694	2.3796	0.00144234	1.78569	0.00668989	#N/A		#N/A	#N/A	#N/A		#N/A	#N/A
ENSG00000136161.12	RCBTB2	-1.25487	0.00598243	-1.14789	0.00668989	#N/A		RCBTB2	-0.852683	#N/A		geneM2	#N/A
ENSG00000144821.10	MYH15	1.07703	0.0231807	2.33657	0.00678026	#N/A		#N/A	#N/A	#N/A		geneM4	#N/A
ENSG00000099812.9	MISP	1.2478	0.00171717	1.05982	0.00678514	#N/A		#N/A	#N/A	#N/A		#N/A	#N/A
ENSG00000146013.11	GFRA3	-3.26862	0.00257607	-3.74127	0.00689797	#N/A		GFRA3	-0.49743	#N/A		#N/A	#N/A
ENSG00000007174.18	DNAH9	-1.91747	0.0351368	-1.55836	0.00717622	#N/A		DNAH9	-0.993118	#N/A		geneM1	#N/A
ENSG00000179331.3	RAB39A	0.815538	0.0119559	1.05101	0.00742358	#N/A		#N/A	#N/A	RAB39A	0.296362	geneM10	#N/A
ENSG00000044090.8	CUL7	-0.911461	0.00340716	-0.976849	0.00746387	#N/A		CUL7	-0.839925	#N/A		#N/A	CUL7
ENSG00000105131.8	EPHX3	0.941609	0.00233383	1.08625	0.00760659	#N/A		EPHX3	1.70389	#N/A		#N/A	#N/A
ENSG00000168056.16	LTBP3	-0.801316	0.00888524	-1.13823	0.00772188	#N/A		LTBP3	-0.635344	#N/A		geneM3	#N/A
ENSG00000180269.7	GPR139	1.61869	0.0194085	1.29675	0.00772188	GPR139	2.03332	GPR139	2.34163	#N/A		#N/A	#N/A
ENSG00000163536.12	SERPINI1	2.17277	0.00899816	1.58141	0.00774202	#N/A		SERPINI1	1.3449	#N/A		geneM1	#N/A
ENSG00000259207.7	ITGB3	-1.19952	0.0181618	-3.10613	0.00774202	#N/A		ITGB3	-1.50386	ITGB3	0.527491	geneM5	ITGB3
ENSG00000259075.6	POC1B-GALNT4	1.39623	0.0148154	1.59122	0.00788681	#N/A		#N/A	#N/A	#N/A		#N/A	#N/A
ENSG00000101187.16	SLCO4A1	1.13021	0.0190129	1.29993	0.00814089	#N/A		SLCO4A1	0.515664	#N/A		geneM5	#N/A
ENSG00000182310.14	SPACA6	-0.66004	0.0222331	-1.01697	0.00814089	#N/A		#N/A	#N/A	#N/A		#N/A	#N/A
ENSG00000058335.15	RASGRF1	3.14671	0.00217186	2.74928	0.00814089	RASGRF1	1.96774	RASGRF1	1.98868	RASGRF1	-0.160416	geneM2	#N/A
ENSG00000205084.11	TMEM231	-1.25345	0.0141163	-0.869642	0.00814089	#N/A		TMEM231	-0.410269	#N/A		geneM4	#N/A
ENSG00000139508.14	SLC46A3	1.34902	0.00759602	1.03561	0.00814089	#N/A		#N/A	#N/A	#N/A		#N/A	#N/A
ENSG00000142449.13	FBN3	-1.85394	0.00217186	-1.68996	0.00814089	#N/A		FBN3	-0.980645	#N/A		geneM23	#N/A
ENSG00000163032.12	VSNL1	1.86666	0.00203231	2.42479	0.00814089	#N/A		VSNL1	2.15867	VSNL1	-0.152978	geneM1	#N/A
ENSG00000106113.19	CRHR2	1.69752	0.0138456	2.06993	0.00814089	CRHR2	1.43135	#N/A	#N/A	#N/A		geneM1	#N/A
ENSG00000105376.5	ICAM5	2.45171	0.00171717	1.74771	0.00814089	#N/A		ICAM5	2.56345	#N/A		#N/A	#N/A
ENSG00000143320.9	CRABP2	0.805547	0.021927	0.904145	0.00814089	#N/A		CRABP2	0.529706	#N/A		#N/A	#N/A
ENSG00000183114.8	FAM43B	1.657	0.0141116	1.50825	0.00814089	#N/A		FAM43B	1.17065	#N/A		#N/A	#N/A
ENSG00000018625.15	ATP1A2	-0.686812	0.0434281	-0.949598	0.00814089	#N/A		ATP1A2	0.589823	#N/A		geneM3	#N/A
ENSG00000090539.15	CHRD	1.63585	0.00254763	1.13726	0.00814089	#N/A		CHRD	1.09437	#N/A		geneM8	#N/A
ENSG00000026559.14	KCNG1	1.44967	0.0138311	2.22972	0.00814089	#N/A		KCNG1	0.838828	#N/A		geneM31	#N/A
ENSG00000165757.9	JCAD	1.01378	0.00913678	1.03806	0.00814089	#N/A		#N/A	#N/A	#N/A		#N/A	#N/A
ENSG00000124374.9	PAIP2B	1.01804	0.00384433	1.20781	0.00814089	PAIP2B	1.12167	PAIP2B	1.20253	#N/A		geneM2	#N/A
ENSG00000281106.4	TMEM272	1.05908	0.00487048	1.07824	0.00814089	#N/A		#N/A	#N/A	#N/A		#N/A	#N/A
ENSG00000164236.12	ANKRD33B	2.03164	0.00384433	1.92205	0.00840413	#N/A		#N/A	#N/A	#N/A		geneM1	#N/A
ENSG00000104881.16	PPP1R13L	0.973881	0.0332136	1.1125	0.00851567	#N/A		PPP1R13L	0.475653	#N/A		geneM3	#N/A
ENSG00000110328.6	GALNT18	0.691026	0.00861229	0.994123	0.00855239	#N/A		GALNT18	0.705129	#N/A		#N/A	#N/A
ENSG00000130054.4	FAM155B	1.09534	0.00759602	1.06446	0.00855239	FAM155B	1.21461	FAM155B	0.714914	#N/A		#N/A	#N/A
ENSG00000267640.6	AC016582.3	0.607029	0.0128614	0.997212	0.00879981	#N/A		#N/A	#N/A	#N/A		#N/A	#N/A
ENSG00000115255.11	REEP6	0.764736	0.0170462	1.24274	0.00880596	#N/A		REEP6	0.773996	#N/A		#N/A	#N/A
ENSG00000053501.13	USE1	-0.911786	0.00755003	-0.814713	0.00887767	#N/A		USE1	-0.582263	#N/A		geneM2	#N/A
ENSG00000162496.9	DHRS3	-1.15701	0.0304126	-2.8565	0.00900416	#N/A		#N/A	#N/A	DHRS3	0.216451	geneM3	#N/A
ENSG00000121900.19	TMEM54	2.40843	0.00333047	2.21558	0.00912306	#N/A		TMEM54	2.67072	#N/A		#N/A	#N/A
ENSG00000285517.1	AC010198.2	1.16007	0.00927442	1.22755	0.00923309	#N/A		#N/A	#N/A	#N/A		#N/A	#N/A
ENSG00000186326.4	RGS9BP	1.36162	0.0240935	1.36505	0.00928418	#N/A		RGS9BP	1.43474	#N/A		#N/A	#N/A
ENSG00000182771.19	GRID1	1.41961	0.00450024	1.02568	0.00928418	GRID1	1.73926	GRID1	1.33216	#N/A		geneM2	GRID1
ENSG00000158887.17	MPZ	-2.27979	0.00765748	-3.0311	0.00928418	#N/A		MPZ	-2.00709	#N/A		#N/A	#N/A
ENSG00000080573.7	COL5A3	-1.25201	0.0244305	-1.70751	0.00928418	#N/A		COL5A3	1.76181	#N/A		geneM3	#N/A
ENSG00000185838.14	GNB1L	0.863656	0.00765748	0.807159	0.00930183	#N/A		#N/A	#N/A	#N/A		geneM10	GNB1L
ENSG00000253882.6	AC099548.2	1.85938	0.00613	1.96769	0.00933682	#N/A		#N/A	#N/A	#N/A		#N/A	#N/A
ENSG00000049239.12	H6PD	-0.925952	0.00572118	-1.19923	0.00958498	#N/A		H6PD	-0.621718	#N/A		geneM4	#N/A
ENSG00000178075.20	GRAMD1C	0.784112	0.0255856	1.12865	0.00965888	#N/A		GRAMD1C	1.28912	#N/A		geneM3	#N/A
ENSG00000155115.7	GTF3C6	-1.31563	0.00221636	-1.02803	0.00965888	#N/A		GTF3C6	-0.549504	GTF3C6	0.147028	geneM3	#N/A
ENSG00000086717.18	PPEF1	0.646971	0.0238678	1.20839	0.00965888	#N/A		PPEF1	0.595208	#N/A		#N/A	#N/A
ENSG00000254602.2	AP000662.1	-1.33338	0.00494399	-0.999329	0.00965888	#N/A		#N/A	#N/A	#N/A		#N/A	#N/A
ENSG00000250241.6	AC105383.1	1.79307	0.00592321	1.58475	0.00965888	#N/A		#N/A	#N/A	#N/A		#N/A	#N/A
ENSG00000255240.6	AP001636.3	1.37769	0.00145174	1.67092	0.00965888	#N/A		#N/A	#N/A	#N/A		#N/A	#N/A
ENSG00000246705.4	H2AFJ	0.865118	0.00598243	0.964127	0.00965888	#N/A		H2AFJ	1.46436	#N/A		geneM4	#N/A
ENSG00000241404.7	EGFL8	-1.75806	0.00999408	-2.72864	0.00967363	#N/A		EGFL8	-0.863872	#N/A		geneM26	#N/A
ENSG00000145569.6	OTULINL	1.53569	0.00488739	1.16469	0.00967363	#N/A		#N/A	#N/A	#N/A		#N/A	#N/A
ENSG00000155254.13	MARVELD1	-1.79911	0.00285058	-2.12731	0.00967363	MARVELD1	-0.784831	MARVELD1	-1.00814	#N/A		geneM3	#N/A
ENSG00000171608.16	PIK3CD	1.07588	0.00308749	1.30527	0.00967363	#N/A		PIK3CD	1.33307	#N/A		geneM1	#N/A
ENSG00000101017.14	CD40	1.77908	0.00885453	1.80029	0.00967363	#N/A		CD40	3.52115	CD40	0.334621	geneM6	#N/A
ENSG00000183688.4	RFLNB	1.58077	0.00221636	1.0912	0.00967363	#N/A		RFLNB	0.92637	#N/A		#N/A	#N/A
ENSG00000196482.17	ESRRG	1.98022	0.00814053	0.968159	0.00967363	#N/A		ESRRG	2.30297	ESRRG	-0.165418	geneM1	#N/A
ENSG00000124507.11	PACSIN1	0.870649	0.0237555	1.20032	0.00967363	PACSIN1	1.07981	PACSIN1	1.85131	#N/A		#N/A	#N/A
ENSG00000230490.3	AL139383.1	-2.49553	0.00576643	-3.62571	0.00969449	#N/A		#N/A	#N/A	#N/A		#N/A	#N/A
ENSG00000235162.8	C12orf75	0.674842	0.040631	0.876294	0.00969502	#N/A		C12orf75	0.341218	#N/A		geneM6	#N/A
ENSG00000198168.9	SVIP	1.55292	0.00688551	1.10541	0.00988773	#N/A		SVIP	0.439435	#N/A		geneM1	#N/A
ENSG00000131019.11	ULBP3	0.71549	0.0246634	1.05476	0.00988773	#N/A		#N/A	#N/A	#N/A		#N/A	#N/A
ENSG00000108187.16	PBLD	-1.39077	0.00506226	-1.1349	0.0101097	#N/A		PBLD	-0.905572	#N/A		geneM4	#N/A
ENSG00000069702.11	TGFBR3	-1.01442	0.0399069	-1.90985	0.0101156	#N/A		#N/A	#N/A	TGFBR3	0.246641	geneM3	#N/A
ENSG00000160703.16	NLRX1	-1.33548	0.00676344	-1.20774	0.0101156	#N/A		#N/A	#N/A	#N/A		geneM4	#N/A
ENSG00000124191.18	TOX2	1.48896	0.00212729	1.33014	0.0101156	TOX2	1.674	TOX2	1.52719	#N/A		geneM1	#N/A
ENSG00000105357.17	MYH14	1.25582	0.00358702	1.18364	0.0101156	MYH14	-0.926027	MYH14	1.08025	#N/A		#N/A	#N/A
ENSG00000146376.11	ARHGAP18	1.10485	0.0117811	0.904786	0.0104014	#N/A		ARHGAP18	0.812345	ARHGAP18	0.177617	#N/A	#N/A
ENSG00000249896.2	LINC02495	1.98314	0.00598243	1.51536	0.0104881	#N/A		#N/A	#N/A	#N/A		#N/A	#N/A
ENSG00000165029.16	ABCA1	-0.81783	0.0345742	-1.26408	0.0105771	#N/A		ABCA1	-0.446374	ABCA1	0.409493	geneM3	#N/A
ENSG00000139725.8	RHOF	1.58685	0.00233383	1.54134	0.0105771	#N/A		RHOF	2.09453	#N/A		#N/A	#N/A
ENSG00000198915.11	RASGEF1A	1.78677	0.00515092	1.44585	0.0107339	#N/A		RASGEF1A	1.03345	#N/A		#N/A	#N/A
ENSG00000205363.5	INSYN1	0.895168	0.00899816	1.0354	0.0107339	#N/A		#N/A	#N/A	#N/A		#N/A	#N/A
ENSG00000158445.10	KCNB1	0.934312	0.00896368	0.843052	0.0107339	KCNB1	0.919163	KCNB1	0.352393	KCNB1	-0.169135	geneM1	KCNB1
ENSG00000136205.17	TNS3	-1.11619	0.00777744	-1.45101	0.0107339	#N/A		#N/A	#N/A	#N/A		geneM3	#N/A
ENSG00000225930.4	LINC02249	1.08221	0.00371639	0.81994	0.0107339	#N/A		#N/A	#N/A	#N/A		#N/A	#N/A
ENSG00000175267.15	VWA3A	-2.27876	0.0282709	-2.13328	0.0107339	#N/A		VWA3A	-1.12805	#N/A		#N/A	#N/A
ENSG00000088836.14	SLC4A11	2.81655	0.00203231	2.23978	0.0107339	#N/A		SLC4A11	2.75598	#N/A		#N/A	#N/A
ENSG00000154646.9	TMPRSS15	3.34953	0.0104395	2.39427	0.0107339	TMPRSS15	2.24501	#N/A	#N/A	#N/A		#N/A	#N/A
ENSG00000106078.19	COBL	0.947732	0.0357277	1.36711	0.0107339	COBL	-1.03163	COBL	1.00165	#N/A		geneM2	#N/A
ENSG00000185015.8	CA13	0.843329	0.0241773	1.03857	0.0107339	#N/A		#N/A	#N/A	#N/A		#N/A	#N/A
ENSG00000161395.14	PGAP3	-1.05148	0.00221636	-0.907466	0.0107339	#N/A		PGAP3	-0.43711	#N/A		geneM4	#N/A
ENSG00000114315.4	HES1	-0.818272	0.0155573	-0.926949	0.0107339	#N/A		#N/A	#N/A	#N/A		geneM3	#N/A
ENSG00000168394.11	TAP1	0.993672	0.0320723	1.72165	0.0107339	#N/A		TAP1	3.91694	TAP1	0.342824	geneM5	#N/A
ENSG00000261488.1	TBILA	1.32985	0.0200696	1.25156	0.0107339	#N/A		#N/A	#N/A	#N/A		#N/A	#N/A
ENSG00000163630.11	SYNPR	2.40649	0.0116361	1.71977	0.0328451	SYNPR	1.75231	SYNPR	-0.65224	#N/A		#N/A	#N/A
ENSG00000141736.13	ERBB2	-0.709211	0.00765748	-0.821045	0.0107339	#N/A		#N/A	#N/A	ERBB2	0.258493	geneM3	#N/A
ENSG00000130158.14	DOCK6	1.34907	0.00793723	1.55181	0.0107339	#N/A		DOCK6	0.930454	#N/A		#N/A	#N/A
ENSG00000159625.15	DRC7	-1.44155	0.0404647	-1.70641	0.0107339	#N/A		#N/A	#N/A	#N/A		#N/A	#N/A
ENSG00000172350.10	ABCG4	1.14983	0.00452529	0.984316	0.010972	#N/A		ABCG4	0.943757	ABCG4	-0.2033	geneM1	#N/A
ENSG00000129159.7	KCNC1	1.05437	0.00754517	0.906896	0.010972	KCNC1	1.59986	#N/A	#N/A	#N/A		geneM1	KCNC1
ENSG00000170004.17	CHD3	-0.846607	0.00546382	-1.02636	0.010972	#N/A		CHD3	-0.839742	CHD3	0.130347	#N/A	CHD3
ENSG00000260230.3	FRRS1L	1.56077	0.00512019	0.973833	0.010972	#N/A		#N/A	#N/A	#N/A		geneM1	#N/A
ENSG00000228672.4	PROB1	1.54896	0.00744215	1.73668	0.010972	#N/A		PROB1	1.60467	#N/A		geneM3	#N/A
ENSG00000160783.19	PMF1	-1.40586	0.00439063	-1.02445	0.010972	#N/A		PMF1	-0.458508	#N/A		geneM4	#N/A
ENSG00000043143.20	JADE2	0.747089	0.0313022	1.02915	0.010972	#N/A		JADE2	0.862165	#N/A		#N/A	#N/A
ENSG00000126803.9	HSPA2	0.845109	0.00384433	1.44555	0.010972	#N/A		HSPA2	2.30974	#N/A		geneM2	#N/A
ENSG00000109819.9	PPARGC1A	1.29727	0.00777744	1.27686	0.011063	#N/A		PPARGC1A	2.0874	PPARGC1A	-0.138396	#N/A	#N/A
ENSG00000123104.12	ITPR2	1.77462	0.00270096	1.3231	0.0111669	#N/A		#N/A	#N/A	#N/A		geneM3	#N/A
ENSG00000214595.11	EML6	1.24668	0.00613	0.911773	0.0111669	EML6	1.43778	EML6	1.36247	#N/A		geneM8	#N/A
ENSG00000164591.13	MYOZ3	0.945705	0.0129815	1.10766	0.0112262	#N/A		#N/A	#N/A	#N/A		#N/A	#N/A
ENSG00000173786.17	CNP	-0.918339	0.00524549	-0.920271	0.0112262	#N/A		#N/A	#N/A	#N/A		geneM2	#N/A
ENSG00000129521.14	EGLN3	1.59894	0.00156415	1.11226	0.0112269	#N/A		EGLN3	1.31412	#N/A		geneM3	#N/A
ENSG00000117152.13	RGS4	1.69649	0.00140106	1.31943	0.0112581	#N/A		RGS4	-0.539568	RGS4	-0.218766	geneM1	#N/A
ENSG00000272870.3	AC097534.2	1.39336	0.00391215	1.2735	0.0112581	#N/A		#N/A	#N/A	#N/A		#N/A	#N/A
ENSG00000039139.9	DNAH5	-1.12787	0.0379844	-0.965932	0.0112643	#N/A		DNAH5	-1.11985	#N/A		#N/A	#N/A
ENSG00000141338.14	ABCA8	-2.06189	0.00952711	-2.0593	0.0112643	#N/A		ABCA8	-1.77225	#N/A		geneM2	#N/A
ENSG00000114841.17	DNAH1	-1.6172	0.0144226	-1.35095	0.0112643	#N/A		DNAH1	-0.984809	#N/A		geneM8	#N/A
ENSG00000137857.17	DUOX1	0.714159	0.0141588	0.781087	0.0112643	#N/A		DUOX1	-0.772841	#N/A		geneM2	#N/A
ENSG00000149054.16	ZNF215	1.11433	0.00221636	1.0267	0.0112643	#N/A		ZNF215	0.950196	#N/A		#N/A	#N/A
ENSG00000145332.14	KLHL8	0.704638	0.00898133	0.735571	0.0112643	#N/A		#N/A	#N/A	#N/A		#N/A	#N/A
ENSG00000162989.5	KCNJ3	1.36817	0.021692	0.857374	0.0112643	#N/A		KCNJ3	-0.959351	#N/A		geneM1	#N/A
ENSG00000272341.1	AL137003.2	1.51934	0.00212729	0.967089	0.0113601	#N/A		#N/A	#N/A	#N/A		#N/A	#N/A
ENSG00000110446.11	SLC15A3	-1.98652	0.00754445	-2.50474	0.0114043	#N/A		#N/A	#N/A	SLC15A3	0.319508	geneM6	#N/A
ENSG00000143847.15	PPFIA4	1.40273	0.00613	1.07007	0.0115033	#N/A		PPFIA4	1.41202	#N/A		geneM1	#N/A
ENSG00000101938.15	CHRDL1	1.27066	0.00569099	1.78339	0.0115033	CHRDL1	2.47148	CHRDL1	1.25548	#N/A		geneM3	#N/A
ENSG00000186288.5	PABPC1L2A	2.18632	0.00813976	1.15705	0.0115666	#N/A		PABPC1L2A	2.12999	#N/A		#N/A	#N/A
ENSG00000166682.13	TMPRSS5	-0.973271	0.0334571	-1.02468	0.0115666	#N/A		#N/A	#N/A	#N/A		geneM3	#N/A
ENSG00000006283.18	CACNA1G	1.62861	0.00221636	1.34327	0.0115666	#N/A		#N/A	#N/A	#N/A		geneM1	CACNA1G
ENSG00000164070.12	HSPA4L	0.894762	0.0083039	0.720407	0.0115666	#N/A		#N/A	#N/A	#N/A		geneM10	#N/A
ENSG00000174599.5	TRAM1L1	1.18542	0.00667342	1.05894	0.0116021	#N/A		TRAM1L1	0.436452	#N/A		geneM2	#N/A
ENSG00000133794.17	ARNTL	1.19438	0.00216228	1.16667	0.011747	#N/A		ARNTL	1.73553	#N/A		geneM1	#N/A
ENSG00000261342.1	AC006538.1	1.3267	0.00980904	1.20628	0.0120218	#N/A		#N/A	#N/A	#N/A		geneM10	#N/A
ENSG00000184697.7	CLDN6	2.5022	0.00263119	2.29192	0.0120218	CLDN6	-1.13844	CLDN6	0.905035	#N/A		#N/A	#N/A
ENSG00000117115.13	PADI2	1.41472	0.0125663	1.06584	0.0120391	PADI2	1.03182	PADI2	1.17855	#N/A		geneM2	#N/A
ENSG00000123810.8	B9D2	-0.659616	0.0236281	-0.862586	0.0120391	#N/A		B9D2	-0.873766	#N/A		#N/A	#N/A
ENSG00000271614.1	ATP2B1-AS1	1.26842	0.00384433	1.13711	0.0120429	#N/A		#N/A	#N/A	#N/A		#N/A	#N/A
ENSG00000203666.12	EFCAB2	-1.53972	0.00598243	-1.32039	0.0120429	#N/A		EFCAB2	-0.88019	#N/A		#N/A	#N/A
ENSG00000188848.16	BEND4	2.07046	0.00140106	1.594	0.0034589	BEND4	1.77555	BEND4	1.04923	#N/A		geneM10	#N/A
ENSG00000174327.7	SLC16A13	0.769995	0.0172934	0.88743	0.0120581	#N/A		SLC16A13	0.580421	#N/A		#N/A	#N/A
ENSG00000213145.10	CRIP1	0.838748	0.0241067	1.15397	0.0120697	#N/A		CRIP1	0.591839	#N/A		#N/A	#N/A
ENSG00000116544.12	DLGAP3	1.25204	0.00899816	0.845343	0.0121001	DLGAP3	1.5231	DLGAP3	0.487346	#N/A		#N/A	DLGAP3
ENSG00000175147.13	TMEM51-AS1	1.26127	0.00379576	1.53971	0.0121121	#N/A		#N/A	#N/A	#N/A		#N/A	#N/A
ENSG00000169105.7	CHST14	-0.625127	0.0157217	-0.840654	0.0121633	#N/A		#N/A	#N/A	#N/A		geneM3	#N/A
ENSG00000135324.6	MRAP2	1.87625	0.00794124	1.33609	0.0121656	#N/A		#N/A	#N/A	#N/A		geneM1	#N/A
ENSG00000145506.14	NKD2	1.29368	0.00333047	0.954185	0.0121826	#N/A		NKD2	1.07997	#N/A		#N/A	#N/A
ENSG00000149257.14	SERPINH1	-1.15931	0.00694388	-1.66458	0.0121826	#N/A		#N/A	#N/A	#N/A		geneM10	#N/A
ENSG00000134490.14	TMEM241	1.11149	0.0145043	0.727879	0.0121826	#N/A		TMEM241	0.636048	#N/A		geneM1	#N/A
ENSG00000108370.17	RGS9	1.29338	0.00255235	1.22679	0.019269	RGS9	0.956728	RGS9	1.36424	#N/A		geneM3	#N/A
ENSG00000091181.19	IL5RA	-2.17781	0.0187013	-1.37135	0.0121826	#N/A		IL5RA	-1.56574	#N/A		#N/A	#N/A
ENSG00000240184.7	PCDHGC3	-0.857036	0.00667342	-0.838214	0.0121826	#N/A		#N/A	#N/A	#N/A		geneM3	#N/A
ENSG00000237517.9	DGCR5	-0.843941	0.0246151	-0.94054	0.0123194	#N/A		#N/A	#N/A	#N/A		geneM1	#N/A
ENSG00000013293.6	SLC7A14	1.93349	0.00203231	1.19669	0.0123233	SLC7A14	1.30975	#N/A	#N/A	#N/A		geneM1	#N/A
ENSG00000285980.2	AP003025.2	1.64013	0.00384433	0.968709	0.0123552	#N/A		#N/A	#N/A	#N/A		#N/A	#N/A
ENSG00000169684.13	CHRNA5	0.745768	0.0446581	1.00229	0.0123552	#N/A		#N/A	#N/A	#N/A		#N/A	#N/A
ENSG00000073464.12	CLCN4	0.939131	0.00439361	0.747	0.012379	CLCN4	0.82137	#N/A	#N/A	CLCN4	-0.149552	geneM1	CLCN4
ENSG00000124588.20	NQO2	1.09474	0.00171717	0.911031	0.012379	#N/A		NQO2	1.49043	#N/A		#N/A	#N/A
ENSG00000166548.16	TK2	-0.668408	0.00667342	-0.8899	0.0124237	#N/A		TK2	-0.674719	#N/A		geneM4	#N/A
ENSG00000188316.15	ENO4	-1.87896	0.00863855	-1.64013	0.0124961	#N/A		#N/A	#N/A	#N/A		geneM4	#N/A
ENSG00000177045.10	SIX5	-1.2733	0.0116913	-0.941597	0.0124961	#N/A		SIX5	-0.359406	#N/A		geneM3	#N/A
ENSG00000243701.7	DUBR	1.05914	0.00329324	0.745389	0.0124961	#N/A		#N/A	#N/A	#N/A		#N/A	#N/A
ENSG00000147234.10	FRMPD3	0.962249	0.00308749	1.10585	0.0124961	#N/A		FRMPD3	1.18048	#N/A		#N/A	#N/A
ENSG00000211584.14	SLC48A1	0.470509	0.0142109	0.749638	0.0124961	#N/A		SLC48A1	1.12763	#N/A		geneM2	#N/A
ENSG00000171119.2	NRTN	1.6716	0.0187483	1.54172	0.0124961	#N/A		NRTN	1.14369	#N/A		#N/A	#N/A
ENSG00000283486.2	FAM95C	2.13311	0.00126559	1.90226	0.0124961	#N/A		#N/A	#N/A	#N/A		#N/A	#N/A
ENSG00000163520.14	FBLN2	1.07658	0.00581849	0.889164	0.0125154	#N/A		FBLN2	1.42942	#N/A		geneM3	#N/A
ENSG00000242715.8	CCDC169	2.48146	0.0140475	1.63667	0.0126236	#N/A		#N/A	#N/A	#N/A		geneM1	#N/A
ENSG00000171094.18	ALK	0.997642	0.0263082	0.875266	0.0126286	ALK	1.21378	#N/A	#N/A	#N/A		#N/A	#N/A
ENSG00000154099.18	DNAAF1	-1.49652	0.0379479	-1.51245	0.0126286	#N/A		DNAAF1	-1.3443	#N/A		geneM8	#N/A
ENSG00000213062.5	Z99572.1	0.86901	0.0138529	1.04499	0.0126286	#N/A		#N/A	#N/A	#N/A		#N/A	#N/A
ENSG00000169894.18	MUC3A	2.43635	0.00371639	1.31259	0.0126286	#N/A		#N/A	#N/A	#N/A		#N/A	#N/A
ENSG00000279277.2	AC012020.1	0.911416	0.00676344	0.76075	0.0126286	#N/A		#N/A	#N/A	#N/A		#N/A	#N/A
ENSG00000064989.13	CALCRL	1.47825	0.00473819	0.816777	0.0126286	#N/A		#N/A	#N/A	#N/A		geneM3	#N/A
ENSG00000178718.6	RPP25	0.918102	0.0129815	1.15589	0.0126321	#N/A		RPP25	1.44978	#N/A		geneM23	#N/A
ENSG00000212694.8	LINC01089	-0.473066	0.0372298	-0.935123	0.0126321	#N/A		#N/A	#N/A	#N/A		#N/A	#N/A
ENSG00000181215.15	C4orf50	2.60956	0.00156415	1.24662	0.0126321	C4orf50	1.21042	#N/A	#N/A	#N/A		#N/A	#N/A
ENSG00000143486.16	EIF2D	-0.978845	0.00735322	-0.934142	0.0126611	#N/A		#N/A	#N/A	#N/A		geneM4	#N/A
ENSG00000135519.8	KCNH3	3.05366	0.0010368	2.53308	0.0126611	KCNH3	1.31731	KCNH3	0.604669	#N/A		#N/A	#N/A
ENSG00000152056.17	AP1S3	1.40874	0.00904129	1.11192	0.0127407	#N/A		AP1S3	0.828251	#N/A		#N/A	#N/A
ENSG00000125657.5	TNFSF9	1.44431	0.00439063	1.66942	0.0127407	#N/A		TNFSF9	2.85749	#N/A		#N/A	#N/A
ENSG00000153902.14	LGI4	-1.79945	0.00871566	-2.3408	0.0127783	#N/A		LGI4	-1.30171	#N/A		geneM3	#N/A
ENSG00000259993.1	AC135731.1	1.1603	0.0255856	1.27051	0.0127783	#N/A		#N/A	#N/A	#N/A		#N/A	#N/A
ENSG00000121064.12	SCPEP1	1.17998	0.00578013	1.16848	0.0127783	#N/A		SCPEP1	1.3356	#N/A		geneM1	#N/A
ENSG00000100300.18	TSPO	1.10059	0.0108222	0.92804	0.0127783	TSPO	1.11559	TSPO	2.10182	#N/A		geneM5	#N/A
ENSG00000149927.18	DOC2A	0.746919	0.00808998	0.964517	0.0127783	#N/A		DOC2A	1.12081	#N/A		geneM1	#N/A
ENSG00000254427.2	LINC02696	0.846844	0.0187217	0.752017	0.0127783	#N/A		#N/A	#N/A	#N/A		#N/A	#N/A
ENSG00000177453.7	NIM1K	1.83935	0.00301512	1.06485	0.0130188	#N/A		#N/A	#N/A	#N/A		#N/A	#N/A
ENSG00000225793.3	AL080250.1	1.07396	0.00733999	1.25268	0.0130746	#N/A		#N/A	#N/A	#N/A		#N/A	#N/A
ENSG00000187266.14	EPOR	1.58749	0.00145174	1.2504	0.0131637	#N/A		EPOR	1.74654	#N/A		#N/A	#N/A
ENSG00000131398.14	KCNC3	1.04785	0.00674678	0.982044	0.0131637	#N/A		KCNC3	0.934285	KCNC3	-0.230821	geneM1	#N/A
ENSG00000177191.2	B3GNT8	-0.723783	0.0229475	-1.1107	0.0131637	B3GNT8	-1.50042	B3GNT8	-1.61772	#N/A		#N/A	#N/A
ENSG00000196116.8	TDRD7	1.07664	0.00531337	1.01735	0.0131637	#N/A		TDRD7	1.57793	#N/A		#N/A	#N/A
ENSG00000273749.5	CYFIP1	-0.651688	0.00794124	-0.777559	0.0131637	#N/A		#N/A	#N/A	CYFIP1	0.223707	geneM6	CYFIP1
ENSG00000128536.16	CDHR3	0.906852	0.0100596	1.17496	0.0131637	#N/A		#N/A	#N/A	CDHR3	0.235633	#N/A	#N/A
ENSG00000169247.12	SH3TC2	-1.2982	0.0237738	-1.72971	0.0131637	#N/A		SH3TC2	-1.06083	SH3TC2	-0.37387	geneM2	#N/A
ENSG00000185737.13	NRG3	0.956079	0.00564947	0.879158	0.0131934	NRG3	1.95943	NRG3	0.659617	#N/A		#N/A	#N/A
ENSG00000189221.9	MAOA	1.70218	0.00439063	1.42578	0.0131934	#N/A		MAOA	2.28307	#N/A		geneM3	MAOA
ENSG00000162426.14	SLC45A1	0.817838	0.0103257	0.874512	0.0131934	#N/A		SLC45A1	0.535471	SLC45A1	-0.166515	#N/A	SLC45A1
ENSG00000061273.18	HDAC7	-0.768692	0.00384433	-0.802693	0.0131934	#N/A		HDAC7	-0.888752	#N/A		geneM5	#N/A
ENSG00000180616.9	SSTR2	0.997907	0.0239133	1.08	0.0131934	SSTR2	1.22749	SSTR2	-1.48828	#N/A		geneM2	#N/A
ENSG00000112769.20	LAMA4	-2.20017	0.0124889	-2.65345	0.0131934	#N/A		#N/A	#N/A	#N/A		geneM26	#N/A
ENSG00000206503.13	HLA-A	1.15184	0.00827921	0.79362	0.0131934	#N/A		HLA-A	1.48691	#N/A		#N/A	HLA-A
ENSG00000182575.7	NXPH3	1.07408	0.0199202	1.54648	0.0131934	#N/A		NXPH3	0.729705	NXPH3	-0.255601	geneM2	#N/A
ENSG00000236753.7	MKLN1-AS	0.540544	0.00890849	0.6994	0.0132391	#N/A		#N/A	#N/A	#N/A		#N/A	#N/A
ENSG00000162409.11	PRKAA2	0.508431	0.0296333	0.739769	0.0132391	#N/A		PRKAA2	0.975434	#N/A		geneM1	#N/A
ENSG00000279145.2	AC011912.1	0.90477	0.0255783	0.812193	0.0132391	#N/A		#N/A	#N/A	#N/A		#N/A	#N/A
ENSG00000106605.11	BLVRA	1.03712	0.00271892	0.699669	0.0132391	#N/A		BLVRA	0.981774	BLVRA	-0.124685	geneM1	#N/A
ENSG00000189060.5	H1F0	0.501655	0.0269547	0.904074	0.0132391	#N/A		H1F0	1.09347	#N/A		#N/A	#N/A
ENSG00000176092.15	CRYBG2	1.26823	0.00383361	0.956736	0.0132391	#N/A		#N/A	#N/A	#N/A		#N/A	#N/A
ENSG00000272462.3	U91328.1	1.205	0.00899816	1.27304	0.0132391	#N/A		#N/A	#N/A	#N/A		#N/A	#N/A
ENSG00000179542.16	SLITRK4	1.57256	0.00503881	1.07615	0.0132391	#N/A		SLITRK4	1.19926	#N/A		geneM1	#N/A
ENSG00000196391.11	ZNF774	0.887667	0.0102758	0.655872	0.0132391	#N/A		ZNF774	1.54645	#N/A		#N/A	ZNF774
ENSG00000197837.3	HIST4H4	0.828383	0.00759602	0.78467	0.0132391	#N/A		#N/A	#N/A	#N/A		#N/A	#N/A
ENSG00000137124.8	ALDH1B1	0.720222	0.00610331	0.708776	0.0132391	#N/A		#N/A	#N/A	#N/A		#N/A	#N/A
ENSG00000181085.15	MAPK15	-0.980613	0.0459761	-1.37424	0.0132391	#N/A		MAPK15	0.565275	MAPK15	0.614593	#N/A	#N/A
ENSG00000173559.13	NABP1	1.45355	0.00495063	1.11746	0.0132391	#N/A		NABP1	1.19508	NABP1	0.381666	geneM6	#N/A
ENSG00000067057.17	PFKP	1.00135	0.00546382	0.785426	0.0132391	#N/A		PFKP	1.82142	#N/A		geneM9	#N/A
ENSG00000288074.1	AC026341.3	0.705318	0.0282915	1.21869	0.0132391	#N/A		#N/A	#N/A	#N/A		#N/A	#N/A
ENSG00000176769.9	TCERG1L	0.99777	0.00725876	0.779347	0.0132391	#N/A		TCERG1L	-0.718588	#N/A		#N/A	#N/A
ENSG00000283828.1	AL137002.2	1.81639	0.0136464	1.40733	0.0135248	#N/A		#N/A	#N/A	#N/A		#N/A	#N/A
ENSG00000164318.18	EGFLAM	-1.3616	0.022868	-2.7286	0.0137416	#N/A		EGFLAM	0.955987	#N/A		geneM5	#N/A
ENSG00000061656.10	SPAG4	1.65602	0.0166889	1.19326	0.0137416	#N/A		SPAG4	1.48161	#N/A		#N/A	#N/A
ENSG00000168792.5	ABHD15	1.71535	0.00436195	1.3718	0.0137462	#N/A		ABHD15	1.48762	#N/A		geneM3	#N/A
ENSG00000163879.11	DNALI1	-1.05142	0.0162288	-0.663943	0.0138591	#N/A		DNALI1	-0.336416	DNALI1	0.204362	geneM3	#N/A
ENSG00000175449.14	RFESD	0.912657	0.0211975	0.980478	0.0138591	#N/A		#N/A	#N/A	#N/A		geneM1	#N/A
ENSG00000056487.16	PHF21B	0.788455	0.0154658	1.07207	0.0138928	PHF21B	0.87983	#N/A	#N/A	PHF21B	0.282001	geneM3	#N/A
ENSG00000260464.1	AL049796.1	0.994341	0.0219558	0.759252	0.014029	#N/A		#N/A	#N/A	#N/A		#N/A	#N/A
ENSG00000106484.16	MEST	-0.602355	0.0426582	-0.734189	0.0142506	MEST	-0.886415	MEST	-0.565224	#N/A		#N/A	#N/A
ENSG00000197444.10	OGDHL	1.76658	0.00744489	1.26721	0.014257	#N/A		OGDHL	1.61162	#N/A		geneM1	#N/A
ENSG00000151151.6	IPMK	0.830332	0.00950671	0.666367	0.014257	#N/A		IPMK	0.725501	#N/A		geneM3	#N/A
ENSG00000168135.4	KCNJ4	0.811335	0.0190129	1.36704	0.014257	#N/A		#N/A	#N/A	#N/A		geneM1	#N/A
ENSG00000256043.3	CTSO	-1.16694	0.0397237	-1.55846	0.014257	#N/A		#N/A	#N/A	#N/A		geneM4	#N/A
ENSG00000157470.12	FAM81A	1.06249	0.0140378	1.50348	0.014257	#N/A		#N/A	#N/A	FAM81A	-0.181001	geneM1	#N/A
ENSG00000154146.13	NRGN	2.61811	0.00257607	3.01501	0.014257	NRGN	2.00843	NRGN	2.58405	#N/A		geneM1	#N/A
ENSG00000172458.4	IL17D	-0.570723	0.0388999	-0.892464	0.014257	#N/A		IL17D	-0.604326	#N/A		geneM3	#N/A
ENSG00000188931.3	CFAP126	-2.81854	0.0168252	-3.42304	0.0142883	#N/A		CFAP126	-1.18769	#N/A		#N/A	#N/A
ENSG00000159899.14	NPR2	-0.536787	0.0322907	-1.06763	0.0143147	#N/A		NPR2	-1.73902	#N/A		geneM1	#N/A
ENSG00000175344.18	CHRNA7	1.06238	0.00502068	0.704974	0.0143147	#N/A		CHRNA7	-0.654421	#N/A		geneM1	CHRNA7
ENSG00000196586.16	MYO6	0.831826	0.00531337	0.778879	0.0143148	#N/A		MYO6	0.426094	#N/A		geneM3	#N/A
ENSG00000105926.15	MPP6	0.892421	0.0101168	0.859099	0.0144403	#N/A		MPP6	0.394479	MPP6	0.0947904	geneM31	MPP6
ENSG00000273079.5	GRIN2B	1.54083	0.0147379	1.04688	0.014548	GRIN2B	2.11839	GRIN2B	2.12404	#N/A		geneM1	GRIN2B
ENSG00000189227.6	C15orf61	0.547149	0.021692	0.858506	0.014548	#N/A		#N/A	#N/A	#N/A		#N/A	#N/A
ENSG00000204681.11	GABBR1	0.928767	0.0150026	0.729402	0.0146112	#N/A		GABBR1	0.482508	#N/A		geneM3	#N/A
ENSG00000100302.7	RASD2	2.79106	0.00238991	2.18117	0.0146112	RASD2	1.61328	#N/A	#N/A	#N/A		geneM1	#N/A
ENSG00000061918.13	GUCY1B1	1.04771	0.00447031	0.961007	0.014806	#N/A		#N/A	#N/A	#N/A		#N/A	#N/A
ENSG00000175497.16	DPP10	1.31863	0.00674678	1.00286	0.014806	DPP10	0.734517	DPP10	0.704324	DPP10	-0.0968713	geneM1	DPP10
ENSG00000164576.12	SAP30L	0.619908	0.00624873	0.689759	0.014806	#N/A		#N/A	#N/A	SAP30L	-0.11577	geneM1	#N/A
ENSG00000099849.15	RASSF7	0.686684	0.0240192	0.881119	0.0148075	#N/A		#N/A	#N/A	#N/A		#N/A	#N/A
ENSG00000065615.14	CYB5R4	0.823251	0.00546382	0.659985	0.0148901	#N/A		CYB5R4	0.364811	CYB5R4	-0.138626	geneM1	#N/A
ENSG00000112175.8	BMP5	1.40215	0.00737413	0.964791	0.0148901	BMP5	-0.746837	BMP5	0.788905	#N/A		#N/A	#N/A
ENSG00000110092.3	CCND1	-1.16342	0.0187217	-1.03541	0.0149938	#N/A		CCND1	0.345207	#N/A		geneM2	#N/A
ENSG00000160867.15	FGFR4	1.92591	0.00613	2.28219	0.0149938	#N/A		FGFR4	1.45306	#N/A		#N/A	#N/A
ENSG00000089558.9	KCNH4	1.61952	0.0140578	1.14273	0.0150001	KCNH4	1.71285	KCNH4	-1.4516	#N/A		geneM1	#N/A
ENSG00000236581.9	STARD13-AS	-1.38883	0.025606	-1.69068	0.0150442	#N/A		#N/A	#N/A	#N/A		geneM2	#N/A
ENSG00000101331.17	CCM2L	1.58285	0.00327142	1.53416	0.0151011	#N/A		CCM2L	1.12189	#N/A		geneM26	#N/A
ENSG00000084444.14	FAM234B	1.06046	0.00212729	0.911853	0.0151287	#N/A		FAM234B	1.28665	#N/A		#N/A	#N/A
ENSG00000138131.4	LOXL4	-0.851075	0.0238745	-1.80754	0.015216	#N/A		#N/A	#N/A	#N/A		#N/A	#N/A
ENSG00000229766.7	AL021396.1	0.518518	0.0227426	0.95524	0.0152567	#N/A		#N/A	#N/A	#N/A		#N/A	#N/A
ENSG00000163884.4	KLF15	0.86679	0.0275556	0.764478	0.0152692	#N/A		KLF15	0.340511	#N/A		geneM3	#N/A
ENSG00000119042.17	SATB2	1.35377	0.00934366	0.951805	0.0153707	#N/A		SATB2	0.830906	#N/A		#N/A	SATB2
ENSG00000075651.16	PLD1	1.75814	0.0049084	1.53505	0.0153707	#N/A		PLD1	2.13945	#N/A		geneM2	#N/A
ENSG00000123545.6	NDUFAF4	1.01532	0.00255235	0.850531	0.0153707	#N/A		#N/A	#N/A	#N/A		geneM1	#N/A
ENSG00000137076.21	TLN1	-0.679232	0.00765434	-1.01046	0.0153707	#N/A		#N/A	#N/A	TLN1	0.165766	geneM6	#N/A
ENSG00000081138.14	CDH7	1.19424	0.020132	1.21283	0.0153707	#N/A		CDH7	0.76733	#N/A		#N/A	#N/A
ENSG00000154736.6	ADAMTS5	-0.857168	0.0276279	-2.11069	0.0153707	#N/A		ADAMTS5	-2.41506	#N/A		geneM23	#N/A
ENSG00000167964.13	RAB26	1.0369	0.00936499	0.939624	0.015428	#N/A		#N/A	#N/A	#N/A		#N/A	#N/A
ENSG00000099385.11	BCL7C	-0.940098	0.00439063	-0.733324	0.015428	#N/A		#N/A	#N/A	#N/A		geneM3	#N/A
ENSG00000125746.16	EML2	1.20245	0.00759602	1.13821	0.0155016	#N/A		EML2	0.963315	#N/A		geneM2	#N/A
ENSG00000172340.14	SUCLG2	-0.748159	0.0328222	-0.837494	0.0157278	SUCLG2	-0.960756	#N/A	#N/A	#N/A		geneM3	#N/A
ENSG00000049130.16	KITLG	0.749093	0.0147951	0.843051	0.0157461	#N/A		#N/A	#N/A	#N/A		geneM31	#N/A
ENSG00000155846.17	PPARGC1B	1.12432	0.00270096	1.20724	0.0157461	#N/A		PPARGC1B	1.47327	#N/A		geneM1	#N/A
ENSG00000173175.14	ADCY5	1.16335	0.00439063	0.785119	0.0157937	#N/A		ADCY5	0.772647	#N/A		geneM2	ADCY5
ENSG00000135778.12	NTPCR	0.483977	0.0246634	0.628254	0.0158181	#N/A		NTPCR	0.701548	#N/A		geneM1	#N/A
ENSG00000184515.11	BEX5	1.02107	0.00397472	1.09202	0.0158501	#N/A		BEX5	1.49819	#N/A		geneM9	#N/A
ENSG00000169918.9	OTUD7A	1.09618	0.00221636	0.676457	0.0158552	OTUD7A	1.18402	#N/A	#N/A	#N/A		geneM2	OTUD7A
ENSG00000176393.11	RNPEP	-0.674297	0.00797881	-0.680336	0.0158552	#N/A		RNPEP	0.324386	#N/A		#N/A	#N/A
ENSG00000187479.8	C11orf96	0.881917	0.0478824	0.940564	0.015876	#N/A		C11orf96	0.677715	#N/A		geneM5	#N/A
ENSG00000169857.8	AVEN	-0.764907	0.0180984	-0.861127	0.0159022	#N/A		AVEN	-0.999999	#N/A		#N/A	#N/A
ENSG00000149243.15	KLHL35	-1.66902	0.0101439	-1.41858	0.015951	#N/A		KLHL35	-2.22006	#N/A		#N/A	#N/A
ENSG00000204305.14	AGER	-0.976756	0.0421901	-1.18729	0.0160768	#N/A		AGER	-0.439167	#N/A		#N/A	#N/A
ENSG00000057294.14	PKP2	1.14013	0.00733999	1.04849	0.0160768	PKP2	-1.32831	#N/A	#N/A	#N/A		geneM23	#N/A
ENSG00000176533.13	GNG7	1.27369	0.00285058	1.10621	0.0160768	GNG7	0.796098	GNG7	0.673071	#N/A		geneM2	#N/A
ENSG00000110811.20	P3H3	-0.412355	0.0384356	-0.669181	0.0160768	#N/A		#N/A	#N/A	#N/A		#N/A	#N/A
ENSG00000161618.10	ALDH16A1	-0.552502	0.0372298	-0.857827	0.0160898	#N/A		ALDH16A1	-0.437688	#N/A		geneM4	#N/A
ENSG00000251209.9	LINC00923	1.14827	0.00630522	0.941525	0.0160903	#N/A		#N/A	#N/A	#N/A		#N/A	#N/A
ENSG00000151470.13	C4orf33	1.31026	0.00368923	0.859535	0.0160903	#N/A		C4orf33	0.527666	#N/A		#N/A	#N/A
ENSG00000165349.12	SLC7A3	0.857606	0.0380136	1.57555	0.0161021	#N/A		SLC7A3	0.723621	#N/A		#N/A	SLC7A3
ENSG00000158089.15	GALNT14	1.36114	0.0299042	1.14274	0.0107339	#N/A		GALNT14	0.621864	#N/A		geneM2	GALNT14
ENSG00000131037.15	EPS8L1	0.961842	0.00888524	0.716586	0.0161072	EPS8L1	-0.951769	EPS8L1	0.410966	#N/A		#N/A	#N/A
ENSG00000103145.10	HCFC1R1	0.90107	0.00634908	0.82258	0.0161072	#N/A		HCFC1R1	0.756989	#N/A		#N/A	#N/A
ENSG00000284753.1	EEF1AKMT4	0.846603	0.0193715	0.97097	0.0161072	#N/A		#N/A	#N/A	#N/A		#N/A	#N/A
ENSG00000272841.1	AL139393.3	-1.93021	0.0114339	-1.13076	0.0161072	#N/A		#N/A	#N/A	#N/A		#N/A	#N/A
ENSG00000120756.13	PLS1	1.41019	0.01243	1.00453	0.0161072	#N/A		PLS1	1.74895	#N/A		geneM1	#N/A
ENSG00000105605.7	CACNG7	0.765807	0.0140578	0.781556	0.0161072	CACNG7	0.799037	CACNG7	1.28262	CACNG7	-0.133266	#N/A	#N/A
ENSG00000114019.14	AMOTL2	-0.821169	0.00371639	-0.713909	0.0161072	#N/A		AMOTL2	-0.881264	#N/A		geneM2	#N/A
ENSG00000151025.11	GPR158	1.31581	0.0124041	1.29596	0.0161072	#N/A		#N/A	#N/A	GPR158	-0.173433	geneM1	#N/A
ENSG00000078900.15	TP73	-0.999714	0.032777	-1.43149	0.0161072	#N/A		TP73	-0.771066	#N/A		geneM2	#N/A
ENSG00000185742.7	C11orf87	1.15573	0.0352988	0.932034	0.0161072	C11orf87	1.06208	C11orf87	3.46684	#N/A		geneM1	#N/A
ENSG00000261315.2	LARP4P	0.946665	0.0222516	1.28074	0.0161072	#N/A		#N/A	#N/A	#N/A		#N/A	#N/A
ENSG00000105479.15	CCDC114	-1.28511	0.0438544	-1.24212	0.0161072	#N/A		#N/A	#N/A	#N/A		#N/A	#N/A
ENSG00000182256.13	GABRG3	1.28203	0.00715593	0.853656	0.0161072	GABRG3	1.381	GABRG3	0.973902	#N/A		geneM2	GABRG3
ENSG00000169668.11	BCRP2	0.865365	0.00794124	0.764161	0.0162134	#N/A		#N/A	#N/A	#N/A		#N/A	#N/A
ENSG00000168077.14	SCARA3	-1.2769	0.0140475	-0.79255	0.0162308	#N/A		SCARA3	0.500884	#N/A		geneM3	#N/A
ENSG00000169758.13	TMEM266	1.00763	0.0241067	0.946095	0.0162308	#N/A		#N/A	#N/A	#N/A		#N/A	#N/A
ENSG00000091986.15	CCDC80	-0.826589	0.0236567	-0.95562	0.0162728	CCDC80	-1.11184	#N/A	#N/A	#N/A		geneM3	#N/A
ENSG00000247626.5	MARS2	0.699942	0.00735322	0.833766	0.0162728	#N/A		#N/A	#N/A	#N/A		#N/A	#N/A
ENSG00000123411.15	IKZF4	-0.922139	0.00619613	-0.815455	0.0164232	#N/A		IKZF4	-1.10487	#N/A		geneM2	#N/A
ENSG00000122642.11	FKBP9	-0.949181	0.00813976	-0.824416	0.0165421	#N/A		FKBP9	0.478407	#N/A		geneM3	#N/A
ENSG00000242779.7	ZNF702P	0.554255	0.0153703	0.759876	0.0165421	#N/A		#N/A	#N/A	#N/A		#N/A	#N/A
ENSG00000186994.11	KANK3	1.75764	0.00171717	1.33374	0.0165421	#N/A		#N/A	#N/A	#N/A		#N/A	#N/A
ENSG00000187664.9	HAPLN4	1.45232	0.0187013	1.51819	0.0165421	#N/A		HAPLN4	0.925182	HAPLN4	-0.529891	geneM1	#N/A
ENSG00000062282.15	DGAT2	1.79328	0.00863855	1.82847	0.0165481	#N/A		DGAT2	0.965	#N/A		geneM1	#N/A
ENSG00000172349.17	IL16	1.34577	0.0154978	1.27401	0.0167868	#N/A		IL16	-0.75836	#N/A		geneM6	#N/A
ENSG00000233854.2	POU6F2-AS2	-0.723462	0.0243822	-0.865016	0.0167868	#N/A		#N/A	#N/A	#N/A		#N/A	#N/A
ENSG00000198865.10	CCDC152	1.03414	0.0478824	1.03375	0.0168366	CCDC152	-0.986823	CCDC152	1.74116	#N/A		#N/A	#N/A
ENSG00000109501.13	WFS1	0.465315	0.0396109	0.722239	0.0168479	#N/A		WFS1	0.789586	#N/A		geneM3	#N/A
ENSG00000065600.12	PACC1	0.74162	0.00710333	0.593161	0.016854	#N/A		#N/A	#N/A	#N/A		#N/A	#N/A
ENSG00000154654.15	NCAM2	1.37675	0.0109877	0.930963	0.0168623	#N/A		NCAM2	2.52719	#N/A		#N/A	#N/A
ENSG00000168297.16	PXK	0.601507	0.0144275	0.650928	0.0169193	#N/A		PXK	1.02628	#N/A		geneM2	#N/A
ENSG00000148660.20	CAMK2G	0.735788	0.00411712	0.671386	0.0169193	#N/A		CAMK2G	0.504468	CAMK2G	-0.119178	geneM1	#N/A
ENSG00000184898.7	RBM43	-1.27486	0.00794124	-1.17367	0.0169193	#N/A		RBM43	0.381641	#N/A		geneM4	#N/A
ENSG00000130775.16	THEMIS2	1.23621	0.00715593	1.40936	0.0169374	#N/A		THEMIS2	1.58881	#N/A		#N/A	#N/A
ENSG00000181773.7	GPR3	1.15849	0.00704272	0.842066	0.0169374	#N/A		GPR3	0.399503	#N/A		#N/A	#N/A
ENSG00000280135.1	AL096816.1	1.11544	0.0204928	1.15614	0.0169374	#N/A		#N/A	#N/A	#N/A		#N/A	#N/A
ENSG00000227855.3	DPY19L2P3	-0.764578	0.0146488	-0.795643	0.0169374	#N/A		#N/A	#N/A	#N/A		#N/A	#N/A
ENSG00000159733.13	ZFYVE28	1.08383	0.0065294	1.18232	0.0169374	#N/A		#N/A	#N/A	#N/A		geneM1	#N/A
ENSG00000113763.12	UNC5A	1.23488	0.00823741	0.985822	0.0169374	UNC5A	1.39768	UNC5A	-1.12678	UNC5A	-0.165507	geneM1	#N/A
ENSG00000059588.10	TARBP1	-0.536297	0.00934739	-0.753027	0.0169374	#N/A		#N/A	#N/A	TARBP1	-0.255665	geneM8	#N/A
ENSG00000138653.10	NDST4	1.03952	0.0349271	1.1533	0.0169374	#N/A		NDST4	0.438567	#N/A		#N/A	#N/A
ENSG00000139514.13	SLC7A1	0.788926	0.00667342	0.781107	0.0169374	#N/A		#N/A	#N/A	#N/A		#N/A	#N/A
ENSG00000047634.15	SCML1	1.07947	0.00439063	1.03542	0.0169374	#N/A		SCML1	1.21794	#N/A		#N/A	#N/A
ENSG00000172554.12	SNTG2	1.06259	0.00572118	1.11637	0.0187317	#N/A		#N/A	#N/A	#N/A		#N/A	SNTG2
ENSG00000181284.3	TMEM102	1.01458	0.00952711	1.09969	0.0169374	#N/A		TMEM102	1.91894	#N/A		#N/A	#N/A
ENSG00000203668.2	CHML	0.351146	0.0233759	0.703965	0.0169374	#N/A		#N/A	#N/A	CHML	-0.207736	geneM4	#N/A
ENSG00000257913.2	DDN-AS1	1.52091	0.00645637	1.35966	0.0169374	#N/A		#N/A	#N/A	#N/A		#N/A	#N/A
ENSG00000143590.14	EFNA3	1.47112	0.00217186	0.849052	0.0169374	#N/A		EFNA3	1.44834	#N/A		#N/A	#N/A
ENSG00000143222.12	UFC1	-1.14697	0.00308749	-0.742742	0.0169374	#N/A		UFC1	-0.637572	#N/A		#N/A	#N/A
ENSG00000124762.13	CDKN1A	0.527704	0.0377569	0.626175	0.0169374	CDKN1A	-1.07031	CDKN1A	-0.566614	CDKN1A	0.649668	geneM5	#N/A
ENSG00000102317.18	RBM3	-0.709204	0.00813976	-0.698796	0.0169374	#N/A		RBM3	-0.535841	#N/A		geneM4	#N/A
ENSG00000162551.14	ALPL	1.61628	0.00507812	1.33445	0.0169645	#N/A		ALPL	0.701584	#N/A		#N/A	#N/A
ENSG00000249661.1	TNRC18P1	-0.439107	0.0252184	-0.720085	0.0169695	#N/A		#N/A	#N/A	#N/A		#N/A	#N/A
ENSG00000070882.13	OSBPL3	0.784314	0.00585559	0.907956	0.0169695	#N/A		OSBPL3	1.01583	#N/A		#N/A	#N/A
ENSG00000164430.16	CGAS	-0.659522	0.0192054	-1.09451	0.0170089	#N/A		#N/A	#N/A	#N/A		#N/A	#N/A
ENSG00000111328.7	CDK2AP1	-0.776212	0.00934724	-0.764693	0.0170091	#N/A		CDK2AP1	-0.391095	#N/A		#N/A	#N/A
ENSG00000219545.11	UMAD1	0.790044	0.00488739	0.847246	0.0170091	#N/A		UMAD1	0.95473	#N/A		#N/A	#N/A
ENSG00000287900.1	AC061961.1	1.52457	0.0163639	0.899295	0.0170091	#N/A		#N/A	#N/A	#N/A		#N/A	#N/A
ENSG00000233930.4	KRTAP5-AS1	0.808232	0.0247904	0.63663	0.0171209	#N/A		#N/A	#N/A	#N/A		#N/A	#N/A
ENSG00000168758.11	SEMA4C	-0.380866	0.0313939	-0.61481	0.0171209	#N/A		#N/A	#N/A	SEMA4C	-0.155237	geneM2	#N/A
ENSG00000187091.13	PLCD1	0.535865	0.0444559	0.719535	0.0171522	#N/A		PLCD1	1.01793	PLCD1	0.264427	geneM3	#N/A
ENSG00000107077.18	KDM4C	0.811615	0.0101414	0.749633	0.0171522	#N/A		KDM4C	0.667466	#N/A		#N/A	KDM4C
ENSG00000168843.14	FSTL5	2.27713	0.00550832	1.72986	0.0171522	FSTL5	1.37871	FSTL5	-1.41887	#N/A		#N/A	#N/A
ENSG00000109790.16	KLHL5	0.818698	0.00865952	0.612515	0.0172032	#N/A		#N/A	#N/A	#N/A		geneM2	#N/A
ENSG00000100077.15	GRK3	0.874985	0.00941834	0.820096	0.017317	#N/A		#N/A	#N/A	#N/A		#N/A	#N/A
ENSG00000184254.17	ALDH1A3	-1.35381	0.0363573	-2.47174	0.0174257	ALDH1A3	-1.01307	ALDH1A3	0.851583	#N/A		geneM1	ALDH1A3
ENSG00000165102.15	HGSNAT	-0.545297	0.0172117	-0.64087	0.0174894	#N/A		HGSNAT	-0.660777	#N/A		geneM4	#N/A
ENSG00000108821.13	COL1A1	-1.07826	0.047314	-1.70326	0.0174894	#N/A		COL1A1	0.351802	#N/A		#N/A	#N/A
ENSG00000087077.14	TRIP6	-1.01663	0.00888524	-0.800687	0.0174894	#N/A		#N/A	#N/A	#N/A		geneM3	#N/A
ENSG00000154511.12	DIPK1A	0.882197	0.00572118	0.955534	0.0174894	#N/A		#N/A	#N/A	#N/A		#N/A	#N/A
ENSG00000114529.12	C3orf52	1.5601	0.0220806	1.20732	0.0174894	C3orf52	-1.44947	C3orf52	1.04959	#N/A		#N/A	#N/A
ENSG00000119938.9	PPP1R3C	1.14051	0.00871566	1.02116	0.0175092	#N/A		PPP1R3C	1.19383	#N/A		geneM3	#N/A
ENSG00000196411.10	EPHB4	-0.756476	0.0109614	-0.758625	0.0175233	#N/A		#N/A	#N/A	#N/A		geneM3	#N/A
ENSG00000158258.16	CLSTN2	0.940245	0.0157173	0.868315	0.0176075	#N/A		CLSTN2	-0.647168	#N/A		geneM2	#N/A
ENSG00000139445.18	FOXN4	-2.84988	0.00530844	-2.33811	0.0177074	FOXN4	1.46556	FOXN4	-0.662118	#N/A		#N/A	#N/A
ENSG00000138646.9	HERC5	1.72194	0.0119559	1.18815	0.0177074	#N/A		HERC5	1.25675	HERC5	0.42642	geneM32	#N/A
ENSG00000178685.14	PARP10	-0.877624	0.0299443	-1.09115	0.017849	#N/A		PARP10	-1.0583	PARP10	0.234856	geneM32	#N/A
ENSG00000155330.10	C16orf87	0.610971	0.0108222	0.641612	0.017849	#N/A		C16orf87	0.382549	#N/A		#N/A	#N/A
ENSG00000170903.11	MSANTD4	0.446855	0.0190129	0.641355	0.0179029	#N/A		MSANTD4	-0.336725	#N/A		#N/A	#N/A
ENSG00000096060.14	FKBP5	1.00125	0.0211003	0.785118	0.0179168	#N/A		FKBP5	0.759705	#N/A		geneM5	#N/A
ENSG00000260526.1	AC109347.1	0.50832	0.0256812	0.903572	0.0179781	#N/A		#N/A	#N/A	#N/A		#N/A	#N/A
ENSG00000099622.14	CIRBP	-0.715839	0.00890849	-0.696493	0.0183008	#N/A		#N/A	#N/A	#N/A		geneM4	#N/A
ENSG00000182179.13	UBA7	-0.987068	0.0168161	-1.15795	0.0183717	UBA7	-1.20774	UBA7	-0.875957	#N/A		geneM6	#N/A
ENSG00000105329.10	TGFB1	1.49732	0.00845302	1.40831	0.0183987	TGFB1	-1.25443	TGFB1	1.05734	#N/A		geneM6	#N/A
ENSG00000116032.5	GRIN3B	1.15929	0.00518008	1.51842	0.0184674	#N/A		GRIN3B	1.18842	#N/A		#N/A	#N/A
ENSG00000010319.7	SEMA3G	-1.28544	0.0356068	-2.54929	0.0185621	#N/A		#N/A	#N/A	#N/A		geneM26	#N/A
ENSG00000174428.18	GTF2IRD2B	-1.55828	0.00550564	-1.29663	0.018715	#N/A		GTF2IRD2B	-1.88012	#N/A		#N/A	#N/A
ENSG00000152475.7	ZNF837	-1.10638	0.00673014	-1.03723	0.018715	#N/A		ZNF837	-1.18037	#N/A		#N/A	#N/A
ENSG00000266714.9	MYO15B	-0.649711	0.0280823	-0.725506	0.0187317	#N/A		#N/A	#N/A	#N/A		#N/A	#N/A
ENSG00000170381.14	SEMA3E	2.02642	0.0201327	1.09657	0.0414294	#N/A		SEMA3E	3.11606	#N/A		geneM2	#N/A
ENSG00000205683.11	DPF3	0.908964	0.0157217	0.893992	0.0188579	DPF3	1.52695	DPF3	0.707447	#N/A		geneM3	#N/A
ENSG00000107295.10	SH3GL2	1.64826	0.0119106	0.876965	0.0188579	SH3GL2	1.88895	#N/A	#N/A	#N/A		geneM1	#N/A
ENSG00000087301.9	TXNDC16	0.666284	0.0250559	0.592576	0.0188579	#N/A		TXNDC16	0.764092	TXNDC16	-0.109899	#N/A	#N/A
ENSG00000106804.7	C5	-0.733485	0.0145989	-0.790189	0.018909	#N/A		C5	-0.324489	#N/A		geneM3	#N/A
ENSG00000154898.15	CCDC144CP	0.947252	0.00477511	0.940796	0.0190084	#N/A		#N/A	#N/A	#N/A		#N/A	#N/A
ENSG00000150593.18	PDCD4	-0.639434	0.0119823	-0.633229	0.0190084	#N/A		#N/A	#N/A	#N/A		#N/A	#N/A
ENSG00000156642.17	NPTN	0.802136	0.0157933	0.802456	0.0191742	#N/A		NPTN	0.767029	#N/A		geneM1	#N/A
ENSG00000138650.9	PCDH10	0.961723	0.0264368	0.899567	0.01925	#N/A		PCDH10	0.811172	#N/A		geneM2	PCDH10
ENSG00000164125.15	GASK1B	-0.979178	0.0312555	-2.04069	0.0192667	#N/A		#N/A	#N/A	#N/A		#N/A	#N/A
ENSG00000253661.2	ZFHX4-AS1	-1.14579	0.00503881	-1.26779	0.0192667	#N/A		#N/A	#N/A	#N/A		geneM3	#N/A
ENSG00000172889.16	EGFL7	1.86327	0.00674678	1.57861	0.0192667	#N/A		EGFL7	0.890028	EGFL7	-0.13817	#N/A	#N/A
ENSG00000240891.8	PLCXD2	1.18811	0.0136328	0.93112	0.0161072	PLCXD2	1.18653	#N/A	#N/A	#N/A		#N/A	#N/A
ENSG00000108176.15	DNAJC12	1.59903	0.0101414	1.05053	0.0193471	#N/A		#N/A	#N/A	#N/A		geneM1	#N/A
ENSG00000107338.10	SHB	1.1155	0.0151969	0.90607	0.0193541	#N/A		#N/A	#N/A	#N/A		geneM2	#N/A
ENSG00000100201.21	DDX17	-0.735551	0.00613	-0.637449	0.0193603	#N/A		DDX17	-0.47662	#N/A		#N/A	#N/A
ENSG00000274523.5	RCC1L	-0.781185	0.00777744	-0.632132	0.0194857	#N/A		#N/A	#N/A	#N/A		#N/A	#N/A
ENSG00000065361.15	ERBB3	-1.5108	0.0226192	-2.47466	0.0195263	ERBB3	-2.12928	#N/A	#N/A	ERBB3	-0.365536	geneM2	#N/A
ENSG00000143028.9	SYPL2	1.96238	0.00156415	2.49625	0.0196604	#N/A		SYPL2	-0.84279	#N/A		geneM3	#N/A
ENSG00000090013.11	BLVRB	0.811053	0.0107422	0.766529	0.0196604	#N/A		BLVRB	1.16333	BLVRB	0.177264	#N/A	#N/A
ENSG00000180720.7	CHRM4	2.29398	0.00503881	1.50387	0.0197156	#N/A		CHRM4	1.7047	#N/A		geneM1	#N/A
ENSG00000147041.12	SYTL5	1.05116	0.0159003	1.48786	0.0197156	SYTL5	-1.458	SYTL5	-0.5029	#N/A		geneM23	#N/A
ENSG00000170743.17	SYT9	1.30807	0.00583674	1.32788	0.0197446	#N/A		SYT9	1.82706	#N/A		geneM2	#N/A
ENSG00000259834.1	AL365361.1	1.38611	0.021927	1.04204	0.0197446	#N/A		#N/A	#N/A	#N/A		#N/A	#N/A
ENSG00000108387.15	SEPTIN4	1.21456	0.00381983	0.975203	0.0197446	#N/A		#N/A	#N/A	#N/A		#N/A	#N/A
ENSG00000004838.14	ZMYND10	-1.42135	0.0377569	-1.36389	0.0197446	#N/A		ZMYND10	-0.993969	#N/A		#N/A	#N/A
ENSG00000106100.11	NOD1	-0.607742	0.0214715	-0.598501	0.0197446	#N/A		#N/A	#N/A	#N/A		geneM5	#N/A
ENSG00000008226.20	DLEC1	-1.78762	0.0258142	-1.61007	0.0197446	#N/A		DLEC1	-0.548578	#N/A		geneM3	#N/A
ENSG00000142920.17	AZIN2	1.069	0.00604618	0.737302	0.0197446	#N/A		AZIN2	0.65225	#N/A		#N/A	#N/A
ENSG00000247746.4	USP51	-0.680725	0.00871566	-0.817526	0.0198378	#N/A		#N/A	#N/A	#N/A		geneM4	#N/A
ENSG00000187730.9	GABRD	1.96772	0.0141588	2.06213	0.0198378	GABRD	1.48262	GABRD	1.37879	GABRD	-0.204704	geneM1	#N/A
ENSG00000106397.12	PLOD3	-0.500865	0.0374929	-0.845501	0.0198756	#N/A		PLOD3	0.352937	#N/A		#N/A	#N/A
ENSG00000102452.17	NALCN	1.29964	0.007017	0.710027	0.019895	NALCN	1.0875	NALCN	-0.428754	#N/A		geneM2	#N/A
ENSG00000263001.6	GTF2I	-0.580033	0.00667342	-0.558126	0.0199075	#N/A		GTF2I	-0.558691	#N/A		#N/A	GTF2I
ENSG00000008118.10	CAMK1G	1.22567	0.00512258	1.03326	0.0199224	#N/A		CAMK1G	0.800261	#N/A		geneM1	#N/A
ENSG00000177272.9	KCNA3	1.3566	0.0108668	1.3533	0.0199278	KCNA3	1.40069	#N/A	#N/A	#N/A		#N/A	#N/A
ENSG00000203326.12	ZNF525	0.477252	0.0124041	0.618661	0.0199278	#N/A		#N/A	#N/A	#N/A		#N/A	#N/A
ENSG00000135447.17	PPP1R1A	1.39621	0.00667544	0.845193	0.0199278	PPP1R1A	0.852201	PPP1R1A	0.498948	#N/A		#N/A	#N/A
ENSG00000073060.16	SCARB1	0.636762	0.0124538	0.666837	0.0199476	#N/A		SCARB1	1.33367	#N/A		#N/A	#N/A
ENSG00000145087.12	STXBP5L	0.829752	0.00384433	1.00197	0.0199873	#N/A		STXBP5L	0.372587	STXBP5L	-0.210107	geneM1	#N/A
ENSG00000171812.13	COL8A2	1.24335	0.0157449	1.45335	0.0199873	#N/A		#N/A	#N/A	#N/A		geneM6	#N/A
ENSG00000228549.4	BX284668.2	1.23386	0.0186863	1.45133	0.0199873	#N/A		#N/A	#N/A	#N/A		#N/A	#N/A
ENSG00000127824.14	TUBA4A	1.95649	0.0103728	1.29321	0.0199873	#N/A		TUBA4A	0.395911	TUBA4A	-0.199676	geneM1	#N/A
ENSG00000166793.12	YPEL4	-0.97833	0.0117811	-0.632084	0.0199873	#N/A		YPEL4	-1.00076	#N/A		geneM1	#N/A
ENSG00000144191.11	CNGA3	1.30365	0.00704272	1.39973	0.0199873	CNGA3	1.71683	CNGA3	-0.492356	#N/A		#N/A	#N/A
ENSG00000089060.11	SLC8B1	1.33782	0.00518008	1.29786	0.0199873	#N/A		SLC8B1	1.55515	SLC8B1	0.18039	geneM5	#N/A
ENSG00000169093.16	ASMTL	0.632015	0.00879846	0.641948	0.0199873	#N/A		ASMTL	0.988228	#N/A		geneM4	#N/A
ENSG00000169093.16_PAR_Y	ASMTL	0.632015	0.00879846	0.641948	0.0199873	#N/A		ASMTL	0.988228	#N/A		geneM4	#N/A
ENSG00000119403.15	PHF19	-0.715226	0.0113118	-0.913491	0.0199873	#N/A		PHF19	0.489927	#N/A		geneM3	#N/A
ENSG00000158158.12	CNNM4	0.443161	0.0180714	0.654114	0.0199873	#N/A		CNNM4	0.353443	#N/A		geneM2	#N/A
ENSG00000006740.17	ARHGAP44	0.578239	0.0126047	0.771828	0.0199873	#N/A		ARHGAP44	0.631705	ARHGAP44	-0.113121	geneM1	#N/A
ENSG00000287679.1	AL355347.1	0.875265	0.0246217	0.90254	0.0199873	#N/A		#N/A	#N/A	#N/A		#N/A	#N/A
ENSG00000184388.5	PABPC1L2B	2.1407	0.00531337	1.12318	0.0199873	#N/A		PABPC1L2B	3.15814	#N/A		#N/A	#N/A
ENSG00000121057.13	AKAP1	0.916754	0.0135753	0.743397	0.0199873	#N/A		AKAP1	0.668663	#N/A		geneM1	#N/A
ENSG00000255639.3	AC005833.1	-0.599772	0.0417505	-0.822936	0.0199873	#N/A		#N/A	#N/A	#N/A		#N/A	#N/A
ENSG00000108439.10	PNPO	1.20748	0.0055279	0.596619	0.0199873	#N/A		PNPO	0.685409	#N/A		#N/A	#N/A
ENSG00000108924.14	HLF	1.85427	0.0199971	1.04435	0.0199873	HLF	1.62646	HLF	2.18963	#N/A		geneM1	#N/A
ENSG00000137098.14	SPAG8	-1.49761	0.0390281	-1.61837	0.0199873	#N/A		SPAG8	-1.08931	#N/A		geneM8	#N/A
ENSG00000269054.2	AC012313.6	-0.860512	0.0111842	-0.657671	0.0199873	#N/A		#N/A	#N/A	#N/A		#N/A	#N/A
ENSG00000048028.11	USP28	0.556967	0.0222516	0.644476	0.0199873	#N/A		#N/A	#N/A	#N/A		#N/A	#N/A
ENSG00000169231.13	THBS3	-0.556743	0.0119939	-0.61925	0.0199873	#N/A		#N/A	#N/A	#N/A		geneM8	#N/A
ENSG00000104472.10	CHRAC1	-0.793942	0.0102775	-0.586058	0.0199873	#N/A		#N/A	#N/A	#N/A		geneM2	#N/A
ENSG00000173221.14	GLRX	1.14636	0.01273	0.871892	0.0199873	#N/A		GLRX	0.960877	#N/A		geneM6	#N/A
ENSG00000180113.16	TDRD6	1.18389	0.0113646	0.86516	0.020332	#N/A		TDRD6	0.5761	#N/A		#N/A	#N/A
ENSG00000060656.20	PTPRU	0.913333	0.00660238	0.875944	0.0169374	#N/A		PTPRU	0.911599	#N/A		geneM2	#N/A
ENSG00000140474.14	ULK3	-0.685236	0.0110105	-0.642978	0.0204443	#N/A		#N/A	#N/A	#N/A		geneM8	#N/A
ENSG00000138639.18	ARHGAP24	0.821934	0.034364	0.994281	0.0204443	#N/A		ARHGAP24	1.05548	#N/A		geneM1	#N/A
ENSG00000225465.9	RFPL1S	1.88084	0.00233383	1.12058	0.0204788	RFPL1S	1.28989	#N/A	#N/A	RFPL1S	-0.19356	geneM1	#N/A
ENSG00000204351.12	SKIV2L	-0.442586	0.0145456	-0.639033	0.0204788	#N/A		#N/A	#N/A	#N/A		#N/A	#N/A
ENSG00000146278.11	PNRC1	-0.79297	0.00531337	-0.602259	0.0204788	#N/A		#N/A	#N/A	#N/A		#N/A	#N/A
ENSG00000162687.17	KCNT2	0.575386	0.0337941	0.571031	0.0204788	KCNT2	0.846646	#N/A	#N/A	#N/A		geneM8	#N/A
ENSG00000180875.5	GREM2	0.988576	0.0244777	1.27287	0.0205263	#N/A		GREM2	-3.85571	GREM2	0.192959	#N/A	#N/A
ENSG00000186907.8	RTN4RL2	1.40418	0.00873232	0.99751	0.0206257	RTN4RL2	0.872627	RTN4RL2	0.619599	#N/A		#N/A	#N/A
ENSG00000169213.7	RAB3B	1.33977	0.0247331	0.898915	0.0206257	#N/A		RAB3B	1.49577	#N/A		#N/A	#N/A
ENSG00000110697.13	PITPNM1	0.589786	0.0102775	0.606994	0.0206257	#N/A		PITPNM1	0.728073	#N/A		#N/A	#N/A
ENSG00000104313.20	EYA1	0.834989	0.0244305	1.111	0.0206257	#N/A		EYA1	0.770248	#N/A		geneM3	#N/A
ENSG00000176473.13	WDR25	0.45626	0.0384598	0.619628	0.0206257	#N/A		#N/A	#N/A	#N/A		#N/A	#N/A
ENSG00000114405.10	C3orf14	0.856803	0.0119316	0.668444	0.0206257	C3orf14	1.05443	#N/A	#N/A	#N/A		#N/A	#N/A
ENSG00000186479.5	RGS7BP	1.42391	0.00592321	1.15836	0.0206257	RGS7BP	1.97514	RGS7BP	0.537105	#N/A		geneM1	#N/A
ENSG00000287629.1	AC006059.5	1.0685	0.00452529	0.884961	0.0206257	#N/A		#N/A	#N/A	#N/A		#N/A	#N/A
ENSG00000113749.7	HRH2	1.45136	0.00784025	1.26323	0.0206257	#N/A		#N/A	#N/A	#N/A		geneM1	#N/A
ENSG00000065675.15	PRKCQ	1.31424	0.0260765	1.53522	0.0206257	#N/A		PRKCQ	1.25849	#N/A		geneM2	#N/A
ENSG00000132274.16	TRIM22	-0.952727	0.01243	-1.08408	0.0206257	#N/A		TRIM22	1.13341	#N/A		geneM32	#N/A
ENSG00000254319.6	AC246817.2	-1.48756	0.0121262	-1.16405	0.0206257	#N/A		#N/A	#N/A	#N/A		#N/A	#N/A
ENSG00000187498.16	COL4A1	-0.882649	0.0117263	-1.10981	0.0206666	#N/A		COL4A1	0.79245	#N/A		geneM5	#N/A
ENSG00000132199.20	ENOSF1	-0.846371	0.0177833	-0.635098	0.0206666	#N/A		ENOSF1	-0.407595	#N/A		geneM4	#N/A
ENSG00000148344.11	PTGES	1.03937	0.0116361	1.04952	0.0206666	PTGES	-1.74492	PTGES	0.935201	#N/A		#N/A	#N/A
ENSG00000154162.15	CDH12	1.27239	0.0156633	0.998454	0.0206666	#N/A		#N/A	#N/A	#N/A		geneM1	#N/A
ENSG00000105767.3	CADM4	-0.576841	0.0342983	-0.823785	0.0206666	#N/A		CADM4	-0.632829	#N/A		geneM2	#N/A
ENSG00000070778.13	PTPN21	-0.67376	0.0123083	-0.61164	0.0206666	#N/A		PTPN21	-0.534676	#N/A		geneM3	#N/A
ENSG00000173805.15	HAP1	1.45449	0.00796785	1.46845	0.0206666	#N/A		HAP1	0.324561	HAP1	0.439426	geneM5	#N/A
ENSG00000154760.14	SLFN13	1.70565	0.00765748	1.40758	0.0206666	#N/A		SLFN13	1.00719	#N/A		geneM26	#N/A
ENSG00000166173.11	LARP6	0.571701	0.0246635	0.8181	0.0206666	#N/A		LARP6	0.435307	LARP6	-0.179336	geneM2	#N/A
ENSG00000004660.15	CAMKK1	0.778288	0.00524745	0.743743	0.0206666	#N/A		CAMKK1	1.11142	#N/A		geneM1	#N/A
ENSG00000271303.1	SRXN1	1.00331	0.0137495	1.09531	0.0206666	#N/A		SRXN1	0.66622	#N/A		geneM1	#N/A
ENSG00000084636.18	COL16A1	-1.20823	0.0359574	-2.17544	0.0206666	#N/A		COL16A1	1.1454	#N/A		geneM1	#N/A
ENSG00000180834.7	MAP6D1	1.37892	0.00271892	1.2002	0.0206666	#N/A		#N/A	#N/A	MAP6D1	-0.262152	geneM2	#N/A
ENSG00000240038.6	AMY2B	0.812386	0.0323622	0.925793	0.0206666	#N/A		#N/A	#N/A	#N/A		geneM8	#N/A
ENSG00000149633.12	KIAA1755	-1.8668	0.0113198	-2.55763	0.0206666	#N/A		#N/A	#N/A	#N/A		geneM2	#N/A
ENSG00000174405.13	LIG4	0.867126	0.00520119	0.574321	0.0206666	#N/A		#N/A	#N/A	#N/A		#N/A	#N/A
ENSG00000120616.16	EPC1	-0.594453	0.0106282	-0.598977	0.0206666	#N/A		EPC1	-0.962372	#N/A		#N/A	#N/A
ENSG00000152495.11	CAMK4	0.716528	0.00896668	0.668671	0.0206666	CAMK4	1.01681	CAMK4	-0.695274	CAMK4	-0.205325	geneM1	CAMK4
ENSG00000143333.7	RGS16	1.11034	0.0131382	1.21396	0.0206666	RGS16	-0.932589	RGS16	-1.4928	#N/A		geneM5	#N/A
ENSG00000171004.18	HS6ST2	1.09981	0.005237	1.12284	0.0207574	HS6ST2	0.959203	HS6ST2	1.04905	#N/A		geneM23	#N/A
ENSG00000144868.13	TMEM108	0.978215	0.00488739	0.782399	0.0207574	#N/A		TMEM108	1.62004	#N/A		#N/A	#N/A
ENSG00000147162.14	OGT	-0.709663	0.00713423	-0.581988	0.0207775	#N/A		OGT	-0.351688	#N/A		#N/A	#N/A
ENSG00000089639.11	GMIP	-0.399971	0.0385826	-0.736897	0.0209537	#N/A		GMIP	-0.749953	#N/A		geneM6	#N/A
ENSG00000103489.12	XYLT1	0.520373	0.0434281	0.712866	0.0209584	#N/A		XYLT1	-0.588903	#N/A		#N/A	#N/A
ENSG00000273319.1	AC058791.1	1.24285	0.00923272	1.04088	0.0209995	#N/A		#N/A	#N/A	#N/A		#N/A	#N/A
ENSG00000165548.11	TMEM63C	1.11098	0.00396087	0.63065	0.0210729	TMEM63C	0.73128	TMEM63C	0.975763	#N/A		geneM1	#N/A
ENSG00000178202.13	POGLUT3	-0.964016	0.00674678	-1.15022	0.0210729	#N/A		#N/A	#N/A	#N/A		#N/A	#N/A
ENSG00000133195.11	SLC39A11	0.948032	0.00391215	0.793632	0.0210745	#N/A		SLC39A11	0.701495	#N/A		geneM3	#N/A
ENSG00000179965.12	ZNF771	0.667062	0.00784025	0.62421	0.0211503	#N/A		ZNF771	-0.375087	#N/A		#N/A	#N/A
ENSG00000106565.18	TMEM176B	2.44068	0.00546382	1.32313	0.0211503	TMEM176B	-1.35657	TMEM176B	-2.00266	TMEM176B	0.460266	geneM3	#N/A
ENSG00000155016.18	CYP2U1	0.942156	0.00308749	0.683134	0.0211503	#N/A		CYP2U1	0.339527	#N/A		geneM3	#N/A
ENSG00000151789.12	ZNF385D	1.05062	0.00477511	0.843362	0.0383626	ZNF385D	1.0354	#N/A	#N/A	#N/A		geneM23	#N/A
ENSG00000149295.14	DRD2	1.52456	0.00896368	1.42253	0.0211503	#N/A		DRD2	-1.62809	#N/A		#N/A	DRD2
ENSG00000188803.15	SHISA6	1.32605	0.0132368	1.07873	0.0211503	SHISA6	1.3397	#N/A	#N/A	#N/A		geneM3	#N/A
ENSG00000182054.9	IDH2	-0.808759	0.0111104	-0.733188	0.0211503	#N/A		#N/A	#N/A	#N/A		geneM3	#N/A
ENSG00000026025.16	VIM	-0.779505	0.00895749	-0.895193	0.0211503	#N/A		#N/A	#N/A	VIM	0.5193	geneM3	#N/A
ENSG00000047230.15	CTPS2	-0.739376	0.00759602	-0.636597	0.0211503	#N/A		CTPS2	-0.382536	#N/A		geneM3	#N/A
ENSG00000160321.15	ZNF208	0.555748	0.0130311	0.723884	0.0211503	#N/A		#N/A	#N/A	#N/A		geneM1	#N/A
ENSG00000253368.4	TRNP1	1.56432	0.00487048	0.936192	0.0211503	#N/A		TRNP1	-0.5767	#N/A		#N/A	#N/A
ENSG00000132326.12	PER2	-0.867189	0.00659244	-0.701133	0.0211733	#N/A		PER2	-1.29661	#N/A		#N/A	PER2
ENSG00000233058.2	LINC00884	0.702161	0.00515092	0.557774	0.0211733	#N/A		#N/A	#N/A	#N/A		#N/A	#N/A
ENSG00000134780.10	DAGLA	-0.525282	0.015942	-0.860068	0.0211733	#N/A		DAGLA	-0.73039	DAGLA	-0.146526	#N/A	DAGLA
ENSG00000229618.3	AC011287.1	1.05506	0.0163938	1.20351	0.0211733	#N/A		#N/A	#N/A	#N/A		#N/A	#N/A
ENSG00000123560.14	PLP1	-1.26348	0.0338155	-2.36133	0.0211733	#N/A		PLP1	-0.501665	PLP1	-0.430839	geneM2	#N/A
ENSG00000176476.9	SGF29	-0.626619	0.0453215	-0.723576	0.0211733	#N/A		SGF29	-0.594707	#N/A		#N/A	#N/A
ENSG00000116717.13	GADD45A	0.563179	0.0435601	0.753837	0.0212583	#N/A		#N/A	#N/A	#N/A		geneM5	#N/A
ENSG00000282034.1	AC106886.5	-1.00054	0.0147365	-0.76391	0.0213558	#N/A		#N/A	#N/A	#N/A		#N/A	#N/A
ENSG00000178026.13	LRRC75B	-0.602902	0.04498	-0.975524	0.0213558	#N/A		LRRC75B	-0.363941	#N/A		#N/A	#N/A
ENSG00000142408.4	CACNG8	0.952305	0.0147883	1.03805	0.0213558	CACNG8	1.11979	CACNG8	1.54145	#N/A		#N/A	#N/A
ENSG00000129451.12	KLK10	2.15165	0.00203231	1.66088	0.0214024	#N/A		KLK10	2.407	#N/A		geneM1	#N/A
ENSG00000048392.11	RRM2B	0.83199	0.00765748	0.611546	0.0214357	#N/A		#N/A	#N/A	#N/A		#N/A	#N/A
ENSG00000160188.10	RSPH1	-2.01129	0.0222331	-1.64233	0.0214946	#N/A		RSPH1	-0.576647	#N/A		#N/A	#N/A
ENSG00000026950.17	BTN3A1	0.518498	0.0193398	0.642299	0.0214978	#N/A		#N/A	#N/A	BTN3A1	0.250461	geneM32	#N/A
ENSG00000102271.14	KLHL4	0.808273	0.00794124	0.868164	0.0214978	#N/A		KLHL4	0.955923	#N/A		geneM2	#N/A
ENSG00000162129.14	CLPB	0.516657	0.01182	0.534491	0.0214978	#N/A		CLPB	0.68182	#N/A		#N/A	#N/A
ENSG00000102871.16	TRADD	2.00308	0.00379576	1.08454	0.0214978	#N/A		TRADD	2.21765	#N/A		geneM2	#N/A
ENSG00000184743.13	ATL3	-0.418716	0.0239914	-0.699218	0.0214978	#N/A		#N/A	#N/A	#N/A		geneM5	#N/A
ENSG00000102547.19	CAB39L	-0.49437	0.0235979	-0.727088	0.0215193	#N/A		#N/A	#N/A	#N/A		geneM1	#N/A
ENSG00000213977.8	TAX1BP3	-0.650707	0.0198485	-0.821222	0.0215432	#N/A		#N/A	#N/A	#N/A		geneM3	#N/A
ENSG00000072422.17	RHOBTB1	-0.833673	0.0122858	-0.551963	0.0215432	RHOBTB1	-0.857498	RHOBTB1	-1.30657	RHOBTB1	-0.239698	geneM1	#N/A
ENSG00000175556.17	LONRF3	1.09962	0.0156475	0.863569	0.0215432	#N/A		#N/A	#N/A	LONRF3	0.399353	geneM3	#N/A
ENSG00000230359.5	TPI1P2	0.779263	0.021692	0.591731	0.0216954	#N/A		#N/A	#N/A	#N/A		geneM4	#N/A
ENSG00000187714.7	SLC18A3	2.79634	0.0144699	1.31084	0.0216987	#N/A		SLC18A3	1.00653	#N/A		#N/A	#N/A
ENSG00000138378.19	STAT4	1.2676	0.0100596	1.65993	0.0216987	#N/A		STAT4	-1.74279	STAT4	-0.307964	geneM1	#N/A
ENSG00000156968.9	MPV17L	0.4757	0.0455684	0.79641	0.0219001	#N/A		#N/A	#N/A	MPV17L	-0.133065	geneM4	#N/A
ENSG00000085662.14	AKR1B1	0.758584	0.00572118	0.721923	0.0219001	#N/A		AKR1B1	0.5681	#N/A		#N/A	#N/A
ENSG00000179922.5	ZNF784	-0.9319	0.0234973	-0.642967	0.02208	#N/A		ZNF784	-0.644691	#N/A		#N/A	#N/A
ENSG00000173930.9	SLCO4C1	1.72937	0.027494	2.01986	0.0221	#N/A		SLCO4C1	1.14409	#N/A		#N/A	#N/A
ENSG00000174844.14	DNAH12	-1.74685	0.0262464	-1.1131	0.0221	#N/A		DNAH12	-1.66831	#N/A		#N/A	#N/A
ENSG00000123243.15	ITIH5	2.79616	0.00238991	1.30798	0.0221	#N/A		ITIH5	2.24117	ITIH5	-0.366616	geneM26	#N/A
ENSG00000196668.4	LINC00173	1.06986	0.0121172	0.730959	0.0221	#N/A		#N/A	#N/A	#N/A		#N/A	#N/A
ENSG00000172037.14	LAMB2	-0.537677	0.0195833	-0.713207	0.0221	#N/A		LAMB2	0.638452	#N/A		geneM3	#N/A
ENSG00000127328.21	RAB3IP	0.542963	0.0158745	0.631189	0.0221442	#N/A		RAB3IP	0.669606	#N/A		geneM2	#N/A
ENSG00000205710.4	C17orf107	1.38856	0.00285058	1.1411	0.0221523	#N/A		C17orf107	1.28976	#N/A		#N/A	#N/A
ENSG00000008838.20	MED24	-0.854253	0.00415993	-0.672195	0.0221523	#N/A		#N/A	#N/A	#N/A		#N/A	#N/A
ENSG00000138030.13	KHK	0.638172	0.0334571	0.908466	0.0224269	#N/A		KHK	1.15371	#N/A		#N/A	#N/A
ENSG00000185201.16	IFITM2	-1.17197	0.00813976	-1.86784	0.0224477	IFITM2	-0.997575	#N/A	#N/A	#N/A		geneM5	#N/A
ENSG00000163590.14	PPM1L	0.807955	0.0186863	0.725871	0.0224844	#N/A		#N/A	#N/A	#N/A		geneM1	#N/A
ENSG00000128203.7	ASPHD2	0.784507	0.0212866	0.848321	0.0224844	#N/A		#N/A	#N/A	#N/A		#N/A	#N/A
ENSG00000140548.10	ZNF710	-0.894498	0.00613	-0.662119	0.0225571	#N/A		ZNF710	-0.754106	#N/A		geneM3	#N/A
ENSG00000130830.15	MPP1	1.07843	0.0179925	0.74285	0.0225571	#N/A		#N/A	#N/A	#N/A		geneM1	#N/A
ENSG00000215458.8	AATBC	0.575323	0.0187217	0.662986	0.0225571	#N/A		#N/A	#N/A	#N/A		#N/A	#N/A
ENSG00000223953.6	C1QTNF5	-1.1135	0.0063149	-1.22396	0.0225571	#N/A		#N/A	#N/A	#N/A		geneM3	#N/A
ENSG00000198408.14	OGA	-0.563656	0.00875872	-0.518394	0.0225617	#N/A		#N/A	#N/A	#N/A		#N/A	#N/A
ENSG00000187186.15	AL162231.1	0.979695	0.0106116	0.616503	0.0225617	#N/A		#N/A	#N/A	#N/A		#N/A	#N/A
ENSG00000115271.11	GCA	1.07559	0.015813	0.801991	0.0225729	#N/A		GCA	1.00741	#N/A		geneM2	#N/A
ENSG00000197872.11	FAM49A	1.01403	0.0219595	0.692484	0.022601	FAM49A	1.36307	FAM49A	0.522916	#N/A		#N/A	#N/A
ENSG00000243620.2	AC092957.1	-1.52732	0.00503881	-1.43495	0.0226271	#N/A		#N/A	#N/A	#N/A		#N/A	#N/A
ENSG00000096070.19	BRPF3	-0.843011	0.00512019	-0.610285	0.0226271	#N/A		BRPF3	-1.18854	#N/A		#N/A	#N/A
ENSG00000111850.11	SMIM8	0.640643	0.0100596	0.607425	0.0226271	#N/A		SMIM8	0.564795	#N/A		#N/A	#N/A
ENSG00000169302.16	STK32A	0.597541	0.0259413	0.934867	0.0226271	#N/A		STK32A	1.27359	STK32A	0.16613	#N/A	#N/A
ENSG00000226891.9	LINC01359	-0.934487	0.0220521	-1.42901	0.0226838	#N/A		#N/A	#N/A	#N/A		#N/A	#N/A
ENSG00000173193.15	PARP14	-1.04728	0.0197663	-0.827067	0.0226876	PARP14	-1.37364	#N/A	#N/A	PARP14	0.314178	geneM32	#N/A
ENSG00000248735.2	R3HDM2P1	1.36882	0.0268429	1.58446	0.0227741	#N/A		#N/A	#N/A	#N/A		#N/A	#N/A
ENSG00000274956.2	NKAIN3-IT1	-0.821562	0.0146952	-1.22802	0.0227741	#N/A		#N/A	#N/A	#N/A		#N/A	#N/A
ENSG00000228889.7	UBAC2-AS1	1.01532	0.0449357	0.664704	0.0227741	#N/A		#N/A	#N/A	#N/A		geneM4	#N/A
ENSG00000156508.18	EEF1A1	-0.6488	0.00616183	-0.59828	0.0227741	#N/A		EEF1A1	-0.426988	#N/A		#N/A	#N/A
ENSG00000107521.19	HPS1	0.596326	0.00904711	0.591957	0.0227741	#N/A		#N/A	#N/A	#N/A		#N/A	#N/A
ENSG00000116478.12	HDAC1	0.556215	0.048498	0.615812	0.0227741	#N/A		HDAC1	1.0183	HDAC1	0.183847	geneM3	#N/A
ENSG00000177181.15	RIMKLA	0.916953	0.0160325	0.753293	0.0227741	#N/A		#N/A	#N/A	RIMKLA	-0.182115	geneM1	#N/A
ENSG00000180891.13	CUEDC1	-0.599765	0.0130299	-0.632067	0.0227741	#N/A		CUEDC1	-0.412652	CUEDC1	-0.18718	#N/A	#N/A
ENSG00000019485.13	PRDM11	-0.574134	0.0113646	-0.558319	0.022955	#N/A		PRDM11	-1.54419	#N/A		geneM1	#N/A
ENSG00000105245.9	NUMBL	-0.333992	0.042259	-0.736251	0.0230204	#N/A		NUMBL	-0.558303	#N/A		#N/A	#N/A
ENSG00000149798.5	CDC42EP2	1.09917	0.0139642	0.616736	0.0230505	#N/A		CDC42EP2	-0.760981	#N/A		geneM2	#N/A
ENSG00000166896.9	ATP23	0.916605	0.00487048	0.930712	0.0232463	#N/A		#N/A	#N/A	#N/A		#N/A	#N/A
ENSG00000182247.10	UBE2E2	0.766218	0.00813976	0.775331	0.0232753	#N/A		UBE2E2	0.810874	#N/A		#N/A	#N/A
ENSG00000240694.9	PNMA2	0.655752	0.00598243	0.754046	0.0234891	PNMA2	1.15244	PNMA2	0.858668	#N/A		geneM1	#N/A
ENSG00000109794.13	FAM149A	1.21773	0.0106552	0.803109	0.0235734	#N/A		FAM149A	0.997595	#N/A		#N/A	#N/A
ENSG00000163975.12	MELTF	1.21587	0.00813976	1.63705	0.0236222	#N/A		MELTF	0.937799	#N/A		#N/A	#N/A
ENSG00000156299.13	TIAM1	0.774042	0.0217426	0.595242	0.0236222	#N/A		TIAM1	0.456403	#N/A		#N/A	#N/A
ENSG00000011347.9	SYT7	0.970945	0.00704272	0.861606	0.0236222	#N/A		SYT7	0.622467	#N/A		geneM1	#N/A
ENSG00000164620.9	RELL2	1.33994	0.00704272	0.743969	0.0236957	RELL2	0.780649	RELL2	1.04032	RELL2	-0.221499	#N/A	#N/A
ENSG00000159307.19	SCUBE1	1.16574	0.00509702	0.640727	0.02373	#N/A		#N/A	#N/A	#N/A		geneM2	#N/A
ENSG00000111052.7	LIN7A	0.616468	0.022877	0.582629	0.0239236	#N/A		#N/A	#N/A	#N/A		#N/A	#N/A
ENSG00000184481.17	FOXO4	0.629919	0.0301067	0.558818	0.0239236	FOXO4	-1.22725	#N/A	#N/A	#N/A		geneM2	#N/A
ENSG00000142089.16	IFITM3	-1.03953	0.0211003	-1.43597	0.0240037	IFITM3	-0.796772	#N/A	#N/A	#N/A		geneM5	#N/A
ENSG00000106868.16	SUSD1	-0.670604	0.0153396	-0.736517	0.0242486	#N/A		#N/A	#N/A	#N/A		geneM1	#N/A
ENSG00000244005.13	NFS1	0.502987	0.0230013	0.562196	0.0242486	#N/A		NFS1	0.619315	#N/A		#N/A	#N/A
ENSG00000132639.12	SNAP25	1.31301	0.00808843	0.884487	0.0242873	#N/A		#N/A	#N/A	SNAP25	-0.239762	geneM1	SNAP25
ENSG00000186104.10	CYP2R1	0.740408	0.00813976	0.887395	0.0243603	#N/A		#N/A	#N/A	#N/A		geneM4	#N/A
ENSG00000100105.18	PATZ1	-0.72634	0.00885453	-0.571051	0.0245371	#N/A		PATZ1	-0.985866	#N/A		geneM4	#N/A
ENSG00000204314.12	PRRT1	1.26498	0.00447031	1.06031	0.0245932	#N/A		PRRT1	0.685287	#N/A		#N/A	#N/A
ENSG00000156869.13	FRRS1	1.27199	0.0237183	1.23418	0.0245932	#N/A		#N/A	#N/A	#N/A		geneM6	#N/A
ENSG00000283757.1	AL031686.1	1.21498	0.00694015	1.05614	0.0245932	#N/A		#N/A	#N/A	#N/A		#N/A	#N/A
ENSG00000129691.16	ASH2L	-0.462737	0.0295976	-0.532436	0.024667	#N/A		#N/A	#N/A	ASH2L	-0.118248	#N/A	#N/A
ENSG00000164638.10	SLC29A4	0.560819	0.0150093	0.763258	0.0247283	SLC29A4	0.764591	#N/A	#N/A	#N/A		geneM3	SLC29A4
ENSG00000175573.7	C11orf68	-0.848947	0.00308749	-0.64696	0.024777	#N/A		C11orf68	-0.359609	#N/A		#N/A	#N/A
ENSG00000109046.15	WSB1	-0.393446	0.0259704	-0.577411	0.0249847	#N/A		#N/A	#N/A	#N/A		geneM8	#N/A
ENSG00000092850.12	TEKT2	-1.30923	0.0235796	-0.978221	0.0251842	#N/A		#N/A	#N/A	#N/A		#N/A	#N/A
ENSG00000131459.13	GFPT2	1.01676	0.00391215	0.872392	0.0252052	#N/A		GFPT2	1.30929	GFPT2	0.195535	geneM5	#N/A
ENSG00000223501.9	VPS52	-0.917432	0.00578013	-0.80351	0.0252052	#N/A		VPS52	-0.413396	#N/A		#N/A	#N/A
ENSG00000181523.13	SGSH	-0.523547	0.0397237	-0.541204	0.0252052	#N/A		#N/A	#N/A	SGSH	0.156772	geneM4	SGSH
ENSG00000117245.12	KIF17	0.582595	0.0401211	0.620724	0.0252052	#N/A		#N/A	#N/A	KIF17	-0.20181	geneM8	#N/A
ENSG00000134324.11	LPIN1	0.507815	0.0202601	0.549157	0.025313	#N/A		LPIN1	-0.997131	LPIN1	0.130893	geneM3	#N/A
ENSG00000260918.1	AC107398.3	1.89118	0.00827921	0.982461	0.025313	#N/A		#N/A	#N/A	#N/A		#N/A	#N/A
ENSG00000175426.11	PCSK1	1.27608	0.0220294	1.155	0.025313	#N/A		PCSK1	2.6945	PCSK1	-0.431186	geneM1	#N/A
ENSG00000224383.7	PRR29	-1.05067	0.0485603	-0.995796	0.025313	#N/A		#N/A	#N/A	#N/A		#N/A	#N/A
ENSG00000137364.5	TPMT	0.747516	0.00579085	0.541488	0.025313	#N/A		TPMT	0.770914	#N/A		geneM1	#N/A
ENSG00000196693.15	ZNF33B	-0.634111	0.0239914	-0.630039	0.025313	#N/A		ZNF33B	-0.60459	#N/A		geneM8	#N/A
ENSG00000137692.12	DCUN1D5	0.82811	0.00531337	0.628986	0.025313	#N/A		#N/A	#N/A	#N/A		#N/A	#N/A
ENSG00000137642.13	SORL1	0.729591	0.0350617	0.975367	0.0253292	#N/A		SORL1	0.901374	#N/A		geneM1	#N/A
ENSG00000197702.14	PARVA	-0.891504	0.0136822	-0.912494	0.0253895	PARVA	-0.792269	PARVA	-0.826181	#N/A		#N/A	#N/A
[truncated: 538 more rows]

## Sheet: ASD organoid day 31 DEGs
Note: this table is from Mariani et al. study (Cell, 2015) (doi: 10.1016/j.cell.2015.06.034)
[truncated: 2,204 more rows]

[truncated: 4 more sheets: VPA organoid DEGs Cui et al., PsychENCODE ASD brain  DEGs, PsychENCODE ASD modules, SFARI ASD genes]
