# Supplementary material for: Human forebrain organoids reveal connections between valproic acid exposure and autism risk
Source: Transl Psychiatry. 2022 Mar 29;12:130. doi: 10.1038/s41398-022-01898-x (PMC8964691; doi:10.1038/s41398-022-01898-x)
Supplement: Supplementary file 4 — Supplementary Table 3 [file 41398_2022_1898_MOESM4_ESM.xlsx]

## Sheet: VPA-DEGs PPI_interactions
#node1	node2	node1_string_id	node2_string_id	neighborhood_on_chromosome	gene_fusion	phylogenetic_cooccurrence	homology	coexpression	experimentally_determined_interaction	database_annotated	automated_textmining	combined_score
ABCA1	SCARB1	9606.ENSP00000363868	9606.ENSP00000261693	0	0	0	0	0.061	0	0	0.898	0.9
ABCA1	PLTP	9606.ENSP00000363868	9606.ENSP00000417138	0	0	0	0	0.084	0.379	0	0.867	0.918
ACOT13	KIAA0319	9606.ENSP00000230048	9606.ENSP00000367459	0	0	0	0	0	0	0	0.8	0.8
ACOT2	PFKP	9606.ENSP00000238651	9606.ENSP00000370517	0.056	0	0	0	0.061	0	0.8	0.044	0.807
ACSL3	FADS2	9606.ENSP00000350012	9606.ENSP00000278840	0	0	0	0	0.062	0	0.9	0.351	0.933
ACTN4	TGFB1	9606.ENSP00000252699	9606.ENSP00000221930	0	0	0	0	0.08	0.063	0.9	0.09	0.911
ACTN4	SPARC	9606.ENSP00000252699	9606.ENSP00000231061	0	0	0	0	0.086	0	0.9	0.094	0.909
ACTN4	ITGB3	9606.ENSP00000252699	9606.ENSP00000452786	0	0	0	0	0.062	0.26	0.6	0.28	0.773
ACTN4	TPM2	9606.ENSP00000252699	9606.ENSP00000367542	0	0	0	0	0.272	0.504	0	0.481	0.796
ACTN4	TPM4	9606.ENSP00000252699	9606.ENSP00000345230	0	0	0	0	0.27	0.499	0	0.607	0.844
ACTN4	SCCPDH	9606.ENSP00000252699	9606.ENSP00000355467	0	0	0	0	0	0	0.9	0	0.9
ACTN4	TLN1	9606.ENSP00000252699	9606.ENSP00000316029	0	0	0	0	0.16	0.083	0.9	0.529	0.958
ADAMTS15	ADAMTS5	9606.ENSP00000299164	9606.ENSP00000284987	0	0	0	0.896	0.071	0	0.9	0.684	0.909
ADAMTS15	ADAMTS4	9606.ENSP00000299164	9606.ENSP00000356975	0	0	0	0.921	0.061	0	0.9	0.685	0.907
ADAMTS4	ADAMTS5	9606.ENSP00000356975	9606.ENSP00000284987	0	0	0	0.883	0	0	0.9	0.926	0.91
ADAMTS5	COL2A1	9606.ENSP00000284987	9606.ENSP00000369889	0	0	0	0	0.061	0.064	0	0.688	0.702
ADCY5	HEBP1	9606.ENSP00000419361	9606.ENSP00000014930	0	0	0	0	0	0	0.9	0	0.9
ADCY5	C5	9606.ENSP00000419361	9606.ENSP00000223642	0	0	0	0	0.062	0	0.9	0.044	0.902
ADCY5	ADRB2	9606.ENSP00000419361	9606.ENSP00000305372	0	0	0	0	0.063	0.06	0.9	0.392	0.939
ADCY5	GPR37	9606.ENSP00000419361	9606.ENSP00000306449	0	0	0	0	0.141	0.06	0.9	0.086	0.916
ADCY5	ADCY6	9606.ENSP00000419361	9606.ENSP00000311405	0	0	0	0.969	0.081	0	0.9	0.897	0.906
ADCY5	CRHR2	9606.ENSP00000419361	9606.ENSP00000340943	0	0	0	0	0.095	0.092	0.9	0.126	0.918
ADCY5	SSTR2	9606.ENSP00000419361	9606.ENSP00000350198	0	0	0	0	0.063	0.06	0.9	0.087	0.908
ADCY5	DRD2	9606.ENSP00000419361	9606.ENSP00000354859	0	0	0	0	0.097	0.06	0.9	0.571	0.958
ADCY5	GABBR1	9606.ENSP00000419361	9606.ENSP00000366233	0	0	0	0	0.129	0	0.9	0.157	0.92
ADCY5	HRH2	9606.ENSP00000419361	9606.ENSP00000366506	0	0	0	0	0.063	0.06	0.9	0	0.904
ADCY5	GNG7	9606.ENSP00000419361	9606.ENSP00000371594	0	0	0	0	0.095	0	0.9	0.377	0.938
ADCY5	GNG4	9606.ENSP00000419361	9606.ENSP00000375727	0	0	0	0	0.062	0	0.9	0.107	0.909
ADCY5	ADM2	9606.ENSP00000419361	9606.ENSP00000379087	0	0	0	0	0	0	0.9	0.085	0.904
ADCY5	GPER1	9606.ENSP00000419361	9606.ENSP00000380281	0	0	0	0	0	0	0.9	0	0.9
ADCY5	CRHR1	9606.ENSP00000419361	9606.ENSP00000381333	0	0	0	0	0.222	0.092	0.9	0.149	0.931
ADCY5	PRKAR1B	9606.ENSP00000419361	9606.ENSP00000385749	0.046	0	0	0	0.15	0.158	0.9	0.262	0.94
ADCY5	CALCRL	9606.ENSP00000419361	9606.ENSP00000386972	0	0	0	0	0	0.092	0.9	0.093	0.91
ADCY5	CHRM4	9606.ENSP00000419361	9606.ENSP00000409378	0	0	0	0	0.084	0	0.9	0.171	0.917
ADCY5	GPR176	9606.ENSP00000419361	9606.ENSP00000453076	0	0	0	0	0.087	0.06	0.9	0	0.906
ADCY5	GNAZ	9606.ENSP00000419361	9606.ENSP00000478892	0	0	0	0	0.107	0.184	0.9	0.26	0.938
ADCY6	HEBP1	9606.ENSP00000311405	9606.ENSP00000014930	0	0	0	0	0	0	0.9	0	0.9
ADCY6	C5	9606.ENSP00000311405	9606.ENSP00000223642	0	0	0	0	0.062	0	0.9	0.044	0.902
ADCY6	PAIP2B	9606.ENSP00000311405	9606.ENSP00000244221	0	0	0	0	0	0	0	0.751	0.751
ADCY6	ADRB2	9606.ENSP00000311405	9606.ENSP00000305372	0	0	0	0	0.063	0.06	0.9	0.402	0.94
ADCY6	GPR37	9606.ENSP00000311405	9606.ENSP00000306449	0	0	0	0	0.09	0.06	0.9	0	0.907
ADCY6	GPER1	9606.ENSP00000311405	9606.ENSP00000380281	0	0	0	0	0	0	0.9	0	0.9
ADCY6	ADM2	9606.ENSP00000311405	9606.ENSP00000379087	0	0	0	0	0	0	0.9	0.048	0.9
ADCY6	GNG4	9606.ENSP00000311405	9606.ENSP00000375727	0	0	0	0	0.061	0	0.9	0.065	0.904
ADCY6	HRH2	9606.ENSP00000311405	9606.ENSP00000366506	0	0	0	0	0.063	0.06	0.9	0	0.904
ADCY6	CHRM4	9606.ENSP00000311405	9606.ENSP00000409378	0	0	0	0	0.061	0	0.9	0.065	0.904
ADCY6	GPR176	9606.ENSP00000311405	9606.ENSP00000453076	0	0	0	0	0.086	0.06	0.9	0.041	0.906
ADCY6	CALCRL	9606.ENSP00000311405	9606.ENSP00000386972	0	0	0	0	0	0.092	0.9	0.096	0.91
ADCY6	CRHR2	9606.ENSP00000311405	9606.ENSP00000340943	0	0	0	0	0.061	0.092	0.9	0.087	0.911
ADCY6	CRHR1	9606.ENSP00000311405	9606.ENSP00000381333	0	0	0	0	0.061	0.092	0.9	0.092	0.912
ADCY6	GABBR1	9606.ENSP00000311405	9606.ENSP00000366233	0	0	0	0	0.061	0	0.9	0.176	0.915
ADCY6	GNG7	9606.ENSP00000311405	9606.ENSP00000371594	0	0	0	0	0.061	0	0.9	0.192	0.917
ADCY6	SSTR2	9606.ENSP00000311405	9606.ENSP00000350198	0	0	0	0	0.063	0.06	0.9	0.17	0.917
ADCY6	PRKAR1B	9606.ENSP00000311405	9606.ENSP00000385749	0.046	0	0	0	0.107	0.158	0.9	0.26	0.937
ADCY6	GNAZ	9606.ENSP00000311405	9606.ENSP00000478892	0	0	0	0	0.061	0.184	0.9	0.368	0.945
ADCY6	DRD2	9606.ENSP00000311405	9606.ENSP00000354859	0	0	0	0	0.063	0.06	0.9	0.474	0.947
ADM2	ADRB2	9606.ENSP00000379087	9606.ENSP00000305372	0	0	0	0	0	0	0.9	0.144	0.91
ADM2	CRHR2	9606.ENSP00000379087	9606.ENSP00000340943	0	0	0	0	0	0	0.9	0.056	0.901
ADM2	HRH2	9606.ENSP00000379087	9606.ENSP00000366506	0	0	0	0	0.061	0	0.9	0	0.902
ADM2	GNG7	9606.ENSP00000379087	9606.ENSP00000371594	0	0	0	0	0	0	0.9	0	0.9
ADM2	GNG4	9606.ENSP00000379087	9606.ENSP00000375727	0	0	0	0	0	0	0.9	0	0.9
ADM2	GPR176	9606.ENSP00000379087	9606.ENSP00000453076	0	0	0	0	0	0	0.9	0	0.9
ADM2	CRHR1	9606.ENSP00000379087	9606.ENSP00000381333	0	0	0	0	0	0	0.9	0.088	0.904
ADM2	CALCRL	9606.ENSP00000379087	9606.ENSP00000386972	0	0	0	0	0	0	0.9	0.822	0.981
ADRB2	SYT1	9606.ENSP00000305372	9606.ENSP00000261205	0	0	0	0	0	0	0.9	0.148	0.911
ADRB2	ERBB2	9606.ENSP00000305372	9606.ENSP00000269571	0	0	0	0	0	0.299	0	0.83	0.876
ADRB2	PACSIN1	9606.ENSP00000305372	9606.ENSP00000484060	0	0	0	0	0	0	0.9	0	0.9
ADRB2	GPR176	9606.ENSP00000305372	9606.ENSP00000453076	0	0	0	0.577	0	0	0.9	0	0.9
ADRB2	KIAA0319	9606.ENSP00000305372	9606.ENSP00000367459	0	0	0	0	0	0	0.9	0	0.9
ADRB2	SYT9	9606.ENSP00000305372	9606.ENSP00000324419	0	0	0	0	0	0	0.9	0.056	0.901
ADRB2	HRH2	9606.ENSP00000305372	9606.ENSP00000366506	0	0	0	0.81	0	0	0.9	0.442	0.907
ADRB2	GNG4	9606.ENSP00000305372	9606.ENSP00000375727	0	0	0	0	0	0.165	0.9	0	0.912
ADRB2	SLC18A3	9606.ENSP00000305372	9606.ENSP00000363229	0	0	0	0	0	0	0.9	0.172	0.913
ADRB2	PRKAR1B	9606.ENSP00000305372	9606.ENSP00000385749	0	0	0	0	0	0.157	0.9	0.064	0.914
ADRB2	SH3GL2	9606.ENSP00000305372	9606.ENSP00000369981	0	0	0	0	0	0.057	0.9	0.179	0.915
ADRB2	GNG7	9606.ENSP00000305372	9606.ENSP00000371594	0	0	0	0	0.061	0.165	0.9	0.138	0.923
ADRB2	CALCRL	9606.ENSP00000305372	9606.ENSP00000386972	0	0	0	0	0	0	0.9	0.299	0.926
ADRB2	CRHR2	9606.ENSP00000305372	9606.ENSP00000340943	0	0	0	0	0	0	0.9	0.33	0.93
ADRB2	CRHR1	9606.ENSP00000305372	9606.ENSP00000381333	0	0	0	0	0	0	0.9	0.446	0.942
AGER	NFKB1	9606.ENSP00000364210	9606.ENSP00000226574	0	0	0	0	0	0	0.9	0.291	0.926
AGER	S100B	9606.ENSP00000364210	9606.ENSP00000291700	0	0	0	0	0	0.974	0.9	0.703	0.999
AGL	AMY2B	9606.ENSP00000294724	9606.ENSP00000354610	0.12	0	0	0	0.063	0.156	0.65	0.431	0.836
AGL	ASPSCR1	9606.ENSP00000294724	9606.ENSP00000306625	0	0	0	0	0	0.864	0	0	0.864
AJUBA	TUBA4A	9606.ENSP00000262713	9606.ENSP00000248437	0	0	0	0	0	0	0.9	0	0.9
AJUBA	EGLN3	9606.ENSP00000262713	9606.ENSP00000250457	0	0	0	0	0	0.106	0.9	0	0.906
AJUBA	HIST1H2AC	9606.ENSP00000262713	9606.ENSP00000367022	0	0	0	0	0.061	0	0.9	0	0.902
AJUBA	H2AFJ	9606.ENSP00000262713	9606.ENSP00000438553	0	0	0	0	0.061	0	0.9	0	0.902
AJUBA	ASH2L	9606.ENSP00000262713	9606.ENSP00000340896	0	0	0	0	0.059	0	0.9	0.045	0.902
AJUBA	CNTRL	9606.ENSP00000262713	9606.ENSP00000362962	0	0	0	0	0	0.084	0.9	0	0.904
AKAP1	PRKAR1B	9606.ENSP00000478212	9606.ENSP00000385749	0	0	0	0	0.072	0.294	0.9	0.314	0.949
AKAP1	PTPN21	9606.ENSP00000478212	9606.ENSP00000452414	0	0	0	0	0.061	0.397	0	0.633	0.774
AKR1B1	AKR7A2	9606.ENSP00000285930	9606.ENSP00000235835	0.057	0	0	0	0.063	0	0	0.689	0.702
AKR1B1	ALDH1B1	9606.ENSP00000285930	9606.ENSP00000366927	0	0	0	0	0.111	0.064	0.65	0.231	0.746
ALDH1A3	MAOA	9606.ENSP00000332256	9606.ENSP00000340684	0	0	0	0	0.076	0	0.9	0.176	0.917
ALDH1B1	MAOA	9606.ENSP00000366927	9606.ENSP00000340684	0	0	0	0	0	0	0.9	0.269	0.923
ALDH1B1	GLYCTK	9606.ENSP00000366927	9606.ENSP00000389175	0	0	0	0	0.062	0	0.9	0.235	0.922
ALDOC	GLYCTK	9606.ENSP00000226253	9606.ENSP00000389175	0	0	0	0	0.062	0	0.8	0.059	0.808
ALDOC	ENO4	9606.ENSP00000226253	9606.ENSP00000345555	0	0	0	0	0.228	0.05	0.6	0.597	0.866
ALDOC	CYFIP1	9606.ENSP00000226253	9606.ENSP00000481038	0	0	0	0	0	0	0.9	0	0.9
ALDOC	H6PD	9606.ENSP00000226253	9606.ENSP00000473348	0.042	0	0	0	0.081	0	0.8	0.518	0.903
ALDOC	KHK	9606.ENSP00000226253	9606.ENSP00000260599	0	0	0	0	0.086	0	0.9	0.304	0.93
ALDOC	PFKP	9606.ENSP00000226253	9606.ENSP00000370517	0	0	0	0	0.215	0	0.9	0.747	0.978
ALK	EML4	9606.ENSP00000373700	9606.ENSP00000320663	0	0	0	0	0.061	0.082	0.8	0.929	0.986
ALK	PIK3CD	9606.ENSP00000373700	9606.ENSP00000366563	0	0	0	0	0.058	0.124	0.8	0.05	0.822
ALK	PLCG2	9606.ENSP00000373700	9606.ENSP00000482457	0	0	0	0	0	0.185	0.8	0.041	0.83
ALPL	RTN4RL2	9606.ENSP00000363973	9606.ENSP00000335397	0	0	0	0	0	0	0.9	0.089	0.905
ALPL	TPK1	9606.ENSP00000363973	9606.ENSP00000353165	0	0	0	0	0.055	0	0.9	0	0.901
ALPL	COL4A2	9606.ENSP00000363973	9606.ENSP00000353654	0	0	0	0	0.065	0	0.9	0.084	0.906
ALPL	NTPCR	9606.ENSP00000363973	9606.ENSP00000355587	0	0	0	0	0	0	0.9	0.096	0.905
ALPL	SEC11C	9606.ENSP00000363973	9606.ENSP00000468633	0	0	0	0	0	0.825	0	0.098	0.835
ALPL	COL4A1	9606.ENSP00000363973	9606.ENSP00000364979	0	0	0	0	0.076	0	0.9	0.141	0.913
AMOTL2	YAP1	9606.ENSP00000424765	9606.ENSP00000478927	0	0	0	0	0.349	0.384	0.9	0.597	0.981
AP1S3	DTNBP1	9606.ENSP00000379891	9606.ENSP00000341680	0	0	0	0	0	0	0.9	0.045	0.9
AP1S3	SH3GL2	9606.ENSP00000379891	9606.ENSP00000369981	0	0	0	0	0	0	0.9	0.057	0.901
ARHGAP12	RHOF	9606.ENSP00000345808	9606.ENSP00000267205	0	0	0	0	0	0.085	0.9	0.074	0.907
ARHGAP12	RHOJ	9606.ENSP00000345808	9606.ENSP00000316729	0	0	0	0	0	0.085	0.9	0.074	0.907
ARHGAP12	RHOBTB1	9606.ENSP00000345808	9606.ENSP00000338671	0	0	0	0	0	0.085	0.9	0.074	0.907
ARHGAP12	SKIV2L	9606.ENSP00000345808	9606.ENSP00000364543	0	0	0	0	0	0.707	0	0	0.707
ARHGAP18	RHOF	9606.ENSP00000357131	9606.ENSP00000267205	0	0	0	0	0	0.088	0.9	0.082	0.908
ARHGAP18	TNS3	9606.ENSP00000357131	9606.ENSP00000312143	0	0	0	0	0.061	0.734	0	0	0.739
ARHGAP18	RHOJ	9606.ENSP00000357131	9606.ENSP00000316729	0	0	0	0	0.061	0.088	0.9	0.228	0.925
ARHGAP18	RHOBTB1	9606.ENSP00000357131	9606.ENSP00000338671	0	0	0	0	0.061	0.182	0.9	0.203	0.93
ARHGAP24	RHOF	9606.ENSP00000378611	9606.ENSP00000267205	0	0	0	0	0	0.177	0.9	0.201	0.928
ARHGAP24	RHOJ	9606.ENSP00000378611	9606.ENSP00000316729	0	0	0	0	0.067	0.177	0.9	0.242	0.934
ARHGAP24	RHOBTB1	9606.ENSP00000378611	9606.ENSP00000338671	0	0	0	0	0	0.177	0.9	0.151	0.924
ARHGAP24	FLNA	9606.ENSP00000378611	9606.ENSP00000358866	0	0	0	0	0.05	0.379	0	0.776	0.856
ARHGAP44	RHOF	9606.ENSP00000368994	9606.ENSP00000267205	0	0	0	0	0	0.177	0.9	0.17	0.925
ARHGAP44	RHOJ	9606.ENSP00000368994	9606.ENSP00000316729	0	0	0	0	0	0.177	0.9	0.146	0.923
ARHGAP44	RHOBTB1	9606.ENSP00000368994	9606.ENSP00000338671	0	0	0	0	0.057	0.177	0.9	0.171	0.927
ARNTL	HLF	9606.ENSP00000384517	9606.ENSP00000226067	0	0	0	0	0.055	0.447	0	0.78	0.875
ARNTL	PER2	9606.ENSP00000384517	9606.ENSP00000254657	0	0	0	0.572	0	0.809	0.9	0.978	0.988
ARNTL	PPARGC1A	9606.ENSP00000384517	9606.ENSP00000264867	0	0	0	0	0	0	0.9	0.441	0.941
ARNTL	KLF15	9606.ENSP00000384517	9606.ENSP00000296233	0	0	0	0	0	0.057	0.9	0.451	0.943
ARNTL	TDRD6	9606.ENSP00000384517	9606.ENSP00000346065	0	0	0	0	0	0	0.72	0	0.72
ARNTL	TDRD7	9606.ENSP00000384517	9606.ENSP00000347444	0	0	0	0	0.064	0	0.72	0	0.726
ARNTL	RORB	9606.ENSP00000384517	9606.ENSP00000366093	0	0	0	0	0	0.174	0	0.751	0.786
ARSJ	ARSK	9606.ENSP00000320219	9606.ENSP00000369346	0	0	0.414	0	0.061	0	0.9	0.369	0.96
ARTN	GFRA3	9606.ENSP00000387435	9606.ENSP00000274721	0	0	0	0	0	0.472	0.9	0.801	0.988
ARTN	NRTN	9606.ENSP00000387435	9606.ENSP00000302648	0	0	0	0.764	0.065	0	0.9	0.932	0.923
ARTN	PIK3CD	9606.ENSP00000387435	9606.ENSP00000366563	0	0	0	0	0	0	0.9	0	0.9
ASH2L	HIST1H2AC	9606.ENSP00000340896	9606.ENSP00000367022	0	0	0	0	0	0.086	0.9	0.068	0.907
ASH2L	H2AFJ	9606.ENSP00000340896	9606.ENSP00000438553	0	0	0	0	0	0.086	0.9	0.068	0.907
ASH2L	HDAC1	9606.ENSP00000340896	9606.ENSP00000362649	0	0	0	0	0.094	0.05	0.9	0.376	0.939
ASPH	RYR1	9606.ENSP00000368767	9606.ENSP00000352608	0	0	0	0	0.109	0	0.9	0.656	0.966
ASPSCR1	SLC2A4	9606.ENSP00000306625	9606.ENSP00000320935	0	0	0	0	0	0	0.9	0.685	0.967
ATL3	REEP6	9606.ENSP00000381844	9606.ENSP00000233596	0	0	0	0	0.062	0	0	0.697	0.704
ATP1A2	SCN1A	9606.ENSP00000354490	9606.ENSP00000303540	0	0	0	0	0.207	0.176	0	0.8	0.858
ATP2A3	RYR1	9606.ENSP00000353072	9606.ENSP00000352608	0	0	0	0	0.145	0.337	0	0.572	0.736
B3GALT1	ST3GAL3	9606.ENSP00000376456	9606.ENSP00000262915	0	0	0	0	0	0	0	0.715	0.715
B3GNT2	MUC3A	9606.ENSP00000305595	9606.ENSP00000368771	0	0	0	0	0	0	0.9	0	0.9
B3GNT8	MUC3A	9606.ENSP00000312700	9606.ENSP00000368771	0	0	0	0	0	0	0.9	0	0.9
B9D2	RCC2	9606.ENSP00000243578	9606.ENSP00000364585	0	0	0	0	0	0	0.9	0	0.9
B9D2	CENPQ	9606.ENSP00000243578	9606.ENSP00000337289	0	0	0	0	0	0	0.9	0	0.9
B9D2	PPP2R5A	9606.ENSP00000243578	9606.ENSP00000261461	0	0	0	0	0	0	0.9	0	0.9
B9D2	TUBA4A	9606.ENSP00000243578	9606.ENSP00000248437	0	0	0	0	0.062	0	0.9	0	0.902
B9D2	CNTRL	9606.ENSP00000243578	9606.ENSP00000362962	0	0	0	0	0.061	0	0.9	0.064	0.904
B9D2	RAB3IP	9606.ENSP00000243578	9606.ENSP00000447300	0	0	0	0	0	0	0.9	0.424	0.939
B9D2	TMEM231	9606.ENSP00000243578	9606.ENSP00000258173	0	0	0	0	0.103	0.822	0.72	0.798	0.989
BAHD1	SUV39H1	9606.ENSP00000396976	9606.ENSP00000337976	0	0	0	0	0.089	0.08	0.9	0.146	0.918
BAHD1	HDAC1	9606.ENSP00000396976	9606.ENSP00000362649	0	0	0	0	0.061	0.511	0.9	0.284	0.962
BAHD1	CHD3	9606.ENSP00000396976	9606.ENSP00000369716	0	0	0	0	0.063	0.05	0.72	0.136	0.755
BCAS4	DTNBP1	9606.ENSP00000351642	9606.ENSP00000341680	0	0	0	0	0.061	0.719	0.54	0.173	0.886
BCL7C	SMARCA2	9606.ENSP00000369674	9606.ENSP00000265773	0	0	0	0	0.049	0.833	0	0.289	0.877
BCL7C	PHF10	9606.ENSP00000369674	9606.ENSP00000341805	0	0	0	0	0.062	0.537	0	0.468	0.749
BCL7C	BRD9	9606.ENSP00000369674	9606.ENSP00000419765	0	0	0	0	0.099	0.694	0	0.465	0.839
BCL7C	DPF3	9606.ENSP00000369674	9606.ENSP00000479526	0	0	0	0	0.078	0.741	0	0.527	0.877
BDNF	ERBB3	9606.ENSP00000414303	9606.ENSP00000267101	0	0	0	0	0	0	0.6	0.294	0.705
BDNF	TP53	9606.ENSP00000414303	9606.ENSP00000269305	0	0	0	0	0	0	0.9	0.53	0.95
BDNF	ERBB2	9606.ENSP00000414303	9606.ENSP00000269571	0	0	0	0	0	0	0.6	0.341	0.725
BDNF	TIAM1	9606.ENSP00000414303	9606.ENSP00000286827	0	0	0	0	0	0	0.9	0.668	0.965
BDNF	SYN1	9606.ENSP00000414303	9606.ENSP00000295987	0	0	0	0	0.061	0	0	0.821	0.825
BDNF	GRIN2B	9606.ENSP00000414303	9606.ENSP00000477455	0	0	0	0	0.062	0	0.9	0.829	0.982
BEX5	TCEAL5	9606.ENSP00000446054	9606.ENSP00000361765	0	0	0	0	0.207	0	0	0.697	0.749
BLVRA	HMOX1	9606.ENSP00000385757	9606.ENSP00000216117	0	0	0	0	0.061	0	0.9	0.741	0.973
BLVRA	BLVRB	9606.ENSP00000385757	9606.ENSP00000263368	0	0	0	0	0.063	0	0.8	0.747	0.948
BLVRB	HMOX1	9606.ENSP00000263368	9606.ENSP00000216117	0	0	0	0	0.077	0.379	0.9	0.542	0.97
BLVRB	RFK	9606.ENSP00000263368	9606.ENSP00000365926	0	0	0	0	0	0	0.9	0	0.9
BMP5	CHRD	9606.ENSP00000359866	9606.ENSP00000204604	0	0	0	0	0	0.185	0.6	0.723	0.902
BMP8B	CHRD	9606.ENSP00000361915	9606.ENSP00000204604	0	0	0	0	0	0.101	0.6	0.305	0.728
BNIP3	TP53	9606.ENSP00000357625	9606.ENSP00000269305	0	0	0	0	0.048	0	0	0.739	0.741
BNIP3	SPATA18	9606.ENSP00000357625	9606.ENSP00000295213	0	0	0	0	0	0	0	0.7	0.7
BRD9	SMARCA2	9606.ENSP00000419765	9606.ENSP00000265773	0	0	0	0	0.142	0.171	0	0.626	0.711
BRPF3	KAT7	9606.ENSP00000350267	9606.ENSP00000259021	0	0	0	0	0.063	0.953	0	0.789	0.99
BRPF3	TP53	9606.ENSP00000350267	9606.ENSP00000269305	0	0	0	0	0	0	0.9	0.069	0.902
BRPF3	KAT6B	9606.ENSP00000350267	9606.ENSP00000287239	0	0	0	0	0.063	0.703	0.9	0.577	0.986
BRPF3	HDAC1	9606.ENSP00000350267	9606.ENSP00000362649	0	0	0	0	0.063	0.086	0.9	0.15	0.917
BRPF3	CHD3	9606.ENSP00000350267	9606.ENSP00000369716	0	0	0	0	0.064	0.073	0.9	0.209	0.922
C11orf87	TMEM87A	9606.ENSP00000331581	9606.ENSP00000374484	0	0	0	0	0	0	0	0.742	0.742
C17orf49	CHRAC1	9606.ENSP00000448598	9606.ENSP00000220913	0	0	0	0	0.061	0	0.9	0	0.902
C22orf15	LRRC75B	9606.ENSP00000384965	9606.ENSP00000320520	0	0	0	0	0	0	0	0.703	0.703
C5	HEBP1	9606.ENSP00000223642	9606.ENSP00000014930	0	0	0	0	0	0	0.9	0	0.9
C5	SSTR2	9606.ENSP00000223642	9606.ENSP00000350198	0	0	0	0	0	0	0.9	0	0.9
C5	GNG7	9606.ENSP00000223642	9606.ENSP00000371594	0	0	0	0	0	0	0.9	0	0.9
C5	GABBR1	9606.ENSP00000223642	9606.ENSP00000366233	0	0	0	0	0	0	0.9	0	0.9
C5	GPER1	9606.ENSP00000223642	9606.ENSP00000380281	0	0	0	0	0	0	0.9	0.041	0.9
C5	DRD2	9606.ENSP00000223642	9606.ENSP00000354859	0	0	0	0	0	0	0.9	0	0.9
C5	GPR37	9606.ENSP00000223642	9606.ENSP00000306449	0	0	0	0	0	0	0.9	0	0.9
C5	CHRM4	9606.ENSP00000223642	9606.ENSP00000409378	0	0	0	0	0.063	0	0.9	0	0.902
C5	GNG4	9606.ENSP00000223642	9606.ENSP00000375727	0	0	0	0	0.062	0	0.9	0	0.902
CAB39L	PRKAA2	9606.ENSP00000479669	9606.ENSP00000360290	0	0	0	0	0.061	0.181	0.9	0.166	0.927
CACNA1G	CACNG7	9606.ENSP00000352011	9606.ENSP00000375647	0	0	0	0	0.158	0	0.54	0.378	0.738
CACNG5	GRIN3B	9606.ENSP00000436836	9606.ENSP00000234389	0	0	0	0	0.063	0.162	0.72	0.054	0.764
CACNG5	CACNG8	9606.ENSP00000436836	9606.ENSP00000270458	0	0	0	0.764	0.085	0	0.72	0.8	0.782
CACNG5	RASGRP2	9606.ENSP00000436836	9606.ENSP00000338864	0	0	0	0	0	0	0.6	0.34	0.724
CACNG5	CACNG7	9606.ENSP00000436836	9606.ENSP00000375647	0	0	0	0.975	0.159	0	0.72	0.8	0.759
CACNG5	GRIN2B	9606.ENSP00000436836	9606.ENSP00000477455	0	0	0	0	0.096	0.162	0.72	0.054	0.772
CACNG7	GRIN3B	9606.ENSP00000375647	9606.ENSP00000234389	0	0	0	0	0.063	0.162	0.72	0.175	0.794
CACNG7	PRKCG	9606.ENSP00000375647	9606.ENSP00000263431	0	0	0	0	0.352	0	0	0.755	0.834
CACNG7	CACNG8	9606.ENSP00000375647	9606.ENSP00000270458	0	0	0	0.729	0.148	0	0.9	0.902	0.932
CACNG7	RYR1	9606.ENSP00000375647	9606.ENSP00000352608	0	0	0	0	0.088	0	0.72	0.062	0.739
CACNG7	RASGRF1	9606.ENSP00000375647	9606.ENSP00000405963	0	0	0	0	0.145	0	0.6	0.216	0.708
CACNG7	HSPA2	9606.ENSP00000375647	9606.ENSP00000378199	0	0	0	0	0.078	0	0.72	0	0.73
CACNG7	GRIN2B	9606.ENSP00000375647	9606.ENSP00000477455	0	0	0	0	0.197	0.162	0.72	0.071	0.801
CACNG8	GRIN3B	9606.ENSP00000270458	9606.ENSP00000234389	0	0	0	0	0	0.162	0.72	0.054	0.758
CACNG8	PRKCG	9606.ENSP00000270458	9606.ENSP00000263431	0	0	0	0	0.111	0	0	0.753	0.771
CACNG8	HSPA2	9606.ENSP00000270458	9606.ENSP00000378199	0	0	0	0	0	0	0.72	0	0.72
CACNG8	RYR1	9606.ENSP00000270458	9606.ENSP00000352608	0	0	0	0	0.049	0	0.72	0.05	0.724
CACNG8	GRIN2B	9606.ENSP00000270458	9606.ENSP00000477455	0	0	0	0	0.145	0.162	0.72	0.103	0.796
CACNG8	MYO6	9606.ENSP00000270458	9606.ENSP00000358994	0	0	0	0	0	0	0.9	0	0.9
CACNG8	CAMK2G	9606.ENSP00000270458	9606.ENSP00000319060	0	0	0	0	0.059	0	0.9	0.269	0.925
CAD	TUBA4A	9606.ENSP00000264705	9606.ENSP00000248437	0	0	0	0	0.049	0.816	0	0	0.817
CAD	GFPT2	9606.ENSP00000264705	9606.ENSP00000253778	0.135	0	0	0	0.064	0.08	0.9	0.421	0.949
CAD	PPAT	9606.ENSP00000264705	9606.ENSP00000264220	0.185	0	0	0	0.194	0	0.9	0.679	0.976
CADM1	MPP6	9606.ENSP00000329797	9606.ENSP00000222644	0	0	0	0	0	0	0	0.766	0.766
CADM1	CDK2AP1	9606.ENSP00000329797	9606.ENSP00000261692	0	0	0	0	0	0	0	0.783	0.783
CALCRL	CRHR2	9606.ENSP00000386972	9606.ENSP00000340943	0	0	0	0.772	0.062	0	0.9	0.368	0.909
CALCRL	GABBR1	9606.ENSP00000386972	9606.ENSP00000366233	0	0	0	0	0	0	0.72	0.155	0.753
CALCRL	HRH2	9606.ENSP00000386972	9606.ENSP00000366506	0	0	0	0	0	0	0.9	0.13	0.909
CALCRL	GNG7	9606.ENSP00000386972	9606.ENSP00000371594	0	0	0	0	0	0.166	0.9	0.077	0.916
CALCRL	GNG4	9606.ENSP00000386972	9606.ENSP00000375727	0	0	0	0	0.05	0.166	0.9	0	0.913
CALCRL	CRHR1	9606.ENSP00000386972	9606.ENSP00000381333	0	0	0	0.726	0.062	0	0.9	0.483	0.914
CALCRL	GPR176	9606.ENSP00000386972	9606.ENSP00000453076	0	0	0	0	0	0	0.9	0.046	0.9
CAMK1G	F11R	9606.ENSP00000009105	9606.ENSP00000357005	0	0	0	0	0	0	0	0.717	0.717
CAMK2G	MYO6	9606.ENSP00000319060	9606.ENSP00000358994	0	0	0	0	0	0	0.9	0	0.9
CAMK2G	RASGRF1	9606.ENSP00000319060	9606.ENSP00000405963	0	0	0	0	0.085	0	0.9	0.138	0.914
CAMK2G	GRIN2B	9606.ENSP00000319060	9606.ENSP00000477455	0	0	0	0	0.061	0.426	0.9	0.711	0.982
CAMK4	CAMKK1	9606.ENSP00000282356	9606.ENSP00000158166	0	0	0	0.622	0.084	0.445	0.9	0.861	0.962
CAMK4	PLCG2	9606.ENSP00000282356	9606.ENSP00000482457	0	0	0	0	0	0	0.8	0.098	0.811
CCDC114	DNAH9	9606.ENSP00000318429	9606.ENSP00000262442	0	0	0	0	0.077	0	0.54	0.563	0.798
CCDC114	DNAH5	9606.ENSP00000318429	9606.ENSP00000265104	0	0	0	0	0.063	0	0.72	0.763	0.932
CCDC114	DRC1	9606.ENSP00000318429	9606.ENSP00000288710	0	0	0	0	0.088	0	0	0.744	0.757
CCDC114	DNALI1	9606.ENSP00000318429	9606.ENSP00000296218	0	0	0	0	0.129	0	0.54	0.617	0.833
CCDC114	DNAAF1	9606.ENSP00000318429	9606.ENSP00000367815	0	0	0	0	0.064	0	0	0.695	0.702
CCDC114	DNAH1	9606.ENSP00000318429	9606.ENSP00000401514	0	0	0	0	0.087	0	0.72	0.381	0.828
CCDC8	CUL7	9606.ENSP00000303158	9606.ENSP00000438788	0	0	0	0	0.061	0.227	0.9	0.76	0.98
CCNB3	GADD45A	9606.ENSP00000365210	9606.ENSP00000360025	0	0	0	0	0	0	0.8	0.104	0.813
CCND1	MCL1	9606.ENSP00000227507	9606.ENSP00000358022	0	0	0	0	0	0	0	0.752	0.752
CCND1	YAP1	9606.ENSP00000227507	9606.ENSP00000478927	0	0	0	0	0.317	0	0	0.657	0.756
CCND1	ERBB3	9606.ENSP00000227507	9606.ENSP00000267101	0	0	0	0	0.061	0.125	0	0.756	0.782
CCND1	ERBB2	9606.ENSP00000227507	9606.ENSP00000269571	0	0	0	0	0.098	0.43	0	0.799	0.888
CCND1	HIST1H2AC	9606.ENSP00000227507	9606.ENSP00000367022	0	0	0	0	0	0	0.9	0.086	0.904
CCND1	H2AFJ	9606.ENSP00000227507	9606.ENSP00000438553	0	0	0	0	0	0	0.9	0.091	0.905
CCND1	SMARCA2	9606.ENSP00000227507	9606.ENSP00000265773	0	0	0	0	0.056	0.064	0.9	0.191	0.918
CCND1	SUV39H1	9606.ENSP00000227507	9606.ENSP00000337976	0	0	0	0	0	0	0.9	0.27	0.923
CCND1	GADD45A	9606.ENSP00000227507	9606.ENSP00000360025	0	0	0	0	0	0	0.9	0.544	0.952
CCND1	TP53	9606.ENSP00000227507	9606.ENSP00000269305	0	0	0	0	0.061	0.379	0	0.942	0.963
CCND1	HDAC1	9606.ENSP00000227507	9606.ENSP00000362649	0	0	0	0	0.062	0.472	0.9	0.582	0.976
CCND1	CDKN1A	9606.ENSP00000227507	9606.ENSP00000384849	0	0	0	0	0.084	0.993	0.9	0.857	0.999
CD40	NFKB1	9606.ENSP00000361359	9606.ENSP00000226574	0	0	0	0	0.064	0	0.9	0.493	0.948
CD40	MYD88	9606.ENSP00000361359	9606.ENSP00000401399	0	0	0	0	0.061	0	0	0.812	0.816
CD82	TPMT	9606.ENSP00000227155	9606.ENSP00000312304	0	0	0	0	0	0	0	0.737	0.737
CDH12	CDH7	9606.ENSP00000371689	9606.ENSP00000381058	0	0	0	0.961	0.086	0.365	0.9	0.569	0.938
CDH22	KLHL35	9606.ENSP00000437790	9606.ENSP00000438526	0	0	0	0	0	0	0	0.7	0.7
CDK2AP1	HDAC1	9606.ENSP00000261692	9606.ENSP00000362649	0	0	0	0	0.105	0.703	0	0.212	0.772
CDKN1A	TP53	9606.ENSP00000384849	9606.ENSP00000269305	0	0	0	0	0	0.696	0.9	0.97	0.999
CDKN1A	GADD45A	9606.ENSP00000384849	9606.ENSP00000360025	0	0	0	0	0.112	0.408	0	0.738	0.85
CDKN1A	HDAC1	9606.ENSP00000384849	9606.ENSP00000362649	0	0	0	0	0	0.682	0	0.571	0.857
CEBPA	TGFB1	9606.ENSP00000427514	9606.ENSP00000221930	0	0	0	0	0.069	0.08	0.9	0.243	0.926
CEBPA	PER2	9606.ENSP00000427514	9606.ENSP00000254657	0	0	0	0	0.062	0	0.8	0.198	0.836
CEBPA	PPARGC1A	9606.ENSP00000427514	9606.ENSP00000264867	0	0	0	0	0	0	0.9	0.455	0.943
CEBPA	SMARCA2	9606.ENSP00000427514	9606.ENSP00000265773	0	0	0	0	0	0.416	0.9	0.212	0.949
CEBPA	CEBPB	9606.ENSP00000427514	9606.ENSP00000305422	0	0	0	0.753	0.135	0.472	0.9	0.971	0.962
CEBPA	SLC2A4	9606.ENSP00000427514	9606.ENSP00000320935	0	0	0	0	0.062	0	0.9	0.551	0.954
CEBPA	MED24	9606.ENSP00000427514	9606.ENSP00000377686	0	0	0	0	0	0	0.9	0	0.9
CEBPB	NFKB1	9606.ENSP00000305422	9606.ENSP00000226574	0	0	0	0	0.087	0.384	0.9	0.434	0.963
CEBPB	PPARGC1A	9606.ENSP00000305422	9606.ENSP00000264867	0	0	0	0	0	0	0.9	0.413	0.938
CEBPB	SMARCA2	9606.ENSP00000305422	9606.ENSP00000265773	0	0	0	0	0	0.415	0.9	0.073	0.941
CEBPB	MED24	9606.ENSP00000305422	9606.ENSP00000377686	0	0	0	0	0	0	0.9	0	0.9
CEBPB	MAP3K11	9606.ENSP00000305422	9606.ENSP00000309597	0	0	0	0	0.067	0.061	0.9	0.059	0.906
CEBPB	FOXO4	9606.ENSP00000305422	9606.ENSP00000363377	0	0	0	0	0.076	0.064	0.9	0.138	0.915
CEBPB	RPS6KA2	9606.ENSP00000305422	9606.ENSP00000427015	0	0	0	0	0	0	0.9	0.555	0.953
CENPQ	PPP2R5A	9606.ENSP00000337289	9606.ENSP00000261461	0	0	0	0	0	0	0.9	0.064	0.902
CENPQ	H2AFJ	9606.ENSP00000337289	9606.ENSP00000438553	0	0	0	0	0	0	0.9	0	0.9
CENPQ	HIST1H2AC	9606.ENSP00000337289	9606.ENSP00000367022	0	0	0	0	0	0	0.9	0	0.9
CENPQ	RCC2	9606.ENSP00000337289	9606.ENSP00000364585	0	0	0	0	0.07	0	0.9	0.127	0.911
CFAP45	ENKUR	9606.ENSP00000357079	9606.ENSP00000331044	0	0	0	0	0.357	0.552	0	0.566	0.864
CGN	TGFB1	9606.ENSP00000271636	9606.ENSP00000221930	0	0	0	0	0	0	0.9	0	0.9
CGN	TJP3	9606.ENSP00000271636	9606.ENSP00000465419	0	0	0	0	0.186	0	0	0.873	0.893
CGN	TGFBR2	9606.ENSP00000271636	9606.ENSP00000351905	0	0	0	0	0	0	0.9	0	0.9
CGN	F11R	9606.ENSP00000271636	9606.ENSP00000357005	0	0	0	0	0.089	0.379	0.9	0.678	0.979
CHD3	HDAC7	9606.ENSP00000369716	9606.ENSP00000080059	0	0	0	0	0.11	0.155	0.9	0.233	0.934
CHD3	TP53	9606.ENSP00000369716	9606.ENSP00000269305	0	0	0	0	0	0.389	0.9	0.301	0.953
CHD3	SAP30L	9606.ENSP00000369716	9606.ENSP00000297109	0	0	0	0	0	0	0.72	0.058	0.724
CHD3	SUV39H1	9606.ENSP00000369716	9606.ENSP00000337976	0	0	0	0	0.062	0.164	0.72	0.362	0.841
CHD3	HDAC1	9606.ENSP00000369716	9606.ENSP00000362649	0	0	0	0	0.145	0.922	0.9	0.668	0.997
CHD3	HABP4	9606.ENSP00000369716	9606.ENSP00000364398	0	0	0	0	0.061	0.379	0	0.612	0.754
CHD3	HIST1H2AC	9606.ENSP00000369716	9606.ENSP00000367022	0	0	0	0	0	0.185	0.9	0.068	0.917
CHD3	SUDS3	9606.ENSP00000369716	9606.ENSP00000443988	0	0	0	0	0.083	0.044	0.72	0.203	0.778
CHD3	H2AFJ	9606.ENSP00000369716	9606.ENSP00000438553	0	0	0	0	0	0.185	0.9	0.068	0.917
CHML	RAB26	9606.ENSP00000355511	9606.ENSP00000210187	0	0	0	0	0	0	0.9	0.091	0.905
CHML	RAB39A	9606.ENSP00000355511	9606.ENSP00000322594	0	0	0	0	0	0.187	0.9	0.109	0.921
CHML	HPS1	9606.ENSP00000355511	9606.ENSP00000326649	0	0	0	0	0	0	0.9	0	0.9
CHML	DENND2C	9606.ENSP00000355511	9606.ENSP00000376955	0	0	0	0	0.049	0	0.9	0	0.9
CHML	TRAPPC5	9606.ENSP00000355511	9606.ENSP00000470262	0	0	0	0	0.052	0	0.9	0.056	0.902
CHML	RAB3B	9606.ENSP00000355511	9606.ENSP00000360718	0	0	0	0	0	0.164	0.9	0.089	0.917
CHML	RAB3IP	9606.ENSP00000355511	9606.ENSP00000447300	0	0	0	0	0.048	0.064	0.9	0.223	0.921
CHML	RAB29	9606.ENSP00000355511	9606.ENSP00000356107	0	0	0	0	0	0.5	0.9	0.244	0.958
CHRDL1	WFS1	9606.ENSP00000361112	9606.ENSP00000226760	0	0	0	0	0	0	0.9	0	0.9
CHRDL1	STC2	9606.ENSP00000361112	9606.ENSP00000265087	0	0	0	0	0.064	0	0.9	0.056	0.903
CHRDL1	SCG2	9606.ENSP00000361112	9606.ENSP00000304133	0	0	0	0	0	0	0.9	0	0.9
CHRDL1	FBN1	9606.ENSP00000361112	9606.ENSP00000325527	0	0	0	0	0.081	0	0.9	0	0.904
CHRDL1	LAMB2	9606.ENSP00000361112	9606.ENSP00000388325	0	0	0	0	0.062	0	0.9	0.05	0.903
CHRFAM7A	OTUD7A	9606.ENSP00000299847	9606.ENSP00000305926	0	0	0	0	0.062	0	0	0.803	0.807
CHRM4	HEBP1	9606.ENSP00000409378	9606.ENSP00000014930	0	0	0	0	0	0	0.9	0	0.9
CHRM4	GPR37	9606.ENSP00000409378	9606.ENSP00000306449	0	0	0	0	0.063	0	0.9	0.068	0.905
CHRM4	SSTR2	9606.ENSP00000409378	9606.ENSP00000350198	0	0	0	0.576	0.063	0	0.9	0.244	0.911
CHRM4	DRD2	9606.ENSP00000409378	9606.ENSP00000354859	0	0	0	0.713	0.087	0	0.9	0.587	0.92
CHRM4	GABBR1	9606.ENSP00000409378	9606.ENSP00000366233	0	0	0	0	0.064	0	0.9	0.299	0.928
CHRM4	GNG7	9606.ENSP00000409378	9606.ENSP00000371594	0	0	0	0	0.064	0	0.9	0.06	0.904
CHRM4	GNG4	9606.ENSP00000409378	9606.ENSP00000375727	0	0	0	0	0.063	0	0.9	0	0.902
CHRM4	GPER1	9606.ENSP00000409378	9606.ENSP00000380281	0	0	0	0.565	0	0	0.9	0.11	0.903
CHRNA5	CHRNA7	9606.ENSP00000299565	9606.ENSP00000407546	0	0	0	0.858	0.063	0.162	0.9	0.762	0.923
CISD1	WFS1	9606.ENSP00000363041	9606.ENSP00000226760	0	0	0	0	0	0	0	0.754	0.754
CISD1	TSPO	9606.ENSP00000363041	9606.ENSP00000379563	0	0	0	0	0	0.86	0	0	0.86
CLDN10	CLDN6	9606.ENSP00000299339	9606.ENSP00000380131	0	0	0	0.84	0.066	0	0.9	0.584	0.911
CLPB	H6PD	9606.ENSP00000294053	9606.ENSP00000473348	0	0	0	0	0.097	0.34	0	0.588	0.733
CLSTN2	NMNAT3	9606.ENSP00000402460	9606.ENSP00000340523	0	0	0	0	0.062	0	0	0.904	0.906
CMTM3	CMTM8	9606.ENSP00000400482	9606.ENSP00000307741	0	0	0	0	0	0	0	0.743	0.743
CNNM4	CRABP2	9606.ENSP00000366275	9606.ENSP00000482841	0	0	0	0	0	0	0	0.712	0.712
CNP	PLP1	9606.ENSP00000377470	9606.ENSP00000481006	0	0	0	0	0.121	0	0	0.733	0.755
CNTRL	TUBA4A	9606.ENSP00000362962	9606.ENSP00000248437	0	0	0	0	0	0.05	0.9	0	0.9
CNTRL	RAB3IP	9606.ENSP00000362962	9606.ENSP00000447300	0	0	0	0	0	0	0.9	0.31	0.928
COBL	PACSIN1	9606.ENSP00000378912	9606.ENSP00000484060	0	0	0	0	0.139	0.819	0	0.579	0.929
COL16A1	PLOD3	9606.ENSP00000362776	9606.ENSP00000223127	0	0	0	0	0.061	0.093	0.9	0.043	0.907
COL16A1	COL1A1	9606.ENSP00000362776	9606.ENSP00000225964	0	0	0.338	0.689	0.396	0	0.9	0.434	0.95
COL16A1	COL5A3	9606.ENSP00000362776	9606.ENSP00000264828	0	0	0.296	0.671	0.291	0	0.9	0.482	0.942
COL16A1	CRTAP	9606.ENSP00000362776	9606.ENSP00000323696	0	0	0	0	0.062	0	0.9	0	0.902
COL16A1	COL20A1	9606.ENSP00000362776	9606.ENSP00000351767	0	0	0	0.545	0.062	0	0.9	0.391	0.918
COL16A1	COL4A2	9606.ENSP00000362776	9606.ENSP00000353654	0	0	0.296	0.657	0.23	0	0.9	0.409	0.936
COL16A1	SERPINH1	9606.ENSP00000362776	9606.ENSP00000434412	0	0	0	0	0.133	0.062	0.9	0.086	0.915
COL16A1	COL2A1	9606.ENSP00000362776	9606.ENSP00000369889	0	0	0.34	0.69	0.063	0	0.9	0.31	0.919
COL16A1	COL8A2	9606.ENSP00000362776	9606.ENSP00000380901	0	0	0.287	0.713	0.141	0	0.9	0.338	0.924
COL16A1	COL4A1	9606.ENSP00000362776	9606.ENSP00000364979	0	0	0.363	0.687	0.216	0.379	0.9	0.352	0.957
COL1A1	TGFB1	9606.ENSP00000225964	9606.ENSP00000221930	0	0	0	0	0.061	0.299	0	0.651	0.75
COL1A1	PLOD3	9606.ENSP00000225964	9606.ENSP00000223127	0	0	0	0	0.095	0.17	0.9	0.408	0.949
COL1A1	FKBP10	9606.ENSP00000225964	9606.ENSP00000317232	0	0	0	0	0.428	0	0	0.563	0.739
COL1A1	FBN1	9606.ENSP00000225964	9606.ENSP00000325527	0	0	0	0	0.599	0.063	0	0.597	0.835
COL1A1	COL20A1	9606.ENSP00000225964	9606.ENSP00000351767	0	0	0	0.545	0	0	0.9	0.112	0.903
COL1A1	COL2A1	9606.ENSP00000225964	9606.ENSP00000369889	0	0	0.445	0.971	0.086	0	0.9	0.837	0.908
COL1A1	COL5A3	9606.ENSP00000225964	9606.ENSP00000264828	0	0	0.434	0.831	0.118	0	0.9	0.538	0.921
COL1A1	COL8A2	9606.ENSP00000225964	9606.ENSP00000380901	0	0	0.419	0.739	0.14	0	0.9	0.333	0.925
COL1A1	ITGB3	9606.ENSP00000225964	9606.ENSP00000452786	0	0	0	0	0.084	0	0.9	0.358	0.936
COL1A1	COL4A2	9606.ENSP00000225964	9606.ENSP00000353654	0	0	0.378	0.698	0.509	0	0.9	0.628	0.962
COL1A1	COL4A1	9606.ENSP00000225964	9606.ENSP00000364979	0	0	0.407	0.706	0.575	0	0.9	0.758	0.969
COL1A1	SERPINH1	9606.ENSP00000225964	9606.ENSP00000434412	0	0	0	0	0.402	0.062	0.9	0.577	0.973
COL1A1	CRTAP	9606.ENSP00000225964	9606.ENSP00000323696	0	0	0	0	0.086	0	0.9	0.756	0.975
COL1A1	SPARC	9606.ENSP00000225964	9606.ENSP00000231061	0	0	0	0	0.94	0.456	0	0.627	0.986
COL20A1	PLOD3	9606.ENSP00000351767	9606.ENSP00000223127	0	0	0	0	0	0.093	0.9	0.043	0.905
COL20A1	COL5A3	9606.ENSP00000351767	9606.ENSP00000264828	0	0	0	0.543	0.061	0	0.9	0.336	0.915
COL20A1	CRTAP	9606.ENSP00000351767	9606.ENSP00000323696	0	0	0	0	0	0	0.9	0	0.9
COL20A1	COL2A1	9606.ENSP00000351767	9606.ENSP00000369889	0	0	0	0.544	0	0	0.9	0	0.9
COL20A1	COL4A1	9606.ENSP00000351767	9606.ENSP00000364979	0	0	0	0.544	0	0	0.9	0	0.9
COL20A1	SERPINH1	9606.ENSP00000351767	9606.ENSP00000434412	0	0	0	0	0	0.062	0.9	0	0.902
COL20A1	COL4A2	9606.ENSP00000351767	9606.ENSP00000353654	0	0	0	0.543	0.061	0	0.9	0.23	0.91
COL20A1	COL8A2	9606.ENSP00000351767	9606.ENSP00000380901	0	0	0	0.569	0	0	0.9	0.297	0.911
COL2A1	TGFB1	9606.ENSP00000369889	9606.ENSP00000221930	0	0	0	0	0	0.434	0	0.502	0.706
COL2A1	PLOD3	9606.ENSP00000369889	9606.ENSP00000223127	0	0	0	0	0.061	0.17	0.9	0.079	0.918
COL2A1	SPARC	9606.ENSP00000369889	9606.ENSP00000231061	0	0	0	0	0.288	0.423	0	0.455	0.756
COL2A1	COL5A3	9606.ENSP00000369889	9606.ENSP00000264828	0	0	0.43	0.836	0.047	0	0.9	0.42	0.913
COL2A1	CRTAP	9606.ENSP00000369889	9606.ENSP00000323696	0	0	0	0	0.061	0	0.9	0.223	0.92
COL2A1	COL4A2	9606.ENSP00000369889	9606.ENSP00000353654	0	0	0.373	0.706	0.088	0	0.9	0.335	0.922
COL2A1	COL4A1	9606.ENSP00000369889	9606.ENSP00000364979	0	0	0.403	0.714	0.082	0	0.9	0.478	0.925
COL2A1	ITGB3	9606.ENSP00000369889	9606.ENSP00000452786	0	0	0	0	0.061	0	0.9	0.184	0.916
COL2A1	SERPINH1	9606.ENSP00000369889	9606.ENSP00000434412	0	0	0	0	0.098	0.062	0.9	0.296	0.932
COL2A1	COL8A2	9606.ENSP00000369889	9606.ENSP00000380901	0	0	0.417	0.722	0.064	0.665	0.9	0.15	0.97
COL4A1	PLOD3	9606.ENSP00000364979	9606.ENSP00000223127	0	0	0	0	0.062	0.185	0.9	0.291	0.938
COL4A1	SPARC	9606.ENSP00000364979	9606.ENSP00000231061	0	0	0	0	0.599	0.181	0	0.487	0.817
COL4A1	COL5A3	9606.ENSP00000364979	9606.ENSP00000264828	0	0	0.412	0.691	0.115	0	0.9	0.484	0.93
COL4A1	CRTAP	9606.ENSP00000364979	9606.ENSP00000323696	0	0	0	0	0.09	0	0.9	0	0.905
COL4A1	COL4A2	9606.ENSP00000364979	9606.ENSP00000353654	0	0	0.433	0.886	0.963	0.886	0.9	0.87	0.999
COL4A1	COL8A2	9606.ENSP00000364979	9606.ENSP00000380901	0	0	0.375	0.753	0.088	0	0.9	0.506	0.923
COL4A1	ITGB3	9606.ENSP00000364979	9606.ENSP00000452786	0	0	0	0	0.091	0	0.9	0.337	0.934
COL4A1	SERPINH1	9606.ENSP00000364979	9606.ENSP00000434412	0	0	0	0	0.386	0.062	0.9	0.421	0.962
COL4A2	PLOD3	9606.ENSP00000353654	9606.ENSP00000223127	0	0	0	0	0.095	0.185	0.9	0.22	0.934
COL4A2	SPARC	9606.ENSP00000353654	9606.ENSP00000231061	0	0	0	0	0.58	0.181	0	0.39	0.772
COL4A2	COL5A3	9606.ENSP00000353654	9606.ENSP00000264828	0	0	0.398	0.658	0.12	0	0.9	0.523	0.933
COL4A2	CRTAP	9606.ENSP00000353654	9606.ENSP00000323696	0	0	0	0	0.095	0	0.9	0.104	0.911
COL4A2	ITGB3	9606.ENSP00000353654	9606.ENSP00000452786	0	0	0	0	0.097	0	0.9	0.369	0.938
COL4A2	SERPINH1	9606.ENSP00000353654	9606.ENSP00000434412	0	0	0	0	0.338	0.062	0.9	0.327	0.952
COL4A2	COL8A2	9606.ENSP00000353654	9606.ENSP00000380901	0	0	0.351	0.687	0.085	0.416	0.9	0.496	0.955
COL5A3	PLOD3	9606.ENSP00000264828	9606.ENSP00000223127	0	0	0	0	0.061	0.093	0.9	0.202	0.922
COL5A3	CRTAP	9606.ENSP00000264828	9606.ENSP00000323696	0	0	0	0	0.061	0	0.9	0	0.902
COL5A3	SERPINH1	9606.ENSP00000264828	9606.ENSP00000434412	0	0	0	0	0.062	0.062	0.9	0	0.904
COL5A3	COL8A2	9606.ENSP00000264828	9606.ENSP00000380901	0	0	0.385	0.741	0.14	0	0.9	0.269	0.923
COL8A2	PLOD3	9606.ENSP00000380901	9606.ENSP00000223127	0	0	0	0	0.049	0	0.9	0	0.9
COL8A2	CRTAP	9606.ENSP00000380901	9606.ENSP00000323696	0	0	0	0	0.061	0.183	0.9	0	0.916
COL8A2	SLC4A11	9606.ENSP00000380901	9606.ENSP00000369399	0	0	0	0	0	0	0	0.908	0.908
COL8A2	SERPINH1	9606.ENSP00000380901	9606.ENSP00000434412	0	0	0	0	0.062	0	0.9	0.073	0.905
CRB1	LRAT	9606.ENSP00000356370	9606.ENSP00000337224	0	0	0	0	0	0	0	0.711	0.711
CREG1	GCA	9606.ENSP00000359540	9606.ENSP00000394842	0	0	0	0	0	0	0.9	0	0.9
CREG1	FRK	9606.ENSP00000359540	9606.ENSP00000476145	0	0	0	0	0	0	0.9	0	0.9
CREG1	PADI2	9606.ENSP00000359540	9606.ENSP00000364635	0	0	0	0	0	0	0.9	0.058	0.901
CRHR1	CRHR2	9606.ENSP00000381333	9606.ENSP00000340943	0	0	0	0.968	0.076	0	0.9	0.955	0.906
CRHR1	HRH2	9606.ENSP00000381333	9606.ENSP00000366506	0	0	0	0	0	0	0.9	0.088	0.904
CRHR1	GNG7	9606.ENSP00000381333	9606.ENSP00000371594	0	0	0	0	0.117	0.166	0.9	0.074	0.922
CRHR1	GNG4	9606.ENSP00000381333	9606.ENSP00000375727	0	0	0	0	0.084	0.166	0.9	0	0.916
CRHR1	GNAZ	9606.ENSP00000381333	9606.ENSP00000478892	0	0	0	0	0.146	0	0.8	0	0.821
CRHR1	GPR176	9606.ENSP00000381333	9606.ENSP00000453076	0	0	0	0	0	0	0.9	0	0.9
CRHR2	HRH2	9606.ENSP00000340943	9606.ENSP00000366506	0	0	0	0	0	0	0.9	0	0.9
CRHR2	GPR176	9606.ENSP00000340943	9606.ENSP00000453076	0	0	0	0	0	0	0.9	0	0.9
CRHR2	GNG7	9606.ENSP00000340943	9606.ENSP00000371594	0	0	0	0	0.061	0.166	0.9	0	0.914
CRHR2	GNG4	9606.ENSP00000340943	9606.ENSP00000375727	0	0	0	0	0.062	0.166	0.9	0	0.914
CRTAP	FKBP10	9606.ENSP00000323696	9606.ENSP00000317232	0	0	0	0	0.141	0	0	0.817	0.836
CRTAP	SERPINH1	9606.ENSP00000323696	9606.ENSP00000434412	0	0	0	0	0.136	0	0.9	0.723	0.974
CTPS2	NTPCR	9606.ENSP00000401264	9606.ENSP00000355587	0	0	0	0	0	0	0.9	0	0.9
CTPS2	ENTPD1	9606.ENSP00000401264	9606.ENSP00000360250	0	0	0	0	0.064	0	0.9	0.05	0.903
CUL7	KEAP1	9606.ENSP00000438788	9606.ENSP00000171111	0	0	0	0	0	0	0.9	0.164	0.912
CUL7	WSB1	9606.ENSP00000438788	9606.ENSP00000262394	0	0	0	0	0	0	0.9	0.344	0.931
CUL7	HERC5	9606.ENSP00000438788	9606.ENSP00000264350	0	0	0	0	0	0	0.9	0.061	0.902
CUL7	UBA7	9606.ENSP00000438788	9606.ENSP00000333266	0	0	0	0	0	0	0.9	0.064	0.902
CUL7	FBXO2	9606.ENSP00000438788	9606.ENSP00000346240	0	0	0	0	0	0.294	0.9	0.21	0.939
CUL7	UBE2E2	9606.ENSP00000438788	9606.ENSP00000379931	0	0	0	0	0	0	0.9	0.123	0.908
CUL7	KBTBD8	9606.ENSP00000438788	9606.ENSP00000401878	0	0	0	0	0	0	0.9	0.086	0.904
CUL7	KLHL5	9606.ENSP00000438788	9606.ENSP00000423897	0	0	0	0	0	0	0.9	0	0.9
CYB5R4	MRAP2	9606.ENSP00000358695	9606.ENSP00000257776	0	0.538	0	0	0	0	0	0.599	0.807
CYFIP1	NFKB1	9606.ENSP00000481038	9606.ENSP00000226574	0	0	0	0	0.061	0.083	0.9	0	0.906
CYFIP1	GHDC	9606.ENSP00000481038	9606.ENSP00000301671	0	0	0	0	0	0	0.9	0	0.9
CYFIP1	WASF3	9606.ENSP00000481038	9606.ENSP00000335055	0	0	0	0	0.083	0.879	0.9	0.784	0.997
CYFIP1	SHB	9606.ENSP00000481038	9606.ENSP00000366936	0	0	0	0	0.07	0	0.9	0	0.903
CYFIP1	FRK	9606.ENSP00000481038	9606.ENSP00000476145	0	0	0	0	0.064	0.053	0.9	0.062	0.905
DCAF4	DCUN1D5	9606.ENSP00000351147	9606.ENSP00000260247	0	0	0	0	0	0	0.9	0	0.9
DCUN1D5	KEAP1	9606.ENSP00000260247	9606.ENSP00000171111	0	0	0	0	0.055	0	0.9	0	0.901
DCUN1D5	FBXO2	9606.ENSP00000260247	9606.ENSP00000346240	0	0	0	0	0	0	0.9	0	0.9
DCUN1D5	KLHL5	9606.ENSP00000260247	9606.ENSP00000423897	0	0	0	0	0.043	0	0.9	0	0.9
DCUN1D5	WSB1	9606.ENSP00000260247	9606.ENSP00000262394	0	0	0	0	0	0	0.9	0	0.9
DCUN1D5	KBTBD8	9606.ENSP00000260247	9606.ENSP00000401878	0	0	0	0	0.061	0	0.9	0	0.902
DDX17	DDX5	9606.ENSP00000380033	9606.ENSP00000225792	0	0	0.447	0.968	0.147	0.707	0	0.895	0.75
DDX3X	ZFX	9606.ENSP00000382840	9606.ENSP00000368475	0	0	0	0	0.33	0.052	0	0.582	0.712
DDX5	PDCD4	9606.ENSP00000225792	9606.ENSP00000280154	0	0	0	0	0.081	0.195	0	0.649	0.717
DDX5	RBM5	9606.ENSP00000225792	9606.ENSP00000343054	0	0	0	0	0.162	0.157	0.9	0.169	0.933
DDX5	TP53	9606.ENSP00000225792	9606.ENSP00000269305	0	0	0	0	0	0.379	0.9	0.692	0.979
DEPDC7	RHOBTB1	9606.ENSP00000241051	9606.ENSP00000338671	0	0	0	0	0	0	0.9	0	0.9
DEPDC7	RHOJ	9606.ENSP00000241051	9606.ENSP00000316729	0	0	0	0	0	0	0.9	0	0.9
DEPDC7	RHOF	9606.ENSP00000241051	9606.ENSP00000267205	0	0	0	0	0.058	0	0.9	0	0.901
DGAT2	ELOVL2	9606.ENSP00000228027	9606.ENSP00000346693	0	0	0	0	0.061	0	0	0.751	0.756
DGAT2	LPIN1	9606.ENSP00000228027	9606.ENSP00000397908	0	0	0	0	0.061	0.19	0.65	0.668	0.9
DHRS3	LRAT	9606.ENSP00000480439	9606.ENSP00000337224	0	0	0	0	0.061	0	0.9	0.463	0.945
DHRS3	PNPLA4	9606.ENSP00000480439	9606.ENSP00000370430	0	0	0	0	0.055	0	0.9	0	0.901
DIS3L	SKIV2L	9606.ENSP00000321711	9606.ENSP00000364543	0	0	0	0	0.119	0.185	0	0.681	0.751
DISC1	DTNBP1	9606.ENSP00000355593	9606.ENSP00000341680	0	0	0	0	0	0	0	0.926	0.927
DLGAP2	DLGAP3	9606.ENSP00000400258	9606.ENSP00000362444	0	0	0	0.92	0.23	0.96	0.9	0.595	0.996
DNAAF1	ZMYND10	9606.ENSP00000367815	9606.ENSP00000231749	0	0	0	0	0.064	0.063	0	0.839	0.846
DNAAF1	DNAH5	9606.ENSP00000367815	9606.ENSP00000265104	0	0	0	0	0	0.078	0	0.847	0.852
DNAAF1	DNALI1	9606.ENSP00000367815	9606.ENSP00000296218	0	0	0	0	0.063	0	0	0.902	0.904
DNAH1	DNAH5	9606.ENSP00000401514	9606.ENSP00000265104	0	0	0	0.8	0.061	0	0.9	0.759	0.916
DNAH1	DNALI1	9606.ENSP00000401514	9606.ENSP00000296218	0	0	0	0	0.061	0	0.54	0.521	0.775
DNAH1	DNAH12	9606.ENSP00000401514	9606.ENSP00000312554	0	0.026	0	0	0	0	0.54	0.905	0.954
DNAH12	DNAH9	9606.ENSP00000312554	9606.ENSP00000262442	0	0.006	0	0	0	0	0.54	0.552	0.785
DNAH12	DNAH5	9606.ENSP00000312554	9606.ENSP00000265104	0	0.005	0	0	0	0	0.54	0.759	0.884
DNAH12	DNALI1	9606.ENSP00000312554	9606.ENSP00000296218	0	0	0	0	0.061	0	0.54	0.517	0.773
DNAH5	DNALI1	9606.ENSP00000265104	9606.ENSP00000296218	0	0	0	0	0.061	0	0.54	0.908	0.957
DNAH9	DNALI1	9606.ENSP00000262442	9606.ENSP00000296218	0	0	0	0	0.064	0	0.54	0.784	0.899
DNALI1	ZMYND10	9606.ENSP00000296218	9606.ENSP00000231749	0	0	0	0	0.113	0	0	0.706	0.728
DOC2A	SNAP25	9606.ENSP00000340017	9606.ENSP00000254976	0	0	0	0	0.128	0.736	0	0.41	0.852
DOC2A	UNC13B	9606.ENSP00000340017	9606.ENSP00000367756	0	0	0	0	0.089	0.379	0	0.526	0.708
DPF3	SMARCA2	9606.ENSP00000479526	9606.ENSP00000265773	0	0	0	0	0.05	0.84	0.72	0.547	0.978
DPF3	PHF10	9606.ENSP00000479526	9606.ENSP00000341805	0	0	0	0	0	0	0.8	0.772	0.952
DPP10	KCNC1	9606.ENSP00000376855	9606.ENSP00000265969	0	0	0	0	0.155	0	0	0.814	0.836
DPYD	TPMT	9606.ENSP00000359211	9606.ENSP00000312304	0	0	0	0	0.061	0	0	0.708	0.714
DPYD	UPP1	9606.ENSP00000359211	9606.ENSP00000330032	0.077	0	0	0	0.063	0	0.9	0.758	0.976
DPYD	SLC25A19	9606.ENSP00000359211	9606.ENSP00000385312	0	0	0	0	0	0	0	0.8	0.8
DRC1	ZMYND10	9606.ENSP00000288710	9606.ENSP00000231749	0	0	0	0	0.189	0	0	0.668	0.719
DRD2	HEBP1	9606.ENSP00000354859	9606.ENSP00000014930	0	0	0	0	0	0	0.9	0	0.9
DRD2	GPR37	9606.ENSP00000354859	9606.ENSP00000306449	0	0	0	0.565	0.089	0	0.9	0.547	0.926
DRD2	MAOA	9606.ENSP00000354859	9606.ENSP00000340684	0	0	0	0	0	0	0	0.739	0.739
DRD2	SSTR2	9606.ENSP00000354859	9606.ENSP00000350198	0	0	0	0.608	0.062	0	0.9	0.571	0.923
DRD2	GRIN2B	9606.ENSP00000354859	9606.ENSP00000477455	0	0	0	0	0.063	0.064	0	0.801	0.811
DRD2	GPER1	9606.ENSP00000354859	9606.ENSP00000380281	0	0	0	0	0	0	0.9	0.136	0.909
DRD2	GNG4	9606.ENSP00000354859	9606.ENSP00000375727	0	0	0	0	0.08	0.165	0.9	0	0.916
DRD2	GNG7	9606.ENSP00000354859	9606.ENSP00000371594	0	0	0	0	0.064	0.165	0.9	0.261	0.934
DRD2	GABBR1	9606.ENSP00000354859	9606.ENSP00000366233	0	0	0	0	0.086	0	0.9	0.568	0.957
DTNB	SNTG2	9606.ENSP00000384084	9606.ENSP00000311837	0	0	0	0	0.061	0.71	0	0.832	0.95
DTNB	DTNBP1	9606.ENSP00000384084	9606.ENSP00000341680	0	0	0	0	0	0.52	0	0.558	0.779
DTNBP1	SNAP25	9606.ENSP00000341680	9606.ENSP00000254976	0	0	0	0	0	0	0	0.713	0.713
DTNBP1	HPS1	9606.ENSP00000341680	9606.ENSP00000326649	0	0	0	0	0	0	0.72	0.406	0.826
DTNBP1	RGS4	9606.ENSP00000341680	9606.ENSP00000397181	0	0	0	0	0	0	0	0.705	0.705
DTX1	NCSTN	9606.ENSP00000257600	9606.ENSP00000294785	0	0	0	0	0.061	0	0.9	0.368	0.935
DXO	SKIV2L	9606.ENSP00000364498	9606.ENSP00000364543	0	0	0	0	0.077	0.261	0	0.766	0.826
EEF1A1	TARBP1	9606.ENSP00000339063	9606.ENSP00000040877	0	0	0	0	0.055	0.11	0	0.757	0.777
EEF1A1	GNL1	9606.ENSP00000339063	9606.ENSP00000365806	0	0	0	0	0.062	0	0	0.806	0.81
EFCAB2	PGBD5	9606.ENSP00000355480	9606.ENSP00000431404	0	0	0	0	0	0	0	0.77	0.77
EFNA3	EPHA8	9606.ENSP00000357393	9606.ENSP00000166244	0	0	0	0	0.217	0.313	0.9	0.885	0.993
EFNA3	SEMA3G	9606.ENSP00000357393	9606.ENSP00000231721	0	0	0	0	0	0	0	0.796	0.796
EFNA3	SEMA3E	9606.ENSP00000357393	9606.ENSP00000303212	0	0	0	0	0	0	0	0.795	0.795
EFNA3	SEMA4C	9606.ENSP00000357393	9606.ENSP00000306844	0	0	0	0	0	0	0	0.796	0.796
EFNA3	EPHB4	9606.ENSP00000357393	9606.ENSP00000350896	0	0	0	0	0.188	0.313	0.9	0.883	0.992
EFNA3	SEMA3B	9606.ENSP00000357393	9606.ENSP00000484146	0	0	0	0	0	0	0	0.793	0.793
EFNA3	SEMA6B	9606.ENSP00000357393	9606.ENSP00000467290	0	0	0	0	0	0	0	0.797	0.797
EGFL8	PRRT1	9606.ENSP00000378888	9606.ENSP00000211413	0	0	0	0	0	0	0	0.7	0.7
EGLN3	PRKCB	9606.ENSP00000250457	9606.ENSP00000305355	0	0	0	0	0	0	0.8	0.05	0.801
EGLN3	PRKCG	9606.ENSP00000250457	9606.ENSP00000263431	0	0	0	0	0	0	0.8	0.05	0.801
ELL2	NABP1	9606.ENSP00000237853	9606.ENSP00000403683	0	0	0	0	0.057	0	0.9	0	0.901
ELOVL2	FADS2	9606.ENSP00000346693	9606.ENSP00000278840	0	0	0	0	0.064	0	0	0.833	0.837
EML4	PLCG2	9606.ENSP00000320663	9606.ENSP00000482457	0	0	0	0	0.061	0.08	0.8	0	0.812
EML4	PIK3CD	9606.ENSP00000320663	9606.ENSP00000366563	0	0	0	0	0.062	0.166	0.8	0.05	0.831
EML6	KIAA1755	9606.ENSP00000348842	9606.ENSP00000279024	0	0	0	0	0.062	0.053	0	0.719	0.729
ENO4	PFKP	9606.ENSP00000345555	9606.ENSP00000370517	0.081	0	0	0	0.393	0	0	0.634	0.778
ENO4	GLYCTK	9606.ENSP00000345555	9606.ENSP00000389175	0.167	0	0	0	0	0	0.8	0.221	0.858
ENO4	H6PD	9606.ENSP00000345555	9606.ENSP00000473348	0.078	0	0	0	0.081	0	0.8	0.427	0.889
ENTPD1	RRM2B	9606.ENSP00000360250	9606.ENSP00000251810	0	0	0	0	0.065	0	0.9	0.063	0.904
ENTPD1	TK2	9606.ENSP00000360250	9606.ENSP00000299697	0	0	0	0	0	0	0.9	0.104	0.906
ENTPD1	NTPCR	9606.ENSP00000360250	9606.ENSP00000355587	0	0	0	0	0	0	0.9	0.284	0.925
ENTPD1	HDDC3	9606.ENSP00000360250	9606.ENSP00000377814	0	0	0	0	0	0	0.9	0	0.9
EPC1	KAT7	9606.ENSP00000263062	9606.ENSP00000259021	0	0	0	0	0.112	0.56	0	0.407	0.748
EPC1	HIST1H2AC	9606.ENSP00000263062	9606.ENSP00000367022	0	0	0	0	0	0.091	0.9	0.086	0.909
EPHA8	EPHB4	9606.ENSP00000166244	9606.ENSP00000350896	0	0	0	0.925	0.05	0	0.9	0.519	0.904
EPHB4	NCSTN	9606.ENSP00000350896	9606.ENSP00000294785	0	0	0	0	0	0.05	0.9	0.1	0.907
EPHB4	PAK3	9606.ENSP00000350896	9606.ENSP00000353864	0	0	0	0.555	0	0.157	0.9	0.09	0.914
EPOR	NPTN	9606.ENSP00000222139	9606.ENSP00000290401	0	0	0	0	0	0	0	0.7	0.7
EPOR	NFKB1	9606.ENSP00000222139	9606.ENSP00000226574	0	0	0	0	0	0	0.9	0.218	0.918
EPOR	KITLG	9606.ENSP00000222139	9606.ENSP00000228280	0	0	0	0	0	0.379	0.9	0.566	0.97
ERBB2	KITLG	9606.ENSP00000269571	9606.ENSP00000228280	0	0	0	0	0.061	0	0.6	0.389	0.75
ERBB2	ERBB3	9606.ENSP00000269571	9606.ENSP00000267101	0	0	0	0.897	0.115	0.561	0.9	0.969	0.962
ERBB2	TP53	9606.ENSP00000269571	9606.ENSP00000269305	0	0	0	0	0	0.167	0	0.937	0.945
ERBB2	MCL1	9606.ENSP00000269571	9606.ENSP00000358022	0	0	0	0	0	0	0	0.729	0.729
ERBB2	PGF	9606.ENSP00000269571	9606.ENSP00000451040	0	0	0	0	0	0	0.6	0.373	0.738
ERBB2	PIK3CD	9606.ENSP00000269571	9606.ENSP00000366563	0	0	0	0	0	0.08	0.8	0.142	0.828
ERBB2	PGAP3	9606.ENSP00000269571	9606.ENSP00000300658	0	0	0	0	0.778	0	0	0.51	0.886
ERBB2	PLCG2	9606.ENSP00000269571	9606.ENSP00000482457	0	0	0	0	0.06	0.732	0.8	0.23	0.956
ERBB2	NRG3	9606.ENSP00000269571	9606.ENSP00000361214	0	0	0	0	0	0.157	0.9	0.577	0.961
ERBB3	FLNA	9606.ENSP00000267101	9606.ENSP00000358866	0	0	0	0	0.062	0.742	0	0.154	0.777
ERBB3	PIK3CD	9606.ENSP00000267101	9606.ENSP00000366563	0	0	0	0	0	0.08	0.8	0.097	0.819
ERBB3	PLCG2	9606.ENSP00000267101	9606.ENSP00000482457	0	0	0	0	0.06	0.177	0.8	0.217	0.862
ERBB3	NRG3	9606.ENSP00000267101	9606.ENSP00000361214	0	0	0	0	0	0.157	0.9	0.697	0.972
ERN1	KHK	9606.ENSP00000401445	9606.ENSP00000260599	0	0	0	0	0	0	0	0.714	0.714
ERN1	RPP25	9606.ENSP00000401445	9606.ENSP00000317691	0	0	0	0	0	0	0.72	0	0.72
ESRRG	PPARGC1A	9606.ENSP00000355904	9606.ENSP00000264867	0	0	0	0	0.088	0.642	0	0.539	0.836
ESRRG	PPARGC1B	9606.ENSP00000355904	9606.ENSP00000312649	0	0	0	0	0.061	0.398	0	0.891	0.933
ESRRG	SLC7A1	9606.ENSP00000355904	9606.ENSP00000370128	0	0	0	0	0	0	0	0.711	0.711
EYA1	SIX5	9606.ENSP00000342626	9606.ENSP00000316842	0	0	0	0	0.062	0.269	0	0.807	0.856
F11R	TGFB1	9606.ENSP00000357005	9606.ENSP00000221930	0	0	0	0	0	0	0.9	0.1	0.906
F11R	TGFBR2	9606.ENSP00000357005	9606.ENSP00000351905	0	0	0	0	0.061	0	0.9	0	0.902
F11R	ITGB3	9606.ENSP00000357005	9606.ENSP00000452786	0	0	0	0	0	0	0.9	0.324	0.929
F2R	GNG4	9606.ENSP00000321326	9606.ENSP00000375727	0	0	0	0	0	0	0.9	0.043	0.9
F2R	PLCB4	9606.ENSP00000321326	9606.ENSP00000367762	0	0	0	0	0	0	0.9	0.099	0.906
F2R	GNG7	9606.ENSP00000321326	9606.ENSP00000371594	0	0	0	0	0	0	0.9	0.181	0.914
F2R	GNAZ	9606.ENSP00000321326	9606.ENSP00000478892	0	0	0	0	0	0	0.9	0.206	0.917
FAM126A	SHPK	9606.ENSP00000403396	9606.ENSP00000225519	0	0	0	0	0	0.817	0	0	0.817
FAM126A	GJC2	9606.ENSP00000403396	9606.ENSP00000355675	0	0	0	0	0	0	0	0.75	0.75
FBN1	TGFB1	9606.ENSP00000325527	9606.ENSP00000221930	0	0	0	0	0	0.078	0	0.876	0.881
FBN1	WFS1	9606.ENSP00000325527	9606.ENSP00000226760	0	0	0	0	0	0	0.9	0.055	0.901
FBN1	STC2	9606.ENSP00000325527	9606.ENSP00000265087	0	0	0	0	0.098	0	0.9	0.056	0.907
FBN1	SCG2	9606.ENSP00000325527	9606.ENSP00000304133	0	0	0	0	0	0	0.9	0.049	0.9
FBN1	TGFBR2	9606.ENSP00000325527	9606.ENSP00000351905	0	0	0	0	0.094	0.08	0	0.722	0.748
FBN1	FBN3	9606.ENSP00000325527	9606.ENSP00000470498	0	0	0	0.968	0	0	0.9	0.679	0.902
FBN1	LAMB2	9606.ENSP00000325527	9606.ENSP00000388325	0	0	0	0	0.119	0	0.9	0.073	0.911
FBN1	ITGB3	9606.ENSP00000325527	9606.ENSP00000452786	0	0	0	0	0.108	0.053	0.9	0.261	0.929
FBN3	ITGB3	9606.ENSP00000470498	9606.ENSP00000452786	0	0	0	0	0.063	0.053	0.9	0.065	0.905
FBXO2	KEAP1	9606.ENSP00000346240	9606.ENSP00000171111	0	0	0	0	0	0	0.9	0	0.9
FBXO2	WSB1	9606.ENSP00000346240	9606.ENSP00000262394	0	0	0	0	0	0	0.9	0	0.9
FBXO2	HERC5	9606.ENSP00000346240	9606.ENSP00000264350	0	0	0	0	0	0	0.9	0	0.9
FBXO2	UBA7	9606.ENSP00000346240	9606.ENSP00000333266	0	0	0	0	0	0	0.9	0	0.9
FBXO2	UBE2E2	9606.ENSP00000346240	9606.ENSP00000379931	0	0	0	0	0	0	0.9	0	0.9
FBXO2	KLHL5	9606.ENSP00000346240	9606.ENSP00000423897	0	0	0	0	0.061	0	0.9	0	0.902
FBXO2	KBTBD8	9606.ENSP00000346240	9606.ENSP00000401878	0	0	0	0	0	0	0.9	0.073	0.903
FECH	HMOX1	9606.ENSP00000372326	9606.ENSP00000216117	0	0	0	0	0	0	0.9	0.708	0.969
FGD6	SLC7A5	9606.ENSP00000344446	9606.ENSP00000261622	0	0	0	0	0	0	0	0.711	0.711
FGFR4	PLCG2	9606.ENSP00000292408	9606.ENSP00000482457	0	0	0	0	0.054	0.711	0	0.054	0.718
FKBP10	SERPINH1	9606.ENSP00000317232	9606.ENSP00000434412	0	0	0	0	0.412	0	0	0.707	0.82
FKBP5	HSPA2	9606.ENSP00000444810	9606.ENSP00000378199	0	0	0	0	0.064	0.161	0.9	0.211	0.929
FLNA	PRKCQ	9606.ENSP00000358866	9606.ENSP00000263125	0	0	0	0	0.061	0	0.9	0.106	0.908
FLNA	TXNDC16	9606.ENSP00000358866	9606.ENSP00000281741	0	0	0	0	0.055	0.86	0	0.049	0.863
FLNA	TLN1	9606.ENSP00000358866	9606.ENSP00000316029	0	0	0	0	0.174	0.083	0	0.64	0.704
FLNA	PAK3	9606.ENSP00000358866	9606.ENSP00000353864	0	0	0	0	0.061	0.159	0.9	0.058	0.915
FLNA	ITGB3	9606.ENSP00000358866	9606.ENSP00000452786	0	0	0	0	0.109	0.974	0.6	0.287	0.992
FOXO4	TP53	9606.ENSP00000363377	9606.ENSP00000269305	0	0	0	0	0	0	0.9	0.511	0.949
FRK	NFKB1	9606.ENSP00000476145	9606.ENSP00000226574	0	0	0	0	0	0.125	0.9	0	0.908
FRK	GHDC	9606.ENSP00000476145	9606.ENSP00000301671	0	0	0	0	0.043	0	0.9	0	0.9
FRK	PADI2	9606.ENSP00000476145	9606.ENSP00000364635	0	0	0	0	0	0	0.9	0	0.9
FRK	GCA	9606.ENSP00000476145	9606.ENSP00000394842	0	0	0	0	0	0	0.9	0	0.9
FRMD8	LTBP3	9606.ENSP00000319726	9606.ENSP00000301873	0	0	0	0	0.06	0	0	0.717	0.723
FRMPD3	SLC2A3	9606.ENSP00000276185	9606.ENSP00000075120	0	0	0	0	0	0	0.9	0	0.9
FRMPD3	SNAP25	9606.ENSP00000276185	9606.ENSP00000254976	0	0	0	0	0.096	0	0.9	0.057	0.907
FRMPD3	PLD1	9606.ENSP00000276185	9606.ENSP00000342793	0	0	0	0	0	0	0.9	0	0.9
FRMPD3	SVIP	9606.ENSP00000276185	9606.ENSP00000346130	0	0	0	0	0	0	0.9	0	0.9
FRMPD3	HGSNAT	9606.ENSP00000276185	9606.ENSP00000368965	0	0	0	0	0	0	0.9	0	0.9
FRMPD3	STOM	9606.ENSP00000276185	9606.ENSP00000286713	0	0	0	0	0	0	0.9	0	0.9
GABBR1	HEBP1	9606.ENSP00000366233	9606.ENSP00000014930	0	0	0	0	0	0	0.9	0	0.9
GABBR1	KCNJ3	9606.ENSP00000366233	9606.ENSP00000295101	0	0	0	0	0.062	0	0.9	0.548	0.953
GABBR1	GPR37	9606.ENSP00000366233	9606.ENSP00000306449	0	0	0	0	0.089	0	0.9	0.2	0.92
GABBR1	KCNJ4	9606.ENSP00000366233	9606.ENSP00000306497	0	0	0	0	0.12	0	0.9	0.111	0.914
GABBR1	SSTR2	9606.ENSP00000366233	9606.ENSP00000350198	0	0	0	0	0.062	0	0.9	0.216	0.92
GABBR1	KCNJ9	9606.ENSP00000366233	9606.ENSP00000357067	0	0	0	0	0.173	0	0.9	0.543	0.958
GABBR1	JAKMIP1	9606.ENSP00000366233	9606.ENSP00000386711	0	0	0	0	0.096	0.454	0	0.622	0.797
GABBR1	GNG4	9606.ENSP00000366233	9606.ENSP00000375727	0	0	0	0	0.063	0	0.9	0.156	0.914
GABBR1	GNG7	9606.ENSP00000366233	9606.ENSP00000371594	0	0	0	0	0.097	0	0.9	0.14	0.915
GABBR1	GPER1	9606.ENSP00000366233	9606.ENSP00000380281	0	0	0	0	0	0	0.9	0.244	0.921
GABRB2	GABRD	9606.ENSP00000274547	9606.ENSP00000367848	0	0	0	0.899	0.374	0	0.54	0.647	0.719
GABRB2	HAP1	9606.ENSP00000274547	9606.ENSP00000334002	0	0	0	0	0.062	0.185	0.6	0.298	0.756
GABRB2	GABRB3	9606.ENSP00000274547	9606.ENSP00000308725	0	0	0	0.979	0.157	0.54	0.8	0.677	0.916
GABRB2	NPTN	9606.ENSP00000274547	9606.ENSP00000290401	0	0	0	0	0.062	0	0.9	0.188	0.917
GABRB2	GABRG3	9606.ENSP00000274547	9606.ENSP00000479113	0	0	0	0.844	0.088	0.333	0.9	0.676	0.94
GABRB3	NPTN	9606.ENSP00000308725	9606.ENSP00000290401	0	0	0	0	0.061	0	0.9	0.063	0.904
GABRB3	HAP1	9606.ENSP00000308725	9606.ENSP00000334002	0	0	0	0	0.095	0.261	0.6	0.056	0.713
GABRB3	GABRG3	9606.ENSP00000308725	9606.ENSP00000479113	0	0	0	0.844	0.09	0.333	0.9	0.836	0.942
GABRD	HAP1	9606.ENSP00000367848	9606.ENSP00000334002	0	0	0	0	0.08	0.059	0.6	0.352	0.745
GABRD	GABRG3	9606.ENSP00000367848	9606.ENSP00000479113	0	0	0	0.851	0.078	0.333	0.54	0.562	0.717
GABRG3	NPTN	9606.ENSP00000479113	9606.ENSP00000290401	0	0	0	0	0.061	0	0.9	0	0.902
GADD45A	TP53	9606.ENSP00000360025	9606.ENSP00000269305	0	0	0	0	0.063	0	0.9	0.896	0.989
GADD45A	TDG	9606.ENSP00000360025	9606.ENSP00000376611	0	0	0	0	0	0.47	0	0.767	0.871
GADD45A	MAP2K6	9606.ENSP00000360025	9606.ENSP00000468348	0	0	0	0	0	0.517	0.9	0.279	0.962
GALNT14	MUC3A	9606.ENSP00000314500	9606.ENSP00000368771	0	0	0	0	0	0	0.9	0	0.9
GALNT18	MUC3A	9606.ENSP00000227756	9606.ENSP00000368771	0	0	0	0	0	0	0.9	0	0.9
GANAB	MAN1A1	9606.ENSP00000340466	9606.ENSP00000357453	0	0	0	0	0.064	0	0.9	0.454	0.944
GANAB	MAN1B1	9606.ENSP00000340466	9606.ENSP00000360645	0	0	0	0	0.114	0	0.9	0.446	0.946
GCA	PADI2	9606.ENSP00000394842	9606.ENSP00000364635	0	0	0	0	0.058	0	0.9	0	0.901
GFPT2	OGT	9606.ENSP00000253778	9606.ENSP00000362824	0.175	0	0	0	0.052	0	0	0.776	0.81
GFPT2	PPAT	9606.ENSP00000253778	9606.ENSP00000264220	0.219	0	0	0.56	0.062	0	0.9	0.473	0.936
GFRA3	PIK3CD	9606.ENSP00000274721	9606.ENSP00000366563	0	0	0	0	0	0	0.9	0	0.9
GFRA3	NRTN	9606.ENSP00000274721	9606.ENSP00000302648	0	0	0	0	0.061	0.153	0.9	0.646	0.968
GHDC	NFKB1	9606.ENSP00000301671	9606.ENSP00000226574	0	0	0	0	0	0	0.9	0.05	0.9
GLB1L2	MARS2	9606.ENSP00000444628	9606.ENSP00000282276	0	0	0	0	0	0.731	0	0	0.731
GLCE	HS6ST3	9606.ENSP00000261858	9606.ENSP00000365895	0	0	0	0	0.061	0.186	0	0.716	0.764
GLCE	NDST4	9606.ENSP00000261858	9606.ENSP00000264363	0	0	0	0	0.112	0.185	0	0.71	0.772
GLCE	HS6ST2	9606.ENSP00000261858	9606.ENSP00000429473	0	0	0	0	0.061	0.186	0	0.743	0.786
GLRX	RRM2B	9606.ENSP00000369314	9606.ENSP00000251810	0	0	0	0	0.062	0	0.9	0.142	0.912
GLRX	SCCPDH	9606.ENSP00000369314	9606.ENSP00000355467	0	0	0	0	0	0.852	0	0	0.852
GMDS	UGDH	9606.ENSP00000370194	9606.ENSP00000319501	0.295	0	0	0	0.064	0.281	0	0.656	0.815
GMIP	RHOJ	9606.ENSP00000203556	9606.ENSP00000316729	0	0	0	0	0	0.096	0.9	0.09	0.91
GMIP	RHOBTB1	9606.ENSP00000203556	9606.ENSP00000338671	0	0	0	0	0.052	0.096	0.9	0.094	0.911
GMIP	RHOF	9606.ENSP00000203556	9606.ENSP00000267205	0	0	0	0	0.065	0.096	0.9	0.09	0.912
GNAZ	PDCL	9606.ENSP00000478892	9606.ENSP00000259467	0	0	0	0	0.063	0.34	0.9	0.059	0.934
GNAZ	PRKCQ	9606.ENSP00000478892	9606.ENSP00000263125	0	0	0	0	0.055	0	0.9	0.099	0.907
GNAZ	PRKCG	9606.ENSP00000478892	9606.ENSP00000263431	0	0	0	0	0.098	0.084	0.9	0.059	0.911
GNAZ	PRKCB	9606.ENSP00000478892	9606.ENSP00000305355	0	0	0	0	0.062	0.084	0.9	0.097	0.912
GNAZ	PLCB4	9606.ENSP00000478892	9606.ENSP00000367762	0	0	0	0	0.059	0.127	0.9	0.065	0.912
GNAZ	ITPR2	9606.ENSP00000478892	9606.ENSP00000370744	0	0	0	0	0	0.098	0.9	0.059	0.907
GNAZ	GNG7	9606.ENSP00000478892	9606.ENSP00000371594	0	0	0	0	0.086	0.31	0.9	0.368	0.954
GNAZ	GNG4	9606.ENSP00000478892	9606.ENSP00000375727	0	0	0	0	0.084	0.31	0.9	0.513	0.965
GNAZ	RGS4	9606.ENSP00000478892	9606.ENSP00000397181	0	0	0	0	0.098	0.282	0.9	0.253	0.945
GNG4	HEBP1	9606.ENSP00000375727	9606.ENSP00000014930	0	0	0	0	0	0	0.9	0.051	0.901
GNG4	PDCL	9606.ENSP00000375727	9606.ENSP00000259467	0	0	0	0	0.062	0.274	0.9	0	0.926
GNG4	PRKCQ	9606.ENSP00000375727	9606.ENSP00000263125	0	0	0	0	0	0	0.9	0.078	0.903
GNG4	PRKCG	9606.ENSP00000375727	9606.ENSP00000263431	0	0	0	0	0.075	0.083	0.9	0.086	0.912
GNG4	KCNJ3	9606.ENSP00000375727	9606.ENSP00000295101	0	0	0	0	0.082	0	0.9	0.056	0.905
GNG4	PRKCB	9606.ENSP00000375727	9606.ENSP00000305355	0	0	0	0	0.062	0.083	0.9	0.095	0.911
GNG4	GPR37	9606.ENSP00000375727	9606.ENSP00000306449	0	0	0	0	0.061	0.165	0.9	0	0.914
GNG4	KCNJ4	9606.ENSP00000375727	9606.ENSP00000306497	0	0	0	0	0.085	0	0.9	0	0.904
GNG4	SSTR2	9606.ENSP00000375727	9606.ENSP00000350198	0	0	0	0	0.095	0.165	0.9	0	0.917
GNG4	KCNJ9	9606.ENSP00000375727	9606.ENSP00000357067	0	0	0	0	0.085	0	0.9	0.166	0.917
GNG4	HRH2	9606.ENSP00000375727	9606.ENSP00000366506	0	0	0	0	0	0.165	0.9	0	0.912
GNG4	PLCB4	9606.ENSP00000375727	9606.ENSP00000367762	0	0	0	0	0	0	0.9	0	0.9
GNG4	ITPR2	9606.ENSP00000375727	9606.ENSP00000370744	0	0	0	0	0	0	0.9	0.057	0.901
GNG4	GNG7	9606.ENSP00000375727	9606.ENSP00000371594	0	0	0	0.95	0.061	0	0.9	0.56	0.904
GNG4	RASGRF1	9606.ENSP00000375727	9606.ENSP00000405963	0	0	0	0	0.064	0	0.6	0.281	0.707
GNG4	GPER1	9606.ENSP00000375727	9606.ENSP00000380281	0	0	0	0	0	0	0.9	0	0.9
GNG4	GPR176	9606.ENSP00000375727	9606.ENSP00000453076	0	0	0	0	0	0.165	0.9	0	0.912
GNG7	HEBP1	9606.ENSP00000371594	9606.ENSP00000014930	0	0	0	0	0	0	0.9	0.051	0.901
GNG7	PDCL	9606.ENSP00000371594	9606.ENSP00000259467	0	0	0	0	0.062	0.19	0.9	0.134	0.925
GNG7	PRKCQ	9606.ENSP00000371594	9606.ENSP00000263125	0	0	0	0	0	0	0.9	0.077	0.903
GNG7	PRKCG	9606.ENSP00000371594	9606.ENSP00000263431	0	0	0	0	0.084	0.083	0.9	0.175	0.921
GNG7	KCNJ3	9606.ENSP00000371594	9606.ENSP00000295101	0	0	0	0	0.083	0	0.9	0	0.904
GNG7	PRKCB	9606.ENSP00000371594	9606.ENSP00000305355	0	0	0	0	0.098	0.083	0.9	0	0.91
GNG7	GPR37	9606.ENSP00000371594	9606.ENSP00000306449	0	0	0	0	0.061	0.165	0.9	0	0.914
GNG7	KCNJ4	9606.ENSP00000371594	9606.ENSP00000306497	0	0	0	0	0.117	0	0.9	0	0.907
GNG7	SSTR2	9606.ENSP00000371594	9606.ENSP00000350198	0	0	0	0	0.063	0.165	0.9	0	0.914
GNG7	KCNJ9	9606.ENSP00000371594	9606.ENSP00000357067	0	0	0	0	0.14	0	0.9	0.265	0.931
GNG7	HRH2	9606.ENSP00000371594	9606.ENSP00000366506	0	0	0	0	0.071	0.165	0.9	0	0.915
GNG7	PLCB4	9606.ENSP00000371594	9606.ENSP00000367762	0	0	0	0	0	0	0.9	0	0.9
GNG7	ITPR2	9606.ENSP00000371594	9606.ENSP00000370744	0	0	0	0	0	0	0.9	0.143	0.91
GNG7	GPER1	9606.ENSP00000371594	9606.ENSP00000380281	0	0	0	0	0	0	0.9	0	0.9
GNG7	GPR176	9606.ENSP00000371594	9606.ENSP00000453076	0	0	0	0	0.059	0.165	0.9	0	0.914
GPER1	HEBP1	9606.ENSP00000380281	9606.ENSP00000014930	0	0	0	0	0	0	0.9	0	0.9
GPER1	GPR37	9606.ENSP00000380281	9606.ENSP00000306449	0	0	0	0	0	0	0.9	0.129	0.909
GPER1	SSTR2	9606.ENSP00000380281	9606.ENSP00000350198	0	0	0	0.645	0	0	0.9	0.047	0.9
GPR176	HRH2	9606.ENSP00000453076	9606.ENSP00000366506	0	0	0	0.592	0	0	0.9	0	0.9
GPR37	HEBP1	9606.ENSP00000306449	9606.ENSP00000014930	0	0	0	0	0	0	0.9	0	0.9
GPR37	SSTR2	9606.ENSP00000306449	9606.ENSP00000350198	0	0	0	0.569	0.061	0	0.9	0.103	0.904
GRIK4	GRIK5	9606.ENSP00000435648	9606.ENSP00000262895	0	0	0	0.972	0.108	0	0.9	0.926	0.909
GRIK4	NETO1	9606.ENSP00000435648	9606.ENSP00000313088	0	0	0	0	0.099	0.087	0	0.668	0.703
GRIN2B	GRIN3B	9606.ENSP00000477455	9606.ENSP00000234389	0	0	0	0.668	0.055	0	0.72	0.787	0.795
GRIN2B	KIF17	9606.ENSP00000477455	9606.ENSP00000247986	0	0	0	0	0.062	0.063	0	0.78	0.79
GRIN2B	TIAM1	9606.ENSP00000477455	9606.ENSP00000286827	0	0	0	0	0.091	0	0.9	0.309	0.931
GRIN2B	RASGRF1	9606.ENSP00000477455	9606.ENSP00000405963	0	0	0	0	0.129	0	0.9	0.7	0.971
GRIN2B	LIN7A	9606.ENSP00000477455	9606.ENSP00000447488	0	0	0	0	0.063	0.322	0	0.648	0.757
GTF2IRD2	GTF2IRD2B	9606.ENSP00000406723	9606.ENSP00000480524	0	0	0	0.988	0.111	0.933	0	0	0.938
H1F0	LMNB1	9606.ENSP00000344504	9606.ENSP00000261366	0	0	0	0	0.051	0	0.9	0.419	0.94
H1F0	TP53	9606.ENSP00000344504	9606.ENSP00000269305	0	0	0	0	0	0	0.9	0.526	0.95
H1F0	HIST4H4	9606.ENSP00000344504	9606.ENSP00000443017	0	0	0	0	0	0.268	0	0.687	0.761
H2AFJ	LMNB1	9606.ENSP00000438553	9606.ENSP00000261366	0	0	0	0	0	0.08	0.9	0.068	0.906
H2AFJ	SAP30L	9606.ENSP00000438553	9606.ENSP00000297109	0	0	0	0	0.051	0	0.9	0.043	0.901
H2AFJ	HIST1H2BC	9606.ENSP00000438553	9606.ENSP00000321744	0	0	0	0	0.193	0.561	0	0.236	0.706
H2AFJ	SUV39H1	9606.ENSP00000438553	9606.ENSP00000337976	0	0	0	0	0	0.152	0.9	0.065	0.913
H2AFJ	HDAC1	9606.ENSP00000438553	9606.ENSP00000362649	0	0	0	0	0	0.157	0.9	0.096	0.917
H2AFJ	HIST1H2AC	9606.ENSP00000438553	9606.ENSP00000367022	0	0	0	0.982	0.048	0.96	0.9	0.422	0.995
H2AFJ	HSPA2	9606.ENSP00000438553	9606.ENSP00000378199	0	0	0	0	0	0.086	0.9	0.056	0.906
H2AFJ	HIST4H4	9606.ENSP00000438553	9606.ENSP00000443017	0	0.004	0	0	0.109	0.854	0	0.218	0.889
H2AFJ	SUDS3	9606.ENSP00000438553	9606.ENSP00000443988	0	0	0	0	0	0.05	0.9	0.046	0.901
H2AFJ	PHF19	9606.ENSP00000438553	9606.ENSP00000483946	0	0	0	0	0	0.063	0.9	0.057	0.903
H6PD	IDH2	9606.ENSP00000473348	9606.ENSP00000331897	0	0	0	0	0	0.157	0	0.741	0.772
HDAC1	HDAC7	9606.ENSP00000362649	9606.ENSP00000080059	0	0	0.298	0.62	0.08	0.527	0.9	0.81	0.97
HDAC1	SIRT4	9606.ENSP00000362649	9606.ENSP00000202967	0	0	0	0	0.052	0.166	0	0.724	0.763
HDAC1	NFKB1	9606.ENSP00000362649	9606.ENSP00000226574	0	0	0	0	0.073	0.717	0	0.354	0.815
HDAC1	SMARCA2	9606.ENSP00000362649	9606.ENSP00000265773	0	0	0	0	0.123	0.39	0	0.578	0.755
HDAC1	TP53	9606.ENSP00000362649	9606.ENSP00000269305	0	0	0	0	0.052	0.716	0.9	0.689	0.99
HDAC1	SAP30L	9606.ENSP00000362649	9606.ENSP00000297109	0	0	0	0	0.062	0.386	0.9	0.39	0.96
HDAC1	SUV39H1	9606.ENSP00000362649	9606.ENSP00000337976	0.043	0	0	0	0.091	0.523	0.9	0.738	0.987
HDAC1	HIST4H4	9606.ENSP00000362649	9606.ENSP00000443017	0.043	0	0	0	0	0.184	0	0.758	0.794
HDAC1	HIST1H2AC	9606.ENSP00000362649	9606.ENSP00000367022	0	0	0	0	0.046	0.157	0.9	0.181	0.925
HDAC1	SUDS3	9606.ENSP00000362649	9606.ENSP00000443988	0	0	0	0	0.171	0.787	0.9	0.63	0.992
HDAC7	SIRT4	9606.ENSP00000080059	9606.ENSP00000202967	0	0	0	0	0.052	0.166	0	0.681	0.726
HDAC7	TP53	9606.ENSP00000080059	9606.ENSP00000269305	0	0	0	0	0	0.061	0.9	0.398	0.938
HDDC3	RRM2B	9606.ENSP00000377814	9606.ENSP00000251810	0	0	0	0	0.076	0	0.9	0	0.903
HEBP1	SSTR2	9606.ENSP00000014930	9606.ENSP00000350198	0	0	0	0	0	0	0.9	0	0.9
HERC5	KEAP1	9606.ENSP00000264350	9606.ENSP00000171111	0	0	0	0	0.052	0	0.9	0	0.901
HERC5	WSB1	9606.ENSP00000264350	9606.ENSP00000262394	0	0	0	0	0.062	0	0.9	0	0.902
HERC5	KBTBD8	9606.ENSP00000264350	9606.ENSP00000401878	0	0	0	0	0.052	0	0.9	0	0.901
HERC5	KLHL5	9606.ENSP00000264350	9606.ENSP00000423897	0	0	0	0	0.052	0	0.9	0	0.901
HERC5	UBA7	9606.ENSP00000264350	9606.ENSP00000333266	0	0	0	0	0.112	0	0.9	0.8	0.98
HERC5	UBE2E2	9606.ENSP00000264350	9606.ENSP00000379931	0	0	0	0	0.06	0.229	0.9	0.767	0.98
HGSNAT	SLC2A3	9606.ENSP00000368965	9606.ENSP00000075120	0	0	0	0	0	0	0.9	0	0.9
HGSNAT	SNAP25	9606.ENSP00000368965	9606.ENSP00000254976	0	0	0	0	0	0	0.9	0	0.9
HGSNAT	STOM	9606.ENSP00000368965	9606.ENSP00000286713	0	0	0	0	0	0	0.9	0	0.9
HGSNAT	SLCO4C1	9606.ENSP00000368965	9606.ENSP00000309741	0	0	0	0	0	0	0.9	0	0.9
HGSNAT	SGSH	9606.ENSP00000368965	9606.ENSP00000314606	0	0	0	0	0	0	0.9	0.712	0.969
HGSNAT	PLD1	9606.ENSP00000368965	9606.ENSP00000342793	0	0	0	0	0	0	0.9	0	0.9
HGSNAT	SVIP	9606.ENSP00000368965	9606.ENSP00000346130	0	0	0	0	0	0	0.9	0	0.9
HIST1H2AC	LMNB1	9606.ENSP00000367022	9606.ENSP00000261366	0	0	0	0	0	0.08	0.9	0.068	0.906
HIST1H2AC	SAP30L	9606.ENSP00000367022	9606.ENSP00000297109	0	0	0	0	0.051	0	0.9	0.043	0.901
HIST1H2AC	HIST1H2BC	9606.ENSP00000367022	9606.ENSP00000321744	0	0	0	0	0.386	0.944	0	0.611	0.985
HIST1H2AC	SUV39H1	9606.ENSP00000367022	9606.ENSP00000337976	0	0	0	0	0	0.152	0.9	0.146	0.921
HIST1H2AC	SUDS3	9606.ENSP00000367022	9606.ENSP00000443988	0	0	0	0	0.053	0.05	0.9	0.058	0.903
HIST1H2AC	PHF19	9606.ENSP00000367022	9606.ENSP00000483946	0	0	0	0	0	0.063	0.9	0.05	0.903
HIST1H2AC	HSPA2	9606.ENSP00000367022	9606.ENSP00000378199	0	0	0	0	0	0.086	0.9	0.056	0.906
HIST1H2AC	HIST4H4	9606.ENSP00000367022	9606.ENSP00000443017	0	0.004	0	0	0.109	0.854	0	0.357	0.909
HIST1H2BC	HIST4H4	9606.ENSP00000321744	9606.ENSP00000443017	0	0.001	0	0	0.16	0.855	0	0.493	0.933
HIST4H4	KAT7	9606.ENSP00000443017	9606.ENSP00000259021	0	0	0	0	0.062	0.354	0	0.807	0.873
HLA-A	PRKCQ	9606.ENSP00000379873	9606.ENSP00000263125	0	0	0	0	0	0	0.9	0.231	0.919
HLA-A	TAP1	9606.ENSP00000379873	9606.ENSP00000346206	0	0	0	0	0.14	0.361	0.9	0.224	0.951
HLA-A	IRF5	9606.ENSP00000379873	9606.ENSP00000349770	0	0	0	0	0.076	0	0.9	0.122	0.911
HLA-A	RNASEL	9606.ENSP00000379873	9606.ENSP00000356530	0	0	0	0	0	0.05	0.9	0.072	0.904
HLA-A	HLA-C	9606.ENSP00000379873	9606.ENSP00000365402	0	0	0	0.98	0.394	0.754	0.9	0.922	0.984
HLA-A	TRIM22	9606.ENSP00000379873	9606.ENSP00000369299	0	0	0	0	0	0	0.9	0.073	0.903
HLA-A	IFITM2	9606.ENSP00000379873	9606.ENSP00000484689	0	0	0	0	0.076	0	0.9	0.072	0.906
HLA-A	IFITM3	9606.ENSP00000379873	9606.ENSP00000382707	0	0	0	0	0.076	0	0.9	0.135	0.913
HLA-A	IFI30	9606.ENSP00000379873	9606.ENSP00000384886	0	0	0	0	0.099	0	0.9	0.2	0.921
HLA-A	HLA-B	9606.ENSP00000379873	9606.ENSP00000399168	0	0	0	0.982	0.37	0.802	0.9	0.956	0.986
HLA-B	TAP1	9606.ENSP00000399168	9606.ENSP00000346206	0	0	0	0	0.213	0.348	0.9	0.319	0.96
HLA-B	IRF5	9606.ENSP00000399168	9606.ENSP00000349770	0	0	0	0	0.098	0	0.9	0.162	0.917
HLA-B	RNASEL	9606.ENSP00000399168	9606.ENSP00000356530	0	0	0	0	0	0.05	0.9	0.067	0.903
HLA-B	HLA-C	9606.ENSP00000399168	9606.ENSP00000365402	0	0	0	0.982	0.523	0.532	0.9	0.924	0.976
HLA-B	TRIM22	9606.ENSP00000399168	9606.ENSP00000369299	0	0	0	0	0.076	0	0.9	0.049	0.904
HLA-B	IFITM3	9606.ENSP00000399168	9606.ENSP00000382707	0	0	0	0	0.065	0	0.9	0.168	0.915
HLA-B	IFI30	9606.ENSP00000399168	9606.ENSP00000384886	0	0	0	0	0.135	0	0.9	0.154	0.92
HLA-B	IFITM2	9606.ENSP00000399168	9606.ENSP00000484689	0	0	0	0	0.076	0	0.9	0	0.903
HLA-C	TAP1	9606.ENSP00000365402	9606.ENSP00000346206	0	0	0	0	0.167	0	0.9	0.169	0.924
HLA-C	IRF5	9606.ENSP00000365402	9606.ENSP00000349770	0	0	0	0	0.088	0	0.9	0.23	0.923
HLA-C	RNASEL	9606.ENSP00000365402	9606.ENSP00000356530	0	0	0	0	0	0.05	0.9	0.053	0.902
HLA-C	TRIM22	9606.ENSP00000365402	9606.ENSP00000369299	0	0	0	0	0	0	0.9	0.049	0.9
HLA-C	IFITM2	9606.ENSP00000365402	9606.ENSP00000484689	0	0	0	0	0.092	0	0.9	0.073	0.908
HLA-C	IFITM3	9606.ENSP00000365402	9606.ENSP00000382707	0	0	0	0	0.078	0	0.9	0.084	0.908
HLA-C	IFI30	9606.ENSP00000365402	9606.ENSP00000384886	0	0	0	0	0.136	0	0.9	0.134	0.918
HMOX1	KEAP1	9606.ENSP00000216117	9606.ENSP00000171111	0	0	0	0	0	0	0	0.917	0.917
HMOX1	TP53	9606.ENSP00000216117	9606.ENSP00000269305	0	0	0	0	0.061	0	0	0.761	0.766
HPCA	KCNC1	9606.ENSP00000362566	9606.ENSP00000265969	0	0	0	0	0.475	0.185	0	0.539	0.785
HSPA2	LMNB1	9606.ENSP00000378199	9606.ENSP00000261366	0	0	0	0	0	0	0.9	0.162	0.912
HSPA2	HSPA4L	9606.ENSP00000378199	9606.ENSP00000296464	0	0	0.429	0.756	0.219	0.192	0.9	0.395	0.943
HSPA2	RYR1	9606.ENSP00000378199	9606.ENSP00000352608	0	0	0	0	0.069	0	0.72	0	0.728
IDH2	TP53	9606.ENSP00000331897	9606.ENSP00000269305	0	0	0	0	0	0	0	0.7	0.7
IDH2	OGDHL	9606.ENSP00000331897	9606.ENSP00000363216	0	0	0	0	0.228	0	0.9	0.287	0.94
IFI30	IRF5	9606.ENSP00000384886	9606.ENSP00000349770	0	0	0	0	0.153	0	0.9	0.215	0.927
IFI30	TRIM22	9606.ENSP00000384886	9606.ENSP00000369299	0	0	0	0	0.077	0	0.9	0.116	0.911
IFITM2	IRF5	9606.ENSP00000484689	9606.ENSP00000349770	0	0	0	0	0	0	0.9	0.246	0.921
IFITM2	RNASEL	9606.ENSP00000484689	9606.ENSP00000356530	0	0	0	0	0	0	0.9	0.342	0.931
IFITM2	IFITM3	9606.ENSP00000484689	9606.ENSP00000382707	0	0	0	0.981	0.892	0	0.9	0.807	0.988
IFITM3	IRF5	9606.ENSP00000382707	9606.ENSP00000349770	0	0	0	0	0	0	0.9	0.214	0.918
IFITM3	RNASEL	9606.ENSP00000382707	9606.ENSP00000356530	0	0	0	0	0	0	0.9	0.476	0.945
IL17D	IL17RA	9606.ENSP00000302924	9606.ENSP00000320936	0	0	0	0	0	0.086	0	0.73	0.742
IL5RA	PIK3CD	9606.ENSP00000412209	9606.ENSP00000366563	0	0	0	0	0	0	0.9	0.049	0.9
IPMK	PLCD3	9606.ENSP00000363046	9606.ENSP00000479636	0	0	0	0	0.066	0.157	0.9	0.138	0.923
IPMK	PLCG2	9606.ENSP00000363046	9606.ENSP00000482457	0	0	0	0	0.111	0.127	0.9	0.148	0.925
IPMK	PLCB4	9606.ENSP00000363046	9606.ENSP00000367762	0	0	0	0	0.064	0.127	0.9	0.198	0.925
IPMK	PLCD1	9606.ENSP00000363046	9606.ENSP00000430344	0	0	0	0	0.066	0.157	0.9	0.228	0.931
IPMK	ITPKB	9606.ENSP00000363046	9606.ENSP00000411152	0	0	0	0	0.054	0	0.9	0.643	0.963
IQSEC2	KCNJ4	9606.ENSP00000379712	9606.ENSP00000306497	0	0	0	0	0.125	0	0	0.691	0.718
IRF5	STAT4	9606.ENSP00000349770	9606.ENSP00000376134	0	0	0	0	0	0	0	0.737	0.737
IRF5	MYD88	9606.ENSP00000349770	9606.ENSP00000401399	0	0	0	0	0.091	0.447	0	0.751	0.864
IRF5	TRIM22	9606.ENSP00000349770	9606.ENSP00000369299	0	0	0	0	0.065	0	0.9	0.115	0.91
IRF5	RNASEL	9606.ENSP00000349770	9606.ENSP00000356530	0	0	0	0	0	0.056	0.9	0.322	0.93
ITGB3	TGFB1	9606.ENSP00000452786	9606.ENSP00000221930	0	0	0	0	0.129	0.168	0.9	0.344	0.946
ITGB3	LAMA4	9606.ENSP00000452786	9606.ENSP00000230538	0	0	0	0	0.092	0.086	0.9	0.214	0.926
ITGB3	PRKCB	9606.ENSP00000452786	9606.ENSP00000305355	0	0	0	0	0	0.412	0.6	0.05	0.757
ITGB3	TLN1	9606.ENSP00000452786	9606.ENSP00000316029	0	0	0	0	0.112	0.711	0.9	0.668	0.99
ITGB3	PARVA	9606.ENSP00000452786	9606.ENSP00000334008	0	0	0	0	0.061	0.377	0.6	0.349	0.827
ITGB3	TGFBR2	9606.ENSP00000452786	9606.ENSP00000351905	0	0	0	0	0.106	0.08	0.9	0.22	0.927
ITGB3	SHB	9606.ENSP00000452786	9606.ENSP00000366936	0	0	0	0	0	0	0.9	0	0.9
ITGB3	LAMA2	9606.ENSP00000452786	9606.ENSP00000400365	0	0	0	0	0.077	0.185	0.6	0.275	0.752
ITPKB	PLCB4	9606.ENSP00000411152	9606.ENSP00000367762	0	0	0	0	0.049	0	0.9	0.114	0.908
ITPKB	PLCD3	9606.ENSP00000411152	9606.ENSP00000479636	0	0	0	0	0	0	0.9	0.075	0.903
ITPKB	PLCD1	9606.ENSP00000411152	9606.ENSP00000430344	0	0	0	0	0.061	0	0.9	0.254	0.923
ITPKB	PLCG2	9606.ENSP00000411152	9606.ENSP00000482457	0	0	0	0	0.055	0	0.9	0.349	0.933
ITPR2	STX1A	9606.ENSP00000370744	9606.ENSP00000222812	0	0	0	0	0	0	0.9	0	0.9
ITPR2	SNAP25	9606.ENSP00000370744	9606.ENSP00000254976	0	0	0	0	0	0	0.9	0.064	0.902
ITPR2	PRKCG	9606.ENSP00000370744	9606.ENSP00000263431	0	0	0	0	0.097	0	0.8	0.044	0.812
ITPR2	PRKCB	9606.ENSP00000370744	9606.ENSP00000305355	0	0	0	0	0.097	0	0.9	0.13	0.914
ITPR2	RASGRP2	9606.ENSP00000370744	9606.ENSP00000338864	0	0	0	0	0.062	0.064	0.9	0.064	0.906
ITPR2	PLCB4	9606.ENSP00000370744	9606.ENSP00000367762	0	0	0	0	0.061	0.189	0.9	0.405	0.948
ITPR2	PLCD3	9606.ENSP00000370744	9606.ENSP00000479636	0	0	0	0	0.063	0.134	0.8	0.111	0.836
ITPR2	PLCD1	9606.ENSP00000370744	9606.ENSP00000430344	0	0	0	0	0.063	0.134	0.8	0.199	0.852
ITPR2	PRKAR1B	9606.ENSP00000370744	9606.ENSP00000385749	0	0	0	0	0.063	0.185	0.9	0.136	0.925
ITPR2	PLCG2	9606.ENSP00000370744	9606.ENSP00000482457	0	0	0	0	0.079	0.134	0.9	0.406	0.946
JADE2	KAT7	9606.ENSP00000354425	9606.ENSP00000259021	0	0	0	0	0.063	0.859	0.9	0.526	0.992
KBTBD8	KEAP1	9606.ENSP00000401878	9606.ENSP00000171111	0	0	0	0.673	0	0	0.9	0.074	0.901
KBTBD8	WSB1	9606.ENSP00000401878	9606.ENSP00000262394	0	0	0	0	0	0	0.9	0	0.9
KBTBD8	UBA7	9606.ENSP00000401878	9606.ENSP00000333266	0	0	0	0	0	0.055	0.9	0	0.901
KBTBD8	UBE2E2	9606.ENSP00000401878	9606.ENSP00000379931	0	0	0	0	0	0.111	0.9	0.048	0.907
KBTBD8	KLHL5	9606.ENSP00000401878	9606.ENSP00000423897	0	0	0	0.677	0	0	0.9	0	0.9
KCNB1	STX1A	9606.ENSP00000360806	9606.ENSP00000222812	0	0	0	0	0.062	0.433	0	0.719	0.837
KCNB1	KCNH1	9606.ENSP00000360806	9606.ENSP00000271751	0	0	0	0	0.089	0.381	0	0.596	0.753
KCNB1	KCNIP2	9606.ENSP00000360806	9606.ENSP00000420040	0	0	0	0	0.089	0.185	0	0.64	0.709
KCNB1	PRKAR1B	9606.ENSP00000360806	9606.ENSP00000385749	0	0	0	0	0.064	0	0.9	0	0.902
KCNC1	KCNH1	9606.ENSP00000265969	9606.ENSP00000271751	0	0	0	0	0.302	0.381	0	0.52	0.775
KCNC1	KCNIP2	9606.ENSP00000265969	9606.ENSP00000420040	0	0	0	0	0.203	0.185	0	0.837	0.885
KCNC3	PRKCG	9606.ENSP00000434241	9606.ENSP00000263431	0	0	0	0	0.14	0	0	0.669	0.703
KCNH1	PPP2R5A	9606.ENSP00000271751	9606.ENSP00000261461	0	0	0	0	0	0	0	0.713	0.713
KCNH3	SNPH	9606.ENSP00000257981	9606.ENSP00000371297	0	0	0	0	0.199	0	0	0.692	0.742
KCNJ3	RGS4	9606.ENSP00000295101	9606.ENSP00000397181	0	0	0	0	0.089	0	0	0.731	0.744
KCNJ3	SUCLG2	9606.ENSP00000295101	9606.ENSP00000419325	0	0	0	0	0	0	0	0.835	0.835
KCNJ3	KCNJ9	9606.ENSP00000295101	9606.ENSP00000357067	0	0	0.363	0.956	0.158	0.844	0	0.86	0.871
KCNS3	PRKAR1B	9606.ENSP00000385968	9606.ENSP00000385749	0	0	0	0	0.061	0	0.9	0.041	0.902
KEAP1	RHOBTB1	9606.ENSP00000171111	9606.ENSP00000338671	0	0	0	0	0	0.117	0.8	0.063	0.82
KEAP1	PRKCB	9606.ENSP00000171111	9606.ENSP00000305355	0	0	0	0	0	0	0.9	0	0.9
KEAP1	WSB1	9606.ENSP00000171111	9606.ENSP00000262394	0	0	0	0	0	0	0.9	0	0.9
KEAP1	UBA7	9606.ENSP00000171111	9606.ENSP00000333266	0	0	0	0	0	0.055	0.9	0	0.901
KEAP1	KLHL5	9606.ENSP00000171111	9606.ENSP00000423897	0	0	0.238	0.849	0	0	0.9	0	0.903
KEAP1	UBE2E2	9606.ENSP00000171111	9606.ENSP00000379931	0	0	0	0	0.103	0.111	0.9	0.09	0.917
KHDRBS2	STXBP5L	9606.ENSP00000281156	9606.ENSP00000273666	0	0	0	0	0.081	0	0	0.718	0.73
KHDRBS2	RBM3	9606.ENSP00000281156	9606.ENSP00000365950	0	0	0	0	0.061	0.771	0	0.058	0.78
KIAA0319	SYT1	9606.ENSP00000367459	9606.ENSP00000261205	0	0	0	0	0.13	0	0.9	0	0.909
KIAA0319	SYT9	9606.ENSP00000367459	9606.ENSP00000324419	0	0	0	0	0.107	0	0.9	0	0.906
KIAA0319	SLC18A3	9606.ENSP00000367459	9606.ENSP00000363229	0	0	0	0	0	0	0.9	0	0.9
KIAA0319	PACSIN1	9606.ENSP00000367459	9606.ENSP00000484060	0	0	0	0	0.121	0	0.9	0	0.908
KIAA0319	SH3GL2	9606.ENSP00000367459	9606.ENSP00000369981	0	0	0	0	0.17	0	0.9	0	0.913
KIF17	LIN7A	9606.ENSP00000247986	9606.ENSP00000447488	0	0	0	0	0	0	0	0.757	0.757
KLHL5	WSB1	9606.ENSP00000423897	9606.ENSP00000262394	0	0	0	0	0	0	0.9	0.052	0.901
KLHL5	UBA7	9606.ENSP00000423897	9606.ENSP00000333266	0	0	0	0	0	0.055	0.9	0.057	0.903
KLHL5	UBE2E2	9606.ENSP00000423897	9606.ENSP00000379931	0	0	0	0	0.084	0.111	0.9	0	0.911
LACTB	PPM1L	9606.ENSP00000261893	9606.ENSP00000417659	0	0	0	0	0	0	0	0.74	0.74
LAMA2	LAMA4	9606.ENSP00000400365	9606.ENSP00000230538	0	0	0	0.623	0.117	0	0.9	0.645	0.929
LAMA2	PAK3	9606.ENSP00000400365	9606.ENSP00000353864	0	0	0	0	0	0	0.9	0.101	0.906
LAMA2	LAMB2	9606.ENSP00000400365	9606.ENSP00000388325	0	0	0	0.616	0.198	0.195	0.9	0.399	0.939
LAMA4	PAK3	9606.ENSP00000230538	9606.ENSP00000353864	0	0	0	0	0	0	0.9	0	0.9
LAMA4	LAMB2	9606.ENSP00000230538	9606.ENSP00000388325	0	0	0	0.547	0.207	0.195	0.9	0.472	0.944
LAMB2	WFS1	9606.ENSP00000388325	9606.ENSP00000226760	0	0	0	0	0.098	0	0.9	0	0.905
LAMB2	STC2	9606.ENSP00000388325	9606.ENSP00000265087	0	0	0	0	0.098	0	0.9	0	0.905
LAMB2	SCG2	9606.ENSP00000388325	9606.ENSP00000304133	0	0	0	0	0	0	0.9	0	0.9
LAMB2	USH2A	9606.ENSP00000388325	9606.ENSP00000305941	0	0	0	0.576	0.58	0.384	0	0.348	0.766
LAMB2	PAK3	9606.ENSP00000388325	9606.ENSP00000353864	0	0	0	0	0.061	0	0.9	0	0.902
LDB2	SSBP2	9606.ENSP00000306772	9606.ENSP00000483921	0	0	0	0	0.051	0.389	0	0.573	0.731
LIN7A	MPP6	9606.ENSP00000447488	9606.ENSP00000222644	0	0	0	0	0	0.605	0	0.681	0.868
LIN7A	STX1A	9606.ENSP00000447488	9606.ENSP00000222812	0	0	0	0	0.078	0	0.9	0.17	0.916
LIN7A	TAX1BP3	9606.ENSP00000447488	9606.ENSP00000225525	0	0	0	0	0	0	0.9	0.441	0.941
LIN7A	SNAP25	9606.ENSP00000447488	9606.ENSP00000254976	0	0	0	0	0.132	0	0.9	0.203	0.924
LIN7A	SYT1	9606.ENSP00000447488	9606.ENSP00000261205	0	0	0	0	0.129	0	0.9	0.211	0.925
LIN7A	PPFIA4	9606.ENSP00000447488	9606.ENSP00000272198	0	0.01	0	0	0.115	0.185	0.9	0.384	0.949
LIN7A	SYN1	9606.ENSP00000447488	9606.ENSP00000295987	0	0	0	0	0.108	0	0.9	0.068	0.909
LIN7A	MPP7	9606.ENSP00000447488	9606.ENSP00000337907	0	0	0	0	0	0.493	0.54	0.661	0.914
LIN7A	UNC13B	9606.ENSP00000447488	9606.ENSP00000367756	0	0	0	0	0.063	0	0.9	0.21	0.919
LIN7A	SYN2	9606.ENSP00000447488	9606.ENSP00000480050	0	0	0	0	0.097	0	0.9	0.163	0.917
LMNB1	STAT4	9606.ENSP00000261366	9606.ENSP00000376134	0	0	0	0	0	0	0.9	0.062	0.902
LMNB1	PRKCB	9606.ENSP00000261366	9606.ENSP00000305355	0	0	0	0	0.062	0.344	0.9	0.05	0.933
LMOD1	TLN1	9606.ENSP00000356257	9606.ENSP00000316029	0	0	0	0	0.055	0	0.9	0	0.901
LMOD1	TPM4	9606.ENSP00000356257	9606.ENSP00000345230	0	0	0	0	0.064	0	0.9	0.241	0.922
LMOD1	TPM2	9606.ENSP00000356257	9606.ENSP00000367542	0	0	0	0	0.192	0	0.9	0.253	0.934
LPIN1	PRKCB	9606.ENSP00000397908	9606.ENSP00000305355	0	0	0	0	0.058	0.123	0.9	0.084	0.914
LPIN1	PLD1	9606.ENSP00000397908	9606.ENSP00000342793	0	0	0	0	0.063	0.109	0.65	0.253	0.752
LRP5	PPP2R5A	9606.ENSP00000294304	9606.ENSP00000261461	0	0	0	0	0.051	0	0.9	0.05	0.901
LTBP3	TGFB1	9606.ENSP00000301873	9606.ENSP00000221930	0	0	0	0	0.069	0.472	0.9	0.375	0.965
MAN1A1	NAPG	9606.ENSP00000357453	9606.ENSP00000324628	0	0	0	0	0.062	0	0.9	0	0.902
MAOA	SAT2	9606.ENSP00000340684	9606.ENSP00000269298	0	0	0	0	0.055	0	0.9	0.065	0.903
MAP2K6	NOD1	9606.ENSP00000468348	9606.ENSP00000222823	0	0	0	0	0	0	0.9	0.082	0.904
MAP2K6	MKKS	9606.ENSP00000468348	9606.ENSP00000246062	0	0	0	0	0.052	0	0	0.726	0.729
MAP2K6	MAP3K11	9606.ENSP00000468348	9606.ENSP00000309597	0	0	0	0.589	0.061	0.05	0.9	0.527	0.923
MAP2K6	PIP4K2A	9606.ENSP00000468348	9606.ENSP00000365757	0	0	0	0	0.049	0	0.9	0	0.9
MARCKS	PRKCB	9606.ENSP00000478061	9606.ENSP00000305355	0	0	0	0	0	0.379	0.9	0.606	0.973
MARCKS	MARCKSL1	9606.ENSP00000478061	9606.ENSP00000362638	0	0	0	0.734	0.078	0	0.8	0.812	0.848
MCL1	TP53	9606.ENSP00000358022	9606.ENSP00000269305	0	0	0	0	0.05	0.461	0.9	0.739	0.984
MCOLN1	TFEB	9606.ENSP00000264079	9606.ENSP00000351742	0	0	0	0	0	0	0	0.724	0.724
MCUR1	MICU1	9606.ENSP00000368468	9606.ENSP00000354415	0	0	0	0	0	0	0	0.909	0.909
MED24	PPARGC1A	9606.ENSP00000377686	9606.ENSP00000264867	0	0	0	0	0.063	0	0.9	0.116	0.909
MED24	SLC2A4	9606.ENSP00000377686	9606.ENSP00000320935	0	0	0	0	0	0	0.9	0	0.9
MICU1	SLC8B1	9606.ENSP00000354415	9606.ENSP00000447091	0	0	0	0	0	0	0	0.802	0.802
MMP14	MMP15	9606.ENSP00000308208	9606.ENSP00000219271	0	0	0	0.957	0.076	0	0.9	0.792	0.906
MPDU1	PIGH	9606.ENSP00000250124	9606.ENSP00000216452	0	0	0	0	0	0	0	0.729	0.729
MPV17L	MPV17L2	9606.ENSP00000379669	9606.ENSP00000469836	0	0	0	0.708	0	0	0.8	0.498	0.827
MPZ	SH3TC2	9606.ENSP00000432943	9606.ENSP00000423660	0	0	0	0	0	0	0	0.721	0.721
MPZ	PLP1	9606.ENSP00000432943	9606.ENSP00000481006	0	0	0	0	0.062	0	0	0.721	0.727
MPZ	PMP22	9606.ENSP00000432943	9606.ENSP00000484631	0	0	0	0	0.062	0.379	0	0.872	0.919
MRAP2	REEP6	9606.ENSP00000257776	9606.ENSP00000233596	0	0	0	0	0	0	0	0.711	0.711
MTX1	THBS3	9606.ENSP00000357360	9606.ENSP00000357362	0	0	0	0	0	0	0	0.804	0.804
MUC3A	ST3GAL3	9606.ENSP00000368771	9606.ENSP00000262915	0	0	0	0	0	0	0.9	0.058	0.901
MYD88	NOD1	9606.ENSP00000401399	9606.ENSP00000222823	0	0	0	0	0.085	0	0	0.695	0.709
MYD88	NFKB1	9606.ENSP00000401399	9606.ENSP00000226574	0	0	0	0	0.12	0	0.9	0.766	0.977
MYD88	UNC93B1	9606.ENSP00000401399	9606.ENSP00000227471	0	0	0	0	0.129	0	0	0.691	0.719
MYD88	TLR5	9606.ENSP00000401399	9606.ENSP00000440643	0	0	0	0	0.061	0.544	0.8	0.879	0.988
MYH14	PAK3	9606.ENSP00000470298	9606.ENSP00000353864	0	0	0	0	0.116	0.085	0.9	0.058	0.913
NALCN	UNC80	9606.ENSP00000251127	9606.ENSP00000391088	0	0	0	0	0.117	0.441	0.9	0.973	0.998
NAPG	USE1	9606.ENSP00000324628	9606.ENSP00000263897	0	0	0	0	0	0.166	0.9	0	0.913
NAPG	VPS52	9606.ENSP00000324628	9606.ENSP00000409952	0	0	0	0	0	0	0.9	0	0.9
NCSTN	STOM	9606.ENSP00000294785	9606.ENSP00000286713	0	0	0	0	0	0	0.9	0	0.9
NCSTN	NFAM1	9606.ENSP00000294785	9606.ENSP00000333680	0	0	0	0	0	0	0.9	0	0.9
NCSTN	SLCO4C1	9606.ENSP00000294785	9606.ENSP00000309741	0	0	0	0	0	0	0.9	0	0.9
NFAM1	STOM	9606.ENSP00000333680	9606.ENSP00000286713	0	0	0	0	0.062	0	0.9	0	0.902
NFAM1	SLCO4C1	9606.ENSP00000333680	9606.ENSP00000309741	0	0	0	0	0.065	0	0.9	0	0.902
NFKB1	TP53	9606.ENSP00000226574	9606.ENSP00000269305	0	0	0	0	0.051	0.05	0	0.732	0.737
NFKB1	TLR5	9606.ENSP00000226574	9606.ENSP00000440643	0	0	0	0	0.055	0.07	0.8	0.473	0.894
NFKB1	S100B	9606.ENSP00000226574	9606.ENSP00000291700	0	0	0	0	0	0	0.9	0.302	0.927
NFKB1	STAT4	9606.ENSP00000226574	9606.ENSP00000376134	0	0	0	0	0.055	0.064	0.9	0.4	0.939
NFKB1	TRADD	9606.ENSP00000226574	9606.ENSP00000341268	0	0	0	0	0.132	0	0.9	0.407	0.944
NMNAT3	NMRK1	9606.ENSP00000340523	9606.ENSP00000354387	0.042	0	0	0	0.055	0	0.9	0.7	0.969
NOD1	TLR5	9606.ENSP00000222823	9606.ENSP00000440643	0	0	0	0	0.061	0	0	0.733	0.739
NRG3	PRKCB	9606.ENSP00000361214	9606.ENSP00000305355	0	0	0	0	0.062	0	0.9	0.058	0.904
NRTN	PIK3CD	9606.ENSP00000302648	9606.ENSP00000366563	0	0	0	0	0	0	0.9	0	0.9
NTPCR	RRM2B	9606.ENSP00000355587	9606.ENSP00000251810	0	0	0	0	0.057	0	0.9	0	0.901
NTPCR	TPK1	9606.ENSP00000355587	9606.ENSP00000353165	0	0	0	0	0	0	0.9	0.245	0.921
OGT	PPARGC1A	9606.ENSP00000362824	9606.ENSP00000264867	0	0	0	0	0	0	0.8	0.243	0.842
OGT	PIK3CD	9606.ENSP00000362824	9606.ENSP00000366563	0	0	0	0	0.087	0.085	0.8	0	0.818
OR2H2	REEP6	9606.ENSP00000373136	9606.ENSP00000233596	0	0	0	0	0	0	0.9	0	0.9
PACSIN1	SYT1	9606.ENSP00000484060	9606.ENSP00000261205	0	0	0	0	0.23	0	0.9	0.258	0.937
PACSIN1	SYT9	9606.ENSP00000484060	9606.ENSP00000324419	0	0	0	0	0.16	0	0.9	0.052	0.913
PACSIN1	SLC18A3	9606.ENSP00000484060	9606.ENSP00000363229	0	0	0	0	0.061	0	0.9	0	0.902
PACSIN1	SH3GL2	9606.ENSP00000484060	9606.ENSP00000369981	0	0	0	0.57	0.31	0	0.9	0.347	0.937
PACSIN1	VWA5B2	9606.ENSP00000484060	9606.ENSP00000398688	0	0	0	0	0.304	0	0	0.659	0.752
PARVA	SLC22A18	9606.ENSP00000334008	9606.ENSP00000369948	0	0	0	0	0	0	0	0.751	0.751
PATZ1	TP53	9606.ENSP00000266269	9606.ENSP00000269305	0	0	0	0	0	0.388	0	0.55	0.713
PCDH10	SCN1A	9606.ENSP00000264360	9606.ENSP00000303540	0	0	0	0	0.118	0	0	0.7	0.724
PDCD4	TP53	9606.ENSP00000280154	9606.ENSP00000269305	0	0	0	0	0.062	0	0	0.708	0.714
PDCD4	STAT4	9606.ENSP00000280154	9606.ENSP00000376134	0	0	0	0	0	0	0.9	0.1	0.906
PDCL	RGS9	9606.ENSP00000259467	9606.ENSP00000262406	0	0	0	0	0	0	0.9	0.229	0.919
PDK1	PIK3CD	9606.ENSP00000376352	9606.ENSP00000366563	0	0	0	0	0.052	0.128	0.8	0.173	0.845
PDK1	PDK2	9606.ENSP00000376352	9606.ENSP00000420927	0	0	0	0.972	0	0.862	0.36	0.902	0.91
PDK2	PRKCB	9606.ENSP00000420927	9606.ENSP00000305355	0	0	0	0	0	0	0.9	0.189	0.915
PER2	TP53	9606.ENSP00000254657	9606.ENSP00000269305	0	0	0	0	0	0.379	0	0.64	0.767
PER2	RORB	9606.ENSP00000254657	9606.ENSP00000366093	0	0	0	0	0.061	0	0	0.765	0.77
PHF10	SMARCA2	9606.ENSP00000341805	9606.ENSP00000265773	0	0	0	0	0.086	0.848	0.72	0.474	0.976
PIK3CD	PIP4K2A	9606.ENSP00000366563	9606.ENSP00000365757	0	0	0	0	0.063	0.162	0.65	0.1	0.719
PIK3CD	PLCD1	9606.ENSP00000366563	9606.ENSP00000430344	0	0	0	0	0.062	0.157	0.65	0.065	0.706
PIK3CD	PLCB4	9606.ENSP00000366563	9606.ENSP00000367762	0	0	0	0	0.055	0.157	0.65	0.096	0.714
PIK3CD	PLCD3	9606.ENSP00000366563	9606.ENSP00000479636	0	0	0	0	0.062	0.157	0.65	0.203	0.749
PIK3CD	PLCG2	9606.ENSP00000366563	9606.ENSP00000482457	0	0	0	0	0.062	0.185	0.9	0.238	0.934
PIP4K2A	PLCG2	9606.ENSP00000365757	9606.ENSP00000482457	0	0	0	0	0	0.085	0.9	0.085	0.908
PIP4K2A	PLCB4	9606.ENSP00000365757	9606.ENSP00000367762	0	0	0	0	0	0.085	0.9	0.138	0.914
PIP4K2A	PLCD1	9606.ENSP00000365757	9606.ENSP00000430344	0	0	0	0	0.049	0.085	0.9	0.388	0.939
PIP4K2A	PLCD3	9606.ENSP00000365757	9606.ENSP00000479636	0	0	0	0	0.049	0.531	0.9	0.131	0.956
PKP2	PKP4	9606.ENSP00000070846	9606.ENSP00000374409	0	0	0	0.69	0	0	0.9	0.758	0.923
PLCB4	PRKCB	9606.ENSP00000367762	9606.ENSP00000305355	0	0	0	0	0.064	0.063	0.8	0.24	0.848
PLCB4	PLCG2	9606.ENSP00000367762	9606.ENSP00000482457	0	0	0	0.573	0.052	0	0.65	0.466	0.719
PLCD1	PRKCG	9606.ENSP00000430344	9606.ENSP00000263431	0	0	0	0	0.063	0.063	0.8	0.111	0.823
PLCD1	PRKCB	9606.ENSP00000430344	9606.ENSP00000305355	0	0	0	0	0.063	0.063	0.8	0.089	0.818
PLCD1	PLCG2	9606.ENSP00000430344	9606.ENSP00000482457	0	0	0	0.687	0	0	0.65	0.533	0.706
PLCD1	PLCD3	9606.ENSP00000430344	9606.ENSP00000479636	0	0	0	0.941	0.062	0	0.8	0.905	0.814
PLCD3	PRKCG	9606.ENSP00000479636	9606.ENSP00000263431	0	0	0	0	0.063	0.063	0.8	0.053	0.811
PLCD3	PRKCB	9606.ENSP00000479636	9606.ENSP00000305355	0	0	0	0.545	0.063	0.063	0.8	0.053	0.81
PLCD3	PLCG2	9606.ENSP00000479636	9606.ENSP00000482457	0	0	0	0.673	0	0	0.65	0.541	0.709
PLCG2	PRKCG	9606.ENSP00000482457	9606.ENSP00000263431	0	0	0	0	0.062	0.082	0.9	0.053	0.907
PLCG2	PRKCB	9606.ENSP00000482457	9606.ENSP00000305355	0	0	0	0	0.069	0.082	0.9	0.447	0.946
PLCG2	SH3BP2	9606.ENSP00000482457	9606.ENSP00000422168	0	0	0	0	0.063	0.32	0.8	0.431	0.917
PLD1	SLC2A3	9606.ENSP00000342793	9606.ENSP00000075120	0	0	0	0	0	0	0.9	0.063	0.902
PLD1	SNAP25	9606.ENSP00000342793	9606.ENSP00000254976	0	0	0	0	0.063	0.185	0.9	0.234	0.933
PLD1	PRKCG	9606.ENSP00000342793	9606.ENSP00000263431	0	0	0	0	0	0	0.9	0.124	0.908
PLD1	STOM	9606.ENSP00000342793	9606.ENSP00000286713	0.043	0	0	0	0	0	0.9	0.074	0.903
PLD1	PRKCB	9606.ENSP00000342793	9606.ENSP00000305355	0	0	0	0	0	0	0.9	0.177	0.914
PLD1	SLCO4C1	9606.ENSP00000342793	9606.ENSP00000309741	0	0	0	0	0.054	0	0.9	0	0.901
PLD1	SVIP	9606.ENSP00000342793	9606.ENSP00000346130	0	0	0	0	0	0	0.9	0	0.9
PLEKHG5	RHOF	9606.ENSP00000439625	9606.ENSP00000267205	0	0	0	0	0	0.188	0.9	0.067	0.917
PLEKHG5	RHOJ	9606.ENSP00000439625	9606.ENSP00000316729	0	0	0	0	0	0.188	0.9	0.072	0.918
PLEKHG5	RHOBTB1	9606.ENSP00000439625	9606.ENSP00000338671	0	0	0	0	0	0.188	0.9	0.068	0.917
PLP1	PTPRN	9606.ENSP00000481006	9606.ENSP00000295718	0	0	0	0	0.216	0.686	0	0.052	0.746
PLXNB3	SEMA3G	9606.ENSP00000442736	9606.ENSP00000231721	0	0	0	0	0.088	0.188	0	0.897	0.918
PLXNB3	SEMA3E	9606.ENSP00000442736	9606.ENSP00000303212	0	0	0	0	0	0.188	0	0.897	0.914
PLXNB3	SEMA4C	9606.ENSP00000442736	9606.ENSP00000306844	0	0	0	0.547	0.083	0.188	0.6	0.899	0.807
PLXNB3	SEMA3B	9606.ENSP00000442736	9606.ENSP00000484146	0	0	0	0	0.163	0.188	0	0.899	0.926
PPARGC1A	TP53	9606.ENSP00000264867	9606.ENSP00000269305	0	0	0	0	0	0.379	0	0.661	0.781
PPARGC1A	PPARGC1B	9606.ENSP00000264867	9606.ENSP00000312649	0	0	0	0.636	0.062	0	0.9	0.775	0.929
PPARGC1A	PRKAA2	9606.ENSP00000264867	9606.ENSP00000360290	0	0	0	0	0.095	0.379	0.9	0.474	0.966
PPARGC1A	SLC2A4	9606.ENSP00000264867	9606.ENSP00000320935	0	0	0	0	0	0	0.9	0.794	0.978
PPFIA4	STX1A	9606.ENSP00000272198	9606.ENSP00000222812	0	0	0	0	0.131	0	0.9	0.155	0.92
PPFIA4	SNAP25	9606.ENSP00000272198	9606.ENSP00000254976	0	0	0	0	0.184	0	0.9	0.094	0.919
PPFIA4	SYT1	9606.ENSP00000272198	9606.ENSP00000261205	0	0	0	0	0.119	0	0.9	0.189	0.922
PPFIA4	SLC18A3	9606.ENSP00000272198	9606.ENSP00000363229	0	0	0	0	0.061	0	0.9	0.049	0.902
PPFIA4	SYN1	9606.ENSP00000272198	9606.ENSP00000295987	0	0	0	0	0.198	0	0.9	0.168	0.927
PPFIA4	SYN2	9606.ENSP00000272198	9606.ENSP00000480050	0	0	0	0	0.141	0	0.9	0.26	0.93
PPFIA4	UNC13B	9606.ENSP00000272198	9606.ENSP00000367756	0	0	0	0	0.061	0.171	0.9	0.224	0.931
PPP1R13L	TP53	9606.ENSP00000403902	9606.ENSP00000269305	0	0	0	0	0	0.472	0.9	0.786	0.987
PPP1R13L	TP73	9606.ENSP00000403902	9606.ENSP00000367545	0	0	0	0	0	0.402	0.9	0.426	0.962
PPP1R14A	PRKCB	9606.ENSP00000301242	9606.ENSP00000305355	0	0	0	0	0	0	0.9	0.073	0.903
PPP2R5A	RCC2	9606.ENSP00000261461	9606.ENSP00000364585	0	0	0	0	0	0	0.9	0	0.9
PPP2R5A	PPP4R4	9606.ENSP00000261461	9606.ENSP00000305924	0	0	0	0	0.064	0.379	0.9	0.203	0.947
PRDM11	PRDM5	9606.ENSP00000480626	9606.ENSP00000264808	0	0	0	0	0	0.05	0	0.721	0.723
PRKAA2	TP53	9606.ENSP00000360290	9606.ENSP00000269305	0	0	0	0	0	0	0.9	0.249	0.921
PRKAR1B	TLN1	9606.ENSP00000385749	9606.ENSP00000316029	0	0	0	0	0	0	0.9	0.085	0.904
PRKCB	PRKCQ	9606.ENSP00000305355	9606.ENSP00000263125	0	0	0	0.891	0.09	0	0.9	0.513	0.91
PRKCB	PRKCG	9606.ENSP00000305355	9606.ENSP00000263431	0	0	0	0.974	0.084	0	0.9	0.799	0.906
PRKCG	PRKCQ	9606.ENSP00000263431	9606.ENSP00000263125	0	0	0	0.879	0	0	0.9	0.418	0.904
PRKCQ	RGS9BP	9606.ENSP00000263125	9606.ENSP00000334134	0	0	0	0	0	0	0.9	0	0.9
PRPF40B	RGS9	9606.ENSP00000448073	9606.ENSP00000262406	0	0	0	0	0	0.943	0	0	0.943
PRPF40B	WDR25	9606.ENSP00000448073	9606.ENSP00000334148	0	0	0	0	0.129	0.718	0	0.373	0.832
PTPN3	SH3GL2	9606.ENSP00000363667	9606.ENSP00000369981	0	0	0	0	0	0	0.9	0	0.9
RAB26	RAB29	9606.ENSP00000210187	9606.ENSP00000356107	0	0	0.431	0.831	0	0	0.9	0.369	0.912
RAB26	RAB3B	9606.ENSP00000210187	9606.ENSP00000360718	0	0	0.435	0.882	0.064	0.083	0.9	0.544	0.916
RAB26	RAB39A	9606.ENSP00000210187	9606.ENSP00000322594	0	0	0.428	0.876	0.061	0.085	0.9	0.5	0.916
RAB29	RAB39A	9606.ENSP00000356107	9606.ENSP00000322594	0	0	0.439	0.817	0.049	0	0.9	0.445	0.915
RAB29	RAB3B	9606.ENSP00000356107	9606.ENSP00000360718	0	0	0.441	0.823	0	0	0.9	0.315	0.912
RAB39A	RAB3B	9606.ENSP00000322594	9606.ENSP00000360718	0	0	0.437	0.846	0.061	0.101	0.9	0.484	0.92
RAB3IP	TUBA4A	9606.ENSP00000447300	9606.ENSP00000248437	0	0	0	0	0	0	0.9	0.046	0.9
RABEP2	VPS52	9606.ENSP00000350934	9606.ENSP00000409952	0	0	0	0	0	0.705	0	0.058	0.71
RGS7BP	RGS9	9606.ENSP00000334851	9606.ENSP00000262406	0	0	0	0	0.061	0.457	0	0.807	0.893
RGS7BP	RGS9BP	9606.ENSP00000334851	9606.ENSP00000334134	0	0	0	0	0	0	0	0.859	0.859
RGS9	RGS9BP	9606.ENSP00000262406	9606.ENSP00000334134	0	0	0	0	0.061	0.379	0.9	0.783	0.985
RHOBTB1	RHOF	9606.ENSP00000338671	9606.ENSP00000267205	0	0	0	0.736	0	0	0.9	0.637	0.916
RHOBTB1	TIAM1	9606.ENSP00000338671	9606.ENSP00000286827	0	0	0	0	0.049	0.285	0.9	0.478	0.959
RHOBTB1	RHOJ	9606.ENSP00000338671	9606.ENSP00000316729	0	0	0	0.773	0	0	0.9	0.434	0.909
RHOBTB1	SYDE1	9606.ENSP00000338671	9606.ENSP00000341489	0	0	0	0	0.088	0	0.9	0	0.904
RHOBTB1	STARD13	9606.ENSP00000338671	9606.ENSP00000338785	0	0	0	0	0.072	0.088	0.9	0.288	0.931
RHOF	SYDE1	9606.ENSP00000267205	9606.ENSP00000341489	0	0	0	0	0	0	0.9	0	0.9
RHOF	RHOJ	9606.ENSP00000267205	9606.ENSP00000316729	0	0	0.317	0.911	0.055	0	0.9	0.445	0.907
RHOF	STARD13	9606.ENSP00000267205	9606.ENSP00000338785	0	0	0	0	0	0.088	0.9	0.287	0.929
RHOF	TIAM1	9606.ENSP00000267205	9606.ENSP00000286827	0	0	0	0	0	0.285	0.9	0.479	0.959
RHOJ	TIAM1	9606.ENSP00000316729	9606.ENSP00000286827	0	0	0	0	0	0.285	0.9	0.472	0.958
RHOJ	SYDE1	9606.ENSP00000316729	9606.ENSP00000341489	0	0	0	0	0.081	0	0.9	0	0.904
RHOJ	STARD13	9606.ENSP00000316729	9606.ENSP00000338785	0	0	0	0	0.084	0.088	0.9	0.245	0.928
RPS6KA2	S100B	9606.ENSP00000427015	9606.ENSP00000291700	0	0	0	0	0	0.732	0	0.223	0.782
RPS6KA2	SH3GL2	9606.ENSP00000427015	9606.ENSP00000369981	0	0	0	0	0.065	0	0.9	0	0.902
RRM2B	TK2	9606.ENSP00000251810	9606.ENSP00000299697	0	0	0	0	0.658	0	0	0.639	0.871
RRM2B	TP53	9606.ENSP00000251810	9606.ENSP00000269305	0	0	0	0	0.048	0.342	0.9	0.81	0.986
S100B	TP53	9606.ENSP00000291700	9606.ENSP00000269305	0	0	0	0	0	0.379	0	0.726	0.823
SAP30L	SUDS3	9606.ENSP00000297109	9606.ENSP00000443988	0	0	0	0	0.064	0	0.9	0.776	0.977
SCCPDH	TGFB1	9606.ENSP00000355467	9606.ENSP00000221930	0	0	0	0	0	0	0.9	0	0.9
SCCPDH	SPARC	9606.ENSP00000355467	9606.ENSP00000231061	0	0	0	0	0	0	0.9	0	0.9
SCG2	WFS1	9606.ENSP00000304133	9606.ENSP00000226760	0	0	0	0	0.068	0	0.9	0	0.902
SCG2	STC2	9606.ENSP00000304133	9606.ENSP00000265087	0	0	0	0	0	0	0.9	0.065	0.902
SEC11C	SEC61A2	9606.ENSP00000468633	9606.ENSP00000298428	0	0	0	0	0.308	0	0.9	0.352	0.951
SERPINH1	SPARC	9606.ENSP00000434412	9606.ENSP00000231061	0	0	0	0	0.564	0	0	0.42	0.736
SH3GL2	SYT1	9606.ENSP00000369981	9606.ENSP00000261205	0	0	0	0	0.313	0	0.9	0.411	0.956
SH3GL2	SYT9	9606.ENSP00000369981	9606.ENSP00000324419	0	0	0	0	0.23	0	0.9	0.062	0.921
SH3GL2	SLC18A3	9606.ENSP00000369981	9606.ENSP00000363229	0	0	0	0	0.064	0	0.9	0.085	0.906
SHB	WASF3	9606.ENSP00000366936	9606.ENSP00000335055	0	0	0	0	0	0	0.9	0	0.9
SIRT4	TP53	9606.ENSP00000202967	9606.ENSP00000269305	0	0	0	0	0	0.085	0	0.796	0.805
SLC10A4	SLC35F2	9606.ENSP00000273861	9606.ENSP00000436785	0	0	0	0	0.062	0.057	0	0.721	0.732
SLC18A3	STX1A	9606.ENSP00000363229	9606.ENSP00000222812	0	0	0	0	0.064	0	0.9	0.175	0.916
SLC18A3	SNAP25	9606.ENSP00000363229	9606.ENSP00000254976	0	0	0	0	0.077	0	0.9	0.387	0.938
SLC18A3	SYT1	9606.ENSP00000363229	9606.ENSP00000261205	0	0	0	0	0.155	0	0.9	0.556	0.959
SLC18A3	SYT9	9606.ENSP00000363229	9606.ENSP00000324419	0	0	0	0	0.061	0	0.9	0.107	0.908
SLC18A3	UNC13B	9606.ENSP00000363229	9606.ENSP00000367756	0	0	0	0	0.12	0	0.9	0.456	0.947
SLC25A4	TSPO	9606.ENSP00000281456	9606.ENSP00000379563	0	0	0	0	0	0	0.8	0.396	0.874
SLC2A3	SVIP	9606.ENSP00000075120	9606.ENSP00000346130	0	0	0	0	0	0	0.9	0	0.9
SLC2A3	SLCO4C1	9606.ENSP00000075120	9606.ENSP00000309741	0	0	0	0	0.061	0	0.9	0.052	0.903
SLC2A3	SNAP25	9606.ENSP00000075120	9606.ENSP00000254976	0	0	0	0	0.062	0	0.9	0.116	0.909
SLC2A3	STOM	9606.ENSP00000075120	9606.ENSP00000286713	0	0	0	0	0.061	0.058	0.9	0.581	0.958
SLC30A1	SLC39A11	9606.ENSP00000355968	9606.ENSP00000445829	0.051	0	0	0	0.062	0.087	0	0.768	0.786
SLC4A8	TMPRSS15	9606.ENSP00000405812	9606.ENSP00000284885	0	0	0	0	0	0.723	0	0.043	0.723
SLC6A17	TEX15	9606.ENSP00000330199	9606.ENSP00000256246	0	0	0	0	0	0	0	0.75	0.75
SLC8A2	SLC8B1	9606.ENSP00000236877	9606.ENSP00000447091	0	0	0	0	0	0	0	0.722	0.722
SLCO4C1	SNAP25	9606.ENSP00000309741	9606.ENSP00000254976	0	0	0	0	0	0	0.9	0	0.9
SLCO4C1	STOM	9606.ENSP00000309741	9606.ENSP00000286713	0	0	0	0	0.055	0	0.9	0	0.901
SNAP25	SYT13	9606.ENSP00000254976	9606.ENSP00000020926	0	0	0	0	0.313	0.322	0	0.674	0.835
SNAP25	STX1A	9606.ENSP00000254976	9606.ENSP00000222812	0	0	0	0	0.191	0.974	0.9	0.953	0.999
SNAP25	SYNPR	9606.ENSP00000254976	9606.ENSP00000418994	0	0	0	0	0.465	0.261	0	0.439	0.758
SNAP25	SYT7	9606.ENSP00000254976	9606.ENSP00000444201	0	0	0	0	0.23	0.322	0	0.701	0.83
SNAP25	SYT9	9606.ENSP00000254976	9606.ENSP00000324419	0	0	0	0	0.173	0.56	0	0.675	0.871
SNAP25	SVIP	9606.ENSP00000254976	9606.ENSP00000346130	0	0	0	0	0	0	0.9	0	0.9
SNAP25	STOM	9606.ENSP00000254976	9606.ENSP00000286713	0	0	0	0	0.063	0	0.9	0	0.902
SNAP25	STXBP5L	9606.ENSP00000254976	9606.ENSP00000273666	0	0	0	0	0.38	0.734	0	0.516	0.913
SNAP25	SYN2	9606.ENSP00000254976	9606.ENSP00000480050	0	0	0	0	0.351	0.186	0.9	0.659	0.979
SNAP25	STX3	9606.ENSP00000254976	9606.ENSP00000338562	0	0	0	0	0.079	0.557	0.8	0.776	0.979
SNAP25	UNC13B	9606.ENSP00000254976	9606.ENSP00000367756	0	0	0	0	0.115	0.305	0.9	0.78	0.984
SNAP25	SYN1	9606.ENSP00000254976	9606.ENSP00000295987	0	0	0	0	0.432	0.186	0.9	0.735	0.986
SNAP25	SYT1	9606.ENSP00000254976	9606.ENSP00000261205	0	0	0	0	0.44	0.974	0.9	0.905	0.999
SNPH	STX1A	9606.ENSP00000371297	9606.ENSP00000222812	0	0	0	0	0.156	0.379	0	0.744	0.854
SNTB1	SNTG2	9606.ENSP00000378965	9606.ENSP00000311837	0	0	0	0.677	0.062	0.834	0.72	0.726	0.963
SPARC	TGFB1	9606.ENSP00000231061	9606.ENSP00000221930	0	0	0	0	0.062	0.407	0.9	0.423	0.963
SRXN1	TRIP6	9606.ENSP00000371388	9606.ENSP00000200457	0	0	0	0	0.102	0.82	0	0	0.831
STARD13	STARD5	9606.ENSP00000338785	9606.ENSP00000304032	0	0	0	0	0	0	0	0.747	0.747
STARD13	TNS3	9606.ENSP00000338785	9606.ENSP00000312143	0	0	0	0	0.098	0.734	0	0.251	0.804
STC2	WFS1	9606.ENSP00000265087	9606.ENSP00000226760	0	0	0	0	0.076	0	0.9	0.111	0.91
STOM	SVIP	9606.ENSP00000286713	9606.ENSP00000346130	0	0	0	0	0	0	0.9	0	0.9
STX1A	SYT9	9606.ENSP00000222812	9606.ENSP00000324419	0	0	0	0	0.061	0.3	0	0.587	0.704
STX1A	SYT7	9606.ENSP00000222812	9606.ENSP00000444201	0	0	0	0	0.123	0.498	0	0.73	0.871
STX1A	STXBP5L	9606.ENSP00000222812	9606.ENSP00000273666	0	0	0	0	0.111	0.707	0	0.574	0.879
STX1A	SYN2	9606.ENSP00000222812	9606.ENSP00000480050	0	0	0	0	0.118	0	0.9	0.527	0.954
STX1A	SYN1	9606.ENSP00000222812	9606.ENSP00000295987	0	0	0	0	0.171	0	0.9	0.582	0.962
STX1A	UNC13B	9606.ENSP00000222812	9606.ENSP00000367756	0	0	0	0	0.063	0.402	0.9	0.823	0.988
STX1A	SYT1	9606.ENSP00000222812	9606.ENSP00000261205	0	0	0	0	0.13	0.974	0.9	0.838	0.999
STX3	SYT1	9606.ENSP00000338562	9606.ENSP00000261205	0	0	0	0	0	0.515	0.36	0.659	0.885
STX3	SYT9	9606.ENSP00000338562	9606.ENSP00000324419	0	0	0	0	0	0.3	0	0.596	0.706
STX3	SYT7	9606.ENSP00000338562	9606.ENSP00000444201	0	0	0	0	0	0.498	0	0.63	0.807
SUV39H1	TP53	9606.ENSP00000337976	9606.ENSP00000269305	0	0	0	0	0	0.074	0	0.69	0.701
SYN1	SYT1	9606.ENSP00000295987	9606.ENSP00000261205	0	0	0	0	0.359	0	0.9	0.778	0.984
SYN1	UNC13B	9606.ENSP00000295987	9606.ENSP00000367756	0	0	0	0	0.063	0	0.9	0.459	0.944
SYN1	SYN2	9606.ENSP00000295987	9606.ENSP00000480050	0	0	0	0.957	0.358	0.305	0.9	0.73	0.952
SYN2	SYT1	9606.ENSP00000480050	9606.ENSP00000261205	0	0	0	0	0.309	0	0.9	0.751	0.981
SYN2	UNC13B	9606.ENSP00000480050	9606.ENSP00000367756	0	0	0	0	0.063	0	0.9	0.367	0.935
SYNPR	SYT1	9606.ENSP00000418994	9606.ENSP00000261205	0	0	0	0	0.368	0.263	0	0.451	0.722
SYT1	SYT9	9606.ENSP00000261205	9606.ENSP00000324419	0	0	0	0.881	0.156	0	0.9	0.678	0.919
SYT1	UNC13B	9606.ENSP00000261205	9606.ENSP00000367756	0	0	0	0	0.173	0	0.9	0.804	0.982
SYT13	SYTL1	9606.ENSP00000020926	9606.ENSP00000440704	0	0	0	0	0	0	0	0.742	0.742
SYT7	ZDHHC13	9606.ENSP00000444201	9606.ENSP00000400113	0	0	0	0	0.056	0	0	0.711	0.715
TACC1	TDRD7	9606.ENSP00000321703	9606.ENSP00000347444	0	0	0	0	0	0.328	0.9	0.285	0.947
TCERG1L	WDR25	9606.ENSP00000357631	9606.ENSP00000334148	0	0	0	0	0.063	0.718	0	0.175	0.762
TDRD6	TDRD7	9606.ENSP00000346065	9606.ENSP00000347444	0	0	0	0.543	0.064	0	0.72	0.916	0.84
TEAD2	YAP1	9606.ENSP00000472109	9606.ENSP00000478927	0	0	0	0	0.282	0.877	0.9	0.794	0.997
TGFB1	TGFBR3	9606.ENSP00000221930	9606.ENSP00000212355	0	0	0	0	0	0.454	0.9	0.452	0.967
TGFB1	VIM	9606.ENSP00000221930	9606.ENSP00000446007	0	0	0	0	0.094	0.799	0	0.44	0.889
TGFB1	YAP1	9606.ENSP00000221930	9606.ENSP00000478927	0	0	0	0	0	0.08	0.9	0.15	0.914
TGFB1	TGFBR2	9606.ENSP00000221930	9606.ENSP00000351905	0	0	0	0	0.111	0.92	0.9	0.674	0.997
TGFBR2	TGFBR3	9606.ENSP00000351905	9606.ENSP00000212355	0	0	0	0	0.063	0.472	0.9	0.683	0.982
TGFBR2	YAP1	9606.ENSP00000351905	9606.ENSP00000478927	0	0	0	0	0.063	0.096	0.9	0.195	0.922
TK2	UPP1	9606.ENSP00000299697	9606.ENSP00000330032	0.041	0	0	0	0	0	0.9	0.412	0.938
TLN1	TPM2	9606.ENSP00000316029	9606.ENSP00000367542	0	0	0	0	0.086	0	0.9	0.202	0.92
TLN1	TPM4	9606.ENSP00000316029	9606.ENSP00000345230	0	0	0	0	0.089	0	0.9	0.247	0.925
TLR5	UNC93B1	9606.ENSP00000440643	9606.ENSP00000227471	0	0	0	0	0.062	0	0	0.741	0.746
TMEM176A	TMEM176B	9606.ENSP00000417626	9606.ENSP00000410269	0	0	0	0.768	0.966	0.371	0	0.931	0.982
TP53	TP53I3	9606.ENSP00000269305	9606.ENSP00000238721	0	0	0	0	0	0.342	0.9	0.492	0.963
TP53	WWOX	9606.ENSP00000269305	9606.ENSP00000457230	0	0	0	0	0	0.447	0	0.768	0.866
TP53	TP73	9606.ENSP00000269305	9606.ENSP00000367545	0	0	0	0.881	0	0.447	0.9	0.833	0.948
TP53I3	TP73	9606.ENSP00000238721	9606.ENSP00000367545	0	0	0	0	0	0	0.9	0.242	0.92
TP73	WWOX	9606.ENSP00000367545	9606.ENSP00000457230	0	0	0	0	0	0.379	0.9	0.27	0.95
TP73	YAP1	9606.ENSP00000367545	9606.ENSP00000478927	0	0	0	0	0	0.551	0.9	0.577	0.979
TPM2	TPM4	9606.ENSP00000367542	9606.ENSP00000345230	0	0	0	0.979	0.076	0.744	0.9	0.711	0.974
TPM2	VIM	9606.ENSP00000367542	9606.ENSP00000446007	0	0	0	0	0.112	0	0.9	0.255	0.928
TPM4	VIM	9606.ENSP00000345230	9606.ENSP00000446007	0	0	0	0	0.111	0	0.9	0.224	0.925
UBA7	WSB1	9606.ENSP00000333266	9606.ENSP00000262394	0	0	0	0	0.051	0	0.9	0.048	0.901
UBA7	UBE2E2	9606.ENSP00000333266	9606.ENSP00000379931	0.044	0	0	0	0.049	0.374	0.9	0.819	0.987
UBE2E2	WSB1	9606.ENSP00000379931	9606.ENSP00000262394	0	0	0	0	0	0	0.9	0.042	0.9
UNC5A	UNC5D	9606.ENSP00000332737	9606.ENSP00000385143	0	0	0	0.919	0.088	0	0.9	0.79	0.91
WWOX	YAP1	9606.ENSP00000457230	9606.ENSP00000478927	0	0	0	0.577	0	0	0.9	0.299	0.911

## Sheet: PPI-biological process
#term ID	term description	observed gene count	background gene count	strength	false discovery rate	matching proteins in your network (IDs)	matching proteins in your network (labels)
GO:0043269	regulation of ion transport	69	618	0.31	0.00073	9606.ENSP00000070846,9606.ENSP00000221930,9606.ENSP00000226760,9606.ENSP00000234389,9606.ENSP00000251127,9606.ENSP00000252699,9606.ENSP00000254657,9606.ENSP00000257981,9606.ENSP00000261205,9606.ENSP00000262406,9606.ENSP00000264661,9606.ENSP00000264867,9606.ENSP00000265087,9606.ENSP00000265969,9606.ENSP00000270458,9606.ENSP00000271751,9606.ENSP00000286713,9606.ENSP00000290271,9606.ENSP00000295101,…	PKP2,TGFB1,WFS1,GRIN3B,NALCN,ACTN4,PER2,KCNH3,SYT1,RGS9,KCNH4,PPARGC1A,STC2,KCNC1,CACNG8,KCNH1,STOM,STC1,KCNJ3,CLDN10,IL16,SCN1A,ADRB2,CEBPB,KCNJ4,NETO1,CAMK2G,F2R,KCNK12,HAP1,DTNBP1,PXK,CACNA1G,KCNK5,ATP1A2,DRD2,GJC2,SLC30A1,KCNJ9,KCNA3,KCNC4,FLNA,KCNG1,RAB3B,KCNB1,HPCA,PTPN3,ASPH,GLRX,CACNG7,DPP10,HSPA2,TSPO,GPER1,CRHR1,KCNS3,SCN4A,RGS4,RASGRF1,GPR35,FAM115C,KCNIP2,KCNC3,CRACR2B,CACNG5,SYT7,SLC…
GO:0006811	ion transport	114	1292	0.21	0.0036	9606.ENSP00000075120,9606.ENSP00000217159,9606.ENSP00000227880,9606.ENSP00000231706,9606.ENSP00000234389,9606.ENSP00000236877,9606.ENSP00000243389,9606.ENSP00000245407,9606.ENSP00000251127,9606.ENSP00000252338,9606.ENSP00000257981,9606.ENSP00000261024,9606.ENSP00000261187,9606.ENSP00000261205,9606.ENSP00000261622,9606.ENSP00000261693,9606.ENSP00000262483,9606.ENSP00000262895,9606.ENSP00000264079,…	SLC2A3,SLCO4A1,SLC15A3,SLC7A14,GRIN3B,SLC8A2,SLC36A1,SLC22A5,NALCN,FAM155B,KCNH3,SLC40A1,SLC16A7,SYT1,SLC7A5,SCARB1,PITPNM3,GRIK5,MCOLN1,KCNH4,KCNC1,CACNG8,KCNH1,ATP10D,SLC10A4,GABRB2,SLC13A3,SLC25A4,PKD1L1,AZIN2,KCNT2,KCNJ3,SLC16A14,MFI2,TMEM63C,CLDN10,CHRNA5,CHRFAM7A,SCN1A,STARD5,KCNK3,KCNJ4,GABRB3,SLCO4C1,SLC16A13,ABCD2,ATP8B3,CA13,CAMK2G,F2R,KCNK12,GRID1,SLC6A17,LRRC8B,MAPK15,SLC24A2,PITPNM1,…
GO:0034220	ion transmembrane transport	93	995	0.23	0.0036	9606.ENSP00000075120,9606.ENSP00000217159,9606.ENSP00000227880,9606.ENSP00000234389,9606.ENSP00000236877,9606.ENSP00000243389,9606.ENSP00000245407,9606.ENSP00000251127,9606.ENSP00000252338,9606.ENSP00000257981,9606.ENSP00000261024,9606.ENSP00000261187,9606.ENSP00000261622,9606.ENSP00000262895,9606.ENSP00000264079,9606.ENSP00000264661,9606.ENSP00000265969,9606.ENSP00000270458,9606.ENSP00000271751,…	SLC2A3,SLCO4A1,SLC15A3,GRIN3B,SLC8A2,SLC36A1,SLC22A5,NALCN,FAM155B,KCNH3,SLC40A1,SLC16A7,SLC7A5,GRIK5,MCOLN1,KCNH4,KCNC1,CACNG8,KCNH1,ATP10D,SLC10A4,GABRB2,SLC13A3,SLC25A4,PKD1L1,AZIN2,KCNT2,KCNJ3,SLC16A14,TMEM63C,CHRNA5,CHRFAM7A,SCN1A,KCNK3,KCNJ4,GABRB3,SLCO4C1,SLC16A13,F2R,KCNK12,GRID1,SLC6A17,LRRC8B,SLC24A2,CACNA1G,SLC2A10,KCNK5,RYR1,ATP2A3,MPC1,MICU1,ATP1A2,DRD2,SLC30A1,KCNJ9,KCNA3,KCNC4,CNNM…
GO:0034765	regulation of ion transmembrane transport	51	434	0.33	0.0036	9606.ENSP00000221930,9606.ENSP00000251127,9606.ENSP00000252699,9606.ENSP00000254657,9606.ENSP00000257981,9606.ENSP00000262406,9606.ENSP00000264661,9606.ENSP00000264867,9606.ENSP00000265969,9606.ENSP00000270458,9606.ENSP00000271751,9606.ENSP00000286713,9606.ENSP00000295101,9606.ENSP00000303540,9606.ENSP00000305372,9606.ENSP00000306497,9606.ENSP00000313088,9606.ENSP00000321326,9606.ENSP00000327611,…	TGFB1,NALCN,ACTN4,PER2,KCNH3,RGS9,KCNH4,PPARGC1A,KCNC1,CACNG8,KCNH1,STOM,KCNJ3,SCN1A,ADRB2,KCNJ4,NETO1,F2R,KCNK12,HAP1,CACNA1G,KCNK5,ATP1A2,DRD2,GJC2,SLC30A1,KCNJ9,KCNA3,KCNC4,FLNA,KCNG1,KCNB1,HPCA,PTPN3,ASPH,GLRX,CACNG7,DPP10,HSPA2,GPER1,CRHR1,KCNS3,SCN4A,RGS4,RASGRF1,GPR35,FAM115C,KCNIP2,KCNC3,CACNG5,PLCG2
GO:0035556	intracellular signal transduction	129	1528	0.19	0.0036	9606.ENSP00000003302,9606.ENSP00000009105,9606.ENSP00000158166,9606.ENSP00000201647,9606.ENSP00000203556,9606.ENSP00000212355,9606.ENSP00000216117,9606.ENSP00000221930,9606.ENSP00000222823,9606.ENSP00000225525,9606.ENSP00000225792,9606.ENSP00000226574,9606.ENSP00000228280,9606.ENSP00000241051,9606.ENSP00000242057,9606.ENSP00000256953,9606.ENSP00000257905,9606.ENSP00000257981,9606.ENSP00000259021,…	USP28,CAMK1G,CAMKK1,EPS8L1,GMIP,TGFBR3,HMOX1,TGFB1,NOD1,TAX1BP3,DDX5,NFKB1,KITLG,DEPDC7,AHR,RERG,PPP1R1A,KCNH3,KAT7,WSB1,RGS9,PRKCQ,PRKCG,STK17B,MCOLN1,RASGEF1B,GUCY1B3,KCNH4,TMEM117,ERBB3,RHOF,TP53,ERBB2,KCNH1,GFRA3,CDC42EP2,ZNF385D,CAMK4,AKR1B1,TIAM1,FGFR4,DOCK6,STK36,ZMAT4,NRTN,SCG2,PRKCB,ADRB2,CEBPB,MAP3K11,ADCY6,RHOJ,CAMK2G,FBN1,GNB1L,CRIP1,NFAM1,MAPK15,RHOBTB1,RASGRP2,NPR2,TRADD,PLD1,RYR1,P…
GO:0055085	transmembrane transport	108	1235	0.2	0.0036	9606.ENSP00000075120,9606.ENSP00000217159,9606.ENSP00000227880,9606.ENSP00000231706,9606.ENSP00000234389,9606.ENSP00000236877,9606.ENSP00000243389,9606.ENSP00000245407,9606.ENSP00000251127,9606.ENSP00000252338,9606.ENSP00000257981,9606.ENSP00000261024,9606.ENSP00000261187,9606.ENSP00000261622,9606.ENSP00000261693,9606.ENSP00000262895,9606.ENSP00000264079,9606.ENSP00000264661,9606.ENSP00000265969,…	SLC2A3,SLCO4A1,SLC15A3,SLC7A14,GRIN3B,SLC8A2,SLC36A1,SLC22A5,NALCN,FAM155B,KCNH3,SLC40A1,SLC16A7,SLC7A5,SCARB1,GRIK5,MCOLN1,KCNH4,KCNC1,CACNG8,KCNH1,ATP10D,SLC10A4,GABRB2,SLC13A3,SLC25A4,PKD1L1,SLC45A1,AZIN2,KCNT2,KCNJ3,SLC16A14,TMEM63C,CHRNA5,CHRFAM7A,SCN1A,KCNK3,KCNJ4,GABRB3,SLCO4C1,SLC16A13,ABCD2,SLC2A4,F2R,KCNK12,GRID1,SLC6A17,LRRC8B,SLC24A2,TAP1,CACNA1G,SLC2A10,KCNK5,RYR1,ATP2A3,MPC1,MICU1,A…
GO:0098655	cation transmembrane transport	71	720	0.26	0.0044	9606.ENSP00000227880,9606.ENSP00000234389,9606.ENSP00000236877,9606.ENSP00000243389,9606.ENSP00000245407,9606.ENSP00000251127,9606.ENSP00000252338,9606.ENSP00000257981,9606.ENSP00000261024,9606.ENSP00000262895,9606.ENSP00000264079,9606.ENSP00000264661,9606.ENSP00000265969,9606.ENSP00000270458,9606.ENSP00000271751,9606.ENSP00000273861,9606.ENSP00000279027,9606.ENSP00000289672,9606.ENSP00000294517,…	SLC15A3,GRIN3B,SLC8A2,SLC36A1,SLC22A5,NALCN,FAM155B,KCNH3,SLC40A1,GRIK5,MCOLN1,KCNH4,KCNC1,CACNG8,KCNH1,SLC10A4,SLC13A3,PKD1L1,AZIN2,KCNT2,KCNJ3,TMEM63C,CHRNA5,SCN1A,KCNK3,KCNJ4,F2R,KCNK12,SLC6A17,SLC24A2,CACNA1G,SLC2A10,KCNK5,RYR1,ATP2A3,MICU1,ATP1A2,DRD2,SLC30A1,KCNJ9,KCNA3,KCNC4,CNNM2,KCNG1,KCNB1,SLC18A3,SLC7A3,NIPAL3,CNNM4,MCUR1,ASPH,SLC4A11,SLC22A18,SLC7A1,ITPR2,CACNG7,CNGA3,SLC25A19,KCNS3,S…
GO:0007399	nervous system development	170	2206	0.15	0.0048	9606.ENSP00000166244,9606.ENSP00000204604,9606.ENSP00000217246,9606.ENSP00000221930,9606.ENSP00000222139,9606.ENSP00000223127,9606.ENSP00000230658,9606.ENSP00000231721,9606.ENSP00000232424,9606.ENSP00000246062,9606.ENSP00000247986,9606.ENSP00000248933,9606.ENSP00000251296,9606.ENSP00000252891,9606.ENSP00000253407,9606.ENSP00000254657,9606.ENSP00000254898,9606.ENSP00000254976,9606.ENSP00000257215,…	EPHA8,CHRD,MACROD2,TGFB1,EPOR,PLOD3,ISL1,SEMA3G,HES1,MKKS,KIF17,SEZ6L,IGSF21,NUMBL,C1QL1,PER2,MATN2,SNAP25,DAGLA,DTX1,SORL1,SYT1,SLC7A5,CYP46A1,RGS9,PRKCQ,PRKCG,PCDH10,CNTNAP1,PPARGC1A,SMARCA2,KCNC1,LLPH,ERBB3,ERBB2,GABRB2,GFRA3,NRGN,TIAM1,NPTN,HAPLN4,S100B,STK36,SERPINI1,SYN1,KLF15,NELL1,FOXN4,NRTN,SEMA3E,CEBPB,B3GNT2,USH2A,KCNK3,SEMA4C,CMTM8,MMP14,GABRB3,ADCY6,SNTG2,PCDHGC3,LGI4,LRFN4,MAP6D1,CA…
GO:0034762	regulation of transmembrane transport	56	524	0.29	0.0048	9606.ENSP00000221930,9606.ENSP00000251127,9606.ENSP00000252699,9606.ENSP00000254657,9606.ENSP00000257981,9606.ENSP00000262406,9606.ENSP00000264661,9606.ENSP00000264867,9606.ENSP00000265969,9606.ENSP00000270458,9606.ENSP00000271751,9606.ENSP00000286713,9606.ENSP00000294517,9606.ENSP00000295101,9606.ENSP00000296233,9606.ENSP00000303540,9606.ENSP00000305355,9606.ENSP00000305372,9606.ENSP00000306497,…	TGFB1,NALCN,ACTN4,PER2,KCNH3,RGS9,KCNH4,PPARGC1A,KCNC1,CACNG8,KCNH1,STOM,AZIN2,KCNJ3,KLF15,SCN1A,PRKCB,ADRB2,KCNJ4,ASPSCR1,NETO1,F2R,KCNK12,HAP1,CACNA1G,KCNK5,ATP1A2,DRD2,GJC2,SLC30A1,RNASEL,KCNJ9,KCNA3,KCNC4,FLNA,KCNG1,KCNB1,HPCA,PTPN3,ASPH,GLRX,CACNG7,DPP10,HSPA2,GPER1,CRHR1,KCNS3,SCN4A,RGS4,RASGRF1,GPR35,FAM115C,KCNIP2,KCNC3,CACNG5,PLCG2
GO:0050806	positive regulation of synaptic transmission	22	126	0.5	0.0048	9606.ENSP00000222812,9606.ENSP00000236877,9606.ENSP00000254976,9606.ENSP00000261205,9606.ENSP00000284292,9606.ENSP00000290401,9606.ENSP00000291700,9606.ENSP00000305372,9606.ENSP00000313088,9606.ENSP00000334002,9606.ENSP00000338562,9606.ENSP00000341680,9606.ENSP00000344801,9606.ENSP00000354859,9606.ENSP00000360718,9606.ENSP00000364210,9606.ENSP00000367756,9606.ENSP00000380281,9606.ENSP00000397181,…	STX1A,SLC8A2,SNAP25,SYT1,NRGN,NPTN,S100B,ADRB2,NETO1,HAP1,STX3,DTNBP1,SLC24A2,DRD2,RAB3B,AGER,UNC13B,GPER1,RGS4,LAMA2,CLSTN2,CHRNA7
GO:0098662	inorganic cation transmembrane transport	63	618	0.27	0.0048	9606.ENSP00000227880,9606.ENSP00000234389,9606.ENSP00000236877,9606.ENSP00000243389,9606.ENSP00000251127,9606.ENSP00000252338,9606.ENSP00000257981,9606.ENSP00000261024,9606.ENSP00000262895,9606.ENSP00000264079,9606.ENSP00000264661,9606.ENSP00000265969,9606.ENSP00000270458,9606.ENSP00000271751,9606.ENSP00000273861,9606.ENSP00000279027,9606.ENSP00000289672,9606.ENSP00000294725,9606.ENSP00000295101,…	SLC15A3,GRIN3B,SLC8A2,SLC36A1,NALCN,FAM155B,KCNH3,SLC40A1,GRIK5,MCOLN1,KCNH4,KCNC1,CACNG8,KCNH1,SLC10A4,SLC13A3,PKD1L1,KCNT2,KCNJ3,SCN1A,KCNK3,KCNJ4,F2R,KCNK12,SLC6A17,SLC24A2,CACNA1G,SLC2A10,KCNK5,RYR1,ATP2A3,MICU1,ATP1A2,DRD2,SLC30A1,KCNJ9,KCNA3,KCNC4,CNNM2,KCNG1,KCNB1,NIPAL3,CNNM4,MCUR1,ASPH,SLC4A11,SLC22A18,ITPR2,CACNG7,CNGA3,KCNS3,SCN4A,ZDHHC13,SLC4A8,CHRNA7,KCNIP2,KCNC3,GRIK4,CACNG5,SLC39A1…
GO:0030001	metal ion transport	65	664	0.25	0.0079	9606.ENSP00000234389,9606.ENSP00000236877,9606.ENSP00000245407,9606.ENSP00000251127,9606.ENSP00000252338,9606.ENSP00000257981,9606.ENSP00000261024,9606.ENSP00000262895,9606.ENSP00000264079,9606.ENSP00000264661,9606.ENSP00000265969,9606.ENSP00000270458,9606.ENSP00000271751,9606.ENSP00000273861,9606.ENSP00000279027,9606.ENSP00000289672,9606.ENSP00000294725,9606.ENSP00000295101,9606.ENSP00000296350,…	GRIN3B,SLC8A2,SLC22A5,NALCN,FAM155B,KCNH3,SLC40A1,GRIK5,MCOLN1,KCNH4,KCNC1,CACNG8,KCNH1,SLC10A4,SLC13A3,PKD1L1,KCNT2,KCNJ3,MFI2,SCN1A,KCNK3,KCNJ4,CAMK2G,F2R,KCNK12,SLC6A17,SLC24A2,CACNA1G,KCNK5,RYR1,ATP2A3,MICU1,ATP1A2,DRD2,SLC30A1,KCNJ9,KCNA3,KCNC4,CNNM2,KCNG1,KCNB1,NIPAL3,CNNM4,MCUR1,ASPH,SLC4A11,ITPR2,CACNG7,CNGA3,KCNS3,CALCRL,SCN4A,ZDHHC13,SLC4A8,CHRNA7,SLC48A1,KCNIP2,KCNC3,CRACR2B,GRIK4,CACN…
GO:0098660	inorganic ion transmembrane transport	68	707	0.24	0.0079	9606.ENSP00000227880,9606.ENSP00000234389,9606.ENSP00000236877,9606.ENSP00000243389,9606.ENSP00000251127,9606.ENSP00000252338,9606.ENSP00000257981,9606.ENSP00000261024,9606.ENSP00000262895,9606.ENSP00000264079,9606.ENSP00000264661,9606.ENSP00000265969,9606.ENSP00000270458,9606.ENSP00000271751,9606.ENSP00000273861,9606.ENSP00000274547,9606.ENSP00000279027,9606.ENSP00000289672,9606.ENSP00000294725,…	SLC15A3,GRIN3B,SLC8A2,SLC36A1,NALCN,FAM155B,KCNH3,SLC40A1,GRIK5,MCOLN1,KCNH4,KCNC1,CACNG8,KCNH1,SLC10A4,GABRB2,SLC13A3,PKD1L1,KCNT2,KCNJ3,SCN1A,KCNK3,KCNJ4,GABRB3,F2R,KCNK12,SLC6A17,SLC24A2,CACNA1G,SLC2A10,KCNK5,RYR1,ATP2A3,MICU1,ATP1A2,DRD2,SLC30A1,KCNJ9,KCNA3,KCNC4,CNNM2,KCNG1,KCNB1,NIPAL3,CNNM4,GABRD,MCUR1,ASPH,SLC4A11,SLC22A18,CLCN4,ITPR2,CACNG7,CNGA3,KCNS3,SCN4A,ZDHHC13,SLC4A8,CHRNA7,KCNIP2,…
GO:0099537	trans-synaptic signaling	45	408	0.3	0.011	9606.ENSP00000020926,9606.ENSP00000216127,9606.ENSP00000222812,9606.ENSP00000234389,9606.ENSP00000254976,9606.ENSP00000257215,9606.ENSP00000261205,9606.ENSP00000262895,9606.ENSP00000263431,9606.ENSP00000265634,9606.ENSP00000274547,9606.ENSP00000295987,9606.ENSP00000299565,9606.ENSP00000306275,9606.ENSP00000308725,9606.ENSP00000321326,9606.ENSP00000324419,9606.ENSP00000330148,9606.ENSP00000334002,…	SYT13,RASD2,STX1A,GRIN3B,SNAP25,DAGLA,SYT1,GRIK5,PRKCG,NPTX2,GABRB2,SYN1,CHRNA5,KCNK3,GABRB3,F2R,SYT9,GRID1,HAP1,STX3,DOC2A,CACNA1G,DRD2,KCNC4,SLC18A3,UNC13B,GABRD,SNPH,CNP,SHISA6,SYTL5,DLGAP2,CHRNA7,CHRM4,KCNIP2,MPZ,GRIK4,SYTL1,SYT7,LIN7A,GPR176,GRIN2B,SYN2,PLP1,PMP22
GO:0006812	cation transport	78	866	0.22	0.0128	9606.ENSP00000227880,9606.ENSP00000234389,9606.ENSP00000236877,9606.ENSP00000243389,9606.ENSP00000245407,9606.ENSP00000251127,9606.ENSP00000252338,9606.ENSP00000257981,9606.ENSP00000261024,9606.ENSP00000262895,9606.ENSP00000264079,9606.ENSP00000264661,9606.ENSP00000265969,9606.ENSP00000270458,9606.ENSP00000271751,9606.ENSP00000273859,9606.ENSP00000273861,9606.ENSP00000279027,9606.ENSP00000289672,…	SLC15A3,GRIN3B,SLC8A2,SLC36A1,SLC22A5,NALCN,FAM155B,KCNH3,SLC40A1,GRIK5,MCOLN1,KCNH4,KCNC1,CACNG8,KCNH1,ATP10D,SLC10A4,SLC13A3,PKD1L1,AZIN2,KCNT2,KCNJ3,MFI2,TMEM63C,CHRNA5,SCN1A,KCNK3,KCNJ4,CAMK2G,F2R,KCNK12,SLC6A17,MAPK15,SLC24A2,CACNA1G,SLC2A10,KCNK5,RYR1,ATP2A3,MICU1,ATP1A2,DRD2,SLC30A1,KCNJ9,KCNA3,KCNC4,CNNM2,KCNG1,KCNB1,SLC18A3,SLC7A3,NIPAL3,CNNM4,MCUR1,ASPH,SLC4A11,SLC22A18,SLC7A1,ITPR2,CAC…
GO:0050804	modulation of chemical synaptic transmission	37	316	0.33	0.0152	9606.ENSP00000222812,9606.ENSP00000236877,9606.ENSP00000254976,9606.ENSP00000261205,9606.ENSP00000262895,9606.ENSP00000284292,9606.ENSP00000290401,9606.ENSP00000291700,9606.ENSP00000295987,9606.ENSP00000305372,9606.ENSP00000313088,9606.ENSP00000321326,9606.ENSP00000324651,9606.ENSP00000334002,9606.ENSP00000338562,9606.ENSP00000341680,9606.ENSP00000344801,9606.ENSP00000348472,9606.ENSP00000354490,…	STX1A,SLC8A2,SNAP25,SYT1,GRIK5,NRGN,NPTN,S100B,SYN1,ADRB2,NETO1,F2R,TMEM108,HAP1,STX3,DTNBP1,SLC24A2,PXK,ATP1A2,DRD2,SLC30A1,KCNC4,RAB3B,KCNB1,AGER,HRH2,UNC13B,GPER1,SHISA6,RGS4,LAMA2,CLSTN2,PLCL1,RASGRF1,CHRNA7,SYT7,GRIN2B
GO:0051049	regulation of transport	135	1732	0.15	0.0152	9606.ENSP00000020926,9606.ENSP00000070846,9606.ENSP00000202967,9606.ENSP00000210187,9606.ENSP00000216117,9606.ENSP00000221930,9606.ENSP00000222812,9606.ENSP00000223642,9606.ENSP00000226574,9606.ENSP00000226760,9606.ENSP00000230658,9606.ENSP00000233596,9606.ENSP00000234389,9606.ENSP00000251127,9606.ENSP00000252699,9606.ENSP00000254657,9606.ENSP00000254976,9606.ENSP00000257981,9606.ENSP00000258098,…	SYT13,PKP2,SIRT4,RAB26,HMOX1,TGFB1,STX1A,C5,NFKB1,WFS1,ISL1,REEP6,GRIN3B,NALCN,ACTN4,PER2,SNAP25,KCNH3,RAB11FIP5,SORL1,SYT1,SCARB1,RGS9,GRIK5,PRKCG,KCNH4,PPARGC1A,STC2,KCNC1,ERBB3,TP53,ERBB2,CACNG8,KCNH1,STXBP5L,SLC25A4,STOM,TIAM1,STC1,LRP5,AZIN2,KCNJ3,SYN1,KLF15,CLDN10,IL16,SCN1A,PRKCB,ADRB2,CEBPB,KCNJ4,ASPSCR1,VPS41,NETO1,TMEM102,CAMK2G,IL17RA,F2R,SYT9,KCNK12,CADM1,IDH2,HAP1,LRAT,MAPK15,DOC2A,D…
GO:0032879	regulation of localization	184	2524	0.12	0.0183	9606.ENSP00000020926,9606.ENSP00000070846,9606.ENSP00000080059,9606.ENSP00000200457,9606.ENSP00000202967,9606.ENSP00000204604,9606.ENSP00000210187,9606.ENSP00000212355,9606.ENSP00000216117,9606.ENSP00000221930,9606.ENSP00000222812,9606.ENSP00000223642,9606.ENSP00000225525,9606.ENSP00000225964,9606.ENSP00000226574,9606.ENSP00000226760,9606.ENSP00000230538,9606.ENSP00000230658,9606.ENSP00000231061,…	SYT13,PKP2,HDAC7,TRIP6,SIRT4,CHRD,RAB26,TGFBR3,HMOX1,TGFB1,STX1A,C5,TAX1BP3,COL1A1,NFKB1,WFS1,LAMA4,ISL1,SPARC,REEP6,GRIN3B,MKKS,NALCN,ACTN4,PER2,SNAP25,MRAP2,KCNH3,RAB11FIP5,TMEM231,KAT7,SORL1,SYT1,PPP2R5A,SCARB1,RGS9,AJUBA,GRIK5,PRKCG,MCOLN1,KCNH4,PPARGC1A,STC2,KCNC1,ERBB3,TP53,ERBB2,CACNG8,KCNH1,STXBP5L,SLC25A4,STOM,TIAM1,STC1,NPTN,LRP5,AZIN2,KCNJ3,SYN1,KLF15,NKD2,CLDN10,IL16,SCN1A,PRKCB,ADRB2…
GO:0007268	chemical synaptic transmission	43	402	0.29	0.0201	9606.ENSP00000020926,9606.ENSP00000216127,9606.ENSP00000222812,9606.ENSP00000234389,9606.ENSP00000254976,9606.ENSP00000261205,9606.ENSP00000262895,9606.ENSP00000263431,9606.ENSP00000265634,9606.ENSP00000274547,9606.ENSP00000295987,9606.ENSP00000299565,9606.ENSP00000306275,9606.ENSP00000308725,9606.ENSP00000324419,9606.ENSP00000330148,9606.ENSP00000334002,9606.ENSP00000338562,9606.ENSP00000340017,…	SYT13,RASD2,STX1A,GRIN3B,SNAP25,SYT1,GRIK5,PRKCG,NPTX2,GABRB2,SYN1,CHRNA5,KCNK3,GABRB3,SYT9,GRID1,HAP1,STX3,DOC2A,CACNA1G,DRD2,KCNC4,SLC18A3,UNC13B,GABRD,SNPH,CNP,SHISA6,SYTL5,DLGAP2,CHRNA7,CHRM4,KCNIP2,MPZ,GRIK4,SYTL1,SYT7,LIN7A,GPR176,GRIN2B,SYN2,PLP1,PMP22
GO:0071805	potassium ion transmembrane transport	24	169	0.41	0.0201	9606.ENSP00000251127,9606.ENSP00000257981,9606.ENSP00000262895,9606.ENSP00000264661,9606.ENSP00000265969,9606.ENSP00000271751,9606.ENSP00000294725,9606.ENSP00000295101,9606.ENSP00000306275,9606.ENSP00000306497,9606.ENSP00000327611,9606.ENSP00000344801,9606.ENSP00000352527,9606.ENSP00000354490,9606.ENSP00000357067,9606.ENSP00000358784,9606.ENSP00000358802,9606.ENSP00000360626,9606.ENSP00000360806,…	NALCN,KCNH3,GRIK5,KCNH4,KCNC1,KCNH1,KCNT2,KCNJ3,KCNK3,KCNJ4,KCNK12,SLC24A2,KCNK5,ATP1A2,KCNJ9,KCNA3,KCNC4,KCNG1,KCNB1,CNGA3,KCNS3,KCNIP2,KCNC3,GRIK4
GO:0070838	divalent metal ion transport	33	287	0.32	0.0361	9606.ENSP00000234389,9606.ENSP00000236877,9606.ENSP00000251127,9606.ENSP00000252338,9606.ENSP00000261024,9606.ENSP00000264079,9606.ENSP00000270458,9606.ENSP00000289672,9606.ENSP00000319060,9606.ENSP00000321326,9606.ENSP00000344801,9606.ENSP00000352011,9606.ENSP00000352608,9606.ENSP00000353072,9606.ENSP00000354415,9606.ENSP00000354859,9606.ENSP00000355968,9606.ENSP00000358894,9606.ENSP00000363520,…	GRIN3B,SLC8A2,NALCN,FAM155B,SLC40A1,MCOLN1,CACNG8,PKD1L1,CAMK2G,F2R,SLC24A2,CACNA1G,RYR1,ATP2A3,MICU1,DRD2,SLC30A1,CNNM2,NIPAL3,CNNM4,MCUR1,ASPH,ITPR2,CACNG7,CALCRL,ZDHHC13,CHRNA7,CRACR2B,CACNG5,SLC39A11,SLC8B1,GRIN2B,PLCG2
GO:0001505	regulation of neurotransmitter levels	33	295	0.31	0.046	9606.ENSP00000020926,9606.ENSP00000222812,9606.ENSP00000254657,9606.ENSP00000254976,9606.ENSP00000257215,9606.ENSP00000261205,9606.ENSP00000262895,9606.ENSP00000295987,9606.ENSP00000324419,9606.ENSP00000338562,9606.ENSP00000340017,9606.ENSP00000340684,9606.ENSP00000341680,9606.ENSP00000354490,9606.ENSP00000354859,9606.ENSP00000355968,9606.ENSP00000356940,9606.ENSP00000358802,9606.ENSP00000359211,…	SYT13,STX1A,PER2,SNAP25,DAGLA,SYT1,GRIK5,SYN1,SYT9,STX3,DOC2A,MAOA,DTNBP1,ATP1A2,DRD2,SLC30A1,MOXD1,KCNC4,DPYD,RAB3B,SLC18A3,UNC13B,SNPH,PRIMA1,TSPO,GPER1,SYTL5,RGS4,NAALAD2,SYTL1,SYT7,LIN7A,SYN2
GO:0007269	neurotransmitter secretion	16	95	0.49	0.046	9606.ENSP00000020926,9606.ENSP00000222812,9606.ENSP00000254976,9606.ENSP00000261205,9606.ENSP00000295987,9606.ENSP00000324419,9606.ENSP00000338562,9606.ENSP00000340017,9606.ENSP00000363229,9606.ENSP00000367756,9606.ENSP00000371297,9606.ENSP00000395220,9606.ENSP00000440704,9606.ENSP00000444201,9606.ENSP00000447488,9606.ENSP00000480050	SYT13,STX1A,SNAP25,SYT1,SYN1,SYT9,STX3,DOC2A,SLC18A3,UNC13B,SNPH,SYTL5,SYTL1,SYT7,LIN7A,SYN2
GO:0017158	regulation of calcium ion-dependent exocytosis	13	66	0.56	0.046	9606.ENSP00000020926,9606.ENSP00000222812,9606.ENSP00000261205,9606.ENSP00000262895,9606.ENSP00000295987,9606.ENSP00000324419,9606.ENSP00000340017,9606.ENSP00000352011,9606.ENSP00000360806,9606.ENSP00000367756,9606.ENSP00000395220,9606.ENSP00000440704,9606.ENSP00000444201	SYT13,STX1A,SYT1,GRIK5,SYN1,SYT9,DOC2A,CACNA1G,KCNB1,UNC13B,SYTL5,SYTL1,SYT7
GO:0023052	signaling	333	5108	0.08	0.046	9606.ENSP00000003302,9606.ENSP00000009105,9606.ENSP00000014930,9606.ENSP00000020926,9606.ENSP00000070846,9606.ENSP00000158166,9606.ENSP00000166244,9606.ENSP00000201647,9606.ENSP00000203556,9606.ENSP00000204604,9606.ENSP00000212355,9606.ENSP00000216117,9606.ENSP00000216127,9606.ENSP00000221466,9606.ENSP00000221930,9606.ENSP00000222139,9606.ENSP00000222812,9606.ENSP00000222823,9606.ENSP00000223642,…	USP28,CAMK1G,HEBP1,SYT13,PKP2,CAMKK1,EPHA8,EPS8L1,GMIP,CHRD,TGFBR3,HMOX1,RASD2,FCGRT,TGFB1,EPOR,STX1A,NOD1,C5,TAX1BP3,DDX5,COL1A1,NFKB1,WFS1,CD82,UNC93B1,CCND1,KITLG,HES1,GRIN3B,DEPDC7,AHR,TNFSF9,MKKS,ACTN4,NUMBL,SNAP25,RERG,DAGLA,DTX1,PPP1R1A,KCNH3,RAB11FIP5,TMEM231,KAT7,PDCL,SORL1,SYT1,LMNB1,PPP2R5A,SCARB1,WSB1,RGS9,GRIK5,PRKCQ,PRKCG,STK17B,MCOLN1,PCDH10,RASGEF1B,GUCY1B3,CNTNAP1,KCNH4,PPARGC1A,…
GO:0070887	cellular response to chemical stimulus	189	2672	0.11	0.046	9606.ENSP00000166244,9606.ENSP00000171111,9606.ENSP00000202967,9606.ENSP00000204604,9606.ENSP00000212355,9606.ENSP00000216117,9606.ENSP00000221930,9606.ENSP00000222139,9606.ENSP00000222812,9606.ENSP00000222823,9606.ENSP00000223127,9606.ENSP00000223642,9606.ENSP00000225519,9606.ENSP00000225792,9606.ENSP00000225964,9606.ENSP00000226574,9606.ENSP00000226760,9606.ENSP00000227507,9606.ENSP00000228027,…	EPHA8,KEAP1,SIRT4,CHRD,TGFBR3,HMOX1,TGFB1,EPOR,STX1A,NOD1,PLOD3,C5,SHPK,DDX5,COL1A1,NFKB1,WFS1,CCND1,DGAT2,ISL1,SPARC,AKR7A2,AHR,TNFSF9,MKKS,EGLN3,NUMBL,GFPT2,DTX1,RAB11FIP5,SLC40A1,SYT1,LMNB1,SCARB1,CYP46A1,GRIK5,PRKCQ,DCPS,MCOLN1,PPAT,GUCY1B3,CAD,PRDM5,PPARGC1A,STC2,KCNC1,TP53,ERBB2,CGN,KCNH1,GABRB2,CDC42EP2,PDCD4,AKR1B1,KAT6B,STC1,S100B,FGFR4,PTPRN,PPP1R14A,IL16,SCG2,ADRB2,CEBPB,B3GNT2,KCNK3,T…

## Sheet: PPI-cellular component 
#term ID	term description	observed gene count	background gene count	strength	false discovery rate	matching proteins in your network (IDs)	matching proteins in your network (labels)
GO:0005886	plasma membrane	371	5159	0.12	3.04e-06	9606.ENSP00000009105,9606.ENSP00000020926,9606.ENSP00000070846,9606.ENSP00000075120,9606.ENSP00000166244,9606.ENSP00000200457,9606.ENSP00000201647,9606.ENSP00000203556,9606.ENSP00000210187,9606.ENSP00000211413,9606.ENSP00000212355,9606.ENSP00000215582,9606.ENSP00000216117,9606.ENSP00000216127,9606.ENSP00000217159,9606.ENSP00000219271,9606.ENSP00000221466,9606.ENSP00000221930,9606.ENSP00000221980,…	CAMK1G,SYT13,PKP2,SLC2A3,EPHA8,TRIP6,EPS8L1,GMIP,RAB26,PRRT1,TGFBR3,MISP,HMOX1,RASD2,SLCO4A1,MMP15,FCGRT,TGFB1,ICAM5,EPOR,CADM4,MPP6,STX1A,NOD1,C5,TAX1BP3,CD82,KITLG,ZMYND10,GRIN3B,SLC8A2,SLC36A1,SLC22A5,TNFSF9,KIF17,NALCN,IGSF21,FAM155B,EFR3A,LANCL2,SNAP25,DAGLA,MRAP2,KCNH3,TMEM231,SORL1,SLC40A1,SLC16A7,SYT1,SLC7A5,SCARB1,CDH19,RGS9,AJUBA,GRIK5,PRKCQ,PLEKHA4,BLVRB,PRKCG,STK17B,MCOLN1,PCDH10,GUCY…
GO:0030054	cell junction	103	1006	0.27	3.04e-06	9606.ENSP00000070846,9606.ENSP00000200457,9606.ENSP00000211413,9606.ENSP00000215582,9606.ENSP00000222374,9606.ENSP00000222812,9606.ENSP00000227507,9606.ENSP00000234389,9606.ENSP00000251296,9606.ENSP00000252699,9606.ENSP00000254976,9606.ENSP00000261205,9606.ENSP00000262713,9606.ENSP00000262895,9606.ENSP00000263431,9606.ENSP00000264638,9606.ENSP00000270458,9606.ENSP00000271636,9606.ENSP00000271751,…	PKP2,TRIP6,PRRT1,MISP,CADM4,STX1A,CCND1,GRIN3B,IGSF21,ACTN4,SNAP25,SYT1,AJUBA,GRIK5,PRKCG,CNTNAP1,CACNG8,CGN,KCNH1,GABRB2,AKR1B1,TIAM1,PTPRN,SYN1,AFAP1L1,CLDN10,CHRNA5,XRCC6BP1,SCN1A,KCNJ4,SEMA4C,GABRB3,TNS3,NETO1,SYT9,TMEM108,PRR7,CADM1,GRID1,SLC6A17,HAP1,PARVA,PTPRU,MAPK15,MPP7,STX3,RASGRP2,DOC2A,DTNBP1,EGFLAM,ATP1A2,DISC1,GJC2,CRB1,F11R,FLNA,KCNB1,DLGAP3,AGER,KIAA1462,KAZN,GABBR1,TP73,UNC13B,G…
GO:0045202	synapse	91	849	0.29	3.04e-06	9606.ENSP00000020926,9606.ENSP00000210187,9606.ENSP00000211413,9606.ENSP00000222812,9606.ENSP00000234389,9606.ENSP00000236877,9606.ENSP00000251296,9606.ENSP00000253407,9606.ENSP00000254976,9606.ENSP00000257215,9606.ENSP00000261024,9606.ENSP00000261205,9606.ENSP00000262895,9606.ENSP00000263368,9606.ENSP00000263431,9606.ENSP00000264705,9606.ENSP00000270458,9606.ENSP00000271751,9606.ENSP00000272198,…	SYT13,RAB26,PRRT1,STX1A,GRIN3B,SLC8A2,IGSF21,C1QL1,SNAP25,DAGLA,SLC40A1,SYT1,GRIK5,BLVRB,PRKCG,CAD,CACNG8,KCNH1,PPFIA4,GABRB2,NRGN,TIAM1,NPTN,PTPRN,SYN1,CHRNA5,KCNJ4,SEMA4C,GABRB3,NETO1,CAMK2G,F2R,SYT9,TMEM108,PRR7,CADM1,GRID1,SLC6A17,HAP1,STX3,RASGRP2,DOC2A,DTNBP1,FBXO2,EGFLAM,ATP1A2,DRD2,DISC1,BNIP3,KCNC4,SYPL2,RAB3B,KCNB1,DLGAP3,HPCA,SLC18A3,AGER,GABBR1,UNC13B,PLCB4,GABRD,ARHGAP44,SH3GL2,SNPH,…
GO:0071944	cell periphery	374	5254	0.11	3.04e-06	9606.ENSP00000009105,9606.ENSP00000020926,9606.ENSP00000070846,9606.ENSP00000075120,9606.ENSP00000166244,9606.ENSP00000200457,9606.ENSP00000201647,9606.ENSP00000203556,9606.ENSP00000210187,9606.ENSP00000211413,9606.ENSP00000212355,9606.ENSP00000215582,9606.ENSP00000216117,9606.ENSP00000216127,9606.ENSP00000217159,9606.ENSP00000219271,9606.ENSP00000221466,9606.ENSP00000221930,9606.ENSP00000221980,…	CAMK1G,SYT13,PKP2,SLC2A3,EPHA8,TRIP6,EPS8L1,GMIP,RAB26,PRRT1,TGFBR3,MISP,HMOX1,RASD2,SLCO4A1,MMP15,FCGRT,TGFB1,ICAM5,EPOR,CADM4,MPP6,STX1A,NOD1,C5,TAX1BP3,CD82,KITLG,ZMYND10,GRIN3B,SLC8A2,SLC36A1,SLC22A5,TNFSF9,KIF17,NALCN,IGSF21,FAM155B,ACTN4,EFR3A,LANCL2,SNAP25,DAGLA,MRAP2,KCNH3,TMEM231,SORL1,SLC40A1,SLC16A7,SYT1,SLC7A5,SCARB1,CDH19,RGS9,AJUBA,GRIK5,PRKCQ,PLEKHA4,BLVRB,PRKCG,STK17B,MCOLN1,PCDH1…
GO:0098794	postsynapse	56	435	0.37	4.32e-06	9606.ENSP00000222812,9606.ENSP00000234389,9606.ENSP00000236877,9606.ENSP00000251296,9606.ENSP00000254976,9606.ENSP00000257215,9606.ENSP00000262895,9606.ENSP00000263431,9606.ENSP00000270458,9606.ENSP00000271751,9606.ENSP00000274547,9606.ENSP00000284292,9606.ENSP00000286827,9606.ENSP00000290401,9606.ENSP00000295987,9606.ENSP00000299565,9606.ENSP00000306497,9606.ENSP00000306844,9606.ENSP00000308725,…	STX1A,GRIN3B,SLC8A2,IGSF21,SNAP25,DAGLA,GRIK5,PRKCG,CACNG8,KCNH1,GABRB2,NRGN,TIAM1,NPTN,SYN1,CHRNA5,KCNJ4,SEMA4C,GABRB3,NETO1,CAMK2G,F2R,TMEM108,PRR7,GRID1,STX3,DTNBP1,FBXO2,ATP1A2,DRD2,DISC1,BNIP3,KCNB1,DLGAP3,HPCA,AGER,GABBR1,PLCB4,GABRD,ARHGAP44,PKP4,GPER1,SHISA6,DLGAP2,LAMA2,CLSTN2,SH2D5,CHRNA7,CHRM4,KCNC3,GRIK4,CACNG5,LIN7A,GRIN2B,GABRG3,CYFIP1
GO:0098590	plasma membrane region	102	1061	0.24	1.52e-05	9606.ENSP00000201647,9606.ENSP00000216117,9606.ENSP00000222812,9606.ENSP00000222823,9606.ENSP00000231749,9606.ENSP00000234389,9606.ENSP00000236877,9606.ENSP00000245407,9606.ENSP00000247986,9606.ENSP00000251296,9606.ENSP00000254976,9606.ENSP00000257215,9606.ENSP00000258173,9606.ENSP00000261024,9606.ENSP00000261205,9606.ENSP00000261622,9606.ENSP00000261693,9606.ENSP00000262406,9606.ENSP00000262895,…	EPS8L1,HMOX1,STX1A,NOD1,ZMYND10,GRIN3B,SLC8A2,SLC22A5,KIF17,IGSF21,SNAP25,DAGLA,TMEM231,SLC40A1,SYT1,SLC7A5,SCARB1,RGS9,GRIK5,PRKCG,KCNC1,ERBB3,ERBB2,CACNG8,KCNH1,GABRB2,TIAM1,PKD1L1,STC1,NPTN,NKD2,CHRNA5,ADRB2,USH2A,KCNJ4,SEMA4C,PRKCDBP,GABRB3,SLCO4C1,NETO1,TLN1,DUOX1,F2R,TMEM108,PRR7,CADM1,GRID1,UNC5A,ARL6,STX3,RASGRP2,EEF1A1,DTNBP1,PLD1,PITPNM1,TGFBR2,ATP1A2,DRD2,DISC1,CRB1,C1orf192,CNNM2,MYO6…
GO:0097060	synaptic membrane	43	308	0.41	1.77e-05	9606.ENSP00000222812,9606.ENSP00000234389,9606.ENSP00000251296,9606.ENSP00000254976,9606.ENSP00000257215,9606.ENSP00000261205,9606.ENSP00000262895,9606.ENSP00000263431,9606.ENSP00000270458,9606.ENSP00000271751,9606.ENSP00000274547,9606.ENSP00000290401,9606.ENSP00000299565,9606.ENSP00000306497,9606.ENSP00000306844,9606.ENSP00000308725,9606.ENSP00000313088,9606.ENSP00000321326,9606.ENSP00000324651,…	STX1A,GRIN3B,IGSF21,SNAP25,DAGLA,SYT1,GRIK5,PRKCG,CACNG8,KCNH1,GABRB2,NPTN,CHRNA5,KCNJ4,SEMA4C,GABRB3,NETO1,F2R,TMEM108,PRR7,GRID1,STX3,DTNBP1,DISC1,KCNB1,DLGAP3,GABBR1,GABRD,SNPH,GPER1,SHISA6,DLGAP2,CLSTN2,SH2D5,CHRNA7,CHRM4,KCNC3,GRIK4,CACNG5,SYT7,LIN7A,GRIN2B,GABRG3
GO:0016020	membrane	545	8420	0.07	2.88e-05	9606.ENSP00000009105,9606.ENSP00000020926,9606.ENSP00000070846,9606.ENSP00000075120,9606.ENSP00000166244,9606.ENSP00000197268,9606.ENSP00000200457,9606.ENSP00000201647,9606.ENSP00000202967,9606.ENSP00000203556,9606.ENSP00000210187,9606.ENSP00000211413,9606.ENSP00000212355,9606.ENSP00000215582,9606.ENSP00000215906,9606.ENSP00000216117,9606.ENSP00000216127,9606.ENSP00000216452,9606.ENSP00000217159,…	CAMK1G,SYT13,PKP2,SLC2A3,EPHA8,KIAA1467,TRIP6,EPS8L1,SIRT4,GMIP,RAB26,PRRT1,TGFBR3,MISP,ASPHD2,HMOX1,RASD2,PIGH,SLCO4A1,MMP15,FCGRT,EPHX3,TGFB1,ICAM5,EPOR,CADM4,MPP6,STX1A,NOD1,PLOD3,MEST,C5,TAX1BP3,WFS1,CD82,UNC93B1,CCND1,GALNT18,SLC15A3,DGAT2,KITLG,SPARC,SLC7A14,ZMYND10,TMEM159,REEP6,GRIN3B,SLC8A2,SLC36A1,B9D2,SLC22A5,TNFSF9,KIF17,SEZ6L,MPDU1,NALCN,IGSF21,FAM155B,EFR3A,LANCL2,SNAP25,RERG,DAGLA,…
GO:0034702	ion channel complex	39	278	0.41	4.62e-05	9606.ENSP00000222812,9606.ENSP00000234389,9606.ENSP00000262895,9606.ENSP00000264638,9606.ENSP00000264661,9606.ENSP00000265969,9606.ENSP00000270458,9606.ENSP00000271751,9606.ENSP00000274547,9606.ENSP00000289672,9606.ENSP00000294725,9606.ENSP00000295101,9606.ENSP00000299565,9606.ENSP00000303540,9606.ENSP00000306497,9606.ENSP00000308725,9606.ENSP00000332674,9606.ENSP00000352011,9606.ENSP00000352608,…	STX1A,GRIN3B,GRIK5,CNTNAP1,KCNH4,KCNC1,CACNG8,KCNH1,GABRB2,PKD1L1,KCNT2,KCNJ3,CHRNA5,SCN1A,KCNJ4,GABRB3,LRRC8B,CACNA1G,RYR1,MICU1,KCNA3,KCNC4,KCNG1,KCNB1,GABRD,ASPH,CACNG7,DPP10,HSPA2,KCNS3,SHISA6,SCN4A,CHRNA7,KCNIP2,KCNC3,GRIK4,CACNG5,GRIN2B,GABRG3
GO:1902495	transmembrane transporter complex	41	302	0.39	4.62e-05	9606.ENSP00000222812,9606.ENSP00000234389,9606.ENSP00000262895,9606.ENSP00000264638,9606.ENSP00000264661,9606.ENSP00000265969,9606.ENSP00000270458,9606.ENSP00000271751,9606.ENSP00000274547,9606.ENSP00000289672,9606.ENSP00000294725,9606.ENSP00000295101,9606.ENSP00000299565,9606.ENSP00000303540,9606.ENSP00000306497,9606.ENSP00000308725,9606.ENSP00000332674,9606.ENSP00000352011,9606.ENSP00000352608,…	STX1A,GRIN3B,GRIK5,CNTNAP1,KCNH4,KCNC1,CACNG8,KCNH1,GABRB2,PKD1L1,KCNT2,KCNJ3,CHRNA5,SCN1A,KCNJ4,GABRB3,LRRC8B,CACNA1G,RYR1,MICU1,ATP1A2,KCNA3,KCNC4,KCNG1,KCNB1,GABRD,ASPH,CACNG7,DPP10,CNGA3,HSPA2,KCNS3,SHISA6,SCN4A,CHRNA7,KCNIP2,KCNC3,GRIK4,CACNG5,GRIN2B,GABRG3
GO:0034703	cation channel complex	32	206	0.45	5.61e-05	9606.ENSP00000222812,9606.ENSP00000234389,9606.ENSP00000262895,9606.ENSP00000264638,9606.ENSP00000264661,9606.ENSP00000265969,9606.ENSP00000270458,9606.ENSP00000271751,9606.ENSP00000289672,9606.ENSP00000294725,9606.ENSP00000295101,9606.ENSP00000303540,9606.ENSP00000306497,9606.ENSP00000352011,9606.ENSP00000352608,9606.ENSP00000354415,9606.ENSP00000358784,9606.ENSP00000358802,9606.ENSP00000360626,…	STX1A,GRIN3B,GRIK5,CNTNAP1,KCNH4,KCNC1,CACNG8,KCNH1,PKD1L1,KCNT2,KCNJ3,SCN1A,KCNJ4,CACNA1G,RYR1,MICU1,KCNA3,KCNC4,KCNG1,KCNB1,ASPH,CACNG7,DPP10,HSPA2,KCNS3,SHISA6,SCN4A,KCNIP2,KCNC3,GRIK4,CACNG5,GRIN2B
GO:0031224	intrinsic component of membrane	364	5316	0.1	6.58e-05	9606.ENSP00000020926,9606.ENSP00000070846,9606.ENSP00000075120,9606.ENSP00000166244,9606.ENSP00000197268,9606.ENSP00000210187,9606.ENSP00000211413,9606.ENSP00000212355,9606.ENSP00000215906,9606.ENSP00000217159,9606.ENSP00000219271,9606.ENSP00000221466,9606.ENSP00000221730,9606.ENSP00000221980,9606.ENSP00000222139,9606.ENSP00000222374,9606.ENSP00000222812,9606.ENSP00000223215,9606.ENSP00000223642,…	SYT13,PKP2,SLC2A3,EPHA8,KIAA1467,RAB26,PRRT1,TGFBR3,ASPHD2,SLCO4A1,MMP15,FCGRT,EPHX3,ICAM5,EPOR,CADM4,STX1A,MEST,C5,WFS1,CD82,UNC93B1,GALNT18,SLC15A3,DGAT2,KITLG,SLC7A14,TMEM159,REEP6,GRIN3B,SLC8A2,SLC36A1,SLC22A5,TNFSF9,SEZ6L,MPDU1,NALCN,IGSF21,FAM155B,DAGLA,MRAP2,KCNH3,TMEM231,PCNXL2,SORL1,SLC40A1,SLC16A7,SYT1,TMCC3,XYLT1,SLC7A5,SCARB1,CYP46A1,GLCE,CDH19,GRIK5,ST3GAL3,USE1,MCOLN1,PCDH10,NDST4,C…
GO:0016021	integral component of membrane	352	5155	0.1	0.00014	9606.ENSP00000020926,9606.ENSP00000070846,9606.ENSP00000075120,9606.ENSP00000166244,9606.ENSP00000197268,9606.ENSP00000211413,9606.ENSP00000212355,9606.ENSP00000215906,9606.ENSP00000217159,9606.ENSP00000219271,9606.ENSP00000221466,9606.ENSP00000221730,9606.ENSP00000221980,9606.ENSP00000222139,9606.ENSP00000222374,9606.ENSP00000222812,9606.ENSP00000223215,9606.ENSP00000223642,9606.ENSP00000226760,…	SYT13,PKP2,SLC2A3,EPHA8,KIAA1467,PRRT1,TGFBR3,ASPHD2,SLCO4A1,MMP15,FCGRT,EPHX3,ICAM5,EPOR,CADM4,STX1A,MEST,C5,WFS1,CD82,UNC93B1,GALNT18,SLC15A3,DGAT2,KITLG,SLC7A14,TMEM159,REEP6,GRIN3B,SLC8A2,SLC36A1,SLC22A5,TNFSF9,SEZ6L,MPDU1,NALCN,FAM155B,DAGLA,MRAP2,KCNH3,TMEM231,PCNXL2,SORL1,SLC40A1,SLC16A7,SYT1,TMCC3,XYLT1,SLC7A5,SCARB1,CYP46A1,GLCE,CDH19,GRIK5,ST3GAL3,USE1,MCOLN1,PCDH10,NDST4,CNTNAP1,KCNH4,…
GO:0045211	postsynaptic membrane	33	237	0.41	0.00023	9606.ENSP00000234389,9606.ENSP00000251296,9606.ENSP00000257215,9606.ENSP00000262895,9606.ENSP00000270458,9606.ENSP00000271751,9606.ENSP00000274547,9606.ENSP00000299565,9606.ENSP00000306497,9606.ENSP00000306844,9606.ENSP00000308725,9606.ENSP00000313088,9606.ENSP00000321326,9606.ENSP00000324651,9606.ENSP00000327168,9606.ENSP00000330148,9606.ENSP00000341680,9606.ENSP00000355593,9606.ENSP00000360806,…	GRIN3B,IGSF21,DAGLA,GRIK5,CACNG8,KCNH1,GABRB2,CHRNA5,KCNJ4,SEMA4C,GABRB3,NETO1,F2R,TMEM108,PRR7,GRID1,DTNBP1,DISC1,KCNB1,DLGAP3,GABBR1,GABRD,SHISA6,DLGAP2,CLSTN2,SH2D5,CHRNA7,CHRM4,GRIK4,CACNG5,LIN7A,GRIN2B,GABRG3
GO:0098793	presynapse	43	354	0.35	0.00023	9606.ENSP00000020926,9606.ENSP00000210187,9606.ENSP00000222812,9606.ENSP00000251296,9606.ENSP00000253407,9606.ENSP00000254976,9606.ENSP00000261024,9606.ENSP00000261205,9606.ENSP00000262895,9606.ENSP00000263368,9606.ENSP00000264705,9606.ENSP00000271751,9606.ENSP00000272198,9606.ENSP00000290401,9606.ENSP00000295718,9606.ENSP00000295987,9606.ENSP00000306844,9606.ENSP00000324419,9606.ENSP00000330199,…	SYT13,RAB26,STX1A,IGSF21,C1QL1,SNAP25,SLC40A1,SYT1,GRIK5,BLVRB,CAD,KCNH1,PPFIA4,NPTN,PTPRN,SYN1,SEMA4C,SYT9,SLC6A17,HAP1,STX3,DOC2A,DTNBP1,DRD2,KCNC4,SYPL2,RAB3B,SLC18A3,GABBR1,UNC13B,SH3GL2,SNPH,GPER1,SYTL5,SYNPR,KCNC3,GRIK4,SYTL1,SYT7,LIN7A,SYN2,CYFIP1,PACSIN1
GO:0042995	cell projection	155	1969	0.16	0.00029	9606.ENSP00000009105,9606.ENSP00000166244,9606.ENSP00000201647,9606.ENSP00000207457,9606.ENSP00000221930,9606.ENSP00000222812,9606.ENSP00000226760,9606.ENSP00000228280,9606.ENSP00000233596,9606.ENSP00000236877,9606.ENSP00000243578,9606.ENSP00000245407,9606.ENSP00000246062,9606.ENSP00000247986,9606.ENSP00000252699,9606.ENSP00000253407,9606.ENSP00000254976,9606.ENSP00000257215,9606.ENSP00000258173,…	CAMK1G,EPHA8,EPS8L1,TEKT2,TGFB1,STX1A,WFS1,KITLG,REEP6,SLC8A2,B9D2,SLC22A5,MKKS,KIF17,ACTN4,C1QL1,SNAP25,DAGLA,TMEM231,PDCL,SYT1,SCARB1,RGS9,DNAH9,PITPNM3,AJUBA,GRIK5,BLVRB,PRKCG,MCOLN1,CNTNAP1,CAD,PPARGC1A,DNAH5,KCNC1,KCNH1,PLEKHH2,NRGN,AKR1B1,TIAM1,DRC1,PKD1L1,NPTN,RSPH1,S100B,AZIN2,PTPRN,SYN1,DNALI1,AFAP1L1,PPP1R16B,NRTN,SCN1A,USH2A,ADCY6,DNAH12,OSBPL3,TLN1,CCDC114,CAMK2G,TMEM108,PRR7,FMNL1,EN…
GO:0098797	plasma membrane protein complex	54	502	0.29	0.00032	9606.ENSP00000212355,9606.ENSP00000222812,9606.ENSP00000223642,9606.ENSP00000234389,9606.ENSP00000262895,9606.ENSP00000264638,9606.ENSP00000264661,9606.ENSP00000265969,9606.ENSP00000270458,9606.ENSP00000271751,9606.ENSP00000294304,9606.ENSP00000294725,9606.ENSP00000294785,9606.ENSP00000295101,9606.ENSP00000299565,9606.ENSP00000303540,9606.ENSP00000306497,9606.ENSP00000311837,9606.ENSP00000337907,…	TGFBR3,STX1A,C5,GRIN3B,GRIK5,CNTNAP1,KCNH4,KCNC1,CACNG8,KCNH1,LRP5,KCNT2,NCSTN,KCNJ3,CHRNA5,SCN1A,KCNJ4,SNTG2,MPP7,TRADD,TGFBR2,CACNA1G,RYR1,ATP1A2,GJC2,KCNA3,KCNC4,KCNG1,KCNB1,CD40,SLC18A3,HLA-C,GABBR1,GNG7,CACNG7,GNG4,DPP10,HSPA2,SNTB1,HLA-A,KCNS3,CALCRL,SHISA6,SCN4A,HLA-B,CHRNA7,KCNIP2,KCNC3,GRIK4,CACNG5,LIN7A,ITGB3,GRIN2B,GNAZ
GO:0120025	plasma membrane bounded cell projection	150	1900	0.16	0.00033	9606.ENSP00000009105,9606.ENSP00000166244,9606.ENSP00000201647,9606.ENSP00000207457,9606.ENSP00000221930,9606.ENSP00000222812,9606.ENSP00000226760,9606.ENSP00000228280,9606.ENSP00000233596,9606.ENSP00000236877,9606.ENSP00000243578,9606.ENSP00000245407,9606.ENSP00000246062,9606.ENSP00000247986,9606.ENSP00000252699,9606.ENSP00000253407,9606.ENSP00000254976,9606.ENSP00000257215,9606.ENSP00000258173,…	CAMK1G,EPHA8,EPS8L1,TEKT2,TGFB1,STX1A,WFS1,KITLG,REEP6,SLC8A2,B9D2,SLC22A5,MKKS,KIF17,ACTN4,C1QL1,SNAP25,DAGLA,TMEM231,PDCL,SYT1,SCARB1,RGS9,DNAH9,AJUBA,GRIK5,BLVRB,PRKCG,CNTNAP1,CAD,PPARGC1A,DNAH5,KCNC1,KCNH1,PLEKHH2,NRGN,AKR1B1,TIAM1,DRC1,PKD1L1,NPTN,RSPH1,S100B,AZIN2,PTPRN,SYN1,DNALI1,AFAP1L1,NRTN,SCN1A,USH2A,ADCY6,DNAH12,OSBPL3,TLN1,CCDC114,CAMK2G,TMEM108,PRR7,FMNL1,ENKUR,LRRC16A,UNC5A,HAP1,R…
GO:0034705	potassium channel complex	18	92	0.55	0.00055	9606.ENSP00000222812,9606.ENSP00000262895,9606.ENSP00000264638,9606.ENSP00000264661,9606.ENSP00000265969,9606.ENSP00000271751,9606.ENSP00000294725,9606.ENSP00000295101,9606.ENSP00000306497,9606.ENSP00000358784,9606.ENSP00000358802,9606.ENSP00000360626,9606.ENSP00000360806,9606.ENSP00000376855,9606.ENSP00000385968,9606.ENSP00000420040,9606.ENSP00000434241,9606.ENSP00000435648	STX1A,GRIK5,CNTNAP1,KCNH4,KCNC1,KCNH1,KCNT2,KCNJ3,KCNJ4,KCNA3,KCNC4,KCNG1,KCNB1,DPP10,KCNS3,KCNIP2,KCNC3,GRIK4
GO:0014069	postsynaptic density	28	205	0.4	0.0012	9606.ENSP00000222812,9606.ENSP00000262895,9606.ENSP00000263431,9606.ENSP00000270458,9606.ENSP00000271751,9606.ENSP00000284292,9606.ENSP00000286827,9606.ENSP00000290401,9606.ENSP00000295987,9606.ENSP00000306844,9606.ENSP00000313088,9606.ENSP00000319060,9606.ENSP00000324651,9606.ENSP00000341680,9606.ENSP00000354859,9606.ENSP00000355593,9606.ENSP00000357625,9606.ENSP00000362444,9606.ENSP00000367762,…	STX1A,GRIK5,PRKCG,CACNG8,KCNH1,NRGN,TIAM1,NPTN,SYN1,SEMA4C,NETO1,CAMK2G,TMEM108,DTNBP1,DRD2,DISC1,BNIP3,DLGAP3,PLCB4,PKP4,GPER1,SHISA6,DLGAP2,CLSTN2,SH2D5,CACNG5,LIN7A,GRIN2B
GO:0008076	voltage-gated potassium channel complex	16	85	0.54	0.002	9606.ENSP00000222812,9606.ENSP00000264638,9606.ENSP00000264661,9606.ENSP00000265969,9606.ENSP00000271751,9606.ENSP00000294725,9606.ENSP00000295101,9606.ENSP00000306497,9606.ENSP00000358784,9606.ENSP00000358802,9606.ENSP00000360626,9606.ENSP00000360806,9606.ENSP00000376855,9606.ENSP00000385968,9606.ENSP00000420040,9606.ENSP00000434241	STX1A,CNTNAP1,KCNH4,KCNC1,KCNH1,KCNT2,KCNJ3,KCNJ4,KCNA3,KCNC4,KCNG1,KCNB1,DPP10,KCNS3,KCNIP2,KCNC3
GO:0031226	intrinsic component of plasma membrane	128	1641	0.15	0.002	9606.ENSP00000020926,9606.ENSP00000075120,9606.ENSP00000166244,9606.ENSP00000210187,9606.ENSP00000212355,9606.ENSP00000217159,9606.ENSP00000219271,9606.ENSP00000221980,9606.ENSP00000222139,9606.ENSP00000222374,9606.ENSP00000222812,9606.ENSP00000223642,9606.ENSP00000227155,9606.ENSP00000234389,9606.ENSP00000236877,9606.ENSP00000245407,9606.ENSP00000251296,9606.ENSP00000257981,9606.ENSP00000260197,…	SYT13,SLC2A3,EPHA8,RAB26,TGFBR3,SLCO4A1,MMP15,ICAM5,EPOR,CADM4,STX1A,C5,CD82,GRIN3B,SLC8A2,SLC22A5,IGSF21,KCNH3,SORL1,SLC40A1,SLC16A7,SLC7A5,SCARB1,GRIK5,MCOLN1,PCDH10,CNTNAP1,KCNH4,KCNC1,ERBB3,CACNG8,KCNH1,GABRB2,FADS2,SLC13A3,SLC25A4,STOM,FGFR4,KCNT2,NCSTN,KCNJ3,SLC16A14,MFI2,CHRNA5,SCN1A,ADRB2,KCNK3,GPR37,KCNJ4,MMP14,GABRB3,SLCO4C1,SLC16A13,ADCY6,PCDHGC3,SLC2A4,IL17RA,F2R,KCNK12,PPAP2C,CADM1,S…
GO:0042734	presynaptic membrane	14	75	0.53	0.0055	9606.ENSP00000222812,9606.ENSP00000251296,9606.ENSP00000254976,9606.ENSP00000261205,9606.ENSP00000262895,9606.ENSP00000271751,9606.ENSP00000290401,9606.ENSP00000338562,9606.ENSP00000366233,9606.ENSP00000371297,9606.ENSP00000380281,9606.ENSP00000434241,9606.ENSP00000435648,9606.ENSP00000444201	STX1A,IGSF21,SNAP25,SYT1,GRIK5,KCNH1,NPTN,STX3,GABBR1,SNPH,GPER1,KCNC3,GRIK4,SYT7
GO:0005887	integral component of plasma membrane	120	1564	0.15	0.0059	9606.ENSP00000020926,9606.ENSP00000075120,9606.ENSP00000166244,9606.ENSP00000212355,9606.ENSP00000217159,9606.ENSP00000219271,9606.ENSP00000221980,9606.ENSP00000222139,9606.ENSP00000222374,9606.ENSP00000222812,9606.ENSP00000223642,9606.ENSP00000227155,9606.ENSP00000234389,9606.ENSP00000236877,9606.ENSP00000245407,9606.ENSP00000257981,9606.ENSP00000260197,9606.ENSP00000261024,9606.ENSP00000261187,…	SYT13,SLC2A3,EPHA8,TGFBR3,SLCO4A1,MMP15,ICAM5,EPOR,CADM4,STX1A,C5,CD82,GRIN3B,SLC8A2,SLC22A5,KCNH3,SORL1,SLC40A1,SLC16A7,SLC7A5,SCARB1,GRIK5,MCOLN1,PCDH10,CNTNAP1,KCNH4,KCNC1,ERBB3,CACNG8,KCNH1,GABRB2,FADS2,SLC13A3,SLC25A4,STOM,FGFR4,KCNT2,NCSTN,KCNJ3,SLC16A14,CHRNA5,SCN1A,ADRB2,KCNK3,GPR37,KCNJ4,MMP14,GABRB3,SLCO4C1,SLC16A13,PCDHGC3,SLC2A4,IL17RA,F2R,KCNK12,PPAP2C,CADM1,SLC6A17,PTPRU,CRHR2,NPR2,…
GO:0062023	collagen-containing extracellular matrix	20	144	0.4	0.0091	9606.ENSP00000206423,9606.ENSP00000223127,9606.ENSP00000225964,9606.ENSP00000230538,9606.ENSP00000231061,9606.ENSP00000254898,9606.ENSP00000264828,9606.ENSP00000284987,9606.ENSP00000297164,9606.ENSP00000299164,9606.ENSP00000305941,9606.ENSP00000325527,9606.ENSP00000346964,9606.ENSP00000353654,9606.ENSP00000359219,9606.ENSP00000364979,9606.ENSP00000369889,9606.ENSP00000380901,9606.ENSP00000388325,…	CCDC80,PLOD3,COL1A1,LAMA4,SPARC,MATN2,COL5A3,ADAMTS5,RELL2,ADAMTS15,USH2A,FBN1,EGFLAM,COL4A2,KAZALD1,COL4A1,COL2A1,COL8A2,LAMB2,LAMA2
GO:0030672	synaptic vesicle membrane	14	83	0.49	0.0123	9606.ENSP00000222812,9606.ENSP00000261205,9606.ENSP00000295987,9606.ENSP00000306844,9606.ENSP00000324419,9606.ENSP00000330199,9606.ENSP00000340017,9606.ENSP00000341680,9606.ENSP00000354859,9606.ENSP00000358888,9606.ENSP00000360718,9606.ENSP00000418994,9606.ENSP00000444201,9606.ENSP00000480050	STX1A,SYT1,SYN1,SEMA4C,SYT9,SLC6A17,DOC2A,DTNBP1,DRD2,SYPL2,RAB3B,SYNPR,SYT7,SYN2
GO:0070382	exocytic vesicle	22	172	0.37	0.0123	9606.ENSP00000210187,9606.ENSP00000222812,9606.ENSP00000254976,9606.ENSP00000261024,9606.ENSP00000261205,9606.ENSP00000295987,9606.ENSP00000296849,9606.ENSP00000306844,9606.ENSP00000324419,9606.ENSP00000330199,9606.ENSP00000334002,9606.ENSP00000338562,9606.ENSP00000340017,9606.ENSP00000341680,9606.ENSP00000354859,9606.ENSP00000358888,9606.ENSP00000360718,9606.ENSP00000395220,9606.ENSP00000418994,…	RAB26,STX1A,SNAP25,SLC40A1,SYT1,SYN1,NKD2,SEMA4C,SYT9,SLC6A17,HAP1,STX3,DOC2A,DTNBP1,DRD2,SYPL2,RAB3B,SYTL5,SYNPR,SYTL1,SYT7,SYN2
GO:0030658	transport vesicle membrane	22	181	0.35	0.0213	9606.ENSP00000210187,9606.ENSP00000222812,9606.ENSP00000258098,9606.ENSP00000261205,9606.ENSP00000284292,9606.ENSP00000295718,9606.ENSP00000295987,9606.ENSP00000306844,9606.ENSP00000324419,9606.ENSP00000330199,9606.ENSP00000340017,9606.ENSP00000341680,9606.ENSP00000354859,9606.ENSP00000358888,9606.ENSP00000360718,9606.ENSP00000363229,9606.ENSP00000365402,9606.ENSP00000379873,9606.ENSP00000399168,…	RAB26,STX1A,RAB11FIP5,SYT1,NRGN,PTPRN,SYN1,SEMA4C,SYT9,SLC6A17,DOC2A,DTNBP1,DRD2,SYPL2,RAB3B,SLC18A3,HLA-C,HLA-A,HLA-B,SYNPR,SYT7,SYN2
GO:0005604	basement membrane	14	91	0.45	0.0243	9606.ENSP00000206423,9606.ENSP00000230538,9606.ENSP00000231061,9606.ENSP00000254898,9606.ENSP00000297164,9606.ENSP00000305941,9606.ENSP00000325527,9606.ENSP00000346964,9606.ENSP00000353654,9606.ENSP00000364979,9606.ENSP00000369889,9606.ENSP00000380901,9606.ENSP00000388325,9606.ENSP00000400365	CCDC80,LAMA4,SPARC,MATN2,RELL2,USH2A,FBN1,EGFLAM,COL4A2,COL4A1,COL2A1,COL8A2,LAMB2,LAMA2
GO:0030133	transport vesicle	35	356	0.25	0.0281	9606.ENSP00000020926,9606.ENSP00000210187,9606.ENSP00000222812,9606.ENSP00000254976,9606.ENSP00000258098,9606.ENSP00000261024,9606.ENSP00000261205,9606.ENSP00000284292,9606.ENSP00000292408,9606.ENSP00000294517,9606.ENSP00000295718,9606.ENSP00000295987,9606.ENSP00000296849,9606.ENSP00000306844,9606.ENSP00000308024,9606.ENSP00000320935,9606.ENSP00000324419,9606.ENSP00000330199,9606.ENSP00000334002,…	SYT13,RAB26,STX1A,SNAP25,RAB11FIP5,SLC40A1,SYT1,NRGN,FGFR4,AZIN2,PTPRN,SYN1,NKD2,SEMA4C,PCSK1,SLC2A4,SYT9,SLC6A17,HAP1,STX3,DOC2A,DTNBP1,DRD2,SYPL2,RAB3B,SLC18A3,HLA-C,NRSN1,HLA-A,SYTL5,HLA-B,SYNPR,SYTL1,SYT7,SYN2
GO:0031256	leading edge membrane	19	150	0.36	0.0281	9606.ENSP00000201647,9606.ENSP00000265969,9606.ENSP00000271751,9606.ENSP00000286827,9606.ENSP00000305941,9606.ENSP00000316029,9606.ENSP00000332737,9606.ENSP00000338864,9606.ENSP00000339063,9606.ENSP00000358994,9606.ENSP00000362566,9606.ENSP00000364526,9606.ENSP00000368994,9606.ENSP00000380281,9606.ENSP00000407546,9606.ENSP00000434241,9606.ENSP00000439601,9606.ENSP00000452786,9606.ENSP00000484060	EPS8L1,KCNC1,KCNH1,TIAM1,USH2A,TLN1,UNC5A,RASGRP2,EEF1A1,MYO6,HPCA,KIAA1462,ARHGAP44,GPER1,CHRNA7,KCNC3,HMHA1,ITGB3,PACSIN1
GO:0043005	neuron projection	88	1142	0.15	0.0282	9606.ENSP00000009105,9606.ENSP00000166244,9606.ENSP00000221930,9606.ENSP00000222812,9606.ENSP00000226760,9606.ENSP00000233596,9606.ENSP00000236877,9606.ENSP00000246062,9606.ENSP00000247986,9606.ENSP00000252699,9606.ENSP00000253407,9606.ENSP00000254976,9606.ENSP00000257215,9606.ENSP00000261205,9606.ENSP00000262406,9606.ENSP00000262895,9606.ENSP00000263368,9606.ENSP00000263431,9606.ENSP00000264638,…	CAMK1G,EPHA8,TGFB1,STX1A,WFS1,REEP6,SLC8A2,MKKS,KIF17,ACTN4,C1QL1,SNAP25,DAGLA,SYT1,RGS9,GRIK5,BLVRB,PRKCG,CNTNAP1,CAD,PPARGC1A,KCNC1,KCNH1,NRGN,TIAM1,NPTN,AZIN2,PTPRN,SYN1,NRTN,SCN1A,USH2A,CAMK2G,TMEM108,PRR7,UNC5A,HAP1,RGS9BP,RTN4RL2,STX3,RASGRP2,DOC2A,DTNBP1,FBXO2,SSTR2,ATP1A2,DRD2,GJC2,BNIP3,MPP1,KCNA3,KCNC4,FLNA,PRKAA2,KCNB1,CD40,HPCA,RBM3,GABBR1,CNNM4,NRSN1,UNC13B,PLCB4,ARHGAP44,SH3GL2,SNPH…
GO:0030659	cytoplasmic vesicle membrane	60	724	0.18	0.0353	9606.ENSP00000075120,9606.ENSP00000210187,9606.ENSP00000222812,9606.ENSP00000231061,9606.ENSP00000254976,9606.ENSP00000258098,9606.ENSP00000261205,9606.ENSP00000261693,9606.ENSP00000264079,9606.ENSP00000267205,9606.ENSP00000270458,9606.ENSP00000274547,9606.ENSP00000276185,9606.ENSP00000284292,9606.ENSP00000285039,9606.ENSP00000286713,9606.ENSP00000294785,9606.ENSP00000295718,9606.ENSP00000295987,…	SLC2A3,RAB26,STX1A,SPARC,SNAP25,RAB11FIP5,SYT1,SCARB1,MCOLN1,RHOF,CACNG8,GABRB2,FRMPD3,NRGN,MYO5B,STOM,NCSTN,PTPRN,SYN1,ADRB2,KCNJ4,SEMA4C,GABRB3,SLCO4C1,ATP8B3,CAMK2G,SLC2A4,RAB39A,SYT9,SLC6A17,NFAM1,STX3,DOC2A,DTNBP1,PLD1,SVIP,TAP1,DRD2,MOXD1,SYPL2,MYO6,RAB3B,SLC18A3,HLA-C,KIAA0319,HGSNAT,SH3GL2,GPRC5C,HLA-A,AP1S3,GPER1,SGSM1,HLA-B,ZDHHC13,SYNPR,CAMKV,SYT7,ITGB3,SYN2,PACSIN1
GO:0008021	synaptic vesicle	19	155	0.35	0.0359	9606.ENSP00000210187,9606.ENSP00000222812,9606.ENSP00000254976,9606.ENSP00000261024,9606.ENSP00000261205,9606.ENSP00000295987,9606.ENSP00000306844,9606.ENSP00000324419,9606.ENSP00000330199,9606.ENSP00000334002,9606.ENSP00000338562,9606.ENSP00000340017,9606.ENSP00000341680,9606.ENSP00000354859,9606.ENSP00000358888,9606.ENSP00000360718,9606.ENSP00000418994,9606.ENSP00000444201,9606.ENSP00000480050	RAB26,STX1A,SNAP25,SLC40A1,SYT1,SYN1,SEMA4C,SYT9,SLC6A17,HAP1,STX3,DOC2A,DTNBP1,DRD2,SYPL2,RAB3B,SYNPR,SYT7,SYN2
GO:0012506	vesicle membrane	61	743	0.18	0.0377	9606.ENSP00000075120,9606.ENSP00000210187,9606.ENSP00000222812,9606.ENSP00000231061,9606.ENSP00000254976,9606.ENSP00000258098,9606.ENSP00000261205,9606.ENSP00000261693,9606.ENSP00000264079,9606.ENSP00000267205,9606.ENSP00000270458,9606.ENSP00000274547,9606.ENSP00000276185,9606.ENSP00000284292,9606.ENSP00000285039,9606.ENSP00000286713,9606.ENSP00000294785,9606.ENSP00000295718,9606.ENSP00000295987,…	SLC2A3,RAB26,STX1A,SPARC,SNAP25,RAB11FIP5,SYT1,SCARB1,MCOLN1,RHOF,CACNG8,GABRB2,FRMPD3,NRGN,MYO5B,STOM,NCSTN,PTPRN,SYN1,ADRB2,KCNJ4,ASPSCR1,SEMA4C,GABRB3,SLCO4C1,ATP8B3,CAMK2G,SLC2A4,RAB39A,SYT9,SLC6A17,NFAM1,STX3,DOC2A,DTNBP1,PLD1,SVIP,TAP1,DRD2,MOXD1,SYPL2,MYO6,RAB3B,SLC18A3,HLA-C,KIAA0319,HGSNAT,SH3GL2,GPRC5C,HLA-A,AP1S3,GPER1,SGSM1,HLA-B,ZDHHC13,SYNPR,CAMKV,SYT7,ITGB3,SYN2,PACSIN1
GO:0031045	dense core granule	5	14	0.81	0.0451	9606.ENSP00000261205,9606.ENSP00000304133,9606.ENSP00000324419,9606.ENSP00000353422,9606.ENSP00000444201	SYT1,SCG2,SYT9,VPS13A,SYT7
GO:0031252	cell leading edge	35	371	0.24	0.0451	9606.ENSP00000201647,9606.ENSP00000228280,9606.ENSP00000262713,9606.ENSP00000265969,9606.ENSP00000271751,9606.ENSP00000282406,9606.ENSP00000286827,9606.ENSP00000291700,9606.ENSP00000305941,9606.ENSP00000306772,9606.ENSP00000316029,9606.ENSP00000331983,9606.ENSP00000332737,9606.ENSP00000335055,9606.ENSP00000338562,9606.ENSP00000338864,9606.ENSP00000339063,9606.ENSP00000344446,9606.ENSP00000358994,…	EPS8L1,KITLG,AJUBA,KCNC1,KCNH1,PLEKHH2,TIAM1,S100B,USH2A,LDB2,TLN1,LRRC16A,UNC5A,WASF3,STX3,RASGRP2,EEF1A1,FGD6,MYO6,HPCA,KIAA1462,ARHGAP44,COBL,GPER1,FRMD4B,CHRNA7,GDPD2,KCNC3,HMHA1,PLEKHG5,VIM,RAB3IP,ITGB3,CYFIP1,PACSIN1
GO:0043235	receptor complex	30	305	0.25	0.0487	9606.ENSP00000212355,9606.ENSP00000234389,9606.ENSP00000242057,9606.ENSP00000260702,9606.ENSP00000262895,9606.ENSP00000264079,9606.ENSP00000267101,9606.ENSP00000269571,9606.ENSP00000270458,9606.ENSP00000274547,9606.ENSP00000294304,9606.ENSP00000299565,9606.ENSP00000305372,9606.ENSP00000306449,9606.ENSP00000308725,9606.ENSP00000341268,9606.ENSP00000351905,9606.ENSP00000361359,9606.ENSP00000366233,…	TGFBR3,GRIN3B,AHR,LOXL4,GRIK5,MCOLN1,ERBB3,ERBB2,CACNG8,GABRB2,LRP5,CHRNA5,ADRB2,GPR37,GABRB3,TRADD,TGFBR2,CD40,GABBR1,GABRD,ITPR2,CACNG7,GPRC5C,CALCRL,SHISA6,CHRNA7,GRIK4,CACNG5,ITGB3,GRIN2B

## Sheet: PPI-molecular function
#term ID	term description	observed gene count	background gene count	strength	false discovery rate	matching proteins in the network (IDs)	matching proteins in the network (labels)
GO:0005215	transporter activity	109	1223	0.21	0.0011	9606.ENSP00000075120,9606.ENSP00000217159,9606.ENSP00000227880,9606.ENSP00000231706,9606.ENSP00000234389,9606.ENSP00000236877,9606.ENSP00000243389,9606.ENSP00000245407,9606.ENSP00000251127,9606.ENSP00000257981,9606.ENSP00000261024,9606.ENSP00000261187,9606.ENSP00000261622,9606.ENSP00000261693,9606.ENSP00000262483,9606.ENSP00000262895,9606.ENSP00000264079,9606.ENSP00000264661,9606.ENSP00000265969,…	SLC2A3,SLCO4A1,SLC15A3,SLC7A14,GRIN3B,SLC8A2,SLC36A1,SLC22A5,NALCN,KCNH3,SLC40A1,SLC16A7,SLC7A5,SCARB1,PITPNM3,GRIK5,MCOLN1,KCNH4,KCNC1,CACNG8,KCNH1,ATP10D,SLC10A4,GABRB2,SLC13A3,SLC25A4,PKD1L1,SLC45A1,AZIN2,KCNT2,KCNJ3,SLC16A14,SYN1,TMEM63C,CHRNA5,CHRFAM7A,SCN1A,STARD5,KCNK3,KCNJ4,GABRB3,SLCO4C1,SLC16A13,ABCD2,ATP8B3,OSBPL3,SLC2A4,KCNK12,GRID1,SLC6A17,LRRC8B,SLC24A2,TAP1,PITPNM1,CACNA1G,SLC2A10,…
GO:0005216	ion channel activity	48	423	0.32	0.0011	9606.ENSP00000234389,9606.ENSP00000251127,9606.ENSP00000257981,9606.ENSP00000261024,9606.ENSP00000262895,9606.ENSP00000264079,9606.ENSP00000264661,9606.ENSP00000265969,9606.ENSP00000270458,9606.ENSP00000271751,9606.ENSP00000274547,9606.ENSP00000289672,9606.ENSP00000294725,9606.ENSP00000295101,9606.ENSP00000298351,9606.ENSP00000299565,9606.ENSP00000299847,9606.ENSP00000303540,9606.ENSP00000306275,…	GRIN3B,NALCN,KCNH3,SLC40A1,GRIK5,MCOLN1,KCNH4,KCNC1,CACNG8,KCNH1,GABRB2,PKD1L1,KCNT2,KCNJ3,TMEM63C,CHRNA5,CHRFAM7A,SCN1A,KCNK3,KCNJ4,GABRB3,KCNK12,GRID1,LRRC8B,SLC24A2,CACNA1G,KCNK5,RYR1,KCNJ9,KCNA3,KCNC4,KCNG1,KCNB1,GABRD,SLC4A11,CLCN4,ITPR2,CACNG7,CNGA3,KCNS3,SCN4A,CHRNA7,KCNIP2,KCNC3,GRIK4,CACNG5,GRIN2B,GABRG3
GO:0005244	voltage-gated ion channel activity	29	198	0.43	0.0011	9606.ENSP00000251127,9606.ENSP00000257981,9606.ENSP00000264661,9606.ENSP00000265969,9606.ENSP00000270458,9606.ENSP00000271751,9606.ENSP00000294725,9606.ENSP00000295101,9606.ENSP00000303540,9606.ENSP00000306275,9606.ENSP00000306497,9606.ENSP00000327611,9606.ENSP00000352011,9606.ENSP00000352527,9606.ENSP00000352608,9606.ENSP00000357067,9606.ENSP00000358784,9606.ENSP00000358802,9606.ENSP00000360626,…	NALCN,KCNH3,KCNH4,KCNC1,CACNG8,KCNH1,KCNT2,KCNJ3,SCN1A,KCNK3,KCNJ4,KCNK12,CACNA1G,KCNK5,RYR1,KCNJ9,KCNA3,KCNC4,KCNG1,KCNB1,CLCN4,CACNG7,CNGA3,KCNS3,SCN4A,KCNIP2,KCNC3,CACNG5,GRIN2B
GO:0005261	cation channel activity	40	316	0.36	0.0011	9606.ENSP00000234389,9606.ENSP00000251127,9606.ENSP00000257981,9606.ENSP00000261024,9606.ENSP00000262895,9606.ENSP00000264079,9606.ENSP00000264661,9606.ENSP00000265969,9606.ENSP00000270458,9606.ENSP00000271751,9606.ENSP00000289672,9606.ENSP00000294725,9606.ENSP00000295101,9606.ENSP00000298351,9606.ENSP00000299565,9606.ENSP00000303540,9606.ENSP00000306275,9606.ENSP00000306497,9606.ENSP00000327611,…	GRIN3B,NALCN,KCNH3,SLC40A1,GRIK5,MCOLN1,KCNH4,KCNC1,CACNG8,KCNH1,PKD1L1,KCNT2,KCNJ3,TMEM63C,CHRNA5,SCN1A,KCNK3,KCNJ4,KCNK12,SLC24A2,CACNA1G,KCNK5,RYR1,KCNJ9,KCNA3,KCNC4,KCNG1,KCNB1,SLC4A11,ITPR2,CACNG7,CNGA3,KCNS3,SCN4A,CHRNA7,KCNIP2,KCNC3,GRIK4,CACNG5,GRIN2B
GO:0015075	ion transmembrane transporter activity	84	884	0.24	0.0011	9606.ENSP00000075120,9606.ENSP00000217159,9606.ENSP00000227880,9606.ENSP00000234389,9606.ENSP00000236877,9606.ENSP00000243389,9606.ENSP00000245407,9606.ENSP00000251127,9606.ENSP00000257981,9606.ENSP00000261024,9606.ENSP00000261187,9606.ENSP00000261622,9606.ENSP00000262895,9606.ENSP00000264079,9606.ENSP00000264661,9606.ENSP00000265969,9606.ENSP00000270458,9606.ENSP00000271751,9606.ENSP00000273861,…	SLC2A3,SLCO4A1,SLC15A3,GRIN3B,SLC8A2,SLC36A1,SLC22A5,NALCN,KCNH3,SLC40A1,SLC16A7,SLC7A5,GRIK5,MCOLN1,KCNH4,KCNC1,CACNG8,KCNH1,SLC10A4,GABRB2,SLC13A3,SLC25A4,PKD1L1,AZIN2,KCNT2,KCNJ3,SLC16A14,TMEM63C,CHRNA5,CHRFAM7A,SCN1A,KCNK3,KCNJ4,GABRB3,SLCO4C1,SLC16A13,KCNK12,GRID1,SLC6A17,LRRC8B,SLC24A2,CACNA1G,SLC2A10,KCNK5,RYR1,ATP2A3,MPC1,ATP1A2,SLC30A1,KCNJ9,KCNA3,KCNC4,CNNM2,KCNG1,KCNB1,MFSD2A,SLC18A3,S…
GO:0022839	ion gated channel activity	43	329	0.38	0.0011	9606.ENSP00000234389,9606.ENSP00000251127,9606.ENSP00000257981,9606.ENSP00000262895,9606.ENSP00000264079,9606.ENSP00000264661,9606.ENSP00000265969,9606.ENSP00000270458,9606.ENSP00000271751,9606.ENSP00000274547,9606.ENSP00000294725,9606.ENSP00000295101,9606.ENSP00000298351,9606.ENSP00000299565,9606.ENSP00000299847,9606.ENSP00000303540,9606.ENSP00000306275,9606.ENSP00000306497,9606.ENSP00000308725,…	GRIN3B,NALCN,KCNH3,GRIK5,MCOLN1,KCNH4,KCNC1,CACNG8,KCNH1,GABRB2,KCNT2,KCNJ3,TMEM63C,CHRNA5,CHRFAM7A,SCN1A,KCNK3,KCNJ4,GABRB3,KCNK12,GRID1,CACNA1G,KCNK5,RYR1,KCNJ9,KCNA3,KCNC4,KCNG1,KCNB1,GABRD,CLCN4,ITPR2,CACNG7,CNGA3,KCNS3,SCN4A,CHRNA7,KCNIP2,KCNC3,GRIK4,CACNG5,GRIN2B,GABRG3
GO:0022843	voltage-gated cation channel activity	24	142	0.49	0.0011	9606.ENSP00000257981,9606.ENSP00000264661,9606.ENSP00000265969,9606.ENSP00000270458,9606.ENSP00000271751,9606.ENSP00000294725,9606.ENSP00000295101,9606.ENSP00000306275,9606.ENSP00000306497,9606.ENSP00000352011,9606.ENSP00000352527,9606.ENSP00000352608,9606.ENSP00000357067,9606.ENSP00000358784,9606.ENSP00000358802,9606.ENSP00000360626,9606.ENSP00000360806,9606.ENSP00000375647,9606.ENSP00000377140,…	KCNH3,KCNH4,KCNC1,CACNG8,KCNH1,KCNT2,KCNJ3,KCNK3,KCNJ4,CACNA1G,KCNK5,RYR1,KCNJ9,KCNA3,KCNC4,KCNG1,KCNB1,CACNG7,CNGA3,KCNS3,KCNIP2,KCNC3,CACNG5,GRIN2B
GO:0022857	transmembrane transporter activity	97	1049	0.23	0.0011	9606.ENSP00000075120,9606.ENSP00000217159,9606.ENSP00000227880,9606.ENSP00000231706,9606.ENSP00000234389,9606.ENSP00000236877,9606.ENSP00000243389,9606.ENSP00000245407,9606.ENSP00000251127,9606.ENSP00000257981,9606.ENSP00000261024,9606.ENSP00000261187,9606.ENSP00000261622,9606.ENSP00000262895,9606.ENSP00000264079,9606.ENSP00000264661,9606.ENSP00000265969,9606.ENSP00000270458,9606.ENSP00000271751,…	SLC2A3,SLCO4A1,SLC15A3,SLC7A14,GRIN3B,SLC8A2,SLC36A1,SLC22A5,NALCN,KCNH3,SLC40A1,SLC16A7,SLC7A5,GRIK5,MCOLN1,KCNH4,KCNC1,CACNG8,KCNH1,SLC10A4,GABRB2,SLC13A3,SLC25A4,PKD1L1,SLC45A1,AZIN2,KCNT2,KCNJ3,SLC16A14,TMEM63C,CHRNA5,CHRFAM7A,SCN1A,KCNK3,KCNJ4,GABRB3,SLCO4C1,SLC16A13,ABCD2,SLC2A4,KCNK12,GRID1,SLC6A17,LRRC8B,SLC24A2,TAP1,CACNA1G,SLC2A10,KCNK5,RYR1,ATP2A3,MPC1,ATP1A2,GJC2,SLC30A1,KCNJ9,MCL1,KC…
GO:0046873	metal ion transmembrane transporter activity	52	458	0.32	0.0011	9606.ENSP00000234389,9606.ENSP00000236877,9606.ENSP00000251127,9606.ENSP00000257981,9606.ENSP00000261024,9606.ENSP00000262895,9606.ENSP00000264079,9606.ENSP00000264661,9606.ENSP00000265969,9606.ENSP00000270458,9606.ENSP00000271751,9606.ENSP00000273861,9606.ENSP00000279027,9606.ENSP00000289672,9606.ENSP00000294725,9606.ENSP00000295101,9606.ENSP00000303540,9606.ENSP00000306275,9606.ENSP00000306497,…	GRIN3B,SLC8A2,NALCN,KCNH3,SLC40A1,GRIK5,MCOLN1,KCNH4,KCNC1,CACNG8,KCNH1,SLC10A4,SLC13A3,PKD1L1,KCNT2,KCNJ3,SCN1A,KCNK3,KCNJ4,KCNK12,SLC6A17,SLC24A2,CACNA1G,KCNK5,RYR1,ATP2A3,ATP1A2,SLC30A1,KCNJ9,KCNA3,KCNC4,CNNM2,KCNG1,KCNB1,NIPAL3,CNNM4,SLC4A11,ITPR2,CACNG7,CNGA3,KCNS3,SCN4A,ZDHHC13,SLC4A8,CHRNA7,KCNIP2,KCNC3,GRIK4,CACNG5,SLC39A11,SLC8B1,GRIN2B
GO:0005516	calmodulin binding	28	194	0.42	0.0014	9606.ENSP00000009105,9606.ENSP00000158166,9606.ENSP00000225792,9606.ENSP00000226760,9606.ENSP00000236877,9606.ENSP00000261205,9606.ENSP00000271751,9606.ENSP00000273353,9606.ENSP00000282356,9606.ENSP00000284292,9606.ENSP00000285039,9606.ENSP00000314560,9606.ENSP00000319060,9606.ENSP00000331044,9606.ENSP00000339063,9606.ENSP00000352608,9606.ENSP00000356529,9606.ENSP00000358272,9606.ENSP00000358994,…	CAMK1G,CAMKK1,DDX5,WFS1,SLC8A2,SYT1,KCNH1,MYH15,CAMK4,NRGN,MYO5B,MAP6D1,CAMK2G,ENKUR,EEF1A1,RYR1,RGS16,NDUFAF4,MYO6,MARCKSL1,UNC13B,SNTB1,RGS4,ITPKB,CAMKV,SYT7,MYH14,MARCKS
GO:0043168	anion binding	199	2696	0.13	0.0014	9606.ENSP00000009105,9606.ENSP00000020926,9606.ENSP00000158166,9606.ENSP00000166244,9606.ENSP00000202967,9606.ENSP00000204604,9606.ENSP00000206423,9606.ENSP00000210187,9606.ENSP00000212355,9606.ENSP00000216127,9606.ENSP00000222823,9606.ENSP00000223127,9606.ENSP00000225519,9606.ENSP00000225573,9606.ENSP00000225792,9606.ENSP00000234389,9606.ENSP00000238721,9606.ENSP00000245407,9606.ENSP00000246062,…	CAMK1G,SYT13,CAMKK1,EPHA8,SIRT4,CHRD,CCDC80,RAB26,TGFBR3,RASD2,NOD1,PLOD3,SHPK,PNPO,DDX5,GRIN3B,TP53I3,SLC22A5,MKKS,KIF17,TUBA4A,EGLN3,EEFSEC,LANCL2,RERG,KHK,SYT1,SCARB1,DNAH9,PRKCQ,PLEKHA4,PRKCG,STK17B,GUCY1B3,CAD,COL5A3,DNAH5,SMARCA2,ERBB3,RHOF,TP53,ZCCHC2,ERBB2,KCNH1,MYH15,ATP10D,MARS2,CAMK4,NRGN,ADAMTS5,SLFN13,MYO5B,ZFYVE28,HAPLN4,FGFR4,CLPB,KCNT2,STK36,SYN1,HSPA4L,SAP30L,ADAMTS15,TK2,STARD5,…
GO:0008324	cation transmembrane transporter activity	64	652	0.25	0.0015	9606.ENSP00000227880,9606.ENSP00000234389,9606.ENSP00000236877,9606.ENSP00000243389,9606.ENSP00000245407,9606.ENSP00000251127,9606.ENSP00000257981,9606.ENSP00000261024,9606.ENSP00000262895,9606.ENSP00000264079,9606.ENSP00000264661,9606.ENSP00000265969,9606.ENSP00000270458,9606.ENSP00000271751,9606.ENSP00000273861,9606.ENSP00000279027,9606.ENSP00000289672,9606.ENSP00000294517,9606.ENSP00000294725,…	SLC15A3,GRIN3B,SLC8A2,SLC36A1,SLC22A5,NALCN,KCNH3,SLC40A1,GRIK5,MCOLN1,KCNH4,KCNC1,CACNG8,KCNH1,SLC10A4,SLC13A3,PKD1L1,AZIN2,KCNT2,KCNJ3,TMEM63C,CHRNA5,SCN1A,KCNK3,KCNJ4,KCNK12,SLC6A17,SLC24A2,CACNA1G,SLC2A10,KCNK5,RYR1,ATP2A3,ATP1A2,SLC30A1,KCNJ9,KCNA3,KCNC4,CNNM2,KCNG1,KCNB1,SLC18A3,SLC7A3,NIPAL3,CNNM4,SLC4A11,SLC22A18,SLC7A1,ITPR2,CACNG7,CNGA3,SLC25A19,KCNS3,SCN4A,ZDHHC13,SLC4A8,CHRNA7,KCNIP2,…
GO:0005249	voltage-gated potassium channel activity	18	95	0.54	0.0018	9606.ENSP00000257981,9606.ENSP00000264661,9606.ENSP00000265969,9606.ENSP00000271751,9606.ENSP00000294725,9606.ENSP00000295101,9606.ENSP00000306275,9606.ENSP00000306497,9606.ENSP00000352527,9606.ENSP00000357067,9606.ENSP00000358784,9606.ENSP00000358802,9606.ENSP00000360626,9606.ENSP00000360806,9606.ENSP00000377140,9606.ENSP00000385968,9606.ENSP00000420040,9606.ENSP00000434241	KCNH3,KCNH4,KCNC1,KCNH1,KCNT2,KCNJ3,KCNK3,KCNJ4,KCNK5,KCNJ9,KCNA3,KCNC4,KCNG1,KCNB1,CNGA3,KCNS3,KCNIP2,KCNC3
GO:0015267	channel activity	49	461	0.29	0.0022	9606.ENSP00000234389,9606.ENSP00000251127,9606.ENSP00000257981,9606.ENSP00000261024,9606.ENSP00000262895,9606.ENSP00000264079,9606.ENSP00000264661,9606.ENSP00000265969,9606.ENSP00000270458,9606.ENSP00000271751,9606.ENSP00000274547,9606.ENSP00000289672,9606.ENSP00000294725,9606.ENSP00000295101,9606.ENSP00000298351,9606.ENSP00000299565,9606.ENSP00000299847,9606.ENSP00000303540,9606.ENSP00000306275,…	GRIN3B,NALCN,KCNH3,SLC40A1,GRIK5,MCOLN1,KCNH4,KCNC1,CACNG8,KCNH1,GABRB2,PKD1L1,KCNT2,KCNJ3,TMEM63C,CHRNA5,CHRFAM7A,SCN1A,KCNK3,KCNJ4,GABRB3,KCNK12,GRID1,LRRC8B,SLC24A2,CACNA1G,KCNK5,RYR1,GJC2,KCNJ9,KCNA3,KCNC4,KCNG1,KCNB1,GABRD,SLC4A11,CLCN4,ITPR2,CACNG7,CNGA3,KCNS3,SCN4A,CHRNA7,KCNIP2,KCNC3,GRIK4,CACNG5,GRIN2B,GABRG3
GO:0015318	inorganic molecular entity transmembrane transporter activity	76	832	0.22	0.0022	9606.ENSP00000227880,9606.ENSP00000234389,9606.ENSP00000236877,9606.ENSP00000243389,9606.ENSP00000251127,9606.ENSP00000257981,9606.ENSP00000261024,9606.ENSP00000261187,9606.ENSP00000261622,9606.ENSP00000262895,9606.ENSP00000264079,9606.ENSP00000264661,9606.ENSP00000265969,9606.ENSP00000270458,9606.ENSP00000271751,9606.ENSP00000273861,9606.ENSP00000274547,9606.ENSP00000279027,9606.ENSP00000289672,…	SLC15A3,GRIN3B,SLC8A2,SLC36A1,NALCN,KCNH3,SLC40A1,SLC16A7,SLC7A5,GRIK5,MCOLN1,KCNH4,KCNC1,CACNG8,KCNH1,SLC10A4,GABRB2,SLC13A3,PKD1L1,KCNT2,KCNJ3,SLC16A14,TMEM63C,CHRNA5,CHRFAM7A,SCN1A,KCNK3,KCNJ4,GABRB3,SLC16A13,KCNK12,GRID1,SLC6A17,LRRC8B,SLC24A2,CACNA1G,SLC2A10,KCNK5,RYR1,ATP2A3,MPC1,ATP1A2,SLC30A1,KCNJ9,KCNA3,KCNC4,CNNM2,KCNG1,KCNB1,MFSD2A,SLC7A3,NIPAL3,CNNM4,GABRD,SLC4A11,SLC22A18,SLC7A1,CLCN…
GO:0005267	potassium channel activity	21	131	0.47	0.0028	9606.ENSP00000257981,9606.ENSP00000262895,9606.ENSP00000264661,9606.ENSP00000265969,9606.ENSP00000271751,9606.ENSP00000294725,9606.ENSP00000295101,9606.ENSP00000306275,9606.ENSP00000306497,9606.ENSP00000327611,9606.ENSP00000352527,9606.ENSP00000357067,9606.ENSP00000358784,9606.ENSP00000358802,9606.ENSP00000360626,9606.ENSP00000360806,9606.ENSP00000377140,9606.ENSP00000385968,9606.ENSP00000420040,…	KCNH3,GRIK5,KCNH4,KCNC1,KCNH1,KCNT2,KCNJ3,KCNK3,KCNJ4,KCNK12,KCNK5,KCNJ9,KCNA3,KCNC4,KCNG1,KCNB1,CNGA3,KCNS3,KCNIP2,KCNC3,GRIK4
GO:0022890	inorganic cation transmembrane transporter activity	58	598	0.25	0.0036	9606.ENSP00000227880,9606.ENSP00000234389,9606.ENSP00000236877,9606.ENSP00000243389,9606.ENSP00000251127,9606.ENSP00000257981,9606.ENSP00000261024,9606.ENSP00000262895,9606.ENSP00000264079,9606.ENSP00000264661,9606.ENSP00000265969,9606.ENSP00000270458,9606.ENSP00000271751,9606.ENSP00000273861,9606.ENSP00000279027,9606.ENSP00000289672,9606.ENSP00000294725,9606.ENSP00000295101,9606.ENSP00000298351,…	SLC15A3,GRIN3B,SLC8A2,SLC36A1,NALCN,KCNH3,SLC40A1,GRIK5,MCOLN1,KCNH4,KCNC1,CACNG8,KCNH1,SLC10A4,SLC13A3,PKD1L1,KCNT2,KCNJ3,TMEM63C,CHRNA5,SCN1A,KCNK3,KCNJ4,KCNK12,SLC6A17,SLC24A2,CACNA1G,SLC2A10,KCNK5,RYR1,ATP2A3,ATP1A2,SLC30A1,KCNJ9,KCNA3,KCNC4,CNNM2,KCNG1,KCNB1,NIPAL3,CNNM4,SLC4A11,SLC22A18,ITPR2,CACNG7,CNGA3,KCNS3,SCN4A,ZDHHC13,SLC4A8,CHRNA7,KCNIP2,KCNC3,GRIK4,CACNG5,SLC39A11,SLC8B1,GRIN2B
GO:0005509	calcium ion binding	65	700	0.23	0.0041	9606.ENSP00000020926,9606.ENSP00000231061,9606.ENSP00000252699,9606.ENSP00000254898,9606.ENSP00000261205,9606.ENSP00000262150,9606.ENSP00000262483,9606.ENSP00000264360,9606.ENSP00000291700,9606.ENSP00000296849,9606.ENSP00000298925,9606.ENSP00000301873,9606.ENSP00000305334,9606.ENSP00000312070,9606.ENSP00000317232,9606.ENSP00000317997,9606.ENSP00000324419,9606.ENSP00000325527,9606.ENSP00000325954,…	SYT13,SPARC,ACTN4,MATN2,SYT1,CDH19,PITPNM3,PCDH10,S100B,NKD2,NELL1,LTBP3,FSTL5,PCDHGC3,FKBP10,DUOX1,SYT9,FBN1,CDHR3,PLS1,RASGRP2,DOC2A,SLC24A2,TPM4,EGFLAM,PITPNM1,RYR1,SCUBE1,MICU1,PPEF1,EFCAB2,CRB1,THBS3,MAN1A1,MAN1B1,EGFL7,HPCA,SUSD1,PADI2,UNC13B,PLCB4,ASPH,ITPR2,CDH12,CALN1,EGFL8,CDH7,FBLN2,VSNL1,CGREF1,GCA,SYTL5,CLSTN2,FKBP7,KCNIP2,CDHR2,CETN3,PLCD1,CRACR2B,CDH22,PLSCR3,FKBP9,SYTL1,SYT7,FBN3
GO:0015079	potassium ion transmembrane transporter activity	23	166	0.4	0.0079	9606.ENSP00000257981,9606.ENSP00000262895,9606.ENSP00000264661,9606.ENSP00000265969,9606.ENSP00000271751,9606.ENSP00000294725,9606.ENSP00000295101,9606.ENSP00000306275,9606.ENSP00000306497,9606.ENSP00000327611,9606.ENSP00000344801,9606.ENSP00000352527,9606.ENSP00000354490,9606.ENSP00000357067,9606.ENSP00000358784,9606.ENSP00000358802,9606.ENSP00000360626,9606.ENSP00000360806,9606.ENSP00000377140,…	KCNH3,GRIK5,KCNH4,KCNC1,KCNH1,KCNT2,KCNJ3,KCNK3,KCNJ4,KCNK12,SLC24A2,KCNK5,ATP1A2,KCNJ9,KCNA3,KCNC4,KCNG1,KCNB1,CNGA3,KCNS3,KCNIP2,KCNC3,GRIK4
GO:0000166	nucleotide binding	153	2097	0.12	0.0148	9606.ENSP00000009105,9606.ENSP00000158166,9606.ENSP00000166244,9606.ENSP00000202967,9606.ENSP00000210187,9606.ENSP00000216127,9606.ENSP00000222823,9606.ENSP00000225519,9606.ENSP00000225573,9606.ENSP00000225792,9606.ENSP00000238721,9606.ENSP00000245407,9606.ENSP00000246062,9606.ENSP00000247986,9606.ENSP00000248437,9606.ENSP00000254730,9606.ENSP00000254770,9606.ENSP00000256953,9606.ENSP00000260599,…	CAMK1G,CAMKK1,EPHA8,SIRT4,RAB26,RASD2,NOD1,SHPK,PNPO,DDX5,TP53I3,SLC22A5,MKKS,KIF17,TUBA4A,EEFSEC,LANCL2,RERG,KHK,DNAH9,PRKCQ,PRKCG,STK17B,GUCY1B3,CAD,DNAH5,SMARCA2,ERBB3,RHOF,TP53,ERBB2,MYH15,ATP10D,MARS2,CAMK4,SLFN13,MYO5B,FGFR4,CLPB,KCNT2,STK36,SYN1,HSPA4L,TK2,PRKCB,MAP3K11,ABCD2,ATP8B3,ADCY6,DNAH12,RHOJ,ADRBK2,DUOX1,CAMK2G,UGDH,RAB39A,IDH2,ALDH1A3,UBA7,MAPK15,ARL6,RHOBTB1,EEF1A1,NMNAT3,NPR2,T…
GO:0005515	protein binding	418	6607	0.06	0.0148	9606.ENSP00000009105,9606.ENSP00000020926,9606.ENSP00000070846,9606.ENSP00000080059,9606.ENSP00000158166,9606.ENSP00000171111,9606.ENSP00000200457,9606.ENSP00000201647,9606.ENSP00000204604,9606.ENSP00000206423,9606.ENSP00000212355,9606.ENSP00000215582,9606.ENSP00000216117,9606.ENSP00000216127,9606.ENSP00000216237,9606.ENSP00000220913,9606.ENSP00000221466,9606.ENSP00000221930,9606.ENSP00000221980,…	CAMK1G,SYT13,PKP2,HDAC7,CAMKK1,KEAP1,TRIP6,EPS8L1,CHRD,CCDC80,TGFBR3,MISP,HMOX1,RASD2,L3MBTL2,CHRAC1,FCGRT,TGFB1,ICAM5,EPOR,CADM4,MPP6,STX1A,NOD1,C5,TAX1BP3,PNPO,DDX5,COL1A1,ALDOC,NFKB1,WFS1,UNC93B1,CCND1,DGAT2,KITLG,DNPH1,LAMA4,ISL1,SEMA3G,HES1,SLC8A2,ACOT2,TP53I3,PPP1R3C,AHR,B9D2,SLC22A5,TNFSF9,MKKS,KIF17,TUBA4A,ACTN4,C1QL1,SNAP25,RERG,DTX1,MRAP2,RAB11FIP5,SORL1,DCUN1D5,SLC40A1,SYT1,LMNB1,PPP2R…
GO:0005524	ATP binding	113	1462	0.15	0.0148	9606.ENSP00000009105,9606.ENSP00000158166,9606.ENSP00000166244,9606.ENSP00000222823,9606.ENSP00000225519,9606.ENSP00000225792,9606.ENSP00000245407,9606.ENSP00000246062,9606.ENSP00000247986,9606.ENSP00000254770,9606.ENSP00000260599,9606.ENSP00000262442,9606.ENSP00000263125,9606.ENSP00000263431,9606.ENSP00000263955,9606.ENSP00000264705,9606.ENSP00000265104,9606.ENSP00000265773,9606.ENSP00000267101,…	CAMK1G,CAMKK1,EPHA8,NOD1,SHPK,DDX5,SLC22A5,MKKS,KIF17,LANCL2,KHK,DNAH9,PRKCQ,PRKCG,STK17B,CAD,DNAH5,SMARCA2,ERBB3,TP53,ERBB2,MYH15,ATP10D,MARS2,CAMK4,SLFN13,MYO5B,FGFR4,CLPB,KCNT2,STK36,SYN1,HSPA4L,TK2,PRKCB,MAP3K11,ABCD2,ATP8B3,ADCY6,DNAH12,ADRBK2,CAMK2G,UBA7,MAPK15,NMNAT3,NPR2,TAP1,ACSL3,EPHB4,TGFBR2,RYR1,ATP2A3,TPK1,PAK3,NMRK1,ATP1A2,NTPCR,ETNK2,RNASEL,CNNM2,MYO6,MB21D1,ENTPD1,PRKAA2,IPMK,ABCA…
GO:0008144	drug binding	128	1710	0.14	0.0167	9606.ENSP00000009105,9606.ENSP00000158166,9606.ENSP00000166244,9606.ENSP00000222823,9606.ENSP00000225519,9606.ENSP00000225573,9606.ENSP00000225792,9606.ENSP00000234389,9606.ENSP00000245407,9606.ENSP00000246062,9606.ENSP00000247986,9606.ENSP00000254770,9606.ENSP00000260599,9606.ENSP00000262442,9606.ENSP00000263125,9606.ENSP00000263431,9606.ENSP00000263955,9606.ENSP00000264705,9606.ENSP00000265104,…	CAMK1G,CAMKK1,EPHA8,NOD1,SHPK,PNPO,DDX5,GRIN3B,SLC22A5,MKKS,KIF17,LANCL2,KHK,DNAH9,PRKCQ,PRKCG,STK17B,CAD,DNAH5,SMARCA2,ERBB3,TP53,ERBB2,MYH15,ATP10D,MARS2,CAMK4,SLFN13,MYO5B,FGFR4,CLPB,KCNT2,STK36,SYN1,HSPA4L,TK2,PPIC,PRKCB,MAP3K11,ABCD2,ATP8B3,ADCY6,TPMT,DNAH12,FKBP10,ADRBK2,CAMK2G,UBA7,MAPK15,NMNAT3,NPR2,TAP1,ACSL3,EPHB4,TGFBR2,RYR1,ATP2A3,TPK1,PAK3,NMRK1,ATP1A2,DRD2,NTPCR,ETNK2,RNASEL,CNNM2,M…
GO:0035639	purine ribonucleoside triphosphate binding	133	1794	0.13	0.0175	9606.ENSP00000009105,9606.ENSP00000158166,9606.ENSP00000166244,9606.ENSP00000210187,9606.ENSP00000216127,9606.ENSP00000222823,9606.ENSP00000225519,9606.ENSP00000225792,9606.ENSP00000245407,9606.ENSP00000246062,9606.ENSP00000247986,9606.ENSP00000248437,9606.ENSP00000254730,9606.ENSP00000254770,9606.ENSP00000256953,9606.ENSP00000260599,9606.ENSP00000262442,9606.ENSP00000263125,9606.ENSP00000263431,…	CAMK1G,CAMKK1,EPHA8,RAB26,RASD2,NOD1,SHPK,DDX5,SLC22A5,MKKS,KIF17,TUBA4A,EEFSEC,LANCL2,RERG,KHK,DNAH9,PRKCQ,PRKCG,STK17B,GUCY1B3,CAD,DNAH5,SMARCA2,ERBB3,RHOF,TP53,ERBB2,MYH15,ATP10D,MARS2,CAMK4,SLFN13,MYO5B,FGFR4,CLPB,KCNT2,STK36,SYN1,HSPA4L,TK2,PRKCB,MAP3K11,ABCD2,ATP8B3,ADCY6,DNAH12,RHOJ,ADRBK2,CAMK2G,RAB39A,UBA7,MAPK15,ARL6,RHOBTB1,EEF1A1,NMNAT3,NPR2,TAP1,ACSL3,EPHB4,TGFBR2,RYR1,ATP2A3,TPK1,PA…
GO:0097367	carbohydrate derivative binding	156	2163	0.12	0.0175	9606.ENSP00000009105,9606.ENSP00000158166,9606.ENSP00000166244,9606.ENSP00000204604,9606.ENSP00000206423,9606.ENSP00000210187,9606.ENSP00000212355,9606.ENSP00000216127,9606.ENSP00000222823,9606.ENSP00000225519,9606.ENSP00000225573,9606.ENSP00000225792,9606.ENSP00000245407,9606.ENSP00000246062,9606.ENSP00000247986,9606.ENSP00000248437,9606.ENSP00000252699,9606.ENSP00000253778,9606.ENSP00000254730,…	CAMK1G,CAMKK1,EPHA8,CHRD,CCDC80,RAB26,TGFBR3,RASD2,NOD1,SHPK,PNPO,DDX5,SLC22A5,MKKS,KIF17,TUBA4A,ACTN4,GFPT2,EEFSEC,LANCL2,RERG,KHK,SCARB1,DNAH9,PRKCQ,PRKCG,STK17B,GUCY1B3,CAD,COL5A3,DNAH5,SMARCA2,ERBB3,RHOF,TP53,ERBB2,MYH15,ATP10D,MARS2,CAMK4,ADAMTS5,SLFN13,MYO5B,HAPLN4,FGFR4,CLPB,KCNT2,STK36,SYN1,HSPA4L,ADAMTS15,TK2,PRKCB,MAP3K11,ABCD2,ATP8B3,ADCY6,DNAH12,RHOJ,ADRBK2,GREM2,CAMK2G,RAB39A,FBN1,UB…
GO:0032559	adenyl ribonucleotide binding	115	1514	0.14	0.0185	9606.ENSP00000009105,9606.ENSP00000158166,9606.ENSP00000166244,9606.ENSP00000222823,9606.ENSP00000225519,9606.ENSP00000225792,9606.ENSP00000245407,9606.ENSP00000246062,9606.ENSP00000247986,9606.ENSP00000254770,9606.ENSP00000260599,9606.ENSP00000262442,9606.ENSP00000263125,9606.ENSP00000263431,9606.ENSP00000263955,9606.ENSP00000264705,9606.ENSP00000265104,9606.ENSP00000265773,9606.ENSP00000267101,…	CAMK1G,CAMKK1,EPHA8,NOD1,SHPK,DDX5,SLC22A5,MKKS,KIF17,LANCL2,KHK,DNAH9,PRKCQ,PRKCG,STK17B,CAD,DNAH5,SMARCA2,ERBB3,TP53,ERBB2,MYH15,ATP10D,MARS2,CAMK4,SLFN13,MYO5B,FGFR4,CLPB,KCNT2,STK36,SYN1,HSPA4L,TK2,PRKCB,MAP3K11,ABCD2,ATP8B3,ADCY6,DNAH12,ADRBK2,CAMK2G,UBA7,MAPK15,NMNAT3,NPR2,TAP1,ACSL3,EPHB4,TGFBR2,RYR1,ATP2A3,TPK1,PAK3,NMRK1,ATP1A2,NTPCR,ETNK2,RNASEL,CNNM2,MYO6,MB21D1,ENTPD1,PRKAA2,IPMK,ABCA…
GO:0032553	ribonucleotide binding	137	1868	0.13	0.0198	9606.ENSP00000009105,9606.ENSP00000158166,9606.ENSP00000166244,9606.ENSP00000210187,9606.ENSP00000216127,9606.ENSP00000222823,9606.ENSP00000225519,9606.ENSP00000225573,9606.ENSP00000225792,9606.ENSP00000245407,9606.ENSP00000246062,9606.ENSP00000247986,9606.ENSP00000248437,9606.ENSP00000254730,9606.ENSP00000254770,9606.ENSP00000256953,9606.ENSP00000260599,9606.ENSP00000262442,9606.ENSP00000263125,…	CAMK1G,CAMKK1,EPHA8,RAB26,RASD2,NOD1,SHPK,PNPO,DDX5,SLC22A5,MKKS,KIF17,TUBA4A,EEFSEC,LANCL2,RERG,KHK,DNAH9,PRKCQ,PRKCG,STK17B,GUCY1B3,CAD,DNAH5,SMARCA2,ERBB3,RHOF,TP53,ERBB2,MYH15,ATP10D,MARS2,CAMK4,SLFN13,MYO5B,FGFR4,CLPB,KCNT2,STK36,SYN1,HSPA4L,TK2,PRKCB,MAP3K11,ABCD2,ATP8B3,ADCY6,DNAH12,RHOJ,ADRBK2,CAMK2G,RAB39A,UBA7,MAPK15,ARL6,RHOBTB1,EEF1A1,NMNAT3,NPR2,TAP1,ACSL3,EPHB4,TGFBR2,RYR1,ATP2A3,TP…
GO:0032555	purine ribonucleotide binding	136	1853	0.13	0.0198	9606.ENSP00000009105,9606.ENSP00000158166,9606.ENSP00000166244,9606.ENSP00000210187,9606.ENSP00000216127,9606.ENSP00000222823,9606.ENSP00000225519,9606.ENSP00000225792,9606.ENSP00000245407,9606.ENSP00000246062,9606.ENSP00000247986,9606.ENSP00000248437,9606.ENSP00000254730,9606.ENSP00000254770,9606.ENSP00000256953,9606.ENSP00000260599,9606.ENSP00000262442,9606.ENSP00000263125,9606.ENSP00000263431,…	CAMK1G,CAMKK1,EPHA8,RAB26,RASD2,NOD1,SHPK,DDX5,SLC22A5,MKKS,KIF17,TUBA4A,EEFSEC,LANCL2,RERG,KHK,DNAH9,PRKCQ,PRKCG,STK17B,GUCY1B3,CAD,DNAH5,SMARCA2,ERBB3,RHOF,TP53,ERBB2,MYH15,ATP10D,MARS2,CAMK4,SLFN13,MYO5B,FGFR4,CLPB,KCNT2,STK36,SYN1,HSPA4L,TK2,PRKCB,MAP3K11,ABCD2,ATP8B3,ADCY6,DNAH12,RHOJ,ADRBK2,CAMK2G,RAB39A,UBA7,MAPK15,ARL6,RHOBTB1,EEF1A1,NMNAT3,NPR2,TAP1,ACSL3,EPHB4,TGFBR2,RYR1,ATP2A3,TPK1,PA…
GO:0015077	monovalent inorganic cation transmembrane transporter activity	39	390	0.26	0.0206	9606.ENSP00000227880,9606.ENSP00000236877,9606.ENSP00000243389,9606.ENSP00000251127,9606.ENSP00000257981,9606.ENSP00000262895,9606.ENSP00000264661,9606.ENSP00000265969,9606.ENSP00000271751,9606.ENSP00000273861,9606.ENSP00000279027,9606.ENSP00000294725,9606.ENSP00000295101,9606.ENSP00000303540,9606.ENSP00000306275,9606.ENSP00000306497,9606.ENSP00000327611,9606.ENSP00000330199,9606.ENSP00000344801,…	SLC15A3,SLC8A2,SLC36A1,NALCN,KCNH3,GRIK5,KCNH4,KCNC1,KCNH1,SLC10A4,SLC13A3,KCNT2,KCNJ3,SCN1A,KCNK3,KCNJ4,KCNK12,SLC6A17,SLC24A2,CACNA1G,SLC2A10,KCNK5,ATP1A2,KCNJ9,KCNA3,KCNC4,KCNG1,KCNB1,CNNM4,SLC4A11,SLC22A18,CNGA3,KCNS3,SCN4A,SLC4A8,KCNIP2,KCNC3,GRIK4,SLC8B1
GO:0036094	small molecule binding	173	2460	0.11	0.0206	9606.ENSP00000009105,9606.ENSP00000075120,9606.ENSP00000158166,9606.ENSP00000166244,9606.ENSP00000202967,9606.ENSP00000210187,9606.ENSP00000216127,9606.ENSP00000222823,9606.ENSP00000223127,9606.ENSP00000225519,9606.ENSP00000225573,9606.ENSP00000225792,9606.ENSP00000234389,9606.ENSP00000238721,9606.ENSP00000245407,9606.ENSP00000246062,9606.ENSP00000247986,9606.ENSP00000248437,9606.ENSP00000250457,…	CAMK1G,SLC2A3,CAMKK1,EPHA8,SIRT4,RAB26,RASD2,NOD1,PLOD3,SHPK,PNPO,DDX5,GRIN3B,TP53I3,SLC22A5,MKKS,KIF17,TUBA4A,EGLN3,ACTN4,EEFSEC,LANCL2,RERG,KHK,DNAH9,PRKCQ,PRKCG,STK17B,GUCY1B3,CAD,DNAH5,SMARCA2,ERBB3,RHOF,TP53,ERBB2,MYH15,ATP10D,MARS2,CAMK4,SLFN13,MYO5B,HAPLN4,FGFR4,CLPB,KCNT2,STK36,SYN1,HSPA4L,TK2,STARD5,PRKCB,MAP3K11,ABCD2,ATP8B3,ADCY6,DNAH12,OSBPL3,RHOJ,ADRBK2,DUOX1,CAMK2G,UGDH,RAB39A,IDH2,…
GO:0015276	ligand-gated ion channel activity	19	140	0.39	0.0223	9606.ENSP00000234389,9606.ENSP00000262895,9606.ENSP00000264079,9606.ENSP00000274547,9606.ENSP00000295101,9606.ENSP00000299565,9606.ENSP00000299847,9606.ENSP00000306497,9606.ENSP00000308725,9606.ENSP00000330148,9606.ENSP00000352608,9606.ENSP00000357067,9606.ENSP00000367848,9606.ENSP00000370744,9606.ENSP00000377140,9606.ENSP00000407546,9606.ENSP00000435648,9606.ENSP00000477455,9606.ENSP00000479113	GRIN3B,GRIK5,MCOLN1,GABRB2,KCNJ3,CHRNA5,CHRFAM7A,KCNJ4,GABRB3,GRID1,RYR1,KCNJ9,GABRD,ITPR2,CNGA3,CHRNA7,GRIK4,GRIN2B,GABRG3
GO:0019905	syntaxin binding	13	83	0.46	0.0469	9606.ENSP00000020926,9606.ENSP00000254976,9606.ENSP00000261205,9606.ENSP00000273666,9606.ENSP00000324419,9606.ENSP00000324628,9606.ENSP00000340017,9606.ENSP00000363868,9606.ENSP00000371297,9606.ENSP00000395220,9606.ENSP00000409952,9606.ENSP00000440704,9606.ENSP00000444201	SYT13,SNAP25,SYT1,STXBP5L,SYT9,NAPG,DOC2A,ABCA1,SNPH,SYTL5,VPS52,SYTL1,SYT7

## Sheet: PPI-Reactome pathway
#term ID	term description	observed gene count	background gene count	strength	false discovery rate	matching proteins in the network (IDs)	matching proteins in the network (labels)
HSA-112316	Neuronal System	53	358	0.43	1.04e-06	9606.ENSP00000158166,9606.ENSP00000222812,9606.ENSP00000254976,9606.ENSP00000257981,9606.ENSP00000261205,9606.ENSP00000262895,9606.ENSP00000263431,9606.ENSP00000264661,9606.ENSP00000265969,9606.ENSP00000270458,9606.ENSP00000271751,9606.ENSP00000272198,9606.ENSP00000274547,9606.ENSP00000282356,9606.ENSP00000290401,9606.ENSP00000295101,9606.ENSP00000295987,9606.ENSP00000299565,9606.ENSP00000305355,…	CAMKK1,STX1A,SNAP25,KCNH3,SYT1,GRIK5,PRKCG,KCNH4,KCNC1,CACNG8,KCNH1,PPFIA4,GABRB2,CAMK4,NPTN,KCNJ3,SYN1,CHRNA5,PRKCB,KCNK3,KCNJ4,GABRB3,ADCY6,LRFN4,CAMK2G,SYT9,MAOA,KCNJ9,KCNA3,KCNC4,MYO6,KCNG1,KCNB1,DLGAP3,SLC18A3,GABBR1,UNC13B,GNG7,GNG4,KCNS3,DLGAP2,RASGRF1,CHRNA7,ADCY5,RPS6KA2,KCNC3,GRIK4,SYT7,LIN7A,SLITRK4,GRIN2B,GABRG3,SYN2
HSA-112315	Transmission across Chemical Synapses	36	218	0.48	2.34e-05	9606.ENSP00000158166,9606.ENSP00000222812,9606.ENSP00000254976,9606.ENSP00000261205,9606.ENSP00000262895,9606.ENSP00000263431,9606.ENSP00000270458,9606.ENSP00000272198,9606.ENSP00000274547,9606.ENSP00000282356,9606.ENSP00000290401,9606.ENSP00000295101,9606.ENSP00000295987,9606.ENSP00000299565,9606.ENSP00000305355,9606.ENSP00000306497,9606.ENSP00000308725,9606.ENSP00000311405,9606.ENSP00000319060,…	CAMKK1,STX1A,SNAP25,SYT1,GRIK5,PRKCG,CACNG8,PPFIA4,GABRB2,CAMK4,NPTN,KCNJ3,SYN1,CHRNA5,PRKCB,KCNJ4,GABRB3,ADCY6,CAMK2G,MAOA,KCNJ9,MYO6,SLC18A3,GABBR1,UNC13B,GNG7,GNG4,RASGRF1,CHRNA7,ADCY5,RPS6KA2,GRIK4,LIN7A,GRIN2B,GABRG3,SYN2
HSA-112314	Neurotransmitter receptors and postsynaptic signal transmission	26	150	0.5	0.00052	9606.ENSP00000158166,9606.ENSP00000262895,9606.ENSP00000263431,9606.ENSP00000270458,9606.ENSP00000274547,9606.ENSP00000282356,9606.ENSP00000290401,9606.ENSP00000295101,9606.ENSP00000299565,9606.ENSP00000305355,9606.ENSP00000306497,9606.ENSP00000308725,9606.ENSP00000311405,9606.ENSP00000319060,9606.ENSP00000357067,9606.ENSP00000358994,9606.ENSP00000366233,9606.ENSP00000371594,9606.ENSP00000375727,…	CAMKK1,GRIK5,PRKCG,CACNG8,GABRB2,CAMK4,NPTN,KCNJ3,CHRNA5,PRKCB,KCNJ4,GABRB3,ADCY6,CAMK2G,KCNJ9,MYO6,GABBR1,GNG7,GNG4,RASGRF1,CHRNA7,ADCY5,RPS6KA2,GRIK4,GRIN2B,GABRG3
HSA-1296071	Potassium Channels	17	99	0.5	0.0277	9606.ENSP00000257981,9606.ENSP00000264661,9606.ENSP00000265969,9606.ENSP00000271751,9606.ENSP00000295101,9606.ENSP00000306275,9606.ENSP00000306497,9606.ENSP00000357067,9606.ENSP00000358784,9606.ENSP00000358802,9606.ENSP00000360626,9606.ENSP00000360806,9606.ENSP00000366233,9606.ENSP00000371594,9606.ENSP00000375727,9606.ENSP00000385968,9606.ENSP00000434241	KCNH3,KCNH4,KCNC1,KCNH1,KCNJ3,KCNK3,KCNJ4,KCNJ9,KCNA3,KCNC4,KCNG1,KCNB1,GABBR1,GNG7,GNG4,KCNS3,KCNC3
HSA-212676	Dopamine Neurotransmitter Release Cycle	8	22	0.82	0.0277	9606.ENSP00000222812,9606.ENSP00000254976,9606.ENSP00000261205,9606.ENSP00000272198,9606.ENSP00000295987,9606.ENSP00000367756,9606.ENSP00000447488,9606.ENSP00000480050	STX1A,SNAP25,SYT1,PPFIA4,SYN1,UNC13B,LIN7A,SYN2
HSA-181429	Serotonin Neurotransmitter Release Cycle	7	17	0.88	0.029	9606.ENSP00000222812,9606.ENSP00000254976,9606.ENSP00000261205,9606.ENSP00000272198,9606.ENSP00000295987,9606.ENSP00000367756,9606.ENSP00000480050	STX1A,SNAP25,SYT1,PPFIA4,SYN1,UNC13B,SYN2
HSA-977443	GABA receptor activation	12	56	0.59	0.029	9606.ENSP00000274547,9606.ENSP00000290401,9606.ENSP00000295101,9606.ENSP00000306497,9606.ENSP00000308725,9606.ENSP00000311405,9606.ENSP00000357067,9606.ENSP00000366233,9606.ENSP00000371594,9606.ENSP00000375727,9606.ENSP00000419361,9606.ENSP00000479113	GABRB2,NPTN,KCNJ3,KCNJ4,GABRB3,ADCY6,KCNJ9,GABBR1,GNG7,GNG4,ADCY5,GABRG3
HSA-1296072	Voltage gated Potassium channels	10	43	0.63	0.0476	9606.ENSP00000257981,9606.ENSP00000264661,9606.ENSP00000265969,9606.ENSP00000271751,9606.ENSP00000358784,9606.ENSP00000358802,9606.ENSP00000360626,9606.ENSP00000360806,9606.ENSP00000385968,9606.ENSP00000434241	KCNH3,KCNH4,KCNC1,KCNH1,KCNA3,KCNC4,KCNG1,KCNB1,KCNS3,KCNC3

## Sheet: PPI hub nodes
Top 10 hub nodes in the PPI network identified by different algorithms
MCC	DMNC	MNC	Degree	EPC	Bottleneck	EcCentricity	Closeness	Radiality	Betweeness	Stress	Clustering coefficiency
GNG4	CHRM4	GNG4	TP53	GNG4	PRKCB	LMNB1	PRKCB	PRKCB	TP53	PRKCB	TP53I3
GNG7	GPER1	GNG7	GNG4	GNG7	TP53	OGT	TP53	TP53	PRKCB	TP53	TGFBR3
ADCY6	DRD2	ADCY6	GNG7	ADCY6	ITGB3	NRG3	GNG4	ERBB2	ITGB3	ITGB3	SYNPR
ADCY5	SSTR2	ADCY5	SNAP25	ADCY5	ERBB2	KEAP1	GNG7	PLCG2	ERBB2	SNAP25	SYDE1
GABBR1	GPR37	HDAC1	ADCY6	ADRB2	ADRB2	MCL1	ERBB2	BDNF	SNAP25	ERBB2	RGS7BP
DRD2	C5	SNAP25	PRKCB	PRKCB	TGFB1	CCND1	ITPR2	ITPR2	NFKB1	CCND1	PPP1R13L
CHRM4	HEBP1	COL1A1	ADCY5	GABBR1	SNAP25	TP53	ITGB3	ITGB3	KEAP1	BDNF	PLEKHG5
GPER1	GPR176	H2AFJ	HDAC1	GPER1	BDNF	ERBB3	PLCG2	GNG4	BDNF	ITPR2	NFAM1
SSTR2	ADM2	HIST1H2AC	ADRB2	DRD2	NFKB1	BDNF	PRKCG	GNG7	ADRB2	FLNA	UNC93B1
GPR37	HRH2	SYT1	PLCG2	ITPR2	GNG7	COL4A1	ADRB2	LMNB1	FLNA	ADRB2	LMOD1
MCC: Maximal Clique Centrality (MCC)
DMNC: Density of Maximum Neighborhood Component
MNC: Maximum Neighborhood Component
EPC: Edge Percolated Component
