# Supplementary material for: Human forebrain organoids reveal connections between valproic acid exposure and autism risk
Source: Transl Psychiatry. 2022 Mar 29;12:130. doi: 10.1038/s41398-022-01898-x (PMC8964691; doi:10.1038/s41398-022-01898-x)
Supplement: Supplementary file 5 — Supplementary Table 4 [file 41398_2022_1898_MOESM5_ESM.xlsx]

## Sheet: Cluster marker genes
Gene symbol	P value	Avg_log2FC	Pct.1	Pct.2	Cluster	Cluster annotation	Adjusted P value
C1orf54	1.66716e-143	0.344613	0.195	0.566	0	U1	3.33432e-140
FTL	6.08941e-143	0.314451	0.972	0.991	0	U1	1.21788e-139
TECR	3.38334e-134	0.257171	0.167	0.538	0	U1	6.76668e-131
CST3	1.32754e-131	0.268323	0.306	0.688	0	U1	2.65508e-128
PON2	1.08364e-128	0.262494	0.283	0.579	0	U1	2.16729e-125
EIF4EBP1	8.1303e-123	0.257436	0.182	0.553	0	U1	1.62606e-119
HSPB1	5.95578e-121	0.297792	0.306	0.692	0	U1	1.19116e-117
IFITM2	1.03601e-118	0.255178	0.233	0.537	0	U1	2.07201e-115
IFI16	2.56793e-114	0.260235	0.199	0.524	0	U1	5.13586e-111
SCD	5.07061e-112	0.268275	0.271	0.58	0	U1	1.01412e-108
AL627171.2	1.37378e-102	0.347124	0.226	0.522	0	U1	2.74755e-99
MGST1	1.00493e-98	0.321964	0.204	0.522	0	U1	2.00986e-95
SMS	7.66813e-98	0.293333	0.383	0.746	0	U1	1.53363e-94
GYPC	1.83005e-95	0.322761	0.269	0.607	0	U1	3.66011e-92
ARL6IP1	4.05066e-95	0.44369	0.348	0.704	0	U1	8.10133e-92
CKS1B	5.28492e-95	0.36034	0.338	0.647	0	U1	1.05698e-91
SLC2A1	8.17159e-89	0.253417	0.339	0.624	0	U1	1.63432e-85
SPARC	1.06942e-81	0.373649	0.297	0.597	0	U1	2.13884e-78
PANTR1	8.64885e-77	0.407492	0.327	0.602	0	U1	1.72977e-73
ITM2B	6.31383e-70	0.327671	0.459	0.753	0	U1	1.26277e-66
GNG11	7.49915e-65	0.268154	0.246	0.503	0	U1	1.49983e-61
NPC2	1.59516e-62	0.436662	0.31	0.67	0	U1	3.19032e-59
CRIP1	1.83266e-62	0.254432	0.228	0.525	0	U1	3.66532e-59
TTYH1	5.90274e-62	0.281803	0.331	0.662	0	U1	1.18055e-58
NMU	3.62779e-61	0.296857	0.317	0.571	0	U1	7.25558e-58
P4HA1	9.47477e-60	0.301549	0.376	0.671	0	U1	1.89495e-56
C1orf61	1.97186e-59	0.383555	0.302	0.546	0	U1	3.94372e-56
HIST1H1C	5.32647e-55	0.389045	0.281	0.545	0	U1	1.06529e-51
CLU	5.87206e-50	0.345485	0.373	0.692	0	U1	1.17441e-46
ID4	3.15246e-47	0.352396	0.374	0.617	0	U1	6.30493e-44
LGALS3	4.67277e-46	0.335247	0.303	0.549	0	U1	9.34555e-43
HIST1H2AL	2.21478e-45	0.429006	0.207	0.44	0	U1	4.42957e-42
UBE2C	4.35904e-44	0.358332	0.309	0.548	0	U1	8.71809e-41
HIST1H3B	3.34319e-42	0.297471	0.256	0.475	0	U1	6.68638e-39
CCND1	6.80374e-42	0.411661	0.324	0.562	0	U1	1.36075e-38
PTTG1	1.1018e-41	0.383045	0.35	0.605	0	U1	2.20359e-38
GJA1	1.30678e-39	0.269718	0.226	0.448	0	U1	2.61355e-36
TUBB2A	4.58205e-35	0.251022	0.568	0.84	0	U1	9.1641e-32
HLA-B	3.54257e-33	0.396652	0.347	0.582	0	U1	7.08514e-30
SFRP1	1.79369e-32	0.297466	0.176	0.411	0	U1	3.58738e-29
CXCR4	3.62932e-31	0.256463	0.307	0.5	0	U1	7.25865e-28
SFRP2	1.53987e-24	0.431467	0.237	0.452	0	U1	3.07973e-21
HIST1H2AJ	2.4934e-24	0.416074	0.262	0.483	0	U1	4.98679e-21
CCNB2	1.59351e-22	0.258839	0.284	0.483	0	U1	3.18701e-19
DLK1	7.99745e-21	0.430028	0.49	0.734	0	U1	1.59949e-17
PTN	3.26442e-16	0.587709	0.464	0.705	0	U1	6.52885e-13
LIN28A	2.38356e-15	0.356221	0.199	0.4	0	U1	4.76713e-12
VGLL3	2.7247e-15	0.343553	0.335	0.521	0	U1	5.44941e-12
IFI27	2.92629e-14	0.280298	0.556	0.778	0	U1	5.85258e-11
IFI6	4.24569e-14	0.335248	0.581	0.796	0	U1	8.49139e-11
MT1X	4.73162e-13	0.338534	0.251	0.424	0	U1	9.46324e-10
IFITM3	1.23384e-09	0.38702	0.536	0.778	0	U1	2.46769e-06
F3	3.32944e-09	0.253224	0.287	0.462	0	U1	6.65887e-06
B2M	5.32288e-09	0.409965	0.602	0.844	0	U1	1.06458e-05
PEG10	4.4614e-08	0.251844	0.61	0.855	0	U1	8.92279e-05
MECOM	1.04144e-286	0.918689	0.82	0.367	1	Glyc	2.08288e-283
GRID2	1.76835e-256	0.783876	0.865	0.441	1	Glyc	3.53669e-253
CEMIP2	2.34927e-230	1.11063	0.843	0.369	1	Glyc	4.69854e-227
NCKAP5	6.99756e-230	0.991946	0.853	0.448	1	Glyc	1.39951e-226
GABPB1-AS1	4.21413e-228	1.38823	0.921	0.511	1	Glyc	8.42826e-225
IGDCC3	3.41728e-227	1.06658	0.878	0.423	1	Glyc	6.83456e-224
PTPRZ1	4.1732e-219	1.27753	0.903	0.509	1	Glyc	8.3464e-216
PLAGL1	2.83046e-215	0.82067	0.786	0.387	1	Glyc	5.66092e-212
ANGPT1	4.11656e-215	0.531661	0.746	0.346	1	Glyc	8.23312e-212
MAPK10	1.4967e-211	1.03839	0.918	0.473	1	Glyc	2.99339e-208
INTU	9.1619e-205	0.778528	0.922	0.546	1	Glyc	1.83238e-201
PRTG	1.36282e-200	0.942185	0.874	0.392	1	Glyc	2.72563e-197
FSIP2	6.52337e-196	0.368481	0.813	0.371	1	Glyc	1.30467e-192
PURPL	3.39201e-189	1.31779	0.91	0.435	1	Glyc	6.78403e-186
EPHA7	1.35205e-187	0.559144	0.821	0.471	1	Glyc	2.70409e-184
EDNRB	4.94791e-185	0.854303	0.829	0.463	1	Glyc	9.89583e-182
PAX3	6.64078e-183	0.77901	0.84	0.462	1	Glyc	1.32816e-179
KCNQ1OT1	3.0048e-178	1.25741	0.929	0.524	1	Glyc	6.0096e-175
AL359091.1	1.5411e-176	1.04583	0.754	0.337	1	Glyc	3.0822e-173
FAM181A	3.29456e-174	0.607843	0.689	0.241	1	Glyc	6.58912e-171
EPHA3	6.41806e-173	0.612719	0.828	0.416	1	Glyc	1.28361e-169
MAML2	7.18684e-173	0.489541	0.789	0.398	1	Glyc	1.43737e-169
LINC00461	1.89684e-171	1.02846	0.847	0.496	1	Glyc	3.79367e-168
PARP14	1.01105e-162	0.384334	0.785	0.41	1	Glyc	2.02209e-159
PCLO	1.20572e-162	0.965928	0.866	0.491	1	Glyc	2.41145e-159
COL4A2	4.2582e-162	0.43828	0.824	0.418	1	Glyc	8.5164e-159
WNT7B	5.22015e-162	0.425899	0.733	0.375	1	Glyc	1.04403e-158
MEIS2	1.89014e-161	0.722131	0.835	0.371	1	Glyc	3.78028e-158
RMST	5.26624e-159	0.935657	0.761	0.331	1	Glyc	1.05325e-155
HES5	5.15378e-158	1.3993	0.774	0.357	1	Glyc	1.03076e-154
PCDH18	9.81853e-157	0.489456	0.737	0.328	1	Glyc	1.96371e-153
NR2F1	1.13144e-156	1.05566	0.966	0.663	1	Glyc	2.26289e-153
SFRP21	2.10078e-152	1.33052	0.777	0.36	1	Glyc	4.20156e-149
BMPR1B	4.90417e-147	0.858275	0.683	0.316	1	Glyc	9.80834e-144
ZFP36L1	4.27609e-146	0.701791	0.87	0.458	1	Glyc	8.55218e-143
VCAN	4.26298e-144	0.62258	0.894	0.526	1	Glyc	8.52595e-141
WSB1	7.1112e-140	1.13421	0.98	0.669	1	Glyc	1.42224e-136
POU3F2	3.38469e-139	0.64359	0.846	0.482	1	Glyc	6.76939e-136
PON21	2.60653e-133	0.452419	0.821	0.472	1	Glyc	5.21306e-130
SNHG14	2.88898e-133	0.905666	0.974	0.587	1	Glyc	5.77796e-130
ZNF503	1.62535e-131	0.312135	0.751	0.41	1	Glyc	3.2507e-128
HOXB-AS1	5.13605e-131	0.513951	0.847	0.494	1	Glyc	1.02721e-127
AUXG01000058.1	2.69512e-130	0.542286	0.821	0.469	1	Glyc	5.39025e-127
SOX3	2.1477e-128	0.653693	0.687	0.256	1	Glyc	4.29539e-125
CROT	1.18219e-127	0.251595	0.693	0.272	1	Glyc	2.36438e-124
ROBO2	2.28413e-126	0.329023	0.721	0.397	1	Glyc	4.56827e-123
LINC00472	1.88708e-125	0.264042	0.732	0.403	1	Glyc	3.77415e-122
ABCA1	4.55793e-125	0.508247	0.794	0.412	1	Glyc	9.11587e-122
NTRK2	1.08251e-124	0.481865	0.778	0.399	1	Glyc	2.16501e-121
SYNE2	2.39062e-124	0.4439	0.873	0.493	1	Glyc	4.78124e-121
CD47	1.5178e-120	0.358873	0.875	0.502	1	Glyc	3.03559e-117
FIRRE	1.88614e-115	0.736726	0.694	0.322	1	Glyc	3.77227e-112
SOX2-OT	8.52522e-115	0.49765	0.692	0.296	1	Glyc	1.70504e-111
ADAMTS6	4.89826e-113	0.845831	0.65	0.207	1	Glyc	9.79652e-110
FGFBP3	8.30693e-113	0.719229	0.746	0.415	1	Glyc	1.66139e-109
SPRY2	1.0026e-112	0.381465	0.719	0.339	1	Glyc	2.0052e-109
PTAR1	1.9267e-112	0.265131	0.813	0.415	1	Glyc	3.8534e-109
ARL4A	4.75575e-111	0.429816	0.861	0.536	1	Glyc	9.51149e-108
SFPQ	2.29864e-108	0.553702	0.933	0.575	1	Glyc	4.59729e-105
ZFYVE16	2.88198e-107	0.419067	0.862	0.514	1	Glyc	5.76395e-104
SLC12A2	2.76097e-106	0.42455	0.725	0.37	1	Glyc	5.52195e-103
TTYH11	2.91672e-106	0.647411	0.882	0.547	1	Glyc	5.83344e-103
HOTAIRM1	7.94333e-106	0.345901	0.674	0.319	1	Glyc	1.58867e-102
HMGA2	4.27687e-103	0.384988	0.721	0.375	1	Glyc	8.55374e-100
AC048341.1	3.35248e-102	0.435819	0.665	0.357	1	Glyc	6.70495e-99
DST	3.24607e-101	0.424119	0.9	0.533	1	Glyc	6.49213e-98
SLC5A3	2.90109e-94	0.380303	0.76	0.421	1	Glyc	5.80219e-91
FST	7.66009e-94	0.450972	0.781	0.423	1	Glyc	1.53202e-90
NR2F2	8.98634e-94	0.471574	0.934	0.628	1	Glyc	1.79727e-90
AL139246.5	1.39063e-93	0.486183	0.614	0.249	1	Glyc	2.78126e-90
PDLIM3	4.35696e-93	0.448359	0.699	0.356	1	Glyc	8.71393e-90
HELLPAR	6.31638e-93	0.378297	0.657	0.365	1	Glyc	1.26328e-89
CCND11	3.1477e-92	0.257024	0.814	0.471	1	Glyc	6.29539e-89
SLC2A11	1.69113e-90	0.267824	0.843	0.523	1	Glyc	3.38225e-87
LINC00342	6.99024e-90	0.419812	0.702	0.42	1	Glyc	1.39805e-86
MEST	1.69381e-89	0.352415	0.832	0.468	1	Glyc	3.38763e-86
NPPC	2.9063e-88	0.760936	0.63	0.283	1	Glyc	5.8126e-85
ITGB8	6.72208e-87	0.25497	0.739	0.441	1	Glyc	1.34442e-83
NEAT1	8.55037e-85	0.622627	0.972	0.656	1	Glyc	1.71007e-81
ID1	4.89156e-84	0.713147	0.723	0.389	1	Glyc	9.78311e-81
GPM6B	4.70827e-83	0.269019	0.844	0.541	1	Glyc	9.41654e-80
NKAIN4	5.07919e-82	0.274834	0.716	0.398	1	Glyc	1.01584e-78
COL6A1	2.58652e-80	0.250634	0.795	0.453	1	Glyc	5.17304e-77
AC018563.1	2.8889e-80	0.457574	0.582	0.254	1	Glyc	5.77781e-77
XIST	2.2548e-79	1.10004	0.697	0.406	1	Glyc	4.5096e-76
DLL1	3.35052e-79	0.252769	0.64	0.32	1	Glyc	6.70104e-76
JAG1	7.52943e-79	0.349759	0.714	0.378	1	Glyc	1.50589e-75
LIPG	8.30635e-75	0.271805	0.598	0.262	1	Glyc	1.66127e-71
POU3F3	3.96552e-74	0.463831	0.747	0.464	1	Glyc	7.93104e-71
UACA	1.02726e-73	0.304096	0.697	0.369	1	Glyc	2.05451e-70
HES4	6.07305e-73	0.442638	0.898	0.597	1	Glyc	1.21461e-69
FAT3	1.24648e-72	0.737719	0.657	0.361	1	Glyc	2.49297e-69
TMEM47	8.06867e-72	0.439561	0.7	0.418	1	Glyc	1.61373e-68
GPC3	1.21065e-69	0.284664	0.605	0.272	1	Glyc	2.4213e-66
P4HA11	9.51898e-67	0.252383	0.886	0.567	1	Glyc	1.9038e-63
ID3	1.04904e-64	0.534916	0.686	0.365	1	Glyc	2.09808e-61
LRP2	2.40102e-63	0.272876	0.624	0.346	1	Glyc	4.80205e-60
ID2	1.67695e-62	0.437044	0.7	0.41	1	Glyc	3.35391e-59
EPHA4	2.43251e-58	0.407202	0.627	0.376	1	Glyc	4.86503e-55
LMO3	2.81622e-57	0.307517	0.542	0.224	1	Glyc	5.63243e-54
PAX6	2.20668e-55	0.40823	0.579	0.246	1	Glyc	4.41336e-52
FGFR2	6.09403e-53	0.359435	0.585	0.299	1	Glyc	1.21881e-49
PTN1	3.51534e-51	0.349744	0.86	0.622	1	Glyc	7.03067e-48
FAT4	5.36435e-51	0.527473	0.553	0.263	1	Glyc	1.07287e-47
LIMCH1	4.60003e-50	0.337317	0.619	0.338	1	Glyc	9.20006e-47
CLDN11	2.24912e-35	0.30906	0.508	0.239	1	Glyc	4.49823e-32
SFRP11	2.50699e-35	0.260247	0.609	0.326	1	Glyc	5.01399e-32
COL2A1	8.07283e-32	0.34466	0.535	0.295	1	Glyc	1.61457e-28
FILIP1	2.88505e-26	0.258099	0.553	0.29	1	Glyc	5.7701e-23
FBN2	3.01311e-26	0.260168	0.566	0.346	1	Glyc	6.02622e-23
MEG3	6.02123e-22	0.539085	0.588	0.323	1	Glyc	1.20425e-18
SLC1A3	1.78852e-18	0.388792	0.496	0.276	1	Glyc	3.57704e-15
PCDH11X	3.45707e-12	0.258814	0.447	0.216	1	Glyc	6.91413e-09
PCDH8	8.18982e-12	0.362092	0.493	0.318	1	Glyc	1.63796e-08
SMOC1	1.44256e-06	0.294939	0.419	0.192	1	Glyc	0.00288512
NEAT11	1.26862e-230	2.70782	0.959	0.661	2	RG	2.53725e-227
SLC3A2	1.10194e-204	1.51281	0.953	0.588	2	RG	2.20387e-201
PPP1R15A	2.06039e-183	1.47281	0.868	0.503	2	RG	4.12077e-180
SPTY2D1	1.11654e-156	1.36011	0.752	0.324	2	RG	2.23309e-153
WSB11	6.85751e-155	1.79661	0.96	0.674	2	RG	1.3715e-151
DNAJC3	1.0912e-143	1.19324	0.765	0.36	2	RG	2.1824e-140
MDM2	3.83365e-139	1.42159	0.85	0.498	2	RG	7.66729e-136
PURPL1	2.24675e-133	1.36645	0.85	0.446	2	RG	4.4935e-130
KISS1R	6.87049e-122	0.250092	0.62	0.287	2	RG	1.3741e-118
MXD1	1.25754e-111	1.2354	0.7	0.354	2	RG	2.51509e-108
HERPUD1	1.63763e-109	0.914069	0.797	0.46	2	RG	3.27525e-106
PLK2	4.41028e-108	0.982913	0.745	0.42	2	RG	8.82056e-105
CDKN1A	1.01203e-106	0.935539	0.787	0.448	2	RG	2.02406e-103
PIM3	3.89499e-105	1.08993	0.703	0.332	2	RG	7.78999e-102
GFPT1	5.1682e-105	0.851334	0.784	0.409	2	RG	1.03364e-101
HSPA5	3.57174e-102	1.70905	0.921	0.676	2	RG	7.14348e-99
AL118516.1	2.12983e-98	1.36142	0.686	0.355	2	RG	4.25966e-95
COG3	7.14784e-98	0.834936	0.664	0.326	2	RG	1.42957e-94
ADM	1.79945e-95	0.7072	0.711	0.425	2	RG	3.5989e-92
H3F3B	7.77652e-91	1.09888	0.995	0.948	2	RG	1.5553e-87
SLC2A3	6.55796e-85	0.946103	0.755	0.446	2	RG	1.31159e-81
GADD45B	6.8859e-84	1.21494	0.607	0.279	2	RG	1.37718e-80
ERO1A	7.68952e-83	0.843954	0.761	0.467	2	RG	1.5379e-79
CHPF	1.19942e-82	0.453062	0.663	0.342	2	RG	2.39884e-79
P4HA2	1.96065e-82	0.798322	0.681	0.364	2	RG	3.92131e-79
P4HA12	3.93224e-82	0.92064	0.842	0.575	2	RG	7.86448e-79
GDF15	2.27654e-81	1.24702	0.762	0.489	2	RG	4.55308e-78
IER5	6.36604e-81	0.557435	0.731	0.465	2	RG	1.27321e-77
P4HB	2.13494e-80	0.972356	0.811	0.554	2	RG	4.26988e-77
JUN	8.36453e-80	0.688187	0.809	0.5	2	RG	1.67291e-76
SQLE	1.08869e-79	0.660404	0.824	0.542	2	RG	2.17737e-76
HILPDA	4.43056e-76	1.04885	0.766	0.471	2	RG	8.86112e-73
NEU1	3.03207e-75	0.779029	0.652	0.322	2	RG	6.06415e-72
HIST1H2BG	3.49373e-75	0.487477	0.566	0.268	2	RG	6.98745e-72
ENO2	5.29127e-73	0.553611	0.858	0.542	2	RG	1.05825e-69
BBC3	1.26046e-72	0.678585	0.714	0.41	2	RG	2.52091e-69
AUXG01000058.11	4.34337e-71	1.2846	0.729	0.481	2	RG	8.68674e-68
TFRC	4.36144e-70	0.86027	0.695	0.418	2	RG	8.72288e-67
ARF4	4.82429e-70	0.703213	0.85	0.599	2	RG	9.64858e-67
SLFN5	2.58755e-67	0.35392	0.588	0.293	2	RG	5.1751e-64
AHNAK2	6.10968e-67	0.26038	0.612	0.345	2	RG	1.22194e-63
BHLHE40	5.27876e-66	0.633525	0.652	0.37	2	RG	1.05575e-62
SESN2	2.39925e-65	0.596234	0.614	0.323	2	RG	4.79851e-62
ZFYVE161	7.29494e-65	0.684754	0.78	0.525	2	RG	1.45899e-61
BEX2	2.65197e-64	0.560152	0.839	0.529	2	RG	5.30394e-61
SLC2A12	2.82337e-64	0.575819	0.809	0.53	2	RG	5.64674e-61
OSER1	1.40001e-63	0.641685	0.703	0.449	2	RG	2.80003e-60
SLC5A31	1.3715e-62	0.809489	0.687	0.431	2	RG	2.743e-59
KCNQ1OT11	1.04304e-61	0.58767	0.814	0.539	2	RG	2.08608e-58
JUND	2.99912e-59	0.727168	0.911	0.696	2	RG	5.99825e-56
CNNM1	1.51758e-58	0.383807	0.499	0.236	2	RG	3.03517e-55
HMGCS1	8.22051e-57	0.655136	0.773	0.521	2	RG	1.6441e-53
GADD45A	1.73774e-55	0.488671	0.752	0.507	2	RG	3.47547e-52
JUNB	5.03335e-54	0.434697	0.603	0.349	2	RG	1.00667e-50
PTAR11	1.62344e-51	0.418029	0.704	0.429	2	RG	3.24689e-48
SLC1A5	6.19787e-51	0.25502	0.615	0.317	2	RG	1.23957e-47
HSPA6	3.66684e-50	0.422037	0.422	0.117	2	RG	7.33367e-47
ATF3	2.80716e-49	0.549803	0.652	0.397	2	RG	5.61431e-46
KRT10	6.15822e-49	0.619901	0.779	0.538	2	RG	1.23164e-45
COL5A1	1.26329e-48	0.400086	0.54	0.25	2	RG	2.52659e-45
FLNC	5.31167e-48	0.769109	0.598	0.348	2	RG	1.06233e-44
TNFSF9	8.95401e-45	0.601137	0.619	0.375	2	RG	1.7908e-41
DDIT3	3.11197e-44	0.782602	0.709	0.494	2	RG	6.22394e-41
SNHG141	1.47165e-43	0.410759	0.871	0.6	2	RG	2.94331e-40
ZIC2	1.86267e-43	0.651913	0.8	0.548	2	RG	3.72534e-40
CCPG1	5.3122e-42	0.519736	0.658	0.422	2	RG	1.06244e-38
LAPTM4A	9.00475e-42	0.379573	0.736	0.506	2	RG	1.80095e-38
MAP1LC3B	1.06604e-41	0.630239	0.782	0.576	2	RG	2.13208e-38
RORA	4.66352e-41	0.346307	0.623	0.376	2	RG	9.32704e-38
CSKMT	6.87694e-40	0.464974	0.619	0.384	2	RG	1.37539e-36
SPSB3	2.37068e-39	0.73583	0.643	0.443	2	RG	4.74136e-36
SCD1	4.0029e-39	0.500287	0.708	0.483	2	RG	8.00581e-36
IER2	1.36727e-36	0.456161	0.681	0.46	2	RG	2.73455e-33
MPC1	4.87719e-36	0.290076	0.69	0.455	2	RG	9.75439e-33
USP9X	7.68508e-36	0.299405	0.756	0.53	2	RG	1.53702e-32
STC2	1.06516e-35	0.341538	0.634	0.396	2	RG	2.13032e-32
AC010624.5	1.90338e-35	0.446997	0.574	0.366	2	RG	3.80676e-32
SNHG12	6.27572e-35	0.412174	0.556	0.311	2	RG	1.25514e-31
SAR1A	1.41701e-34	0.290204	0.721	0.497	2	RG	2.83403e-31
GARS	1.20709e-33	0.372101	0.677	0.454	2	RG	2.41417e-30
SC5D	5.32169e-33	0.363915	0.618	0.38	2	RG	1.06434e-29
TRIB3	2.82448e-31	0.341646	0.525	0.282	2	RG	5.64895e-28
MEG31	5.66222e-31	1.17207	0.567	0.328	2	RG	1.13244e-27
H1F0	2.44482e-30	0.54457	0.735	0.503	2	RG	4.88964e-27
AC091271.1	2.57392e-30	0.465633	0.517	0.279	2	RG	5.14784e-27
SLC16A3	2.94208e-30	0.41295	0.674	0.477	2	RG	5.88415e-27
MIR22HG	1.89254e-29	0.255169	0.517	0.311	2	RG	3.78508e-26
IER5L	6.77393e-29	0.589778	0.671	0.477	2	RG	1.35479e-25
YPEL2	9.39646e-29	0.451507	0.504	0.29	2	RG	1.87929e-25
HEXIM1	1.34374e-28	0.400978	0.535	0.319	2	RG	2.68749e-25
COL6A11	2.8144e-28	0.562099	0.672	0.467	2	RG	5.62881e-25
DDIT4	4.50911e-26	0.46827	0.888	0.702	2	RG	9.01823e-23
HSP90B1	5.24841e-26	0.390909	0.848	0.642	2	RG	1.04968e-22
PCLO1	9.65823e-26	0.578042	0.689	0.51	2	RG	1.93165e-22
MSMO1	1.59291e-25	0.330068	0.694	0.51	2	RG	3.18581e-22
HSPA1A	6.28357e-25	1.13886	0.597	0.406	2	RG	1.25671e-21
HIST1H2AC	6.43195e-25	0.556154	0.593	0.413	2	RG	1.28639e-21
SLC25A33	1.44923e-24	0.265143	0.554	0.344	2	RG	2.89847e-21
OTUD1	6.2408e-23	0.27433	0.503	0.3	2	RG	1.24816e-19
MKNK2	1.44618e-21	0.397093	0.556	0.358	2	RG	2.89236e-18
MAFF	6.23542e-21	0.283902	0.496	0.32	2	RG	1.24708e-17
TRMT112	3.52821e-19	0.417289	0.796	0.634	2	RG	7.05642e-16
ABCA11	1.22208e-18	0.616386	0.593	0.433	2	RG	2.44416e-15
HSPA1B	6.3052e-18	0.965175	0.525	0.339	2	RG	1.26104e-14
SH3BP4	3.47262e-17	0.306439	0.514	0.315	2	RG	6.94523e-14
CTSD	3.04212e-16	0.394571	0.574	0.407	2	RG	6.08425e-13
HSPH1	4.53904e-16	0.643287	0.584	0.438	2	RG	9.07808e-13
CEBPD	1.39203e-15	0.459778	0.517	0.341	2	RG	2.78406e-12
SQSTM1	1.55279e-15	0.331871	0.63	0.504	2	RG	3.10557e-12
CEBPB	8.70725e-15	0.423084	0.537	0.358	2	RG	1.74145e-11
HES7	9.32815e-14	0.684438	0.425	0.24	2	RG	1.86563e-10
DNAJB9	1.26304e-13	0.371076	0.54	0.396	2	RG	2.52607e-10
GPRC5C	1.09047e-12	0.486629	0.473	0.28	2	RG	2.18095e-09
CYB5D2	2.68823e-12	0.71056	0.53	0.351	2	RG	5.37645e-09
SAPCD2	8.86562e-12	0.411142	0.456	0.286	2	RG	1.77312e-08
MAP1A	1.15163e-11	0.288251	0.554	0.406	2	RG	2.30326e-08
UNC5B	1.8411e-11	0.422952	0.531	0.4	2	RG	3.68221e-08
PPP1R3C	3.06934e-11	0.270871	0.434	0.233	2	RG	6.13867e-08
CDKN1C	3.09717e-11	0.345379	0.677	0.52	2	RG	6.19434e-08
RAB11FIP1	1.2849e-10	0.343568	0.473	0.315	2	RG	2.56979e-07
AL627171.21	3.77962e-10	0.29165	0.592	0.434	2	RG	7.55924e-07
AL590705.1	6.64781e-10	0.295865	0.496	0.355	2	RG	1.32956e-06
TMEM191C	1.2307e-09	0.393268	0.452	0.283	2	RG	2.46141e-06
TUBA4A	7.09949e-09	0.373475	0.404	0.226	2	RG	1.4199e-05
FAM122B	3.24885e-08	0.43718	0.465	0.324	2	RG	6.4977e-05
ATP6V1A	6.72873e-08	0.288103	0.516	0.388	2	RG	0.000134575
FDXR	1.42234e-07	0.404915	0.518	0.397	2	RG	0.000284468
FOS	1.45356e-07	0.354583	0.399	0.24	2	RG	0.000290712
DNAJB1	2.5536e-07	0.502509	0.49	0.354	2	RG	0.00051072
HIST3H2A	6.95789e-07	0.405734	0.488	0.357	2	RG	0.00139158
GSTP1	1.98743e-151	1.10399	0.978	0.878	3	EN	3.97485e-148
PRDX11	1.00609e-133	1.18418	0.93	0.766	3	EN	2.01217e-130
MYC	9.28984e-114	1.35179	0.798	0.459	3	EN	1.85797e-110
POU5F1	1.48802e-108	1.67918	0.766	0.45	3	EN	2.97605e-105
MT1H	8.94967e-75	0.521365	0.531	0.262	3	EN	1.78993e-71
L1TD1	7.30024e-74	1.1008	0.64	0.404	3	EN	1.46005e-70
S100A10	9.42714e-74	0.934123	0.778	0.532	3	EN	1.88543e-70
AC009446.1	2.40114e-73	0.799638	0.602	0.383	3	EN	4.80229e-70
ESRG	7.05177e-70	1.19994	0.691	0.474	3	EN	1.41035e-66
AL121761.1	1.06037e-67	0.644402	0.584	0.377	3	EN	2.12073e-64
CALB1	6.2698e-65	1.15794	0.735	0.541	3	EN	1.25396e-61
ITM2A	1.33437e-54	0.44098	0.531	0.295	3	EN	2.66873e-51
KLF4	1.19324e-50	1.06255	0.599	0.368	3	EN	2.38648e-47
FABP5	1.21481e-47	0.809059	0.734	0.554	3	EN	2.42963e-44
CRABP1	5.30282e-47	0.691105	0.984	0.947	3	EN	1.06056e-43
TUBA1B	6.75723e-43	0.478494	0.945	0.869	3	EN	1.35145e-39
PMAIP1	3.32881e-41	0.343163	0.576	0.373	3	EN	6.65762e-38
PLAAT3	1.1458e-40	0.690064	0.624	0.412	3	EN	2.2916e-37
CKS1B1	5.88866e-40	0.617931	0.728	0.554	3	EN	1.17773e-36
RBP1	6.60789e-39	0.75887	0.708	0.572	3	EN	1.32158e-35
LINC00678	8.2228e-39	0.398538	0.518	0.355	3	EN	1.64456e-35
CRIP11	2.56914e-38	0.665352	0.646	0.432	3	EN	5.13827e-35
A4GALT	2.79592e-38	0.43634	0.518	0.363	3	EN	5.59183e-35
AL353807.5	4.69142e-38	0.407755	0.54	0.358	3	EN	9.38285e-35
OLFML3	3.57363e-37	0.973404	0.578	0.398	3	EN	7.14727e-34
GYPC1	1.73507e-34	0.568197	0.691	0.506	3	EN	3.47013e-31
FXYD5	8.00235e-32	0.626476	0.526	0.32	3	EN	1.60047e-28
ARMT1	2.62232e-31	0.901688	0.554	0.377	3	EN	5.24465e-28
DPPA4	4.65148e-31	0.774393	0.607	0.426	3	EN	9.30295e-28
HOXB-AS11	5.22872e-31	0.545997	0.687	0.512	3	EN	1.04574e-27
TUBA1C	9.83438e-28	0.446058	0.7	0.525	3	EN	1.96688e-24
UTF1	4.17542e-27	0.798985	0.47	0.28	3	EN	8.35085e-24
HOXB1	4.01573e-26	0.400191	0.57	0.442	3	EN	8.03147e-23
MT1X1	8.6786e-25	1.13916	0.527	0.368	3	EN	1.73572e-21
H2AFZ	1.02347e-24	0.344537	0.89	0.788	3	EN	2.04694e-21
MT1G	1.04058e-24	0.83647	0.54	0.409	3	EN	2.08117e-21
HLA-DQB1	1.5713e-24	0.621128	0.484	0.326	3	EN	3.1426e-21
IFI161	5.53532e-23	0.571033	0.591	0.427	3	EN	1.10706e-19
TPM2	6.45031e-23	0.462532	0.671	0.518	3	EN	1.29006e-19
HOXB2	7.95836e-23	0.251091	0.64	0.496	3	EN	1.59167e-19
POLR3G	2.20029e-22	0.46364	0.457	0.286	3	EN	4.40057e-19
PTTG11	2.33112e-22	0.320227	0.683	0.528	3	EN	4.66223e-19
TPM1	1.88212e-21	0.469969	0.734	0.628	3	EN	3.76423e-18
CD24	5.71547e-21	0.357796	0.85	0.738	3	EN	1.14309e-17
APOC1	1.25877e-20	0.376398	0.467	0.317	3	EN	2.51754e-17
UGP2	1.31394e-20	0.773883	0.676	0.585	3	EN	2.62787e-17
HMGB1	1.80043e-20	0.297699	0.927	0.878	3	EN	3.60087e-17
LIN28A1	1.21841e-18	0.78445	0.495	0.336	3	EN	2.43681e-15
ANXA2	1.63307e-18	0.3526	0.778	0.664	3	EN	3.26613e-15
CRYBB1	2.08762e-18	0.259287	0.392	0.243	3	EN	4.17524e-15
ARGFX	2.15173e-18	0.519947	0.444	0.3	3	EN	4.30345e-15
MAD2L1	2.25505e-18	0.359005	0.598	0.459	3	EN	4.51011e-15
CENPH	2.809e-18	0.39934	0.565	0.433	3	EN	5.618e-15
HMGB3	3.82788e-18	0.440041	0.68	0.574	3	EN	7.65577e-15
SCGB3A2	6.84248e-18	0.534638	0.523	0.426	3	EN	1.3685e-14
KRT8	7.13094e-18	0.51455	0.55	0.42	3	EN	1.42619e-14
RNF125	1.03937e-17	0.344118	0.488	0.371	3	EN	2.07873e-14
GALP	1.67061e-17	0.355243	0.197	0.254	3	EN	3.34123e-14
AP002954.2	9.28168e-17	0.684513	0.496	0.356	3	EN	1.85634e-13
ACAT2	4.81652e-16	0.354438	0.578	0.464	3	EN	9.63303e-13
MCM7	5.45655e-16	0.391855	0.569	0.434	3	EN	1.09131e-12
KRT18	5.67027e-16	0.705633	0.563	0.45	3	EN	1.13405e-12
PCLAF	3.0294e-15	0.333823	0.563	0.437	3	EN	6.0588e-12
AL353747.4	1.36882e-13	0.402453	0.407	0.279	3	EN	2.73764e-10
LGALS1	1.58907e-13	0.281266	0.586	0.445	3	EN	3.17813e-10
UBE2T	1.69373e-13	0.406578	0.521	0.394	3	EN	3.38746e-10
NEFL	8.85901e-13	0.270846	0.667	0.557	3	EN	1.7718e-09
NANOG	2.5688e-12	0.274847	0.419	0.303	3	EN	5.13761e-09
KLHL4	8.39897e-12	0.315014	0.433	0.324	3	EN	1.67979e-08
NASP	1.48203e-11	0.339529	0.731	0.633	3	EN	2.96406e-08
TUBB4A	2.11764e-11	0.632282	0.444	0.326	3	EN	4.23529e-08
TNNT1	4.04975e-11	0.424528	0.418	0.278	3	EN	8.09949e-08
CD70	5.94006e-11	0.479545	0.533	0.424	3	EN	1.18801e-07
MGST11	6.14371e-11	0.309188	0.557	0.43	3	EN	1.22874e-07
SYT6	1.09898e-10	0.487098	0.418	0.294	3	EN	2.19796e-07
FST1	2.89734e-10	0.425275	0.561	0.445	3	EN	5.79468e-07
FABP7	4.14428e-10	0.405239	0.416	0.276	3	EN	8.28856e-07
WDHD1	7.34765e-10	0.428019	0.484	0.385	3	EN	1.46953e-06
PCNA	1.06352e-09	0.328292	0.57	0.46	3	EN	2.12704e-06
F31	1.09029e-09	0.258994	0.514	0.409	3	EN	2.18057e-06
SERPINB9	2.0641e-09	0.419806	0.389	0.272	3	EN	4.12819e-06
LINC02582	2.24471e-09	0.356868	0.495	0.421	3	EN	4.48941e-06
C9orf135	2.70647e-09	0.591122	0.415	0.306	3	EN	5.41295e-06
PLS3	8.19302e-09	0.353562	0.534	0.426	3	EN	1.6386e-05
CYBA	1.60638e-08	0.293974	0.448	0.329	3	EN	3.21276e-05
MTHFD2	1.86099e-08	0.346686	0.517	0.399	3	EN	3.72199e-05
MCM3	3.44062e-08	0.373078	0.436	0.335	3	EN	6.88125e-05
NDUFA4L2	5.43758e-08	0.522344	0.461	0.349	3	EN	0.000108752
LDB2	1.97906e-07	0.382632	0.427	0.325	3	EN	0.000395812
GJA11	2.99088e-07	0.36784	0.486	0.382	3	EN	0.000598176
VRK1	4.39593e-07	0.295435	0.5	0.413	3	EN	0.000879186
DSP	5.75567e-07	0.367141	0.367	0.254	3	EN	0.00115113
CENPW	8.3755e-07	0.331107	0.513	0.44	3	EN	0.0016751
NR6A1	1.24182e-06	0.462412	0.444	0.345	3	EN	0.00248364
MT1F	2.10106e-06	0.469298	0.371	0.275	3	EN	0.00420211
PHLDA21	3.39422e-06	0.322677	0.369	0.254	3	EN	0.00678845
CCND2	2.03868e-05	0.302601	0.55	0.458	3	EN	0.0407736
DUT	2.38373e-05	0.340203	0.573	0.522	3	EN	0.0476747
TUBA1A	3.93749e-215	1.37691	0.999	0.992	4	RG	7.87497e-212
TUBB3	2.9933e-209	1.88046	0.946	0.827	4	RG	5.98659e-206
NNAT	9.44001e-187	1.84709	0.951	0.866	4	RG	1.888e-183
STMN2	1.88403e-185	1.94134	0.911	0.693	4	RG	3.76805e-182
MLLT11	1.45675e-128	1.84741	0.804	0.627	4	RG	2.9135e-125
GAP43	1.35383e-108	1.79679	0.79	0.65	4	RG	2.70765e-105
BASP1	7.48246e-103	1.4141	0.824	0.673	4	RG	1.49649e-99
TAGLN3	4.88283e-102	1.87086	0.774	0.661	4	RG	9.76567e-99
DCX	1.98444e-94	1.69172	0.715	0.531	4	RG	3.96887e-91
GNG3	3.53051e-91	1.92588	0.668	0.504	4	RG	7.06101e-88
PPP1R1A	1.21723e-83	1.61168	0.664	0.483	4	RG	2.43446e-80
CRABP11	7.50184e-77	1.28288	0.973	0.948	4	RG	1.50037e-73
CD241	3.40145e-71	1.07635	0.832	0.74	4	RG	6.80291e-68
NEFL1	2.25622e-67	1.64322	0.687	0.556	4	RG	4.51244e-64
NEFM	3.62387e-65	1.96389	0.65	0.526	4	RG	7.24774e-62
SOX11	5.89843e-56	1.00358	0.829	0.755	4	RG	1.17969e-52
UCHL1	7.08335e-56	1.22586	0.744	0.642	4	RG	1.41667e-52
TUBB2A1	1.09053e-52	0.935082	0.821	0.765	4	RG	2.18106e-49
STMN4	2.9505e-45	1.37615	0.649	0.573	4	RG	5.901e-42
TMSB15A	5.25896e-42	1.01377	0.673	0.576	4	RG	1.05179e-38
TLCD3B	6.61257e-42	1.4671	0.486	0.409	4	RG	1.32251e-38
OLFM2	8.98355e-41	0.402424	0.329	0.237	4	RG	1.79671e-37
GDAP1L1	9.9077e-41	1.19412	0.434	0.309	4	RG	1.98154e-37
INA	1.71867e-38	1.36146	0.539	0.459	4	RG	3.43733e-35
C1QL1	6.70261e-38	0.623555	0.295	0.212	4	RG	1.34052e-34
PCSK1N	2.69551e-37	1.25084	0.584	0.497	4	RG	5.39101e-34
BEX1	3.15936e-36	1.13139	0.612	0.532	4	RG	6.31872e-33
SOX4	8.39541e-36	0.875428	0.809	0.773	4	RG	1.67908e-32
IGFBPL1	9.00092e-36	1.22226	0.569	0.459	4	RG	1.80018e-32
SH3BGRL3	1.42926e-35	1.11683	0.599	0.554	4	RG	2.85852e-32
CAMK2N2	8.65199e-31	0.826178	0.367	0.297	4	RG	1.7304e-27
POU3F1	9.3082e-31	0.28643	0.336	0.258	4	RG	1.86164e-27
NSG1	1.56498e-30	1.07375	0.454	0.39	4	RG	3.12996e-27
TSPAN7	1.6415e-30	0.696479	0.405	0.319	4	RG	3.283e-27
RTN1	8.44429e-30	1.05058	0.412	0.337	4	RG	1.68886e-26
NHLH1	1.58496e-27	1.27765	0.486	0.456	4	RG	3.16991e-24
PKIA	2.65904e-27	1.02579	0.503	0.437	4	RG	5.31808e-24
CAMK2N1	1.5771e-26	1.00972	0.42	0.344	4	RG	3.1542e-23
KLHL35	5.16011e-26	0.868163	0.47	0.436	4	RG	1.03202e-22
PMEL	4.21878e-25	0.29955	0.257	0.203	4	RG	8.43757e-22
INSM1	1.97403e-24	1.36549	0.508	0.49	4	RG	3.94806e-21
PBX3	2.38386e-24	0.957493	0.528	0.46	4	RG	4.76773e-21
JUND1	5.34022e-24	0.633471	0.74	0.71	4	RG	1.06804e-20
NEUROG1	9.12319e-24	0.296939	0.186	0.39	4	RG	1.82464e-20
TCEAL7	6.51534e-23	0.972249	0.608	0.591	4	RG	1.30307e-19
TPD52	1.75126e-22	0.860651	0.439	0.396	4	RG	3.50252e-19
TAC3	1.52442e-21	0.319253	0.27	0.232	4	RG	3.04883e-18
OLFM1	1.77718e-21	0.918628	0.408	0.367	4	RG	3.55437e-18
RAB3A	8.90268e-21	1.08187	0.374	0.313	4	RG	1.78054e-17
ELAVL3	2.22111e-20	0.934935	0.519	0.472	4	RG	4.44222e-17
CKB1	2.49212e-20	0.569874	0.797	0.795	4	RG	4.98424e-17
CNIH2	1.46445e-19	0.80654	0.436	0.403	4	RG	2.9289e-16
TFAP2B	1.71289e-19	0.879712	0.599	0.597	4	RG	3.42579e-16
SCG3	8.76529e-19	1.00644	0.481	0.475	4	RG	1.75306e-15
SNCG	4.40059e-18	1.32942	0.465	0.437	4	RG	8.80117e-15
DNER	1.10057e-17	0.384561	0.347	0.336	4	RG	2.20115e-14
CPLX2	3.51813e-17	0.266781	0.173	0.369	4	RG	7.03626e-14
GREM2	1.53545e-16	0.293395	0.309	0.311	4	RG	3.07091e-13
RBP11	1.92673e-16	1.37047	0.575	0.582	4	RG	3.85345e-13
EEF1A2	3.50145e-16	0.849379	0.434	0.401	4	RG	7.00289e-13
NXPH4	5.66359e-16	0.297449	0.304	0.292	4	RG	1.13272e-12
ATCAY	8.15204e-15	0.506513	0.382	0.365	4	RG	1.63041e-11
TTC9B	1.65514e-14	0.82479	0.363	0.355	4	RG	3.31029e-11
CHST8	4.5638e-14	0.352127	0.282	0.276	4	RG	9.12761e-11
PRKAR2B	4.65574e-14	0.376934	0.362	0.338	4	RG	9.31148e-11
MAP2	9.54566e-14	0.721818	0.615	0.607	4	RG	1.90913e-10
ELAVL4	2.39845e-13	0.769896	0.413	0.423	4	RG	4.79689e-10
ENO21	1.18812e-12	0.769554	0.568	0.565	4	RG	2.37624e-09
NSG2	2.86625e-12	0.942984	0.443	0.484	4	RG	5.73251e-09
PEG101	3.29032e-12	0.71065	0.786	0.791	4	RG	6.58064e-09
TCEAL2	4.77349e-12	0.435741	0.29	0.28	4	RG	9.54698e-09
KIF5C	6.22414e-12	0.995436	0.587	0.593	4	RG	1.24483e-08
CDKN1C1	2.8153e-10	0.624209	0.539	0.531	4	RG	5.6306e-07
PTH2	2.9948e-10	0.626021	0.267	0.273	4	RG	5.98959e-07
SIX1	4.6243e-10	0.259236	0.263	0.281	4	RG	9.2486e-07
TUBB4A1	4.60385e-09	0.415031	0.329	0.334	4	RG	9.2077e-06
CDKN2D	6.87911e-09	0.695206	0.443	0.453	4	RG	1.37582e-05
ACTL6B	9.66435e-09	0.35772	0.221	0.379	4	RG	1.93287e-05
MAPT	1.09528e-08	0.672964	0.389	0.392	4	RG	2.19056e-05
TH	1.47956e-08	0.544913	0.369	0.41	4	RG	2.95913e-05
SCG5	1.72881e-08	0.644428	0.446	0.442	4	RG	3.45762e-05
AC004540.2	3.06319e-08	0.360184	0.341	0.354	4	RG	6.12637e-05
MAB21L2	3.74381e-08	0.274738	0.225	0.381	4	RG	7.48762e-05
IFI61	4.37957e-08	0.376145	0.695	0.743	4	RG	8.75914e-05
AFAP1	4.66498e-08	0.375493	0.333	0.342	4	RG	9.32996e-05
TFAP2A	7.89555e-08	0.682174	0.389	0.43	4	RG	0.000157911
C14orf132	1.06013e-07	0.695528	0.428	0.468	4	RG	0.000212026
EPB41	1.13714e-07	0.819265	0.526	0.541	4	RG	0.000227428
THSD7A	1.72338e-07	0.594534	0.415	0.452	4	RG	0.000344676
SEZ6L2	2.1276e-07	0.520834	0.401	0.405	4	RG	0.00042552
PHYHIPL	3.79464e-07	0.357008	0.318	0.346	4	RG	0.000758928
KIF5A	4.22596e-07	0.502982	0.397	0.42	4	RG	0.000845191
TMEM176A	6.85704e-07	0.453561	0.249	0.261	4	RG	0.00137141
NRGN	7.96474e-07	0.250474	0.16	0.301	4	RG	0.00159295
MFNG	1.69386e-06	0.254959	0.278	0.31	4	RG	0.00338772
POU2F2	2.09071e-06	0.583017	0.402	0.446	4	RG	0.00418143
TMEM163	4.53838e-06	0.525923	0.36	0.417	4	RG	0.00907676
FGF12	4.94226e-06	0.304419	0.322	0.352	4	RG	0.00988453
FTL2	1.31853e-145	1.29193	0.997	0.985	5	RG	2.63706e-142
CIB1	1.1185e-35	1.12053	0.591	0.42	5	RG	2.23699e-32
IFITM31	1.55443e-33	0.951428	0.824	0.707	5	RG	3.10885e-30
LGALS31	7.194e-33	1.12291	0.613	0.476	5	RG	1.4388e-29
ISG15	1.55501e-31	0.872943	0.858	0.757	5	RG	3.11002e-28
TRMT1121	1.79167e-30	0.759493	0.721	0.64	5	RG	3.58333e-27
FABP3	3.81599e-30	0.285954	0.436	0.265	5	RG	7.63198e-27
ANXA21	7.80988e-27	0.694867	0.77	0.665	5	RG	1.56198e-23
IFI271	3.91794e-26	1.07963	0.798	0.714	5	RG	7.83589e-23
H3F3B1	1.09342e-25	0.448895	0.975	0.95	5	RG	2.18684e-22
BLVRB	1.48113e-25	0.902541	0.53	0.397	5	RG	2.96225e-22
MAP1LC3B1	2.54947e-20	0.763269	0.664	0.585	5	RG	5.09894e-17
CYSTM1	5.5825e-20	0.825288	0.488	0.348	5	RG	1.1165e-16
DDIT31	4.15923e-19	0.986314	0.597	0.504	5	RG	8.31847e-16
CCL5	2.02615e-18	0.580255	0.483	0.406	5	RG	4.05229e-15
ARF41	2.23637e-18	0.803943	0.675	0.612	5	RG	4.47275e-15
C1orf611	9.14421e-17	0.290873	0.542	0.478	5	RG	1.82884e-13
BST2	4.56509e-16	0.63818	0.564	0.423	5	RG	9.13018e-13
KRT101	3.33346e-15	0.75686	0.624	0.55	5	RG	6.66691e-12
PHLDA3	6.24081e-15	0.336347	0.498	0.379	5	RG	1.24816e-11
CRYAB	1.21509e-14	1.36848	0.399	0.277	5	RG	2.43019e-11
LGALS11	3.67785e-14	0.709468	0.549	0.448	5	RG	7.3557e-11
S100A6	2.3011e-13	0.434028	0.538	0.441	5	RG	4.60219e-10
HSPB11	4.42368e-13	0.628555	0.655	0.586	5	RG	8.84736e-10
CAPN3	3.97002e-12	0.279074	0.395	0.304	5	RG	7.94005e-09
S100A111	5.61311e-11	0.68825	0.481	0.378	5	RG	1.12262e-07
CDKN1A1	2.12685e-10	0.403672	0.572	0.465	5	RG	4.25369e-07
B2M1	2.5262e-10	0.523377	0.82	0.778	5	RG	5.05241e-07
SQSTM11	3.27092e-10	0.776254	0.575	0.508	5	RG	6.54184e-07
GADD45A1	3.49756e-10	0.523692	0.604	0.518	5	RG	6.99512e-07
SPATS2L	1.80401e-09	0.478366	0.558	0.477	5	RG	3.60802e-06
FAM181B	3.45783e-09	0.362951	0.407	0.313	5	RG	6.91567e-06
PSMB8	4.98343e-09	0.270532	0.437	0.398	5	RG	9.96686e-06
LY6E	6.15493e-09	0.526052	0.527	0.423	5	RG	1.23099e-05
IL32	1.07218e-08	0.355966	0.395	0.317	5	RG	2.14436e-05
PSME2	1.34621e-08	0.632283	0.579	0.532	5	RG	2.69241e-05
YIF1A	1.63411e-08	0.517218	0.568	0.485	5	RG	3.26821e-05
EIF4EBP11	1.91965e-08	0.620028	0.51	0.452	5	RG	3.83931e-05
MX1	6.48097e-08	0.508067	0.601	0.533	5	RG	0.000129619
SPARCL1	8.0927e-08	0.2993	0.451	0.371	5	RG	0.000161854
TUBA1C1	1.07824e-07	0.347592	0.616	0.532	5	RG	0.000215647
CEBPD1	2.86727e-07	0.404246	0.431	0.348	5	RG	0.000573455
ID31	9.19355e-07	0.325999	0.483	0.386	5	RG	0.00183871
ATF31	1.32628e-06	0.784889	0.472	0.412	5	RG	0.00265256
EMP3	1.56474e-06	0.297927	0.498	0.419	5	RG	0.00312949
NPC21	2.09726e-06	0.407383	0.598	0.574	5	RG	0.00419451
VAMP5	3.06588e-06	0.545736	0.433	0.35	5	RG	0.00613176
IFI44L	3.69922e-06	0.258709	0.554	0.498	5	RG	0.00739844
EPSTI1	5.3321e-06	0.414812	0.331	0.385	5	RG	0.0106642
YBX3	8.47789e-06	0.45466	0.605	0.535	5	RG	0.0169558
BHLHE401	9.051e-06	0.338812	0.462	0.385	5	RG	0.018102
CYTOR	1.40393e-05	0.342763	0.411	0.488	5	RG	0.0280786
IFITM1	1.71602e-05	0.41573	0.432	0.348	5	RG	0.0343204
HMGB21	2.01455e-250	1.95158	0.992	0.787	6	MGE	4.0291e-247
CCNB1	1.91378e-244	2.42199	0.903	0.436	6	MGE	3.82756e-241
PTTG12	1.05604e-226	2.30041	0.924	0.516	6	MGE	2.11208e-223
UBE2C1	3.3367e-226	2.46122	0.901	0.461	6	MGE	6.6734e-223
UBE2S	1.58644e-222	2.14487	0.945	0.606	6	MGE	3.17288e-219
TOP2A	8.3597e-219	2.56585	0.881	0.452	6	MGE	1.67194e-215
NUSAP1	4.90413e-213	2.18489	0.884	0.493	6	MGE	9.80827e-210
DLGAP5	2.94492e-204	2.04242	0.829	0.379	6	MGE	5.88984e-201
CDC20	9.20499e-199	2.06242	0.814	0.331	6	MGE	1.841e-195
CENPF	4.33967e-198	2.64816	0.876	0.467	6	MGE	8.67934e-195
CCNB21	6.02789e-196	2.12183	0.832	0.408	6	MGE	1.20558e-192
KPNA2	1.11669e-184	1.98385	0.901	0.522	6	MGE	2.23338e-181
TPX2	4.09539e-182	2.01904	0.829	0.434	6	MGE	8.19078e-179
CKS2	3.6276e-180	1.82918	0.881	0.459	6	MGE	7.2552e-177
PLK1	1.79307e-179	1.79204	0.777	0.327	6	MGE	3.58614e-176
BIRC5	2.22863e-177	1.9031	0.815	0.382	6	MGE	4.45725e-174
H2AFX	2.82021e-174	1.73373	0.834	0.441	6	MGE	5.64042e-171
TUBB4B	3.64758e-173	1.87919	0.921	0.625	6	MGE	7.29516e-170
CKAP2	1.85561e-169	1.77755	0.82	0.396	6	MGE	3.71123e-166
MAD2L11	2.83922e-168	1.67549	0.844	0.447	6	MGE	5.67844e-165
HMGB11	1.59711e-161	1.18981	0.992	0.875	6	MGE	3.19423e-158
TUBA1B1	3.89396e-161	1.29536	0.978	0.869	6	MGE	7.78792e-158
CCNA2	2.69398e-160	1.49346	0.758	0.357	6	MGE	5.38796e-157
H2AFZ1	4.98336e-160	1.3164	0.971	0.785	6	MGE	9.96672e-157
NUF2	5.61782e-158	1.79782	0.767	0.396	6	MGE	1.12356e-154
CDCA8	3.06177e-156	1.48941	0.753	0.379	6	MGE	6.12355e-153
HMGN2	3.88392e-153	1.30844	0.955	0.795	6	MGE	7.76785e-150
CDKN3	3.73033e-146	1.59632	0.755	0.351	6	MGE	7.46065e-143
BUB1B	2.44375e-144	1.18219	0.727	0.383	6	MGE	4.88749e-141
CKS1B2	1.03089e-143	1.54526	0.864	0.549	6	MGE	2.06179e-140
CDK1	5.02861e-143	1.83213	0.768	0.382	6	MGE	1.00572e-139
AURKB	1.90299e-137	1.38517	0.727	0.344	6	MGE	3.80598e-134
TACC3	4.64909e-136	1.25427	0.708	0.323	6	MGE	9.29817e-133
CENPA	6.2024e-135	1.22832	0.7	0.338	6	MGE	1.24048e-131
PBK	9.56027e-133	1.65879	0.72	0.354	6	MGE	1.91205e-129
TUBA1C2	5.43729e-130	1.47638	0.861	0.519	6	MGE	1.08746e-126
GTSE1	3.54594e-128	1.46938	0.72	0.387	6	MGE	7.09188e-125
ASPM	4.34486e-124	1.56901	0.73	0.39	6	MGE	8.68973e-121
HMGB31	2.01152e-121	1.25403	0.854	0.565	6	MGE	4.02303e-118
HMMR	4.28263e-117	1.66243	0.715	0.373	6	MGE	8.56526e-114
CDCA3	2.31861e-116	1.4042	0.695	0.37	6	MGE	4.63721e-113
SGO2	7.15028e-115	1.45913	0.696	0.341	6	MGE	1.43006e-111
SPC24	2.64926e-114	0.756977	0.654	0.298	6	MGE	5.29852e-111
BUB1	6.72137e-112	1.34034	0.668	0.331	6	MGE	1.34427e-108
MKI67	3.89051e-111	1.6764	0.718	0.41	6	MGE	7.78103e-108
KIF22	1.49996e-108	1.04009	0.723	0.375	6	MGE	2.99991e-105
UBE2T1	1.13766e-104	1.17741	0.745	0.383	6	MGE	2.27532e-101
NDC80	3.91665e-104	1.30948	0.688	0.376	6	MGE	7.83329e-101
KNSTRN	9.55732e-102	1.12869	0.685	0.343	6	MGE	1.91146e-98
TROAP	4.32595e-101	0.914842	0.643	0.331	6	MGE	8.6519e-98
PRR11	2.71325e-100	1.04349	0.673	0.363	6	MGE	5.4265e-97
NEK2	8.36058e-100	1.30146	0.664	0.379	6	MGE	1.67212e-96
MIS18BP1	1.29552e-99	1.42267	0.725	0.417	6	MGE	2.59105e-96
TYMS	7.40568e-98	0.930277	0.815	0.487	6	MGE	1.48114e-94
PRC1	1.20377e-96	1.47207	0.71	0.416	6	MGE	2.40754e-93
KIF4A	5.99663e-93	1.17193	0.649	0.348	6	MGE	1.19933e-89
PIMREG	1.04767e-92	1.23451	0.666	0.358	6	MGE	2.09534e-89
HJURP	1.30852e-87	1.03108	0.646	0.372	6	MGE	2.61704e-84
NCAPG	6.88508e-86	1.11745	0.664	0.39	6	MGE	1.37702e-82
SHCBP1	1.1466e-85	0.445785	0.611	0.321	6	MGE	2.2932e-82
AURKA	2.25663e-84	1.2346	0.656	0.351	6	MGE	4.51326e-81
ARL6IP11	2.33799e-84	1.42421	0.814	0.599	6	MGE	4.67598e-81
ECT2	1.12341e-83	1.14178	0.656	0.313	6	MGE	2.24682e-80
KIF2C	1.16358e-83	1.2983	0.659	0.4	6	MGE	2.32715e-80
KIF23	2.8973e-83	1.04527	0.629	0.359	6	MGE	5.7946e-80
SMC4	1.80923e-82	1.24728	0.696	0.409	6	MGE	3.61846e-79
PSRC1	2.82777e-82	1.07483	0.638	0.333	6	MGE	5.65554e-79
LMNB1	3.17904e-80	1.15237	0.721	0.454	6	MGE	6.35808e-77
GMNN1	5.20174e-78	0.760675	0.703	0.393	6	MGE	1.04035e-74
CDCA2	5.38362e-78	0.875145	0.597	0.285	6	MGE	1.07672e-74
H1FX1	5.81338e-78	0.915293	0.883	0.602	6	MGE	1.16268e-74
TTK	6.93045e-78	1.12745	0.631	0.337	6	MGE	1.38609e-74
CKAP2L	1.43491e-74	1.15126	0.614	0.333	6	MGE	2.86983e-71
MND1	2.19164e-74	0.766538	0.631	0.301	6	MGE	4.38328e-71
HIST1H3G	2.26391e-73	0.548894	0.649	0.401	6	MGE	4.52781e-70
TRIM59	4.11222e-73	1.00954	0.706	0.442	6	MGE	8.22445e-70
CENPH1	2.07607e-71	0.80527	0.716	0.426	6	MGE	4.15214e-68
DEPDC1	5.03674e-68	1.07287	0.628	0.376	6	MGE	1.00735e-64
CENPE	8.21243e-68	1.55017	0.636	0.373	6	MGE	1.64249e-64
SKA1	1.22952e-65	0.353269	0.518	0.205	6	MGE	2.45905e-62
MXD3	4.25915e-65	0.960915	0.604	0.335	6	MGE	8.5183e-62
CENPW1	4.53431e-65	1.07311	0.669	0.432	6	MGE	9.06862e-62
FAM83D	9.7191e-65	0.785753	0.562	0.28	6	MGE	1.94382e-61
DBF4	2.83144e-64	1.00323	0.646	0.36	6	MGE	5.66288e-61
KIF14	1.9038e-62	0.842117	0.592	0.338	6	MGE	3.8076e-59
KIFC1	9.40582e-62	0.928541	0.602	0.348	6	MGE	1.88116e-58
KIF11	1.74019e-61	0.930281	0.619	0.364	6	MGE	3.48038e-58
TUBB6	1.43598e-60	0.738551	0.656	0.371	6	MGE	2.87195e-57
KNL1	7.0775e-59	1.22611	0.596	0.354	6	MGE	1.4155e-55
ARHGAP11A	3.63214e-58	1.011	0.579	0.305	6	MGE	7.26428e-55
SAPCD21	1.46231e-57	0.597395	0.564	0.283	6	MGE	2.92461e-54
CENPK	1.61837e-57	0.602692	0.639	0.362	6	MGE	3.23675e-54
CKAP5	1.28186e-56	0.915274	0.693	0.451	6	MGE	2.56373e-53
HMGN5	4.32268e-56	0.549144	0.579	0.304	6	MGE	8.64535e-53
FBXO5	4.71933e-56	0.73723	0.609	0.353	6	MGE	9.43866e-53
FAM72D	2.46793e-55	0.583191	0.53	0.27	6	MGE	4.93586e-52
PCLAF1	3.8233e-55	0.726852	0.693	0.431	6	MGE	7.6466e-52
CCDC18	5.4961e-55	0.645994	0.602	0.37	6	MGE	1.09922e-51
SFPQ1	2.1662e-54	0.736493	0.826	0.592	6	MGE	4.3324e-51
KIF20B	2.94093e-54	1.19339	0.621	0.385	6	MGE	5.88185e-51
CCNF	1.502e-53	0.612318	0.599	0.383	6	MGE	3.004e-50
CDCA5	1.41029e-51	0.439751	0.555	0.306	6	MGE	2.82058e-48
FAM110A1	4.77582e-51	0.270631	0.549	0.315	6	MGE	9.55164e-48
NASP1	7.03503e-51	0.627793	0.832	0.628	6	MGE	1.40701e-47
RAD51AP1	9.10586e-50	0.752308	0.611	0.36	6	MGE	1.82117e-46
FAM72B	9.25991e-50	0.462037	0.502	0.226	6	MGE	1.85198e-46
LBR	1.66553e-49	0.616823	0.661	0.426	6	MGE	3.33106e-46
RTKN2	3.03231e-49	0.786144	0.602	0.398	6	MGE	6.06463e-46
MELK	1.84314e-47	0.557753	0.56	0.332	6	MGE	3.68629e-44
VRK11	2.90432e-47	0.629109	0.653	0.405	6	MGE	5.80863e-44
NCAPH	4.8962e-47	0.593564	0.539	0.282	6	MGE	9.79239e-44
ORC6	8.33873e-47	0.589994	0.669	0.429	6	MGE	1.66775e-43
NMU1	3.52236e-46	0.536574	0.732	0.492	6	MGE	7.04471e-43
IFITM21	7.88719e-46	0.346079	0.69	0.444	6	MGE	1.57744e-42
ID11	3.33251e-45	0.253877	0.676	0.402	6	MGE	6.66502e-42
ZWINT	8.31699e-45	0.630397	0.587	0.351	6	MGE	1.6634e-41
RRM2	1.74268e-44	0.56965	0.602	0.388	6	MGE	3.48536e-41
ATAD2	2.87499e-44	0.446352	0.596	0.373	6	MGE	5.74999e-41
CEP55	3.5831e-43	0.833454	0.564	0.363	6	MGE	7.1662e-40
BORA	1.42827e-41	0.570902	0.539	0.33	6	MGE	2.85655e-38
TMSB15A1	1.92119e-41	0.550842	0.78	0.571	6	MGE	3.84239e-38
CDC25C	2.71103e-40	0.634013	0.537	0.333	6	MGE	5.42206e-37
KIF20A	3.41385e-40	0.70021	0.54	0.327	6	MGE	6.82769e-37
PARPBP	6.11011e-38	0.396323	0.515	0.291	6	MGE	1.22202e-34
SGO1	8.98857e-38	0.867008	0.559	0.35	6	MGE	1.79771e-34
UBALD2	1.04345e-35	0.615847	0.602	0.378	6	MGE	2.08689e-32
HOXB-AS12	1.34971e-35	0.304442	0.725	0.512	6	MGE	2.69942e-32
NCAPD2	2.50813e-35	0.828946	0.527	0.288	6	MGE	5.01627e-32
EZR	1.05951e-34	0.316353	0.624	0.387	6	MGE	2.11901e-31
BRCA2	1.10035e-33	0.449182	0.574	0.373	6	MGE	2.20071e-30
DIAPH3	3.42437e-33	0.670377	0.564	0.409	6	MGE	6.84873e-30
SPDL1	1.44484e-31	0.704251	0.56	0.353	6	MGE	2.88968e-28
KIF18A	1.84756e-30	0.750609	0.527	0.332	6	MGE	3.69512e-27
RACGAP1	3.18197e-30	0.686508	0.532	0.337	6	MGE	6.36395e-27
CKB2	4.08029e-30	0.517112	0.913	0.788	6	MGE	8.16059e-27
ID21	6.98164e-30	0.329848	0.644	0.422	6	MGE	1.39633e-26
ANLN	2.421e-29	0.616625	0.523	0.329	6	MGE	4.842e-26
TPM21	5.56302e-28	0.385839	0.747	0.516	6	MGE	1.1126e-24
GAS2L3	1.262e-27	0.805913	0.539	0.37	6	MGE	2.524e-24
HIST1H3B1	1.72551e-27	0.315654	0.574	0.408	6	MGE	3.45103e-24
SPC25	2.15683e-27	0.777855	0.56	0.394	6	MGE	4.31365e-24
PIF1	9.31654e-27	0.722626	0.5	0.355	6	MGE	1.86331e-23
FABP51	1.23634e-26	0.428817	0.752	0.556	6	MGE	2.47269e-23
MT2A	3.54538e-26	0.311232	0.549	0.334	6	MGE	7.09077e-23
SYNE21	8.04651e-26	0.292524	0.721	0.513	6	MGE	1.6093e-22
DEPDC1B	4.34866e-25	0.656079	0.488	0.254	6	MGE	8.69732e-22
LGALS12	4.51337e-23	0.3745	0.663	0.443	6	MGE	9.02674e-20
CIT	1.54265e-22	0.669869	0.529	0.376	6	MGE	3.08529e-19
SMS2	2.82753e-22	0.318421	0.824	0.641	6	MGE	5.65507e-19
HIST1H1B	1.00374e-21	0.500303	0.577	0.415	6	MGE	2.00747e-18
CIP2A	1.58796e-21	0.56008	0.482	0.288	6	MGE	3.17593e-18
KIF15	6.37191e-21	0.675901	0.512	0.347	6	MGE	1.27438e-17
HIST1H1A	4.85235e-20	0.311367	0.612	0.414	6	MGE	9.70471e-17
SKA3	9.64461e-20	0.412824	0.438	0.236	6	MGE	1.92892e-16
FILIP11	1.32063e-19	0.324447	0.513	0.3	6	MGE	2.64126e-16
CENPU	6.80561e-19	0.528232	0.513	0.341	6	MGE	1.36112e-15
ASF1B	1.43023e-17	0.275015	0.456	0.292	6	MGE	2.86047e-14
GSTP11	4.83338e-17	0.320173	0.968	0.88	6	MGE	9.66675e-14
CDT1	7.26186e-17	0.311957	0.51	0.336	6	MGE	1.45237e-13
UACA1	7.74513e-17	0.32774	0.559	0.387	6	MGE	1.54903e-13
HSP90B11	1.8037e-16	0.417507	0.789	0.649	6	MGE	3.6074e-13
CLSPN	2.0861e-16	0.282424	0.529	0.36	6	MGE	4.1722e-13
GNG111	5.87535e-16	0.27961	0.565	0.428	6	MGE	1.17507e-12
HIST1H4C1	6.82216e-15	0.547068	0.864	0.766	6	MGE	1.36443e-11
FOXM1	2.8381e-14	0.589967	0.477	0.339	6	MGE	5.6762e-11
HIST2H2AC	1.40565e-13	0.272621	0.582	0.45	6	MGE	2.81131e-10
HIST1H1C1	2.87595e-13	0.342186	0.612	0.468	6	MGE	5.7519e-10
FANCI	1.36883e-09	0.375705	0.48	0.354	6	MGE	2.73766e-06
ATAD5	1.40305e-09	0.406195	0.525	0.399	6	MGE	2.80609e-06
HIST1H1D	2.52774e-08	0.446078	0.606	0.5	6	MGE	5.05548e-05
MNS1	6.32487e-08	0.315079	0.44	0.318	6	MGE	0.000126497
INCENP	2.05244e-07	0.375974	0.419	0.287	6	MGE	0.000410489
FANCD2	2.58314e-07	0.293787	0.48	0.381	6	MGE	0.000516628
ID32	8.70872e-07	0.271063	0.51	0.385	6	MGE	0.00174174
APOLD1	1.11411e-05	0.314356	0.47	0.372	6	MGE	0.0222823
HIST1H1E	1.50554e-05	0.252294	0.537	0.438	6	MGE	0.0301109
PCLAF2	1.16843e-183	1.91149	0.889	0.424	7	Astrocyte	2.33686e-180
HIST1H1B1	6.72002e-175	2.06622	0.861	0.402	7	Astrocyte	1.344e-171
TYMS1	6.3407e-162	1.64695	0.909	0.486	7	Astrocyte	1.26814e-158
HIST1H3D	1.20228e-156	1.60769	0.802	0.339	7	Astrocyte	2.40456e-153
RAD51AP11	1.35825e-136	1.08051	0.78	0.355	7	Astrocyte	2.71651e-133
HIST1H4C2	1.93702e-135	2.13032	0.968	0.762	7	Astrocyte	3.87403e-132
GINS2	4.03951e-132	1.24193	0.812	0.408	7	Astrocyte	8.07902e-129
RRM21	2.37696e-129	1.30171	0.762	0.383	7	Astrocyte	4.75392e-126
HIST1H2AJ1	1.27852e-124	1.42448	0.784	0.408	7	Astrocyte	2.55705e-121
HIST1H1D1	1.32487e-124	1.98163	0.881	0.488	7	Astrocyte	2.64973e-121
MCM4	2.55479e-124	1.07383	0.78	0.368	7	Astrocyte	5.10957e-121
TUBA1B2	2.74567e-123	1.29065	0.986	0.869	7	Astrocyte	5.49133e-120
HIST1H1A1	1.12983e-122	1.84089	0.823	0.406	7	Astrocyte	2.25966e-119
NASP2	3.32483e-117	1.22794	0.929	0.626	7	Astrocyte	6.64966e-114
HIST1H2AG	7.70975e-115	0.906255	0.746	0.354	7	Astrocyte	1.54195e-111
PCNA1	3.35078e-114	1.13762	0.823	0.451	7	Astrocyte	6.70156e-111
CENPH2	3.24974e-113	1.12774	0.823	0.424	7	Astrocyte	6.49947e-110
ZWINT1	1.94089e-112	0.986125	0.74	0.346	7	Astrocyte	3.88178e-109
NUSAP11	3.2615e-112	0.913309	0.843	0.499	7	Astrocyte	6.52301e-109
HIST2H2AC1	2.10893e-108	1.51033	0.806	0.44	7	Astrocyte	4.21787e-105
HMGB12	4.1667e-108	1.01645	0.996	0.876	7	Astrocyte	8.33339e-105
MND11	9.20424e-108	1.02647	0.72	0.3	7	Astrocyte	1.84085e-104
DHFR	1.27046e-105	1.08402	0.75	0.378	7	Astrocyte	2.54092e-102
H2AFZ2	3.66357e-104	1.05517	0.972	0.787	7	Astrocyte	7.32714e-101
HIST1H3B2	5.33471e-104	1.19806	0.738	0.402	7	Astrocyte	1.06694e-100
HIST1H1C2	8.83694e-104	1.57159	0.837	0.459	7	Astrocyte	1.76739e-100
MCM10	1.97443e-103	0.805423	0.683	0.337	7	Astrocyte	3.94886e-100
MCM71	3.99715e-103	1.00963	0.794	0.426	7	Astrocyte	7.99429e-100
CENPK1	8.22215e-102	0.93944	0.746	0.359	7	Astrocyte	1.64443e-98
HIST1H2AH	3.38171e-99	0.851926	0.671	0.287	7	Astrocyte	6.76341e-96
HMGN21	7.07965e-99	1.13615	0.99	0.795	7	Astrocyte	1.41593e-95
FANCI1	4.80147e-96	0.720118	0.708	0.345	7	Astrocyte	9.60293e-93
SGO11	1.36009e-94	0.596929	0.696	0.345	7	Astrocyte	2.72018e-91
CDK11	1.59668e-94	0.741369	0.762	0.386	7	Astrocyte	3.19337e-91
CLSPN1	1.18461e-93	1.44106	0.718	0.353	7	Astrocyte	2.36922e-90
ATAD21	9.98242e-93	1.05073	0.708	0.37	7	Astrocyte	1.99648e-89
HIST1H2AL1	6.31987e-92	0.699616	0.69	0.364	7	Astrocyte	1.26397e-88
MAD2L12	7.3234e-91	0.933745	0.817	0.452	7	Astrocyte	1.46468e-87
FBXO51	6.65916e-90	0.905001	0.706	0.35	7	Astrocyte	1.33183e-86
CENPW2	3.47828e-88	0.907747	0.758	0.43	7	Astrocyte	6.95657e-85
ORC61	3.37251e-87	1.02087	0.764	0.426	7	Astrocyte	6.74502e-84
DUT1	6.42162e-86	1.09995	0.808	0.512	7	Astrocyte	1.28432e-82
HIST1H3G1	7.38048e-85	1.14312	0.696	0.402	7	Astrocyte	1.4761e-81
KIF111	7.39658e-85	0.679631	0.7	0.363	7	Astrocyte	1.47932e-81
CDCA51	9.58011e-85	0.675057	0.653	0.304	7	Astrocyte	1.91602e-81
HIST1H1E1	2.05897e-83	1.30204	0.778	0.427	7	Astrocyte	4.11793e-80
CDT11	2.90351e-83	0.805344	0.69	0.329	7	Astrocyte	5.80702e-80
SPC251	3.98505e-83	0.892112	0.704	0.389	7	Astrocyte	7.97009e-80
NCAPH1	5.48251e-83	0.57867	0.629	0.28	7	Astrocyte	1.0965e-79
UBE2T2	1.59131e-82	0.999656	0.752	0.386	7	Astrocyte	3.18263e-79
PSMC3IP	3.81849e-81	0.643187	0.692	0.394	7	Astrocyte	7.63697e-78
CENPU1	5.88243e-81	0.889552	0.688	0.334	7	Astrocyte	1.17649e-77
TOP2A1	7.62885e-81	0.761096	0.796	0.46	7	Astrocyte	1.52577e-77
UBE2C2	1.38539e-77	0.508683	0.825	0.469	7	Astrocyte	2.77079e-74
GMNN2	1.68668e-77	0.834988	0.736	0.394	7	Astrocyte	3.37336e-74
FEN1	9.65012e-76	0.914277	0.7	0.398	7	Astrocyte	1.93002e-72
HELLS	3.04656e-75	1.25791	0.744	0.436	7	Astrocyte	6.09311e-72
H2AFX1	6.82424e-74	0.841784	0.758	0.449	7	Astrocyte	1.36485e-70
CKS1B3	2.98957e-72	0.871033	0.843	0.553	7	Astrocyte	5.97915e-69
GTSE11	9.23872e-71	0.43089	0.671	0.392	7	Astrocyte	1.84774e-67
CDC45	1.49451e-70	0.563258	0.619	0.325	7	Astrocyte	2.98902e-67
RTKN21	3.23068e-68	0.560701	0.675	0.396	7	Astrocyte	6.46135e-65
HMGB32	9.78438e-67	0.705102	0.851	0.568	7	Astrocyte	1.95688e-63
ASF1B1	4.11199e-66	0.541619	0.603	0.287	7	Astrocyte	8.22399e-63
CENPF1	5.39166e-66	0.59362	0.796	0.475	7	Astrocyte	1.07833e-62
NCAPG1	2.67499e-65	0.671007	0.677	0.392	7	Astrocyte	5.34998e-62
CHAF1A	4.19013e-65	0.773516	0.655	0.36	7	Astrocyte	8.38025e-62
MCM31	4.89382e-65	0.792967	0.659	0.327	7	Astrocyte	9.78764e-62
SMC41	3.3367e-64	0.702424	0.722	0.41	7	Astrocyte	6.6734e-61
TMSB15A2	5.4961e-64	0.897023	0.859	0.569	7	Astrocyte	1.09922e-60
DEPDC1B1	7.26163e-64	0.376332	0.597	0.251	7	Astrocyte	1.45233e-60
BRCA21	1.39657e-63	0.68119	0.663	0.37	7	Astrocyte	2.79314e-60
ACAT21	4.19744e-60	0.560633	0.748	0.459	7	Astrocyte	8.39489e-57
CCNA21	2.24388e-59	0.550016	0.659	0.365	7	Astrocyte	4.48777e-56
BUB1B1	1.38449e-58	0.424364	0.649	0.39	7	Astrocyte	2.76898e-55
VRK12	3.32186e-58	0.625084	0.7	0.405	7	Astrocyte	6.64371e-55
BIRC51	7.01994e-58	0.430776	0.71	0.392	7	Astrocyte	1.40399e-54
LMNB11	1.60377e-57	0.562224	0.75	0.455	7	Astrocyte	3.20754e-54
DTL	3.39522e-56	0.730639	0.577	0.249	7	Astrocyte	6.79045e-53
TPM22	5.58996e-56	0.715925	0.827	0.515	7	Astrocyte	1.11799e-52
IFITM22	5.94427e-54	0.358289	0.74	0.444	7	Astrocyte	1.18885e-50
DIAPH31	9.73805e-54	0.629379	0.641	0.407	7	Astrocyte	1.94761e-50
TTK1	4.23394e-53	0.404074	0.617	0.34	7	Astrocyte	8.46787e-50
ASPM1	6.07653e-53	0.393105	0.657	0.397	7	Astrocyte	1.21531e-49
XRCC2	8.0026e-53	0.705633	0.593	0.305	7	Astrocyte	1.60052e-49
H1FX2	8.36511e-52	0.770665	0.901	0.604	7	Astrocyte	1.67302e-48
ESCO21	3.78985e-51	0.514821	0.619	0.4	7	Astrocyte	7.5797e-48
HES1	4.01532e-50	0.333597	0.681	0.372	7	Astrocyte	8.03064e-47
PRC11	4.68093e-49	0.491875	0.681	0.42	7	Astrocyte	9.36185e-46
CKS21	5.4508e-49	0.442941	0.786	0.468	7	Astrocyte	1.09016e-45
FABP52	8.39517e-48	0.637533	0.841	0.553	7	Astrocyte	1.67903e-44
TPX21	1.36803e-47	0.425845	0.702	0.444	7	Astrocyte	2.73605e-44
KIF2C1	2.6823e-47	0.40891	0.637	0.404	7	Astrocyte	5.3646e-44
MIS18BP11	3.13282e-47	0.710648	0.677	0.422	7	Astrocyte	6.26564e-44
E2F7	7.66745e-47	0.424244	0.583	0.332	7	Astrocyte	1.53349e-43
PIMREG1	1.0907e-46	0.44807	0.619	0.363	7	Astrocyte	2.18139e-43
PBK1	2.20009e-45	0.60539	0.627	0.362	7	Astrocyte	4.40018e-42
TUBB4B1	3.44621e-45	0.430265	0.887	0.629	7	Astrocyte	6.89242e-42
CKAP21	4.67545e-45	0.404636	0.704	0.406	7	Astrocyte	9.3509e-42
C21orf58	2.88497e-43	0.668132	0.635	0.398	7	Astrocyte	5.76994e-40
KIF221	6.96521e-43	0.4314	0.651	0.381	7	Astrocyte	1.39304e-39
HIST2H2BF	1.43696e-42	0.360492	0.583	0.351	7	Astrocyte	2.87393e-39
CKAP2L1	7.12207e-42	0.405794	0.585	0.337	7	Astrocyte	1.42441e-38
HMGB22	1.13664e-41	0.5239	0.97	0.79	7	Astrocyte	2.27328e-38
BRCA1	6.64998e-41	0.734402	0.593	0.322	7	Astrocyte	1.33e-37
CIP2A1	1.2847e-40	0.42868	0.558	0.287	7	Astrocyte	2.56941e-37
DBF41	4.34065e-40	0.383361	0.653	0.362	7	Astrocyte	8.68129e-37
KIF4A1	8.37232e-39	0.307527	0.581	0.354	7	Astrocyte	1.67446e-35
CCND12	3.00607e-37	0.274418	0.762	0.487	7	Astrocyte	6.01213e-34
SKA11	8.07085e-37	0.256755	0.492	0.21	7	Astrocyte	1.61417e-33
ARHGAP11A1	3.55801e-36	0.284791	0.562	0.309	7	Astrocyte	7.11602e-33
ID12	4.13638e-35	0.254684	0.694	0.404	7	Astrocyte	8.27276e-32
HES41	1.76183e-34	0.485168	0.871	0.611	7	Astrocyte	3.52365e-31
TAGLN	2.01382e-34	0.319586	0.562	0.312	7	Astrocyte	4.02765e-31
ATAD51	3.33331e-33	0.731695	0.631	0.395	7	Astrocyte	6.66663e-30
RARRES2	1.63714e-32	0.439157	0.587	0.303	7	Astrocyte	3.27428e-29
MNS11	2.59896e-30	0.449259	0.552	0.314	7	Astrocyte	5.19792e-27
SPC241	3.66757e-30	0.60453	0.542	0.307	7	Astrocyte	7.33514e-27
HIST1H2AI	3.88886e-29	0.679855	0.567	0.391	7	Astrocyte	7.77772e-26
ACTC1	4.13441e-29	0.409981	0.474	0.235	7	Astrocyte	8.26883e-26
DPPA41	9.95353e-29	0.266787	0.677	0.427	7	Astrocyte	1.99071e-25
TPM11	2.92815e-28	0.467022	0.845	0.626	7	Astrocyte	5.8563e-25
KIFC11	5.35352e-28	0.434321	0.55	0.353	7	Astrocyte	1.0707e-24
SFPQ2	6.21277e-28	0.399478	0.825	0.594	7	Astrocyte	1.24255e-24
DLGAP51	7.67647e-28	0.270808	0.609	0.394	7	Astrocyte	1.53529e-24
ID33	4.65654e-27	0.263864	0.625	0.381	7	Astrocyte	9.31309e-24
CDCA21	6.89349e-27	0.342527	0.518	0.291	7	Astrocyte	1.3787e-23
CCNE2	1.21677e-26	0.305804	0.498	0.277	7	Astrocyte	2.43355e-23
CKB3	3.33646e-26	0.482447	0.94	0.788	7	Astrocyte	6.67291e-23
MYBL2	6.34047e-26	0.563626	0.54	0.344	7	Astrocyte	1.26809e-22
SFRP22	1.6667e-25	0.332638	0.645	0.383	7	Astrocyte	3.3334e-22
MKI671	3.47028e-25	0.481988	0.593	0.419	7	Astrocyte	6.94057e-22
CRIP12	6.13336e-25	0.398893	0.698	0.435	7	Astrocyte	1.22667e-21
TUBB61	8.7513e-25	0.457201	0.599	0.376	7	Astrocyte	1.75026e-21
AURKB1	7.98373e-24	0.378177	0.571	0.355	7	Astrocyte	1.59675e-20
CDC201	1.65957e-23	0.274611	0.587	0.347	7	Astrocyte	3.31914e-20
CDC6	3.32558e-23	0.689541	0.542	0.374	7	Astrocyte	6.65116e-20
POU5F11	3.47376e-23	0.421863	0.704	0.461	7	Astrocyte	6.94752e-20
FANCD21	2.15961e-22	0.442987	0.556	0.378	7	Astrocyte	4.31921e-19
MYC1	5.53728e-22	0.292731	0.726	0.472	7	Astrocyte	1.10746e-18
SYNE22	1.75326e-21	0.35848	0.716	0.516	7	Astrocyte	3.50652e-18
WDR76	4.31075e-21	0.520465	0.506	0.309	7	Astrocyte	8.62149e-18
MELK1	7.53114e-19	0.439464	0.52	0.336	7	Astrocyte	1.50623e-15
CDKN31	2.89507e-18	0.25169	0.552	0.365	7	Astrocyte	5.79013e-15
HES51	4.1096e-18	0.322636	0.601	0.383	7	Astrocyte	8.21919e-15
MMS22L	1.85657e-17	0.496461	0.512	0.292	7	Astrocyte	3.71313e-14
GSTP12	1.97302e-17	0.328956	0.97	0.881	7	Astrocyte	3.94604e-14
E2F1	1.83869e-15	0.414717	0.47	0.262	7	Astrocyte	3.67738e-12
NDC801	2.23937e-15	0.334706	0.546	0.386	7	Astrocyte	4.47875e-12
WDHD11	4.68331e-15	0.307273	0.556	0.384	7	Astrocyte	9.36662e-12
ZGRF1	7.1744e-15	0.321812	0.522	0.359	7	Astrocyte	1.43488e-11
CEP551	9.91876e-15	0.266998	0.514	0.367	7	Astrocyte	1.98375e-11
TK1	5.52738e-13	0.501676	0.46	0.251	7	Astrocyte	1.10548e-09
ECT21	1.11511e-11	0.259502	0.524	0.322	7	Astrocyte	2.23021e-08
HMGA21	2.1724e-10	0.260105	0.552	0.397	7	Astrocyte	4.3448e-07
SKA31	5.62757e-10	0.352023	0.427	0.239	7	Astrocyte	1.12551e-06
FAM111B	2.02307e-09	0.389997	0.417	0.234	7	Astrocyte	4.04614e-06
SNHG142	6.26356e-162	2.32789	0.917	0.606	8	RG	1.25271e-158
MIAT	5.58224e-149	2.80248	0.862	0.578	8	RG	1.11645e-145
KCNQ1OT12	7.4915e-123	2.36722	0.843	0.545	8	RG	1.4983e-119
WSB12	1.93107e-103	1.53418	0.898	0.685	8	RG	3.86213e-100
NEAT12	4.32197e-97	1.40415	0.9	0.672	8	RG	8.64395e-94
KIF5C1	2.91117e-69	1.67373	0.758	0.585	8	RG	5.82235e-66
NCAM1	2.28758e-65	1.49233	0.65	0.444	8	RG	4.57516e-62
DST1	3.65668e-64	1.49363	0.744	0.556	8	RG	7.31336e-61
GABPB1-AS11	1.38259e-59	1.35491	0.734	0.537	8	RG	2.76518e-56
SOX111	8.36057e-59	1.28336	0.841	0.756	8	RG	1.67211e-55
GRIA2	1.41947e-55	1.76815	0.522	0.335	8	RG	2.83894e-52
THSD7A1	2.14672e-53	1.95469	0.606	0.442	8	RG	4.29344e-50
SEZ6L21	9.40948e-50	1.19821	0.583	0.396	8	RG	1.8819e-46
AKAP6	1.39181e-49	1.53526	0.551	0.387	8	RG	2.78362e-46
POU2F21	4.59623e-47	1.55487	0.581	0.436	8	RG	9.19246e-44
SOX41	2.20163e-45	1.30614	0.837	0.772	8	RG	4.40325e-42
LINC00599	2.6996e-45	1.21782	0.482	0.313	8	RG	5.3992e-42
AUXG01000058.12	2.35838e-43	1.62494	0.628	0.492	8	RG	4.71676e-40
FSIP21	1.89465e-42	1.57554	0.553	0.401	8	RG	3.7893e-39
ANK3	2.8794e-42	1.96454	0.583	0.448	8	RG	5.75881e-39
DCX1	9.14807e-41	0.835931	0.691	0.536	8	RG	1.82961e-37
MAPK101	1.45977e-40	1.22859	0.657	0.504	8	RG	2.91953e-37
PCDH9	1.42507e-36	2.06773	0.589	0.506	8	RG	2.85014e-33
PCLO2	7.86983e-36	1.20415	0.64	0.517	8	RG	1.57397e-32
MAP21	2.41604e-35	0.92478	0.724	0.602	8	RG	4.83207e-32
KIF5A1	5.66277e-35	1.05348	0.533	0.413	8	RG	1.13255e-31
SORBS2	8.31078e-35	1.42809	0.561	0.461	8	RG	1.66216e-31
SRRM4	3.95153e-33	1.39045	0.512	0.413	8	RG	7.90307e-30
NRXN1	6.28909e-33	1.38399	0.488	0.382	8	RG	1.25782e-29
ATCAY1	8.40604e-33	0.859003	0.478	0.361	8	RG	1.68121e-29
EPB411	1.99105e-31	1.1899	0.632	0.535	8	RG	3.9821e-28
ROBO3	8.35996e-31	1.95595	0.474	0.37	8	RG	1.67199e-27
ONECUT2	1.42303e-30	1.33006	0.504	0.393	8	RG	2.84606e-27
ANK21	2.06895e-30	1.2601	0.514	0.397	8	RG	4.1379e-27
SYP	1.30867e-28	1.23008	0.478	0.378	8	RG	2.61734e-25
ELAVL31	3.20271e-28	0.853222	0.591	0.47	8	RG	6.40543e-25
NR2F11	8.25184e-26	0.967314	0.774	0.685	8	RG	1.65037e-22
CNTN21	9.57904e-25	1.43489	0.5	0.436	8	RG	1.91581e-21
MAPT1	1.52787e-24	0.828214	0.476	0.387	8	RG	3.05573e-21
RIMS2	8.2758e-24	0.655867	0.407	0.327	8	RG	1.65516e-20
HIP1R	3.0578e-23	1.22439	0.421	0.339	8	RG	6.11561e-20
KLHL351	3.25501e-23	1.09638	0.502	0.435	8	RG	6.51002e-20
TFAP2B1	1.9795e-22	1.00463	0.646	0.595	8	RG	3.95899e-19
CACNA1A	1.86974e-21	1.31223	0.396	0.319	8	RG	3.73948e-18
AFAP11	2.4006e-21	0.628044	0.411	0.338	8	RG	4.80119e-18
SYT1	1.02093e-20	1.11506	0.51	0.46	8	RG	2.04185e-17
ZFYVE162	2.86792e-20	0.990094	0.596	0.541	8	RG	5.73584e-17
SLC8A1	7.32369e-20	1.30471	0.457	0.401	8	RG	1.46474e-16
ZFHX4	7.37848e-20	1.23486	0.537	0.501	8	RG	1.4757e-16
PBX31	2.12296e-18	0.688454	0.545	0.461	8	RG	4.24592e-15
BEX22	1.90106e-17	0.609205	0.62	0.548	8	RG	3.80213e-14
CACNA2D1	2.21446e-17	1.36522	0.486	0.466	8	RG	4.42892e-14
CADPS	3.39121e-17	0.874908	0.415	0.356	8	RG	6.78242e-14
AP000894.2	4.33288e-17	1.02338	0.407	0.353	8	RG	8.66577e-14
PGM2L1	5.9383e-17	0.73436	0.553	0.516	8	RG	1.18766e-13
DCLK1	6.89814e-17	0.833841	0.447	0.403	8	RG	1.37963e-13
DCC	2.89973e-16	0.902584	0.5	0.468	8	RG	5.79947e-13
MEG32	8.5857e-16	2.10741	0.388	0.343	8	RG	1.71714e-12
LRRC4C	1.39269e-15	1.02833	0.445	0.409	8	RG	2.78538e-12
RGMB1	2.58794e-15	0.898053	0.478	0.435	8	RG	5.17587e-12
C14orf1321	3.81816e-15	0.742868	0.492	0.464	8	RG	7.63631e-12
NR2F21	5.78227e-15	0.544426	0.711	0.651	8	RG	1.15645e-11
POU3F21	9.66086e-15	0.831134	0.567	0.51	8	RG	1.93217e-11
NEFM1	1.18623e-14	0.676707	0.585	0.532	8	RG	2.37246e-11
ELAVL2	1.41397e-14	0.826697	0.504	0.463	8	RG	2.82793e-11
ONECUT1	6.15434e-14	1.26444	0.409	0.374	8	RG	1.23087e-10
TNIK	8.54693e-14	0.656865	0.337	0.298	8	RG	1.70939e-10
MAP1LC3A1	1.70858e-13	0.833532	0.492	0.462	8	RG	3.41716e-10
PAK31	1.72969e-13	0.633564	0.427	0.38	8	RG	3.45939e-10
CPE	2.76965e-13	0.669951	0.551	0.524	8	RG	5.53931e-10
PCSK1N1	5.90134e-13	0.412467	0.553	0.5	8	RG	1.18027e-09
ADCYAP1	6.53989e-13	1.08633	0.461	0.461	8	RG	1.30798e-09
SCG31	2.48837e-12	0.789749	0.486	0.475	8	RG	4.97674e-09
INTU1	3.36177e-12	0.684335	0.6	0.577	8	RG	6.72354e-09
MYT1L	7.91848e-12	1.04431	0.407	0.399	8	RG	1.5837e-08
TMEM59L	1.26378e-11	0.690416	0.352	0.316	8	RG	2.52756e-08
POU3F11	1.29835e-11	0.546439	0.285	0.263	8	RG	2.5967e-08
RMST1	2.64103e-11	0.918509	0.402	0.365	8	RG	5.28206e-08
CELF31	2.71722e-11	0.837651	0.413	0.406	8	RG	5.43444e-08
SFPQ3	2.95772e-11	0.435065	0.669	0.602	8	RG	5.91543e-08
STMN41	5.43814e-11	0.544783	0.583	0.578	8	RG	1.08763e-07
SCRG1	1.4785e-10	0.382448	0.272	0.256	8	RG	2.95699e-07
SCRT1	1.55001e-10	1.02117	0.39	0.371	8	RG	3.10003e-07
MYT1	1.56816e-10	0.521248	0.329	0.3	8	RG	3.13631e-07
UCHL11	3.75134e-10	0.277214	0.689	0.647	8	RG	7.50268e-07
LHX1-DT	4.63738e-10	0.746826	0.299	0.279	8	RG	9.27476e-07
SPTBN1	4.82305e-10	0.63094	0.512	0.5	8	RG	9.64611e-07
BASP11	7.88536e-10	0.336693	0.699	0.683	8	RG	1.57707e-06
RIPOR2	1.093e-09	0.343543	0.293	0.284	8	RG	2.18599e-06
DUSP81	1.36692e-08	0.751891	0.327	0.323	8	RG	2.73383e-05
FRRS1L	1.70886e-08	0.756893	0.35	0.343	8	RG	3.41772e-05
AMER2	1.92011e-08	0.914327	0.482	0.493	8	RG	3.84021e-05
PIK3R3	2.6169e-08	0.462659	0.486	0.455	8	RG	5.23379e-05
PPFIA2	2.86565e-08	0.797854	0.368	0.367	8	RG	5.73129e-05
MAP1A2	3.11365e-08	0.717427	0.425	0.417	8	RG	6.22731e-05
XKR4	3.77123e-08	0.67506	0.352	0.348	8	RG	7.54247e-05
HMGCS11	4.6069e-08	0.905044	0.535	0.539	8	RG	9.2138e-05
TSPAN71	4.95442e-08	0.403501	0.325	0.325	8	RG	9.90884e-05
GPM6A1	5.43107e-08	0.977233	0.47	0.478	8	RG	0.000108621
POU4F11	5.67387e-08	0.712842	0.423	0.448	8	RG	0.000113477
2021-06-01	6.21019e-08	0.543575	0.524	0.522	8	RG	0.000124204
NIN	1.26917e-07	0.543204	0.36	0.353	8	RG	0.000253834
PAPPA	1.29793e-07	0.716896	0.376	0.396	8	RG	0.000259587
JUND3	1.98521e-07	0.28833	0.744	0.71	8	RG	0.000397043
INSM11	3.28972e-07	0.585655	0.463	0.492	8	RG	0.000657943
ELAVL41	3.42681e-07	0.5061	0.407	0.423	8	RG	0.000685363
CACNG8	4.09918e-07	0.457212	0.287	0.291	8	RG	0.000819836
EBF1	5.99363e-07	0.828852	0.415	0.443	8	RG	0.00119873
BICD1	1.06613e-06	0.620549	0.445	0.454	8	RG	0.00213227
INA1	1.17606e-06	0.277549	0.461	0.465	8	RG	0.00235212
CELF4	1.24318e-06	0.581698	0.309	0.322	8	RG	0.00248636
SCN9A	1.37368e-06	0.32661	0.258	0.275	8	RG	0.00274735
ENO22	1.4946e-06	0.334801	0.575	0.564	8	RG	0.00298919
ECEL1	1.82594e-06	0.275834	0.291	0.316	8	RG	0.00365188
SRGAP1	2.2875e-06	0.709127	0.463	0.476	8	RG	0.004575
ERBB4	4.40833e-06	0.813009	0.455	0.484	8	RG	0.00881667
CD471	4.53858e-06	0.597192	0.524	0.534	8	RG	0.00907716
PTPRN	4.75269e-06	0.668069	0.266	0.268	8	RG	0.00950538
GPRIN3	5.30347e-06	0.494518	0.317	0.345	8	RG	0.0106069
SQLE1	6.48482e-06	0.575636	0.555	0.562	8	RG	0.0129696
POU3F31	8.80419e-06	0.445426	0.474	0.488	8	RG	0.0176084
BMP5	1.26516e-05	0.826239	0.463	0.508	8	RG	0.0253032
THSD7A2	2.32607e-195	2.17714	0.929	0.431	9	Immature neuron	4.65214e-192
DCX2	7.76206e-194	2.17161	0.99	0.526	9	Immature neuron	1.55241e-190
SCG32	8.89378e-194	1.68471	0.949	0.458	9	Immature neuron	1.77876e-190
NCAM11	1.20885e-191	1.65513	0.965	0.434	9	Immature neuron	2.41771e-188
GNG31	1.33775e-191	1.88342	0.99	0.497	9	Immature neuron	2.6755e-188
INA2	1.43781e-190	1.73236	0.967	0.445	9	Immature neuron	2.87562e-187
NSG11	8.45386e-188	1.60576	0.917	0.375	9	Immature neuron	1.69077e-184
BASP12	5.45259e-187	1.93842	0.997	0.672	9	Immature neuron	1.09052e-183
GDAP1L11	3.39781e-185	1.35484	0.947	0.294	9	Immature neuron	6.79561e-182
MAPT2	4.76225e-182	1.52138	0.924	0.371	9	Immature neuron	9.52451e-179
SEZ6L22	5.03412e-182	1.40896	0.957	0.384	9	Immature neuron	1.00682e-178
NSG21	3.04749e-181	1.82712	0.904	0.465	9	Immature neuron	6.09497e-178
PCSK1N2	1.85857e-180	1.94754	0.977	0.485	9	Immature neuron	3.71713e-177
UNCX1	8.25456e-178	1.53703	0.871	0.433	9	Immature neuron	1.65091e-174
ATCAY2	6.40074e-177	1.06785	0.902	0.346	9	Immature neuron	1.28015e-173
STMN21	1.05491e-176	2.03172	1	0.696	9	Immature neuron	2.10982e-173
PKIA1	2.73438e-176	1.5447	0.952	0.422	9	Immature neuron	5.46876e-173
POU2F22	7.28181e-175	1.75306	0.896	0.426	9	Immature neuron	1.45636e-171
GAP431	2.51988e-172	2.00909	0.992	0.647	9	Immature neuron	5.03975e-169
TUBB31	1.06753e-170	1.95283	1	0.829	9	Immature neuron	2.13506e-167
MLLT111	1.2751e-167	1.77321	0.99	0.626	9	Immature neuron	2.55021e-164
ELAVL32	1.97866e-166	1.4431	0.972	0.456	9	Immature neuron	3.95732e-163
STMN42	4.87275e-162	1.80872	0.985	0.563	9	Immature neuron	9.74549e-159
NNAT1	2.44557e-159	2.25104	1	0.867	9	Immature neuron	4.89113e-156
PBX32	2.40344e-158	1.746	0.944	0.447	9	Immature neuron	4.80689e-155
OLFM11	4.95886e-158	1.51926	0.866	0.351	9	Immature neuron	9.91773e-155
ANK31	1.2301e-154	1.55643	0.909	0.437	9	Immature neuron	2.4602e-151
CPE1	3.64263e-153	1.34248	0.962	0.508	9	Immature neuron	7.28525e-150
SOX42	3.78546e-153	1.76428	0.997	0.767	9	Immature neuron	7.57091e-150
TLCD3B1	4.11181e-151	1.21867	0.869	0.397	9	Immature neuron	8.22361e-148
SYT11	1.0083e-148	1.55998	0.902	0.446	9	Immature neuron	2.01661e-145
SCG51	1.05038e-148	1.2175	0.934	0.423	9	Immature neuron	2.10077e-145
TSPAN72	6.08395e-148	1.16071	0.848	0.305	9	Immature neuron	1.21679e-144
ZFHX41	1.02101e-147	1.45463	0.894	0.488	9	Immature neuron	2.04203e-144
LBH	1.66119e-147	0.996263	0.876	0.369	9	Immature neuron	3.32237e-144
ELAVL42	2.71568e-147	1.28308	0.848	0.406	9	Immature neuron	5.43135e-144
RAB3A1	3.82302e-146	1.11061	0.881	0.295	9	Immature neuron	7.64604e-143
RGMB2	3.5551e-144	1.66559	0.859	0.421	9	Immature neuron	7.11021e-141
KIF5C2	5.8648e-144	1.37017	0.997	0.578	9	Immature neuron	1.17296e-140
OLFM21	8.38899e-143	0.992278	0.773	0.223	9	Immature neuron	1.6778e-139
EPB412	6.16958e-142	1.51436	0.965	0.524	9	Immature neuron	1.23392e-138
PRKAR2B1	1.35813e-140	1.0223	0.821	0.321	9	Immature neuron	2.71627e-137
PGM2L11	1.41439e-140	0.949182	0.937	0.502	9	Immature neuron	2.82878e-137
PPFIA21	1.44778e-140	0.889817	0.783	0.351	9	Immature neuron	2.89555e-137
ADCYAP11	1.72257e-139	1.23131	0.813	0.448	9	Immature neuron	3.44514e-136
CDKN2D1	2.7623e-139	0.962616	0.919	0.434	9	Immature neuron	5.52461e-136
ELAVL21	7.23962e-139	1.17006	0.881	0.449	9	Immature neuron	1.44792e-135
GPM6A2	8.45737e-139	1.63546	0.879	0.462	9	Immature neuron	1.69147e-135
NRXN11	2.15077e-137	1.3173	0.798	0.371	9	Immature neuron	4.30155e-134
CITED2	1.3954e-136	1.25459	0.932	0.456	9	Immature neuron	2.7908e-133
KIF5A2	3.0623e-136	0.950066	0.864	0.402	9	Immature neuron	6.1246e-133
TAGLN31	3.00911e-135	1.42504	0.987	0.656	9	Immature neuron	6.01822e-132
MAP22	3.01613e-135	1.30502	0.997	0.593	9	Immature neuron	6.03226e-132
C14orf1322	1.09988e-132	0.97006	0.856	0.45	9	Immature neuron	2.19977e-129
SOX112	1.56274e-132	1.50247	0.997	0.751	9	Immature neuron	3.12548e-129
UCHL12	1.48867e-131	1.57938	0.982	0.636	9	Immature neuron	2.97734e-128
PAK32	2.8689e-131	1.10698	0.846	0.364	9	Immature neuron	5.73779e-128
TFAP2B2	1.01474e-129	1.71589	0.929	0.584	9	Immature neuron	2.02948e-126
PPP1R1A1	1.21375e-129	1.23337	0.965	0.478	9	Immature neuron	2.4275e-126
CELF32	1.62147e-129	0.910212	0.803	0.391	9	Immature neuron	3.24294e-126
MAP1LC3A2	2.80334e-129	1.03802	0.899	0.446	9	Immature neuron	5.60668e-126
TCEAL71	3.60734e-129	1.18001	0.97	0.578	9	Immature neuron	7.21469e-126
CNIH21	1.90135e-128	0.854138	0.859	0.388	9	Immature neuron	3.8027e-125
TMEM1631	6.92932e-128	1.15971	0.778	0.399	9	Immature neuron	1.38586e-124
TUBA1A1	1.45473e-127	1.27301	1	0.992	9	Immature neuron	2.90946e-124
TMEM59L1	1.66888e-127	1.05193	0.828	0.299	9	Immature neuron	3.33776e-124
DCLK11	2.05854e-127	0.84743	0.816	0.389	9	Immature neuron	4.11709e-124
CAMK2N11	1.69859e-126	1.17484	0.871	0.329	9	Immature neuron	3.39717e-123
BEX11	5.5294e-125	1.09705	0.98	0.52	9	Immature neuron	1.10588e-121
DCC1	3.81432e-124	1.33996	0.831	0.456	9	Immature neuron	7.62864e-121
CAMK2N21	9.34197e-123	0.86085	0.778	0.284	9	Immature neuron	1.86839e-119
DACH1	6.72402e-122	0.999895	0.833	0.414	9	Immature neuron	1.3448e-118
ATP1B11	1.57035e-120	1.14206	0.927	0.474	9	Immature neuron	3.1407e-117
AKAP61	4.83043e-120	0.81098	0.811	0.379	9	Immature neuron	9.66086e-117
SRRM41	6.82156e-120	0.807083	0.811	0.403	9	Immature neuron	1.36431e-116
ANK22	4.51594e-118	0.949187	0.843	0.386	9	Immature neuron	9.03188e-115
SYP1	1.40596e-117	0.84591	0.79	0.367	9	Immature neuron	2.81191e-114
RTN11	4.28647e-116	1.68991	0.77	0.326	9	Immature neuron	8.57294e-113
EBF11	1.32794e-113	1.05764	0.768	0.43	9	Immature neuron	2.65587e-110
POU3F12	2.15799e-113	1.18993	0.71	0.247	9	Immature neuron	4.31599e-110
KLHL352	2.62733e-113	1.25799	0.795	0.425	9	Immature neuron	5.25466e-110
IGFBPL11	9.85769e-113	1.18112	0.927	0.449	9	Immature neuron	1.97154e-109
CACNA2D11	4.94881e-112	1.14713	0.768	0.455	9	Immature neuron	9.89762e-109
NEFM2	2.33303e-111	1.88319	0.914	0.52	9	Immature neuron	4.66606e-108
MYT11	1.2083e-109	0.776636	0.707	0.286	9	Immature neuron	2.4166e-106
SCRT11	1.4837e-109	0.669277	0.72	0.359	9	Immature neuron	2.96741e-106
MIAT1	2.41072e-109	1.21306	0.927	0.579	9	Immature neuron	4.82145e-106
LINC005991	9.26164e-109	0.748501	0.725	0.305	9	Immature neuron	1.85233e-105
INSM12	5.77244e-108	1.26742	0.813	0.479	9	Immature neuron	1.15449e-104
AP000894.21	5.42565e-105	0.997614	0.699	0.343	9	Immature neuron	1.08513e-101
LRRC4C1	1.20318e-103	0.647157	0.783	0.396	9	Immature neuron	2.40635e-100
PIK3R31	1.67623e-103	0.705023	0.879	0.44	9	Immature neuron	3.35246e-100
TMSB15A3	2.26373e-103	0.9284	0.965	0.568	9	Immature neuron	4.52745e-100
CD242	6.8028e-103	1.03018	0.997	0.736	9	Immature neuron	1.36056e-99
DNER1	2.22927e-102	1.06436	0.722	0.322	9	Immature neuron	4.45855e-99
SNCG1	3.53675e-102	1.21259	0.848	0.424	9	Immature neuron	7.0735e-99
BEX23	4.03099e-102	0.911269	0.952	0.536	9	Immature neuron	8.06198e-99
FSIP22	2.96855e-101	0.847616	0.778	0.394	9	Immature neuron	5.93709e-98
CHGB	5.12213e-101	0.786006	0.715	0.343	9	Immature neuron	1.02443e-97
EEF1A21	9.95111e-100	0.751749	0.851	0.386	9	Immature neuron	1.99022e-96
TUBB2A2	1.9994e-99	1.04163	0.997	0.76	9	Immature neuron	3.9988e-96
CADPS1	3.80244e-98	0.679313	0.73	0.344	9	Immature neuron	7.60488e-95
AFAP12	5.4774e-98	0.688487	0.722	0.327	9	Immature neuron	1.09548e-94
POU3F22	8.04239e-97	1.05143	0.894	0.499	9	Immature neuron	1.60848e-93
SORBS21	5.52026e-96	0.677557	0.79	0.453	9	Immature neuron	1.10405e-92
SNAP25	1.07585e-95	0.703503	0.715	0.295	9	Immature neuron	2.1517e-92
TTC9B1	3.79124e-95	0.769608	0.727	0.341	9	Immature neuron	7.58248e-92
ROBO31	1.08658e-92	1.07556	0.694	0.362	9	Immature neuron	2.17316e-89
HIP1R1	1.16008e-92	0.619552	0.689	0.329	9	Immature neuron	2.32015e-89
GRIA21	4.42982e-92	1.06667	0.684	0.33	9	Immature neuron	8.85964e-89
NHLH21	5.00842e-92	0.922015	0.717	0.412	9	Immature neuron	1.00168e-88
TFAP2A2	5.02625e-90	1.14225	0.722	0.416	9	Immature neuron	1.00525e-86
PTPRG2	1.31753e-89	0.935419	0.745	0.402	9	Immature neuron	2.63505e-86
CNTN22	3.08581e-88	1.60691	0.725	0.428	9	Immature neuron	6.17161e-85
AMER21	1.20738e-87	0.591021	0.79	0.481	9	Immature neuron	2.41477e-84
RUNX1T11	1.49031e-87	1.14496	0.725	0.47	9	Immature neuron	2.98061e-84
NR2F12	7.8748e-87	1.20181	0.98	0.678	9	Immature neuron	1.57496e-83
ENO23	2.66011e-86	0.77666	0.957	0.55	9	Immature neuron	5.32021e-83
FAM171B	4.4393e-86	0.605278	0.694	0.3	9	Immature neuron	8.8786e-83
NEFL2	1.28135e-85	1.07541	0.932	0.551	9	Immature neuron	2.5627e-82
MAPK102	1.42364e-85	0.581222	0.922	0.495	9	Immature neuron	2.84728e-82
AP1S21	5.42421e-84	0.590678	0.947	0.561	9	Immature neuron	1.08484e-80
LRRTM21	9.18721e-84	0.694459	0.707	0.412	9	Immature neuron	1.83744e-80
NR2F22	3.52859e-83	1.1284	0.972	0.642	9	Immature neuron	7.05719e-80
GLRX1	4.40027e-83	0.594469	0.646	0.255	9	Immature neuron	8.80053e-80
CELF41	4.08888e-82	0.846344	0.646	0.309	9	Immature neuron	8.17776e-79
HMGCR	1.73863e-81	0.718478	0.793	0.385	9	Immature neuron	3.47726e-78
SLC17A6	7.10649e-81	1.25675	0.679	0.444	9	Immature neuron	1.4213e-77
GRIA41	1.2967e-80	0.759603	0.657	0.375	9	Immature neuron	2.5934e-77
LEMD1	3.30484e-78	0.597606	0.631	0.307	9	Immature neuron	6.60969e-75
KCNQ1OT13	6.61647e-78	0.763795	0.902	0.546	9	Immature neuron	1.32329e-74
P2RX3	1.091e-76	0.679393	0.71	0.437	9	Immature neuron	2.18199e-73
ERBB41	3.79638e-76	0.702821	0.742	0.473	9	Immature neuron	7.59277e-73
TNIK1	5.16767e-76	0.478816	0.636	0.287	9	Immature neuron	1.03353e-72
FRRS1L1	5.55496e-76	0.644874	0.682	0.331	9	Immature neuron	1.11099e-72
SNHG143	7.10339e-76	0.917446	0.952	0.607	9	Immature neuron	1.42068e-72
RND31	7.15939e-76	0.89258	0.932	0.603	9	Immature neuron	1.43188e-72
SILC11	1.23821e-75	0.637623	0.694	0.413	9	Immature neuron	2.47641e-72
ACAT22	1.32951e-75	0.418636	0.831	0.458	9	Immature neuron	2.65903e-72
POU3F4	8.83471e-75	0.66469	0.649	0.347	9	Immature neuron	1.76694e-71
SMIM18	1.67321e-74	0.550553	0.649	0.338	9	Immature neuron	3.34641e-71
ACVR2A	1.37191e-73	0.550809	0.742	0.392	9	Immature neuron	2.74382e-70
POU4F12	1.4779e-72	1.22755	0.669	0.439	9	Immature neuron	2.95579e-69
PCDH91	2.41516e-72	1.06685	0.753	0.501	9	Immature neuron	4.83031e-69
TUBB4A2	9.32211e-72	0.355475	0.687	0.321	9	Immature neuron	1.86442e-68
AUXG01000058.13	1.15984e-71	1.15025	0.785	0.488	9	Immature neuron	2.31967e-68
CACNA1A1	1.5557e-71	0.517522	0.606	0.311	9	Immature neuron	3.1114e-68
MYT1L1	2.2214e-71	0.600337	0.634	0.39	9	Immature neuron	4.4428e-68
PEG102	3.42542e-71	1.25565	0.997	0.783	9	Immature neuron	6.85084e-68
FSTL5	6.02743e-70	0.789337	0.545	0.225	9	Immature neuron	1.20549e-66
GPRIN31	3.2505e-69	0.684109	0.606	0.334	9	Immature neuron	6.501e-66
MAB21L11	3.44326e-69	1.54493	0.674	0.433	9	Immature neuron	6.88651e-66
PAPPA1	1.5516e-68	0.738212	0.636	0.386	9	Immature neuron	3.10321e-65
IER5L2	3.90563e-68	0.374794	0.833	0.478	9	Immature neuron	7.81127e-65
TCEAL21	1.43765e-67	0.832504	0.609	0.268	9	Immature neuron	2.87531e-64
MAP1A3	3.28611e-67	0.493199	0.732	0.405	9	Immature neuron	6.57222e-64
XKR41	2.68991e-66	0.536129	0.629	0.337	9	Immature neuron	5.37983e-63
IRF91	1.11936e-65	0.521106	0.765	0.471	9	Immature neuron	2.23873e-62
FXYD71	1.66641e-65	0.515748	0.639	0.236	9	Immature neuron	3.33282e-62
DLL3	4.47532e-65	0.398607	0.826	0.494	9	Immature neuron	8.95063e-62
PMEPA1	6.72552e-65	0.419267	0.641	0.361	9	Immature neuron	1.3451e-61
LGALS3BP	1.81687e-64	0.38781	0.755	0.5	9	Immature neuron	3.63374e-61
SRGAP11	3.94806e-64	0.308279	0.773	0.464	9	Immature neuron	7.89613e-61
BICD11	7.75771e-64	0.478064	0.77	0.441	9	Immature neuron	1.55154e-60
CHST81	9.68536e-64	0.500804	0.566	0.265	9	Immature neuron	1.93707e-60
MSMO11	2.05674e-62	0.529025	0.869	0.51	9	Immature neuron	4.11348e-59
ADCY1	3.06771e-61	0.457156	0.571	0.297	9	Immature neuron	6.13541e-58
SPTBN11	3.5032e-61	0.369296	0.813	0.489	9	Immature neuron	7.0064e-58
JUND4	1.01434e-60	0.716782	0.99	0.701	9	Immature neuron	2.02868e-57
NXPH41	1.16143e-60	0.590764	0.581	0.282	9	Immature neuron	2.32286e-57
RHOB	2.41417e-60	0.302983	0.689	0.359	9	Immature neuron	4.82834e-57
SPINT2	2.57418e-60	0.406025	0.778	0.418	9	Immature neuron	5.14836e-57
EBF3	3.21834e-60	0.625128	0.624	0.369	9	Immature neuron	6.43669e-57
POU3F32	3.24899e-60	0.433702	0.765	0.477	9	Immature neuron	6.49798e-57
ZFHX4-AS1	5.27989e-60	0.649326	0.626	0.432	9	Immature neuron	1.05598e-56
ACTL6B1	8.64218e-59	0.575401	0.611	0.359	9	Immature neuron	1.72844e-55
C1QL4	1.16673e-58	0.681422	0.551	0.29	9	Immature neuron	2.33346e-55
SQLE2	1.21281e-58	0.505829	0.871	0.55	9	Immature neuron	2.42562e-55
GABPB1-AS12	1.56937e-58	0.36771	0.902	0.532	9	Immature neuron	3.13873e-55
TPD521	4.74325e-57	0.530638	0.692	0.388	9	Immature neuron	9.4865e-54
SLC8A11	2.62367e-56	0.652634	0.654	0.394	9	Immature neuron	5.24734e-53
DIPK2A	7.01887e-56	0.459873	0.697	0.442	9	Immature neuron	1.40377e-52
PHYHIPL1	8.65617e-56	0.57417	0.614	0.333	9	Immature neuron	1.73123e-52
FAM110A2	4.08138e-55	0.428054	0.588	0.318	9	Immature neuron	8.16276e-52
CDKN1C2	9.38422e-55	0.683842	0.904	0.517	9	Immature neuron	1.87684e-51
RMST2	2.29267e-54	0.391089	0.672	0.355	9	Immature neuron	4.58535e-51
GABRB31	3.82115e-54	0.36031	0.649	0.336	9	Immature neuron	7.6423e-51
PPM1K1	4.6082e-54	0.450576	0.697	0.407	9	Immature neuron	9.2164e-51
MIR100HG	5.41975e-54	0.551816	0.699	0.458	9	Immature neuron	1.08395e-50
HMGCS12	5.56355e-54	0.706696	0.833	0.528	9	Immature neuron	1.11271e-50
NRP21	6.70317e-54	0.314602	0.684	0.371	9	Immature neuron	1.34063e-50
LIN7A	8.4548e-54	0.41543	0.596	0.358	9	Immature neuron	1.69096e-50
ZIC1	8.8978e-54	0.376808	0.753	0.523	9	Immature neuron	1.77956e-50
BMP51	2.5411e-53	0.434292	0.699	0.499	9	Immature neuron	5.08219e-50
AC004540.21	2.63017e-53	0.466986	0.624	0.343	9	Immature neuron	5.26034e-50
PIK3R1	2.95898e-53	0.488713	0.657	0.356	9	Immature neuron	5.91796e-50
RALYL	6.48392e-53	0.513956	0.51	0.3	9	Immature neuron	1.29678e-49
DUSP82	7.17842e-53	0.568245	0.624	0.312	9	Immature neuron	1.43568e-49
RIPOR21	1.45679e-52	0.352381	0.568	0.273	9	Immature neuron	2.91359e-49
NRN1	2.76731e-52	1.24251	0.694	0.481	9	Immature neuron	5.53462e-49
C1QL11	6.95062e-52	0.797826	0.503	0.207	9	Immature neuron	1.39012e-48
LHX1-DT1	2.41904e-51	0.867587	0.535	0.271	9	Immature neuron	4.83808e-48
DOK6	1.96356e-50	0.44485	0.588	0.368	9	Immature neuron	3.92711e-47
SYT4	2.4557e-50	1.09543	0.629	0.398	9	Immature neuron	4.9114e-47
SCRT2	6.8851e-50	0.490168	0.588	0.397	9	Immature neuron	1.37702e-46
NHLH11	1.43649e-47	1.10039	0.669	0.45	9	Immature neuron	2.87298e-44
ONECUT21	1.51876e-47	0.795889	0.652	0.389	9	Immature neuron	3.03752e-44
DUSP4	1.87045e-46	0.40371	0.654	0.392	9	Immature neuron	3.7409e-43
CASP3	8.08672e-46	0.518121	0.737	0.46	9	Immature neuron	1.61734e-42
EPHA5	8.81252e-46	0.825281	0.606	0.443	9	Immature neuron	1.7625e-42
GREM21	1.97158e-45	0.60165	0.538	0.302	9	Immature neuron	3.94315e-42
CADM1	2.07499e-45	0.338881	0.699	0.415	9	Immature neuron	4.14999e-42
ONECUT11	3.36784e-45	0.858679	0.596	0.367	9	Immature neuron	6.73569e-42
TAGLN21	7.71935e-45	0.465865	0.619	0.329	9	Immature neuron	1.54387e-41
ROBO21	1.5617e-44	0.620714	0.616	0.417	9	Immature neuron	3.12341e-41
TLX3	1.734e-44	0.866713	0.596	0.456	9	Immature neuron	3.46799e-41
SH3BGRL32	3.09534e-44	0.390193	0.932	0.543	9	Immature neuron	6.19067e-41
LRRTM31	9.17573e-44	0.638858	0.558	0.364	9	Immature neuron	1.83515e-40
ENC11	3.88291e-43	1.00806	0.705	0.513	9	Immature neuron	7.76582e-40
CYB5D21	1.30442e-42	0.460357	0.604	0.355	9	Immature neuron	2.60884e-39
NRSN1	6.74011e-42	0.388743	0.495	0.272	9	Immature neuron	1.34802e-38
LGI2	8.21291e-42	0.497565	0.573	0.376	9	Immature neuron	1.64258e-38
AC107886.1	5.85558e-39	0.759146	0.561	0.441	9	Immature neuron	1.17112e-35
LUZP2	1.40992e-38	0.552798	0.566	0.364	9	Immature neuron	2.81984e-35
LRRN3	1.612e-38	0.425505	0.561	0.341	9	Immature neuron	3.224e-35
EDIL3	4.22602e-38	0.453092	0.528	0.302	9	Immature neuron	8.45203e-35
SCG21	1.4201e-37	1.05561	0.609	0.465	9	Immature neuron	2.8402e-34
TH1	3.26397e-37	0.848316	0.571	0.401	9	Immature neuron	6.52793e-34
2021-06-02	6.18481e-37	0.300432	0.801	0.511	9	Immature neuron	1.23696e-33
STAT1	2.08669e-36	0.448837	0.758	0.53	9	Immature neuron	4.17338e-33
VASH2	6.34117e-36	0.273026	0.588	0.381	9	Immature neuron	1.26823e-32
RHOU	2.0932e-35	0.309816	0.606	0.373	9	Immature neuron	4.18641e-32
NPB	8.41805e-35	0.297145	0.52	0.364	9	Immature neuron	1.68361e-31
LRRC26	1.37963e-33	0.25659	0.414	0.209	9	Immature neuron	2.75927e-30
H1FX3	2.68657e-33	0.293324	0.934	0.606	9	Immature neuron	5.37314e-30
LHX1	3.10968e-33	1.02289	0.513	0.353	9	Immature neuron	6.21936e-30
MAL	4.53731e-33	0.448875	0.475	0.296	9	Immature neuron	9.07461e-30
NRGN1	7.63299e-33	0.606057	0.465	0.285	9	Immature neuron	1.5266e-29
IFIT5	8.8811e-33	0.305898	0.606	0.398	9	Immature neuron	1.77622e-29
VGF1	1.0448e-31	0.522749	0.571	0.353	9	Immature neuron	2.0896e-28
NTM	1.16605e-31	0.445545	0.556	0.383	9	Immature neuron	2.3321e-28
SLIT11	1.50609e-31	0.435926	0.578	0.39	9	Immature neuron	3.01217e-28
NKAIN41	2.82619e-31	0.443833	0.624	0.418	9	Immature neuron	5.65239e-28
LHX5	2.71441e-30	0.334392	0.399	0.205	9	Immature neuron	5.42882e-27
EBF2	2.58205e-29	0.38732	0.46	0.301	9	Immature neuron	5.16411e-26
CHGA	1.36258e-28	0.381068	0.51	0.347	9	Immature neuron	2.72516e-25
LHX5-AS11	1.41922e-28	0.982673	0.485	0.298	9	Immature neuron	2.83843e-25
MAB21L21	2.07389e-28	0.935947	0.5	0.365	9	Immature neuron	4.14779e-25
LOXL1	3.42065e-28	0.326024	0.515	0.31	9	Immature neuron	6.8413e-25
LINC003422	1.89992e-27	0.303032	0.578	0.439	9	Immature neuron	3.79984e-24
TAC31	2.62271e-27	0.820852	0.374	0.23	9	Immature neuron	5.24541e-24
CRYBG31	1.22061e-26	0.510074	0.548	0.408	9	Immature neuron	2.44122e-23
DUSP1	1.66549e-26	0.250602	0.551	0.324	9	Immature neuron	3.33098e-23
PMEL1	3.98667e-26	0.328133	0.412	0.199	9	Immature neuron	7.97334e-23
MIR7-3HG	1.46794e-25	0.478342	0.508	0.345	9	Immature neuron	2.93588e-22
FGF121	1.48978e-25	0.357616	0.482	0.345	9	Immature neuron	2.97957e-22
PCDHGB61	2.23997e-25	0.368173	0.49	0.318	9	Immature neuron	4.47994e-22
CADM2	3.53308e-24	0.482502	0.513	0.348	9	Immature neuron	7.06615e-21
SHTN1	8.38425e-24	0.402564	0.518	0.35	9	Immature neuron	1.67685e-20
KIT	7.74589e-23	0.306358	0.462	0.349	9	Immature neuron	1.54918e-19
PLPPR1	2.11068e-21	0.391218	0.475	0.347	9	Immature neuron	4.22136e-18
ASCL1	2.37485e-21	0.503319	0.528	0.406	9	Immature neuron	4.7497e-18
PTPRN1	2.55908e-21	0.262703	0.432	0.261	9	Immature neuron	5.11817e-18
CPLX21	3.36296e-20	0.459191	0.475	0.351	9	Immature neuron	6.72593e-17
PCDH7	1.58225e-19	0.361365	0.5	0.395	9	Immature neuron	3.1645e-16
PTH21	1.96404e-18	0.591643	0.371	0.269	9	Immature neuron	3.92807e-15
TAC1	3.57114e-17	0.6473	0.525	0.424	9	Immature neuron	7.14228e-14
RBP12	9.39628e-16	0.341143	0.692	0.578	9	Immature neuron	1.87926e-12
TMEM176A1	7.73665e-15	0.393394	0.389	0.256	9	Immature neuron	1.54733e-11
LY6H	4.69838e-14	0.501149	0.437	0.333	9	Immature neuron	9.39676e-11
CBLN1	3.47854e-13	0.287345	0.354	0.257	9	Immature neuron	6.95709e-10
LMO2	4.71246e-13	0.322864	0.351	0.239	9	Immature neuron	9.42492e-10
LHX91	1.96321e-12	1.29241	0.419	0.373	9	Immature neuron	3.92643e-09
PTGDS1	2.69463e-12	0.252643	0.465	0.377	9	Immature neuron	5.38925e-09
RBFOX1	3.69832e-12	0.368083	0.434	0.352	9	Immature neuron	7.39664e-09
CNTN1	6.71881e-12	0.316212	0.369	0.237	9	Immature neuron	1.34376e-08
ECEL11	8.74595e-12	0.280506	0.407	0.311	9	Immature neuron	1.74919e-08
UBE2QL1	3.26622e-10	0.273927	0.376	0.291	9	Immature neuron	6.53243e-07
FLRT3	2.39713e-09	0.25564	0.434	0.343	9	Immature neuron	4.79426e-06
HRC	3.39715e-09	0.327269	0.389	0.282	9	Immature neuron	6.79431e-06
GFRA1	3.70219e-09	0.311475	0.343	0.249	9	Immature neuron	7.40439e-06
SSTR2	1.51053e-08	0.346802	0.409	0.36	9	Immature neuron	3.02105e-05
CALB2	3.00286e-08	0.351658	0.369	0.332	9	Immature neuron	6.00572e-05
SCN2A	5.3042e-08	0.394461	0.447	0.422	9	Immature neuron	0.000106084
AC010624.51	7.92361e-08	0.494661	0.439	0.378	9	Immature neuron	0.000158472
PRPH	1.16258e-07	0.321344	0.298	0.215	9	Immature neuron	0.000232516
TMEFF2	1.41852e-05	0.260295	0.399	0.359	9	Immature neuron	0.0283704
PCSK2	1.57073e-05	0.285536	0.361	0.289	9	Immature neuron	0.0314145
SLFN51	5.27326e-132	1.22095	0.832	0.298	10	EN/IN	1.05465e-128
CDKN1A2	4.13536e-126	1.27302	0.976	0.456	10	EN/IN	8.27072e-123
CCPG11	3.24888e-122	1.0608	0.955	0.423	10	EN/IN	6.49776e-119
ATF51	2.23875e-119	2.03678	0.901	0.411	10	EN/IN	4.47749e-116
GDF151	2.3961e-115	1.84411	0.949	0.495	10	EN/IN	4.7922e-112
TRIB31	9.73748e-112	0.954909	0.841	0.282	10	EN/IN	1.9475e-108
UNC5B2	9.03472e-106	0.896923	0.856	0.395	10	EN/IN	1.80694e-102
DDIT32	3.62177e-105	1.21055	0.955	0.496	10	EN/IN	7.24354e-102
CEBPB1	3.96454e-103	0.835721	0.862	0.355	10	EN/IN	7.92908e-100
SQSTM12	8.05172e-103	1.14412	0.958	0.499	10	EN/IN	1.61034e-99
PHLDA31	3.7036e-101	0.749108	0.883	0.371	10	EN/IN	7.40719e-98
SCN9A1	1.3889e-100	0.282546	0.743	0.259	10	EN/IN	2.7778e-97
LEF1	5.12266e-96	0.346096	0.823	0.35	10	EN/IN	1.02453e-92
ANXA1	2.32792e-95	0.80866	0.772	0.335	10	EN/IN	4.65585e-92
ALPK1	2.72082e-95	0.32309	0.746	0.336	10	EN/IN	5.44164e-92
MAP1LC3B2	7.01011e-94	1.29383	0.973	0.578	10	EN/IN	1.40202e-90
KCNG1	6.05352e-92	0.953873	0.793	0.316	10	EN/IN	1.2107e-88
PPP1R15A2	7.35951e-92	0.815904	0.937	0.516	10	EN/IN	1.4719e-88
GADD45A2	9.5536e-92	0.811623	0.955	0.51	10	EN/IN	1.91072e-88
GARS1	2.16069e-91	0.785947	0.955	0.455	10	EN/IN	4.32138e-88
LGALS32	1.08784e-89	0.708367	0.865	0.473	10	EN/IN	2.17568e-86
SLIT2	2.73065e-89	0.264006	0.799	0.421	10	EN/IN	5.4613e-86
CLDN1	3.96451e-86	0.382392	0.713	0.262	10	EN/IN	7.92901e-83
MDM21	2.73034e-85	1.01125	0.955	0.51	10	EN/IN	5.46069e-82
MIR4435-2HG1	3.2087e-82	0.387518	0.835	0.404	10	EN/IN	6.4174e-79
PURPL3	5.03124e-82	1.11099	0.946	0.46	10	EN/IN	1.00625e-78
SLC3A21	5.69221e-82	1.02796	0.988	0.602	10	EN/IN	1.13844e-78
WARS1	8.96137e-82	0.665901	0.847	0.384	10	EN/IN	1.79227e-78
PTGES	3.01986e-81	0.369426	0.704	0.243	10	EN/IN	6.03972e-78
YBX31	1.30716e-80	0.745521	0.973	0.526	10	EN/IN	2.61433e-77
BBC31	1.67088e-80	0.748025	0.889	0.417	10	EN/IN	3.34176e-77
ADGRD1	3.21524e-80	0.252764	0.716	0.343	10	EN/IN	6.43048e-77
TNC	4.7798e-80	0.373796	0.701	0.311	10	EN/IN	9.55959e-77
PARP141	9.25056e-80	0.440632	0.841	0.429	10	EN/IN	1.85011e-76
STC21	1.03776e-79	0.424557	0.865	0.399	10	EN/IN	2.07552e-76
S100A61	7.61528e-78	0.368416	0.835	0.435	10	EN/IN	1.52306e-74
HERPUD11	1.04306e-77	0.836052	0.895	0.471	10	EN/IN	2.08613e-74
ATF32	1.46226e-77	0.96964	0.85	0.402	10	EN/IN	2.92452e-74
GFPT11	2.25822e-77	0.711564	0.901	0.421	10	EN/IN	4.51644e-74
LGALS3BP1	3.82944e-77	0.362303	0.859	0.499	10	EN/IN	7.65888e-74
FLNC1	4.87269e-76	0.549441	0.79	0.353	10	EN/IN	9.74538e-73
AHNAK21	7.29933e-76	0.312541	0.749	0.352	10	EN/IN	1.45987e-72
KITLG	1.75509e-75	0.558484	0.784	0.407	10	EN/IN	3.51018e-72
UPP11	2.80906e-74	0.705534	0.856	0.379	10	EN/IN	5.61812e-71
CLGN	5.49417e-73	0.868767	0.746	0.276	10	EN/IN	1.09883e-69
CYSTM11	6.44738e-73	0.502699	0.865	0.341	10	EN/IN	1.28948e-69
FGF2	2.74917e-72	0.359423	0.817	0.38	10	EN/IN	5.49834e-69
SC5D1	3.57321e-71	0.721206	0.844	0.383	10	EN/IN	7.14641e-68
LMNA	4.81257e-71	0.291301	0.922	0.476	10	EN/IN	9.62513e-68
TFRC1	1.26016e-70	0.641086	0.85	0.425	10	EN/IN	2.52031e-67
H1F01	1.58571e-69	0.830343	0.973	0.505	10	EN/IN	3.17143e-66
PDLIM31	2.51195e-69	0.439422	0.772	0.373	10	EN/IN	5.02391e-66
SLC1A51	2.52846e-69	0.603718	0.79	0.324	10	EN/IN	5.05693e-66
MPC11	2.87433e-69	0.501579	0.871	0.459	10	EN/IN	5.74866e-66
CADPS2	3.49647e-69	0.283344	0.754	0.346	10	EN/IN	6.99293e-66
FAM171B1	9.75653e-68	0.353131	0.754	0.301	10	EN/IN	1.95131e-64
DLK11	1.7252e-67	1.55495	0.952	0.661	10	EN/IN	3.4504e-64
ARID5B	7.82851e-67	0.508828	0.814	0.423	10	EN/IN	1.5657e-63
JAG11	1.0338e-65	0.398568	0.838	0.392	10	EN/IN	2.06761e-62
E2F71	2.00958e-65	0.36057	0.719	0.332	10	EN/IN	4.01915e-62
NEAT13	2.79894e-65	0.879658	0.976	0.673	10	EN/IN	5.59787e-62
ACTA2	2.1476e-64	0.514775	0.757	0.287	10	EN/IN	4.29521e-61
BLVRB1	2.91247e-64	0.34855	0.871	0.392	10	EN/IN	5.82494e-61
HSPA51	1.69503e-63	1.19506	0.985	0.684	10	EN/IN	3.39006e-60
FDXR1	1.43639e-62	0.339027	0.829	0.392	10	EN/IN	2.87278e-59
SPATS2L1	2.75715e-62	0.297868	0.877	0.47	10	EN/IN	5.5143e-59
WEE1	1.3517e-61	0.422087	0.838	0.424	10	EN/IN	2.7034e-58
BEX24	2.66357e-61	0.537058	0.928	0.539	10	EN/IN	5.32714e-58
GLUL	2.30729e-60	0.807727	0.913	0.462	10	EN/IN	4.61457e-57
SESN21	7.47743e-60	0.499312	0.76	0.33	10	EN/IN	1.49549e-56
DSC2	7.63682e-60	0.373876	0.737	0.322	10	EN/IN	1.52736e-56
PRNP	8.70388e-60	0.428108	0.775	0.394	10	EN/IN	1.74078e-56
MIR100HG1	2.46709e-59	0.257147	0.811	0.456	10	EN/IN	4.93418e-56
FTL3	1.27622e-58	0.940717	1	0.986	10	EN/IN	2.55244e-55
YIF1A1	1.27965e-58	0.530477	0.88	0.478	10	EN/IN	2.55929e-55
CTSD1	3.27315e-58	0.42094	0.841	0.405	10	EN/IN	6.54629e-55
HLA-C	9.41044e-58	0.54825	0.916	0.502	10	EN/IN	1.88209e-54
UNC5B-AS1	6.58949e-57	0.331789	0.725	0.368	10	EN/IN	1.3179e-53
TIMP1	9.71145e-57	0.312958	0.898	0.482	10	EN/IN	1.94229e-53
SDC2	2.04049e-56	0.316361	0.811	0.415	10	EN/IN	4.08097e-53
CYTOR2	2.29473e-56	0.31319	0.841	0.472	10	EN/IN	4.58946e-53
MX11	7.91851e-56	0.258911	0.853	0.528	10	EN/IN	1.5837e-52
2021-06-03	2.40408e-55	0.654155	0.916	0.509	10	EN/IN	4.80816e-52
PLA2G12A1	3.15624e-54	0.389984	0.766	0.348	10	EN/IN	6.31247e-51
MKNK21	4.26061e-54	0.554725	0.781	0.359	10	EN/IN	8.52121e-51
CREB5	7.33795e-54	0.462674	0.74	0.328	10	EN/IN	1.46759e-50
GPM6B1	2.23612e-53	0.502907	0.931	0.555	10	EN/IN	4.47223e-50
MTHFD21	6.61698e-53	0.279908	0.829	0.394	10	EN/IN	1.3234e-49
ITM2B1	9.51509e-53	0.51027	0.979	0.667	10	EN/IN	1.90302e-49
IRF92	1.98112e-52	0.305566	0.835	0.471	10	EN/IN	3.96224e-49
DNAJB91	2.70862e-51	0.338654	0.781	0.395	10	EN/IN	5.41723e-48
XBP1	5.23751e-51	0.353791	0.862	0.478	10	EN/IN	1.0475e-47
NQO1	9.4409e-51	0.336469	0.737	0.365	10	EN/IN	1.88818e-47
GULP1	1.29262e-50	0.374282	0.79	0.436	10	EN/IN	2.58523e-47
TUBA1C3	1.79524e-50	0.362969	0.943	0.525	10	EN/IN	3.59049e-47
CLU1	2.04942e-49	0.577	0.976	0.597	10	EN/IN	4.09884e-46
EIF4EBP12	2.74931e-49	0.382972	0.874	0.443	10	EN/IN	5.49862e-46
LAPTM4A1	3.18823e-49	0.328243	0.916	0.51	10	EN/IN	6.37646e-46
ALCAM	3.4668e-49	0.450927	0.698	0.295	10	EN/IN	6.9336e-46
SERPINE2	6.27049e-49	0.6552	0.713	0.378	10	EN/IN	1.2541e-45
EIF2AK2	1.31626e-47	0.287892	0.901	0.547	10	EN/IN	2.63253e-44
HRK2	2.85205e-47	0.574895	0.674	0.269	10	EN/IN	5.7041e-44
DSG2	4.82359e-47	0.345518	0.695	0.344	10	EN/IN	9.64717e-44
SYT12	1.54277e-46	0.372392	0.787	0.452	10	EN/IN	3.08554e-43
STAT11	1.64703e-46	0.30275	0.883	0.527	10	EN/IN	3.29407e-43
SH3BGR	1.96937e-46	0.529942	0.689	0.308	10	EN/IN	3.93873e-43
AKAP12	2.5614e-46	0.310151	0.889	0.529	10	EN/IN	5.12279e-43
HSPB12	8.86757e-46	0.410402	0.958	0.579	10	EN/IN	1.77351e-42
P4HA21	8.94209e-46	0.492101	0.749	0.375	10	EN/IN	1.78842e-42
SPP1	1.19698e-45	0.312029	0.692	0.343	10	EN/IN	2.39396e-42
SEMA3C	3.64346e-45	0.290121	0.731	0.441	10	EN/IN	7.28691e-42
UCHL13	5.35169e-45	0.486118	0.964	0.639	10	EN/IN	1.07034e-41
ARL4A1	1.68984e-44	0.369805	0.928	0.551	10	EN/IN	3.37968e-41
WIPI1	3.58924e-44	0.505814	0.701	0.322	10	EN/IN	7.17849e-41
TCEAL72	4.19617e-44	0.29831	0.922	0.582	10	EN/IN	8.39234e-41
TMEM471	7.7943e-44	0.383009	0.808	0.43	10	EN/IN	1.55886e-40
EMP31	1.10813e-43	0.381421	0.766	0.414	10	EN/IN	2.21626e-40
TES	2.06608e-43	0.376588	0.653	0.307	10	EN/IN	4.13216e-40
TIMP2	2.92993e-43	0.283135	0.737	0.365	10	EN/IN	5.85987e-40
NRP22	5.72483e-42	0.508816	0.734	0.371	10	EN/IN	1.14497e-38
TNFRSF12A	1.27607e-40	0.429578	0.743	0.379	10	EN/IN	2.55214e-37
CAV1	4.23986e-39	0.294608	0.617	0.273	10	EN/IN	8.47972e-36
BST21	1.24597e-38	0.352452	0.826	0.42	10	EN/IN	2.49193e-35
SGCG	1.50142e-38	0.48084	0.644	0.329	10	EN/IN	3.00283e-35
JUND5	6.4014e-36	0.491421	0.985	0.703	10	EN/IN	1.28028e-32
ARF42	1.49434e-35	0.411201	0.937	0.606	10	EN/IN	2.98868e-32
B2M2	2.40582e-35	0.609496	0.997	0.774	10	EN/IN	4.81164e-32
HIST1H2AC1	1.22449e-33	0.413309	0.728	0.416	10	EN/IN	2.44898e-30
S100A112	2.00367e-33	0.331276	0.728	0.374	10	EN/IN	4.00734e-30
AC093866.1	3.08485e-32	0.332726	0.551	0.193	10	EN/IN	6.16969e-29
PCK2	1.73535e-31	0.500877	0.644	0.368	10	EN/IN	3.4707e-28
EDNRB1	3.76756e-31	0.276432	0.817	0.484	10	EN/IN	7.53513e-28
SDC4	1.0911e-30	0.300997	0.635	0.289	10	EN/IN	2.1822e-27
PLK21	1.56669e-30	0.305928	0.749	0.433	10	EN/IN	3.13338e-27
CAPN31	6.49564e-28	0.443027	0.599	0.301	10	EN/IN	1.29913e-24
HES42	9.57814e-28	0.464337	0.955	0.612	10	EN/IN	1.91563e-24
HSP90B12	8.38248e-24	0.278565	0.964	0.647	10	EN/IN	1.6765e-20
MAL2	3.47234e-23	0.429841	0.554	0.272	10	EN/IN	6.94468e-20
DLGAP1-AS2	5.31579e-23	0.267169	0.572	0.283	10	EN/IN	1.06316e-19
CALCB	2.99232e-22	0.452865	0.56	0.224	10	EN/IN	5.98464e-19
ANXA22	6.20498e-22	0.250038	0.952	0.663	10	EN/IN	1.241e-18
FSTL51	1.84817e-21	0.416765	0.539	0.227	10	EN/IN	3.69635e-18
TAC11	2.90681e-21	0.367943	0.641	0.421	10	EN/IN	5.81361e-18
PPIC	9.99122e-21	0.25529	0.575	0.24	10	EN/IN	1.99824e-17
LRP10	5.16413e-20	0.27014	0.59	0.288	10	EN/IN	1.03283e-16
IFI63	6.56327e-20	0.339845	0.943	0.733	10	EN/IN	1.31265e-16
IL13RA2	1.20694e-19	0.341489	0.512	0.186	10	EN/IN	2.41387e-16
DDIT42	3.24101e-18	0.314517	0.982	0.706	10	EN/IN	6.48201e-15
MEG34	3.08079e-17	0.25634	0.629	0.336	10	EN/IN	6.16159e-14
LTBP1	7.1675e-17	0.276522	0.608	0.355	10	EN/IN	1.4335e-13
ISG151	7.21349e-16	0.289887	0.964	0.757	10	EN/IN	1.4427e-12
HTATIP2	4.02482e-15	0.31581	0.497	0.176	10	EN/IN	8.04965e-12
SPINK11	1.03405e-14	0.609186	0.623	0.381	10	EN/IN	2.06811e-11
CTHRC1	2.82881e-14	0.269353	0.599	0.366	10	EN/IN	5.65762e-11
CHAC1	4.28143e-13	0.372368	0.521	0.262	10	EN/IN	8.56286e-10
CALCA	4.22284e-12	0.374128	0.284	0.253	10	EN/IN	8.44569e-09
STRIT1	1.08142e-08	0.474535	0.473	0.207	10	EN/IN	2.16285e-05
VGF2	6.90476e-08	0.253455	0.575	0.354	10	EN/IN	0.000138095
PTGDS2	3.15175e-06	0.308971	0.554	0.374	10	EN/IN	0.0063035
GRID21	2.91781e-169	2.36551	0.98	0.463	11	END	5.83562e-166
XACT	1.97059e-167	1.4159	0.904	0.328	11	END	3.94117e-164
LINC025821	1.98927e-165	2.02632	0.95	0.412	11	END	3.97854e-162
AC007326.5	7.83631e-163	2.08146	0.957	0.346	11	END	1.56726e-159
AC012368.1	4.49371e-151	1.01228	0.924	0.404	11	END	8.98742e-148
AC009446.11	4.88873e-149	1.62996	0.924	0.384	11	END	9.77746e-146
AC007218.1	8.15526e-141	0.732599	0.847	0.385	11	END	1.63105e-137
SLITRK2	1.77235e-136	1.47085	0.907	0.348	11	END	3.54469e-133
ESRG1	4.32477e-135	1.97918	0.967	0.476	11	END	8.64954e-132
GRIN2A	2.04926e-134	0.722668	0.847	0.344	11	END	4.09851e-131
KCNK1	2.0817e-134	0.727676	0.87	0.375	11	END	4.1634e-131
C6orf141	5.18267e-133	1.08539	0.867	0.355	11	END	1.03653e-129
F32	2.99397e-132	1.64179	0.9	0.403	11	END	5.98795e-129
ABCA12	1.17095e-127	1.4752	0.963	0.43	11	END	2.3419e-124
SERINC5	1.05963e-126	1.19782	0.924	0.399	11	END	2.11925e-123
ENPP1	1.17659e-126	0.455019	0.834	0.297	11	END	2.35318e-123
AL121761.11	7.62731e-125	0.523412	0.847	0.379	11	END	1.52546e-121
VWA1	8.36352e-123	0.942178	0.877	0.276	11	END	1.6727e-119
SYT61	1.81009e-122	1.32477	0.867	0.287	11	END	3.62018e-119
RAB3B	1.87742e-122	1.11992	0.93	0.377	11	END	3.75483e-119
CALB11	9.14684e-116	1.98707	0.97	0.543	11	END	1.82937e-112
VSIG10	6.16053e-115	0.781708	0.904	0.392	11	END	1.23211e-111
AC105460.1	1.04583e-113	0.347247	0.791	0.351	11	END	2.09165e-110
AC007218.3	7.00142e-113	0.318697	0.787	0.374	11	END	1.40028e-109
SEMA6A1	9.42106e-112	1.42092	0.944	0.478	11	END	1.88421e-108
LCOR	1.54736e-109	1.49916	0.963	0.497	11	END	3.09472e-106
AL157396.1	3.56278e-108	0.488161	0.797	0.362	11	END	7.12556e-105
P2RX31	7.0262e-108	0.718244	0.864	0.435	11	END	1.40524e-104
HOXB11	1.03579e-107	0.626277	0.864	0.439	11	END	2.07158e-104
AL353807.51	3.72408e-107	0.444256	0.831	0.357	11	END	7.44816e-104
AL117378.1	1.034e-106	0.324872	0.777	0.361	11	END	2.06801e-103
DPPA42	1.2118e-106	1.261	0.937	0.425	11	END	2.4236e-103
TFPI1	3.62396e-106	0.493094	0.854	0.424	11	END	7.24791e-103
CD701	1.2464e-105	0.99875	0.94	0.417	11	END	2.4928e-102
AL121985.1	2.72552e-105	0.562849	0.784	0.35	11	END	5.45105e-102
SOCS4	1.8745e-103	1.15346	0.927	0.445	11	END	3.749e-100
PTAR12	4.66142e-103	1.27015	0.934	0.434	11	END	9.32284e-100
RNF1251	3.11894e-101	0.52558	0.814	0.367	11	END	6.23789e-98
DLL31	1.98411e-100	1.21866	0.944	0.494	11	END	3.96821e-97
GJA12	2.0664e-100	0.816941	0.88	0.376	11	END	4.13279e-97
OLFML31	1.57512e-99	1.88722	0.87	0.397	11	END	3.15024e-96
AL161431.1	1.88074e-99	0.335287	0.811	0.384	11	END	3.76149e-96
MAP4K1	9.80387e-99	0.268039	0.827	0.316	11	END	1.96077e-95
NPSR1	1.3974e-98	0.275959	0.767	0.335	11	END	2.79479e-95
TMEFF21	2.32342e-98	0.339509	0.807	0.347	11	END	4.64684e-95
VCAN2	1.56851e-97	1.46509	0.977	0.545	11	END	3.13702e-94
LGI1	1.99431e-97	0.566692	0.834	0.373	11	END	3.98862e-94
LINC00534	3.23583e-97	0.405512	0.761	0.298	11	END	6.47165e-94
AP002954.21	3.29416e-97	1.14497	0.864	0.351	11	END	6.58833e-94
VASH21	3.58378e-97	0.720187	0.847	0.376	11	END	7.16756e-94
AC120036.5	1.01044e-95	0.295946	0.748	0.337	11	END	2.02089e-92
LUZP21	1.65621e-95	1.09056	0.837	0.358	11	END	3.31241e-92
ADAMTS19	6.55865e-95	0.547418	0.814	0.402	11	END	1.31173e-91
UGP21	1.14404e-94	1.19563	0.983	0.581	11	END	2.28809e-91
HOTAIRM11	1.8814e-93	0.328773	0.847	0.335	11	END	3.76279e-90
FIRRE1	1.16828e-92	1.06569	0.844	0.339	11	END	2.33656e-89
F11R	1.38518e-91	0.680915	0.877	0.368	11	END	2.77036e-88
CA4	2.14002e-91	0.730497	0.771	0.282	11	END	4.28005e-88
OLIG3	2.17489e-91	0.973047	0.821	0.383	11	END	4.34979e-88
MEIS22	3.49278e-91	0.769252	0.957	0.395	11	END	6.98557e-88
TNFSF91	3.94435e-91	0.657892	0.897	0.378	11	END	7.8887e-88
MIAT2	1.49023e-90	1.48712	0.983	0.58	11	END	2.98045e-87
NR6A11	3.96208e-89	0.702605	0.857	0.337	11	END	7.92417e-86
SCGB3A21	8.45631e-89	0.290377	0.827	0.422	11	END	1.69126e-85
PROM1	1.09241e-88	0.718052	0.807	0.325	11	END	2.18482e-85
HOXB-AS13	1.78295e-88	0.868532	0.94	0.512	11	END	3.56591e-85
RORA1	2.02113e-88	0.79676	0.86	0.38	11	END	4.04227e-85
AC084198.2	3.59995e-86	0.704587	0.831	0.384	11	END	7.1999e-83
ITM2A1	4.2683e-86	0.778654	0.787	0.298	11	END	8.5366e-83
HLA-DQB11	1.31719e-85	1.09374	0.787	0.324	11	END	2.63438e-82
ARMT11	5.00953e-85	0.721087	0.897	0.375	11	END	1.00191e-81
RESF1	2.48401e-84	0.707709	0.887	0.417	11	END	4.96802e-81
KCNQ1OT14	1.16944e-83	1.33119	0.963	0.547	11	END	2.33887e-80
ACVR2A1	1.98586e-82	0.803155	0.86	0.392	11	END	3.97173e-79
MIR302CHG	6.99963e-82	0.578778	0.797	0.251	11	END	1.39993e-78
EPHA41	1.11663e-81	0.466568	0.831	0.384	11	END	2.23325e-78
GPR55	1.30958e-81	0.463749	0.724	0.246	11	END	2.61917e-78
TMEM64	1.53314e-81	0.688599	0.794	0.265	11	END	3.06629e-78
HOXB21	5.07471e-81	0.501602	0.897	0.495	11	END	1.01494e-77
TPM12	1.71167e-80	1.20219	0.983	0.626	11	END	3.42334e-77
SKAP2	4.07776e-79	0.256565	0.794	0.295	11	END	8.15552e-76
FST2	8.75164e-79	1.65174	0.887	0.441	11	END	1.75033e-75
GABPB1-AS13	1.36721e-78	1.21382	0.967	0.534	11	END	2.73443e-75
KLF41	1.69925e-78	0.787366	0.864	0.371	11	END	3.39849e-75
LDB21	1.87225e-78	0.78069	0.811	0.318	11	END	3.7445e-75
PCAT14	2.33904e-78	0.709952	0.751	0.369	11	END	4.67807e-75
ONECUT22	7.78524e-78	0.374072	0.86	0.385	11	END	1.55705e-74
CADM21	5.73976e-75	0.826968	0.804	0.342	11	END	1.14795e-71
USP9X1	7.49614e-75	0.843781	0.947	0.535	11	END	1.49923e-71
AHNAK	1.63184e-74	0.998312	0.821	0.337	11	END	3.26368e-71
DST2	6.82448e-74	0.900156	0.973	0.552	11	END	1.3649e-70
STK17A	2.19624e-73	0.368072	0.774	0.274	11	END	4.39249e-70
TRIM71	5.1081e-73	0.694298	0.804	0.324	11	END	1.02162e-69
WDHD12	7.34864e-73	0.548917	0.827	0.38	11	END	1.46973e-69
NANOG1	1.3953e-72	0.352959	0.734	0.299	11	END	2.7906e-69
IGDCC31	6.40747e-72	0.85309	0.924	0.448	11	END	1.28149e-68
FAM122B1	1.7191e-71	0.679713	0.847	0.32	11	END	3.43819e-68
SYNE24	3.56598e-71	0.73208	0.947	0.513	11	END	7.13195e-68
ST8SIA4	1.09719e-70	0.3833	0.844	0.443	11	END	2.19438e-67
MIR205HG	3.62352e-70	0.50425	0.764	0.419	11	END	7.24704e-67
FOXH11	4.61837e-70	0.654766	0.767	0.315	11	END	9.23674e-67
POLR3G1	5.02537e-70	0.489526	0.767	0.284	11	END	1.00507e-66
UTF11	7.38593e-70	0.894597	0.787	0.279	11	END	1.47719e-66
MECOM1	6.69211e-69	0.251437	0.811	0.394	11	END	1.33842e-65
ALCAM1	8.36671e-68	0.307101	0.774	0.294	11	END	1.67334e-64
ATAD52	1.48107e-67	0.454652	0.85	0.393	11	END	2.96215e-64
FILIP12	2.59605e-67	0.585808	0.824	0.297	11	END	5.19209e-64
GABRB32	4.58292e-67	0.814873	0.784	0.335	11	END	9.16583e-64
DPH6	5.63809e-67	1.00191	0.804	0.328	11	END	1.12762e-63
CTSC	6.33577e-67	0.489904	0.834	0.358	11	END	1.26715e-63
LAMC1	7.84096e-67	0.306131	0.777	0.311	11	END	1.56819e-63
L1TD11	2.84e-66	1.12957	0.814	0.409	11	END	5.68e-63
XIST1	4.30037e-66	1.23556	0.821	0.419	11	END	8.60074e-63
NFE2L3	4.62274e-66	0.487226	0.718	0.249	11	END	9.24548e-63
LINC00937	8.62173e-66	0.555395	0.728	0.217	11	END	1.72435e-62
PURPL4	1.47327e-64	0.995236	0.957	0.461	11	END	2.94654e-61
VENTX	7.12671e-64	0.425595	0.691	0.263	11	END	1.42534e-60
PLAAT31	1.26125e-63	0.623496	0.874	0.414	11	END	2.5225e-60
IFI162	1.03748e-62	0.794935	0.87	0.427	11	END	2.07496e-59
RMST3	1.23678e-62	0.603062	0.827	0.354	11	END	2.47356e-59
NIN1	1.98917e-62	0.309752	0.827	0.34	11	END	3.97834e-59
CCND21	2.03533e-62	0.585586	0.924	0.451	11	END	4.07066e-59
POU5F12	5.86425e-61	0.978802	0.887	0.46	11	END	1.17285e-57
AKAP121	8.57157e-61	0.747423	0.914	0.529	11	END	1.71431e-57
MYC2	1.34658e-59	0.853033	0.917	0.471	11	END	2.69316e-56
TRIML2	1.92308e-59	0.52169	0.718	0.356	11	END	3.84615e-56
WSB13	7.84702e-59	1.45099	0.99	0.686	11	END	1.5694e-55
BICD12	2.15599e-58	0.503348	0.86	0.442	11	END	4.31197e-55
CNMD	1.5099e-56	0.721119	0.734	0.334	11	END	3.0198e-53
CYBA1	3.38778e-55	0.499599	0.791	0.324	11	END	6.77557e-52
FRAT2	1.25185e-54	0.529149	0.744	0.285	11	END	2.5037e-51
SLC2A31	2.24189e-54	0.565354	0.894	0.456	11	END	4.48378e-51
LAMB1	3.11685e-54	0.402997	0.751	0.316	11	END	6.23369e-51
SNHG144	4.87252e-54	0.933463	0.983	0.609	11	END	9.74504e-51
SNTG1	2.66505e-53	0.572158	0.691	0.307	11	END	5.3301e-50
CCPG12	1.79616e-52	0.293476	0.88	0.427	11	END	3.59233e-49
LIN28A2	3.45923e-52	0.354326	0.784	0.335	11	END	6.91846e-49
FGFR21	2.52177e-51	0.347981	0.744	0.311	11	END	5.04353e-48
CCDC169	5.76488e-51	0.251973	0.678	0.279	11	END	1.15298e-47
RYR2	5.7973e-51	0.297594	0.681	0.321	11	END	1.15946e-47
SLC16A31	1.51454e-50	0.54155	0.85	0.481	11	END	3.02908e-47
PIK3R32	1.82255e-49	0.471913	0.844	0.445	11	END	3.64511e-46
LINC005992	3.18409e-49	0.519874	0.724	0.309	11	END	6.36818e-46
UACA2	2.91142e-48	0.309748	0.814	0.385	11	END	5.82285e-45
FXYD51	3.673e-48	0.469992	0.771	0.322	11	END	7.346e-45
CD472	1.20159e-47	0.2535	0.94	0.522	11	END	2.40318e-44
FBLN1	1.9541e-47	0.273296	0.754	0.365	11	END	3.90819e-44
SPINK51	5.77347e-47	0.470917	0.731	0.383	11	END	1.15469e-43
FXYD72	6.15273e-47	0.431551	0.721	0.237	11	END	1.23055e-43
PRMT8	7.68742e-47	0.365199	0.708	0.309	11	END	1.53748e-43
APELA1	3.3374e-46	0.55502	0.671	0.226	11	END	6.67479e-43
CALY	5.1039e-46	0.442089	0.724	0.278	11	END	1.02078e-42
SYN3	7.44798e-46	0.570966	0.674	0.307	11	END	1.4896e-42
SPTBN12	4.76322e-45	0.376664	0.857	0.49	11	END	9.52643e-42
C9orf1351	1.93344e-44	0.403617	0.684	0.303	11	END	3.86688e-41
AL359091.11	5.08068e-44	0.538246	0.751	0.362	11	END	1.01614e-40
ITM2C	1.1691e-43	0.433739	0.904	0.514	11	END	2.33821e-40
CALCRL	2.11668e-43	0.540668	0.671	0.268	11	END	4.23335e-40
GADD45G	2.72996e-43	0.473677	0.774	0.405	11	END	5.45992e-40
TFRC2	3.32786e-43	0.266687	0.821	0.427	11	END	6.65572e-40
SFRP12	9.61229e-43	0.575976	0.771	0.338	11	END	1.92246e-39
PDPN	1.44041e-42	0.290072	0.791	0.361	11	END	2.88083e-39
TMEM155	1.47523e-42	0.369982	0.681	0.317	11	END	2.95046e-39
PPP1R3C1	1.84479e-42	0.42089	0.691	0.235	11	END	3.68957e-39
APOE	3.90855e-42	0.342266	0.857	0.405	11	END	7.81711e-39
PALM2-AKAP2	5.03585e-42	0.359317	0.744	0.314	11	END	1.00717e-38
ELF3	7.09067e-42	0.412822	0.691	0.329	11	END	1.41813e-38
TNNT11	6.83154e-41	0.363185	0.708	0.276	11	END	1.36631e-37
TUBB4A3	1.04207e-40	0.298513	0.711	0.323	11	END	2.08415e-37
PODXL	7.02838e-40	0.409193	0.731	0.344	11	END	1.40568e-36
ANK23	1.88128e-38	0.302228	0.767	0.392	11	END	3.76255e-35
APOC11	2.09477e-38	0.298762	0.701	0.317	11	END	4.18955e-35
XKR42	3.19962e-38	0.73321	0.684	0.338	11	END	6.39925e-35
GSTP13	3.46234e-38	0.769943	0.993	0.882	11	END	6.92468e-35
RNASE1	8.26577e-38	0.320003	0.645	0.293	11	END	1.65315e-34
SLC7A11	1.78191e-37	0.416332	0.701	0.335	11	END	3.56382e-34
DPP6	2.66873e-37	0.313173	0.654	0.294	11	END	5.33746e-34
ZC3HAV1	6.2276e-37	0.311677	0.761	0.423	11	END	1.24552e-33
PLP11	6.11425e-36	0.32712	0.681	0.271	11	END	1.22285e-32
SFPQ4	7.30005e-35	0.414793	0.967	0.595	11	END	1.46001e-31
PCDH11X1	1.03728e-34	0.602088	0.638	0.224	11	END	2.07456e-31
A4GALT1	1.08298e-34	0.277705	0.674	0.365	11	END	2.16597e-31
SEMA3E	1.14488e-34	0.821248	0.684	0.386	11	END	2.28975e-31
CD55	5.202e-34	0.325748	0.668	0.31	11	END	1.0404e-30
TCN2	8.41205e-34	0.343003	0.698	0.368	11	END	1.68241e-30
GRIN2B	9.50118e-34	0.259901	0.608	0.25	11	END	1.90024e-30
NRP23	1.1689e-33	0.496244	0.734	0.372	11	END	2.33779e-30
S100A101	1.30394e-33	0.506645	0.9	0.54	11	END	2.60788e-30
CLU2	5.51031e-33	0.536307	0.937	0.599	11	END	1.10206e-29
EPHA32	8.01563e-33	0.354063	0.774	0.442	11	END	1.60313e-29
CRIP13	1.76851e-32	0.296332	0.86	0.435	11	END	3.53702e-29
EGLN3	4.95838e-32	0.313123	0.728	0.374	11	END	9.91677e-29
GYPC3	3.59603e-31	0.328636	0.85	0.509	11	END	7.19205e-28
NECAB1	5.70687e-31	0.654847	0.631	0.285	11	END	1.14137e-27
RPRML1	8.01264e-31	0.409063	0.608	0.216	11	END	1.60253e-27
COL6A13	8.88865e-31	0.368605	0.844	0.472	11	END	1.77773e-27
AC006329.11	1.39192e-29	0.256358	0.698	0.362	11	END	2.78383e-26
AP000547.3	8.32356e-28	0.301921	0.625	0.341	11	END	1.66471e-24
RAMP2	1.04004e-27	0.34279	0.658	0.29	11	END	2.08007e-24
LINC02397	2.35286e-27	0.495235	0.598	0.257	11	END	4.70573e-24
MAPK103	5.04071e-26	0.303366	0.824	0.502	11	END	1.00814e-22
SNHG3	4.21563e-25	0.326411	0.674	0.308	11	END	8.43127e-22
NEUROG11	8.75812e-25	0.276908	0.635	0.369	11	END	1.75162e-21
HSP90B13	1.00148e-24	0.328027	0.97	0.648	11	END	2.00295e-21
CLDN6	3.61976e-24	0.300989	0.591	0.235	11	END	7.23952e-21
NDUFA4L21	7.50865e-24	0.28768	0.698	0.347	11	END	1.50173e-20
SLC12A21	1.62007e-23	0.271352	0.704	0.391	11	END	3.24014e-20
KLHL41	1.04211e-22	0.279346	0.615	0.324	11	END	2.08421e-19
PRDX12	1.8799e-22	0.394338	0.963	0.772	11	END	3.7598e-19
TMEM154	4.92741e-22	0.399557	0.591	0.298	11	END	9.85481e-19
KCNK12	1.51793e-21	0.282341	0.595	0.322	11	END	3.03586e-18
AC048341.11	2.22102e-19	0.290847	0.635	0.376	11	END	4.44204e-16
CNKSR3	5.89499e-19	0.282071	0.598	0.305	11	END	1.179e-15
CD243	1.78967e-18	0.253343	0.963	0.74	11	END	3.57934e-15
CTNNA3	5.43624e-17	0.390462	0.568	0.25	11	END	1.08725e-13
VIPR2	1.74287e-16	0.351518	0.551	0.245	11	END	3.48574e-13
SULF1	2.14253e-13	0.418723	0.551	0.233	11	END	4.28505e-10
SERPINB91	3.59226e-13	0.326078	0.538	0.273	11	END	7.18453e-10
GALP1	1.70871e-10	0.367286	0.508	0.242	11	END	3.41742e-07
AC093772.1	1.71274e-09	0.446946	0.478	0.203	11	END	3.42548e-06
INTU2	1.01521e-115	2.99668	0.963	0.569	12	Choroid	2.03041e-112
ITGB81	1.60919e-105	2.71534	0.893	0.456	12	Choroid	3.21837e-102
COL1A2	5.5719e-102	2.29614	0.922	0.493	12	Choroid	1.11438e-98
PTPRZ11	6.44837e-102	2.23724	0.938	0.533	12	Choroid	1.28967e-98
CRISPLD1	4.12538e-91	2.0077	0.856	0.468	12	Choroid	8.25076e-88
ERBB42	1.03071e-90	1.54998	0.856	0.474	12	Choroid	2.06141e-87
COL11A1	2.62539e-90	1.82627	0.802	0.318	12	Choroid	5.25079e-87
LINC004612	4.52336e-90	1.92374	0.893	0.517	12	Choroid	9.04673e-87
VGLL31	2.45978e-89	1.99233	0.885	0.463	12	Choroid	4.91956e-86
SORBS22	3.27038e-85	1.98605	0.831	0.457	12	Choroid	6.54076e-82
LRRC4C2	2.41064e-81	2.04752	0.802	0.401	12	Choroid	4.82127e-78
GRIA1	3.25491e-81	1.51122	0.798	0.438	12	Choroid	6.50981e-78
LIFR	3.60451e-76	1.50003	0.811	0.466	12	Choroid	7.20903e-73
LRP21	8.5696e-75	1.37021	0.761	0.361	12	Choroid	1.71392e-71
JAG12	2.95045e-71	1.19093	0.815	0.397	12	Choroid	5.90089e-68
IFI44L1	1.8657e-68	1.89441	0.782	0.495	12	Choroid	3.73141e-65
MIR4435-2HG2	4.73802e-67	1.47605	0.778	0.409	12	Choroid	9.47604e-64
SRGAP12	2.6044e-66	1.50973	0.802	0.468	12	Choroid	5.20881e-63
NFIA	1.56541e-63	1.3758	0.741	0.417	12	Choroid	3.13082e-60
CYTOR3	2.2543e-63	1.28534	0.823	0.475	12	Choroid	4.5086e-60
PCDH171	8.61469e-63	1.51012	0.745	0.45	12	Choroid	1.72294e-59
CD473	1.86966e-62	1.70966	0.856	0.526	12	Choroid	3.73933e-59
WLS	4.26645e-62	1.35196	0.815	0.499	12	Choroid	8.5329e-59
ID41	2.13014e-61	1.88494	0.848	0.547	12	Choroid	4.26028e-58
PCDH92	5.00175e-61	1.51149	0.794	0.504	12	Choroid	1.00035e-57
EPHA71	1.89052e-60	1.49179	0.77	0.494	12	Choroid	3.78105e-57
NTRK21	3.72095e-60	1.61021	0.782	0.422	12	Choroid	7.4419e-57
HLA-C1	1.02376e-58	1.57948	0.856	0.507	12	Choroid	2.04753e-55
GPM6B2	2.51011e-57	1.13904	0.852	0.56	12	Choroid	5.02022e-54
POU3F33	2.56428e-57	1.06381	0.802	0.48	12	Choroid	5.12857e-54
DST3	4.25865e-55	1.16668	0.918	0.556	12	Choroid	8.51731e-52
MAP23	2.04746e-54	1.10593	0.938	0.6	12	Choroid	4.09492e-51
LINC004722	4.52466e-54	1.53934	0.708	0.425	12	Choroid	9.04932e-51
LIMCH11	6.22892e-54	1.03868	0.724	0.353	12	Choroid	1.24578e-50
NEAT14	7.80862e-53	1.54705	0.951	0.676	12	Choroid	1.56172e-49
NR2F23	3.83222e-52	1.00362	0.942	0.647	12	Choroid	7.66443e-49
SLCO3A1	4.39373e-52	0.995184	0.663	0.357	12	Choroid	8.78747e-49
CCDC80	5.29273e-52	1.07827	0.753	0.48	12	Choroid	1.05855e-48
BMP52	8.98489e-51	1.2945	0.749	0.501	12	Choroid	1.79698e-47
MIR100HG2	2.20215e-50	1.26553	0.724	0.461	12	Choroid	4.4043e-47
ARID5B1	2.24784e-50	1.20536	0.728	0.428	12	Choroid	4.49569e-47
PARP142	7.36197e-49	1.30601	0.704	0.436	12	Choroid	1.47239e-45
HLA-B2	1.88658e-48	1.45734	0.831	0.513	12	Choroid	3.77315e-45
MAML21	2.76347e-48	1.14554	0.712	0.425	12	Choroid	5.52695e-45
TNIK2	5.56474e-48	0.88492	0.609	0.293	12	Choroid	1.11295e-44
SPATS2L2	1.17179e-47	1.06526	0.753	0.476	12	Choroid	2.34358e-44
AHNAK1	1.6909e-47	1.15888	0.663	0.343	12	Choroid	3.3818e-44
TTYH12	3.13879e-47	1.07811	0.905	0.568	12	Choroid	6.27758e-44
FAT31	7.24821e-47	1.18614	0.695	0.379	12	Choroid	1.44964e-43
MAPK104	2.95043e-46	1.2004	0.827	0.503	12	Choroid	5.90086e-43
AKAP122	4.20942e-46	1.24001	0.823	0.533	12	Choroid	8.41884e-43
PODXL1	4.64432e-46	1.01719	0.671	0.347	12	Choroid	9.28863e-43
TMEM132D	3.24493e-45	1.18571	0.626	0.37	12	Choroid	6.48986e-42
RND32	1.87973e-44	0.998136	0.868	0.609	12	Choroid	3.75947e-41
SPARC1	2.63034e-44	0.95778	0.815	0.512	12	Choroid	5.26068e-41
SEMA3A	4.32582e-43	1.22167	0.667	0.397	12	Choroid	8.65164e-40
WSB14	7.74896e-43	1.41988	0.951	0.689	12	Choroid	1.54979e-39
NCKAP51	2.41567e-42	1.08286	0.733	0.476	12	Choroid	4.83133e-39
EDNRB2	1.71744e-40	1.12436	0.737	0.489	12	Choroid	3.43488e-37
SNHG145	7.08351e-40	0.779443	0.959	0.612	12	Choroid	1.4167e-36
PTX3	1.11762e-39	1.33362	0.667	0.406	12	Choroid	2.23523e-36
GABPB1-AS14	1.3416e-39	0.903774	0.856	0.539	12	Choroid	2.68321e-36
THBS1	2.02318e-39	1.1854	0.601	0.382	12	Choroid	4.04637e-36
PCLO3	2.93371e-39	1.14972	0.798	0.517	12	Choroid	5.86741e-36
SEMA6A2	6.92175e-39	0.755902	0.757	0.485	12	Choroid	1.38435e-35
PMP22	5.44919e-38	1.21493	0.609	0.338	12	Choroid	1.08984e-34
GUCY1A2	3.01284e-37	0.894023	0.621	0.413	12	Choroid	6.02568e-34
CCN2	1.04565e-36	1.40108	0.646	0.399	12	Choroid	2.09129e-33
EIF2AK21	1.30179e-36	0.796022	0.778	0.553	12	Choroid	2.60358e-33
SDC21	2.8914e-36	0.860886	0.663	0.422	12	Choroid	5.78279e-33
COL5A2	1.82871e-35	0.940371	0.576	0.281	12	Choroid	3.65741e-32
HES43	3.90082e-35	1.01493	0.897	0.616	12	Choroid	7.80164e-32
PTN2	1.39271e-34	1.05551	0.852	0.637	12	Choroid	2.78542e-31
ZFHX42	1.41668e-34	0.668765	0.712	0.498	12	Choroid	2.83336e-31
PANTR11	2.70419e-34	0.893974	0.741	0.525	12	Choroid	5.40838e-31
PURPL5	3.47203e-34	1.45415	0.811	0.467	12	Choroid	6.94406e-31
ZIC11	7.33843e-34	0.594432	0.72	0.527	12	Choroid	1.46769e-30
CDK6	7.44751e-34	0.709994	0.588	0.345	12	Choroid	1.4895e-30
COL4A21	8.4272e-34	0.825829	0.7	0.446	12	Choroid	1.68544e-30
PAX31	8.6978e-34	0.715477	0.745	0.488	12	Choroid	1.73956e-30
TMEM472	8.90729e-33	0.905495	0.671	0.436	12	Choroid	1.78146e-29
TRPM3	1.58028e-32	0.904953	0.613	0.427	12	Choroid	3.16055e-29
NR2F13	2.83646e-32	0.781204	0.951	0.683	12	Choroid	5.67291e-29
LGALS33	2.95076e-32	1.0784	0.679	0.48	12	Choroid	5.90152e-29
AKAP62	3.79985e-32	0.670002	0.634	0.389	12	Choroid	7.59969e-29
LHFPL6	1.21517e-31	0.835823	0.621	0.37	12	Choroid	2.43035e-28
ARL4A2	2.02507e-31	0.794601	0.802	0.558	12	Choroid	4.05015e-28
CCN1	3.09699e-31	0.852657	0.547	0.293	12	Choroid	6.19397e-28
PI15	3.89367e-31	1.51318	0.551	0.364	12	Choroid	7.78733e-28
2021-06-04	5.36741e-31	0.612137	0.802	0.515	12	Choroid	1.07348e-27
TPM13	5.53853e-31	0.822999	0.885	0.63	12	Choroid	1.10771e-27
IRF93	2.72103e-30	0.797793	0.695	0.477	12	Choroid	5.44206e-27
PDE1A	4.42703e-30	0.848423	0.613	0.439	12	Choroid	8.85407e-27
FSIP23	1.46937e-29	0.624179	0.638	0.403	12	Choroid	2.93874e-26
COL24A1	3.40938e-29	1.03279	0.568	0.387	12	Choroid	6.81875e-26
PCDH181	1.80289e-28	0.565576	0.593	0.357	12	Choroid	3.60578e-25
USP9X2	2.08021e-28	0.649281	0.782	0.541	12	Choroid	4.16043e-25
PAG1	2.22556e-28	0.511101	0.527	0.346	12	Choroid	4.45112e-25
SEMA3C1	2.64355e-28	1.00564	0.605	0.447	12	Choroid	5.28711e-25
SYTL2	3.0409e-28	0.789431	0.58	0.386	12	Choroid	6.08179e-25
CEMIP21	3.29823e-28	0.696319	0.654	0.403	12	Choroid	6.59645e-25
COBLL1	2.74075e-27	0.569774	0.56	0.394	12	Choroid	5.4815e-24
ZFYVE163	2.90524e-27	0.608649	0.786	0.538	12	Choroid	5.81048e-24
STAT12	3.20431e-27	0.751769	0.741	0.533	12	Choroid	6.40863e-24
FGFBP31	4.15996e-27	0.9517	0.658	0.438	12	Choroid	8.31991e-24
PLK22	4.98595e-27	0.572326	0.671	0.438	12	Choroid	9.97189e-24
LGALS3BP2	6.74024e-27	0.891171	0.667	0.506	12	Choroid	1.34805e-23
LRRIQ1	8.71865e-27	0.507988	0.527	0.299	12	Choroid	1.74373e-23
SLC2A13	8.84352e-27	0.684874	0.778	0.544	12	Choroid	1.7687e-23
SLC12A22	7.71713e-26	0.699622	0.617	0.395	12	Choroid	1.54343e-22
SLIT21	2.11061e-25	0.702445	0.593	0.429	12	Choroid	4.22122e-22
ZFP36L11	3.57622e-25	0.459244	0.786	0.486	12	Choroid	7.15243e-22
INHBA	3.91866e-25	0.640099	0.547	0.425	12	Choroid	7.83732e-22
SFPQ5	6.23887e-25	0.54886	0.877	0.599	12	Choroid	1.24777e-21
ANXA23	1.44626e-24	0.780143	0.905	0.667	12	Choroid	2.89252e-21
PTAR13	1.53728e-24	0.372985	0.7	0.443	12	Choroid	3.07457e-21
EPHA33	8.72539e-24	0.395474	0.667	0.446	12	Choroid	1.74508e-20
SYNE25	1.294e-23	0.558897	0.741	0.52	12	Choroid	2.58799e-20
IFI64	3.07454e-23	0.84978	0.86	0.737	12	Choroid	6.14908e-20
SPTBN13	5.05592e-23	0.647571	0.704	0.496	12	Choroid	1.01118e-19
RAB31	7.01246e-23	0.421484	0.477	0.26	12	Choroid	1.40249e-19
IFI44	8.44515e-23	0.701246	0.597	0.488	12	Choroid	1.68903e-19
UGP22	1.0121e-22	0.440896	0.786	0.587	12	Choroid	2.0242e-19
WWTR1	1.13199e-22	0.470797	0.519	0.311	12	Choroid	2.26398e-19
CADPS3	1.15643e-22	0.642136	0.56	0.354	12	Choroid	2.31286e-19
WEE11	1.93171e-22	0.575919	0.65	0.432	12	Choroid	3.86342e-19
CNR1	2.06321e-22	0.7724	0.547	0.406	12	Choroid	4.12643e-19
KIF5C3	2.52363e-22	0.315832	0.852	0.587	12	Choroid	5.04726e-19
ADAM12	4.73056e-22	0.306294	0.481	0.328	12	Choroid	9.46113e-19
IRS1	7.22795e-22	0.667523	0.543	0.389	12	Choroid	1.44559e-18
HMGCS13	1.31694e-21	0.600259	0.757	0.534	12	Choroid	2.63388e-18
CNKSR31	1.49822e-21	0.276286	0.477	0.31	12	Choroid	2.99643e-18
C1orf612	1.69588e-21	0.964612	0.597	0.48	12	Choroid	3.39177e-18
ALKAL2	1.99261e-21	0.321162	0.436	0.278	12	Choroid	3.98522e-18
PDLIM32	2.65753e-21	0.596577	0.572	0.381	12	Choroid	5.31505e-18
NFIB	2.82981e-21	0.508257	0.568	0.456	12	Choroid	5.65963e-18
RNF43	3.25068e-21	0.516097	0.527	0.336	12	Choroid	6.50137e-18
VCAN3	5.7481e-21	0.336089	0.794	0.551	12	Choroid	1.14962e-17
AMER22	1.91442e-20	0.863437	0.634	0.489	12	Choroid	3.82883e-17
PCDH71	2.03424e-20	0.487603	0.535	0.395	12	Choroid	4.06847e-17
UACA3	2.18302e-20	0.395192	0.605	0.392	12	Choroid	4.36603e-17
DDAH1	2.95244e-20	0.564267	0.494	0.337	12	Choroid	5.90489e-17
LMNA1	4.65023e-20	0.294535	0.675	0.485	12	Choroid	9.30045e-17
KCNQ1OT15	8.80971e-20	0.498041	0.778	0.554	12	Choroid	1.76194e-16
DDX58	1.17371e-19	0.386072	0.568	0.425	12	Choroid	2.34741e-16
NR3C1	1.33579e-19	0.364888	0.486	0.327	12	Choroid	2.67159e-16
LTBP11	1.81953e-19	0.525809	0.523	0.359	12	Choroid	3.63906e-16
ZIC21	2.64137e-19	0.413422	0.807	0.561	12	Choroid	5.28274e-16
MASP1	3.23468e-19	0.343861	0.481	0.367	12	Choroid	6.46937e-16
GULP11	3.463e-19	0.564607	0.609	0.443	12	Choroid	6.926e-16
MDM22	3.58564e-19	0.412692	0.749	0.518	12	Choroid	7.17128e-16
ADM1	5.54143e-19	0.398945	0.605	0.442	12	Choroid	1.10829e-15
WNT7B1	7.45973e-19	0.707511	0.556	0.402	12	Choroid	1.49195e-15
ZIC4	2.19208e-18	0.508283	0.568	0.445	12	Choroid	4.38415e-15
COL14A1	3.15959e-18	0.366652	0.444	0.301	12	Choroid	6.31918e-15
SYT10	3.98213e-18	0.970394	0.527	0.442	12	Choroid	7.96425e-15
COL4A1	4.10286e-18	0.528905	0.547	0.395	12	Choroid	8.20573e-15
MIR924HG	7.8724e-18	0.491548	0.481	0.341	12	Choroid	1.57448e-14
OLFML2B	2.3341e-17	0.725385	0.502	0.395	12	Choroid	4.66821e-14
SOX9	3.46018e-17	0.428117	0.49	0.315	12	Choroid	6.92035e-14
SPRY1	3.7101e-17	0.633687	0.576	0.447	12	Choroid	7.42021e-14
ITGA6	4.5453e-17	0.289183	0.42	0.243	12	Choroid	9.09061e-14
PHLDA1	4.99561e-17	0.37597	0.617	0.489	12	Choroid	9.99122e-14
HLA-A	8.29187e-17	0.45434	0.704	0.505	12	Choroid	1.65837e-13
SHTN11	8.7438e-17	0.378732	0.514	0.353	12	Choroid	1.74876e-13
CXCR41	1.29453e-16	0.593025	0.593	0.446	12	Choroid	2.58905e-13
POU3F23	1.33135e-16	0.401303	0.704	0.509	12	Choroid	2.6627e-13
PLAGL11	2.00542e-16	0.452779	0.564	0.417	12	Choroid	4.01085e-13
ABCA14	4.19007e-16	0.721968	0.601	0.441	12	Choroid	8.38014e-13
MAP1A4	5.04848e-16	0.352056	0.588	0.413	12	Choroid	1.0097e-12
HSPA2	6.29726e-16	0.584214	0.465	0.329	12	Choroid	1.25945e-12
SMS3	6.54886e-16	0.33807	0.815	0.647	12	Choroid	1.30977e-12
DIPK2A1	8.22399e-16	0.394139	0.584	0.448	12	Choroid	1.6448e-12
ADAMTS3	1.2333e-15	0.295193	0.383	0.218	12	Choroid	2.46661e-12
FBN21	1.39328e-15	0.545387	0.523	0.361	12	Choroid	2.78655e-12
EPHA51	1.9999e-15	0.347129	0.531	0.447	12	Choroid	3.99981e-12
SLC7A111	2.4892e-15	0.338518	0.506	0.342	12	Choroid	4.9784e-12
COL3A1	2.59527e-15	0.983085	0.527	0.435	12	Choroid	5.19054e-12
DOK5	3.40536e-15	0.432858	0.444	0.284	12	Choroid	6.81072e-12
AUXG01000058.14	5.79201e-15	0.374178	0.646	0.495	12	Choroid	1.1584e-11
PPP1R14C	7.17943e-15	0.300968	0.556	0.438	12	Choroid	1.43589e-11
ARHGAP29	1.047e-14	0.533221	0.44	0.269	12	Choroid	2.09401e-11
HERC5	1.6499e-14	0.254	0.58	0.475	12	Choroid	3.29981e-11
B2M3	1.7802e-14	0.585585	0.901	0.778	12	Choroid	3.56041e-11
PGM2L12	2.11704e-14	0.431743	0.667	0.514	12	Choroid	4.23409e-11
SAMD9	2.53066e-14	0.310853	0.436	0.323	12	Choroid	5.06132e-11
HSP90B14	5.67005e-14	0.295774	0.877	0.652	12	Choroid	1.13401e-10
GAS2L31	6.32243e-14	0.392347	0.498	0.377	12	Choroid	1.26449e-10
PARP9	8.61488e-14	0.384484	0.531	0.445	12	Choroid	1.72298e-10
SAT11	4.80932e-13	0.353769	0.778	0.559	12	Choroid	9.61864e-10
PON22	7.75647e-13	0.424412	0.642	0.498	12	Choroid	1.55129e-09
FGF21	1.50337e-12	0.375326	0.527	0.39	12	Choroid	3.00674e-09
HELLS1	3.0543e-12	0.476377	0.605	0.446	12	Choroid	6.1086e-09
GDF10	9.4711e-12	0.250616	0.416	0.328	12	Choroid	1.89422e-08
FLRT31	9.85283e-12	0.557345	0.457	0.344	12	Choroid	1.97057e-08
PPFIA22	1.34269e-11	0.262309	0.473	0.364	12	Choroid	2.68538e-08
CD82	1.86125e-11	0.277857	0.449	0.356	12	Choroid	3.72249e-08
SLC5A32	2.40771e-11	0.306791	0.601	0.446	12	Choroid	4.81543e-08
FJX1	3.11853e-11	0.443185	0.531	0.413	12	Choroid	6.23707e-08
ABCA13	3.47933e-11	0.331265	0.35	0.226	12	Choroid	6.95865e-08
HILPDA1	3.9329e-11	0.29308	0.667	0.488	12	Choroid	7.8658e-08
SLIT12	5.62595e-11	0.358115	0.506	0.395	12	Choroid	1.12519e-07
IFIT51	5.65035e-11	0.284031	0.506	0.404	12	Choroid	1.13007e-07
TENT5A	6.20808e-11	0.309681	0.444	0.303	12	Choroid	1.24162e-07
FLNC2	6.30053e-11	0.257776	0.49	0.363	12	Choroid	1.26011e-07
TIMP21	9.21709e-11	0.273299	0.494	0.374	12	Choroid	1.84342e-07
MMS22L1	1.20954e-10	0.311443	0.428	0.299	12	Choroid	2.41908e-07
MEGF10	2.87668e-10	0.441523	0.407	0.297	12	Choroid	5.75336e-07
CREB51	3.5818e-10	0.408449	0.473	0.338	12	Choroid	7.1636e-07
CADM22	5.08805e-10	0.368847	0.473	0.352	12	Choroid	1.01761e-06
DDX60L	6.67795e-10	0.570075	0.49	0.441	12	Choroid	1.33559e-06
LINC003423	1.14911e-09	0.448423	0.519	0.442	12	Choroid	2.29822e-06
SOCS41	2.7092e-09	0.32297	0.584	0.455	12	Choroid	5.41841e-06
LRP101	3.18958e-09	0.289503	0.416	0.295	12	Choroid	6.37916e-06
RIPOR22	8.34182e-09	0.509416	0.391	0.282	12	Choroid	1.66836e-05
APOL2	1.17377e-08	0.300453	0.477	0.398	12	Choroid	2.34753e-05
LY6E1	1.76752e-08	0.31015	0.523	0.428	12	Choroid	3.53504e-05
XRCC21	1.78306e-08	0.28449	0.424	0.316	12	Choroid	3.56613e-05
IFITM23	2.04598e-08	0.324646	0.551	0.455	12	Choroid	4.09196e-05
PPM1K2	2.43678e-08	0.269176	0.514	0.416	12	Choroid	4.87357e-05
GNG112	1.19357e-07	0.525139	0.502	0.434	12	Choroid	0.000238714
RMST4	1.4906e-07	0.277999	0.469	0.365	12	Choroid	0.000298119
PDE1C	4.59477e-07	0.34462	0.403	0.349	12	Choroid	0.000918954
SP100	4.92055e-07	0.256125	0.42	0.38	12	Choroid	0.000984109
IFI272	5.23694e-07	0.600278	0.77	0.719	12	Choroid	0.00104739
MX12	6.44054e-07	0.542703	0.572	0.537	12	Choroid	0.00128811
XAF1	1.72556e-06	0.308747	0.444	0.435	12	Choroid	0.00345113
SFRP4	5.21561e-06	0.906795	0.399	0.353	12	Choroid	0.0104312
MEG8	1.69579e-05	0.427602	0.329	0.238	12	Choroid	0.0339158
LRRTM32	2.16913e-05	0.353192	0.436	0.369	12	Choroid	0.0433826
TTR	1.77582e-73	5.31515	0.974	0.797	13	U2	3.55164e-70
CNTNAP2	3.18123e-68	2.07045	0.74	0.308	13	U2	6.36247e-65
BST22	7.26589e-68	2.02146	0.813	0.424	13	U2	1.45318e-64
PCP4	1.1496e-63	2.89776	0.706	0.357	13	U2	2.2992e-60
SOX2-OT1	1.34578e-63	2.57922	0.711	0.321	13	U2	2.69156e-60
OTX2	7.8682e-55	1.49801	0.672	0.378	13	U2	1.57364e-51
TRPM31	3.36883e-52	2.46486	0.689	0.425	13	U2	6.73766e-49
RSPO2	5.60004e-52	1.74393	0.664	0.41	13	U2	1.12001e-48
PIFO	2.32423e-50	1.69477	0.63	0.278	13	U2	4.64847e-47
FAM181B1	3.49527e-45	1.6046	0.6	0.313	13	U2	6.99054e-42
RBM47	4.89561e-45	0.957828	0.57	0.267	13	U2	9.79122e-42
COL4A6	4.73519e-44	0.995978	0.6	0.313	13	U2	9.47037e-41
CDO1	1.17097e-43	1.35432	0.719	0.427	13	U2	2.34194e-40
IFITM32	1.04456e-42	1.34679	0.881	0.711	13	U2	2.08911e-39
CYSTM12	1.21061e-42	1.1748	0.711	0.349	13	U2	2.42122e-39
IFI65	5.91563e-42	1.61241	0.898	0.736	13	U2	1.18313e-38
CA2	1.74346e-41	2.1864	0.63	0.35	13	U2	3.48693e-38
TPBG	3.45473e-40	1.77222	0.647	0.397	13	U2	6.90946e-37
PEG3	5.88376e-40	1.10107	0.506	0.176	13	U2	1.17675e-36
MEST1	9.46315e-39	1.32216	0.757	0.493	13	U2	1.89263e-35
GALNT5	4.4831e-38	0.336965	0.391	0.123	13	U2	8.96621e-35
ITM2B2	6.28727e-38	1.27693	0.843	0.673	13	U2	1.25745e-34
LYPD1	1.11762e-37	0.82529	0.553	0.29	13	U2	2.23525e-34
SLC7A8	2.82227e-37	0.838676	0.591	0.339	13	U2	5.64453e-34
C5orf49	5.11904e-36	1.40355	0.579	0.354	13	U2	1.02381e-32
SPATS2L3	2.78415e-35	0.894633	0.723	0.477	13	U2	5.56831e-32
DYNLRB2	4.59651e-35	0.690078	0.451	0.182	13	U2	9.19302e-32
KIF9	6.04272e-35	1.31861	0.6	0.299	13	U2	1.20854e-31
BAMBI	6.3014e-35	0.795839	0.506	0.246	13	U2	1.26028e-31
RSPO1	8.36202e-34	1.02039	0.532	0.311	13	U2	1.6724e-30
WLS1	1.15491e-33	1.45653	0.689	0.502	13	U2	2.30982e-30
LRRIQ11	1.33697e-33	0.854989	0.557	0.298	13	U2	2.67394e-30
AL035425.3	3.88436e-33	0.695229	0.536	0.326	13	U2	7.76872e-30
KCTD8	3.90271e-32	0.552004	0.498	0.278	13	U2	7.80541e-29
PPP2R2B	1.10342e-31	0.672292	0.54	0.254	13	U2	2.20683e-28
ATP2B2	1.20644e-31	0.273312	0.417	0.191	13	U2	2.41289e-28
PLS31	1.40246e-31	1.61649	0.694	0.428	13	U2	2.80491e-28
RIPPLY3	2.8933e-31	0.547783	0.494	0.282	13	U2	5.7866e-28
SPARC2	1.56366e-30	0.895855	0.745	0.513	13	U2	3.12733e-27
LY6E2	2.03008e-30	0.87793	0.668	0.425	13	U2	4.06017e-27
NQO11	3.84708e-30	0.789779	0.596	0.372	13	U2	7.69416e-27
SIX3	1.60773e-29	0.737908	0.443	0.169	13	U2	3.21546e-26
HSPB13	8.22186e-29	0.79332	0.83	0.586	13	U2	1.64437e-25
EMX2	1.15276e-28	1.2296	0.566	0.363	13	U2	2.30552e-25
S100B	1.35874e-28	0.513074	0.481	0.269	13	U2	2.71748e-25
SOD3	6.20731e-28	0.290492	0.396	0.186	13	U2	1.24146e-24
SHTN12	8.68892e-28	0.876999	0.583	0.351	13	U2	1.73778e-24
SULF11	2.36147e-27	0.753881	0.489	0.236	13	U2	4.72294e-24
ISG152	2.57837e-27	0.768551	0.911	0.76	13	U2	5.15675e-24
LY6H1	2.5811e-27	0.751852	0.532	0.332	13	U2	5.1622e-24
C21orf62	4.58404e-27	0.417492	0.494	0.312	13	U2	9.16809e-24
BTBD17	4.82034e-27	0.577816	0.583	0.374	13	U2	9.64069e-24
MAF	5.5193e-27	0.863968	0.6	0.371	13	U2	1.10386e-23
RSPH1	1.23749e-26	0.860691	0.434	0.207	13	U2	2.47498e-23
HES11	1.37456e-26	0.986557	0.596	0.381	13	U2	2.74911e-23
IFIT1	1.77416e-26	0.864195	0.698	0.534	13	U2	3.54831e-23
KCNJ13	3.30678e-26	0.349006	0.472	0.286	13	U2	6.61356e-23
HTRA1	3.58736e-26	0.652116	0.523	0.307	13	U2	7.17472e-23
GULP12	3.92486e-26	0.864314	0.643	0.443	13	U2	7.84972e-23
SPINT21	6.92288e-26	0.921017	0.643	0.426	13	U2	1.38458e-22
FOXJ1	1.26484e-25	1.20258	0.523	0.309	13	U2	2.52968e-22
MORN5	2.31582e-25	0.78633	0.451	0.233	13	U2	4.63163e-22
IRF94	3.1274e-25	0.705287	0.664	0.478	13	U2	6.25481e-22
BMP7	3.60314e-25	0.645166	0.54	0.3	13	U2	7.20628e-22
CFAP126	4.74921e-25	1.51248	0.566	0.413	13	U2	9.49843e-22
RSPO3	5.67691e-25	1.57896	0.566	0.432	13	U2	1.13538e-21
FEZF2	5.96799e-25	0.694764	0.464	0.238	13	U2	1.1936e-21
AC006115.2	1.17316e-24	0.639627	0.421	0.183	13	U2	2.34632e-21
LGI11	1.37183e-24	0.82779	0.562	0.382	13	U2	2.74366e-21
FJX11	1.46107e-24	1.17839	0.596	0.412	13	U2	2.92213e-21
TCEAL22	1.16785e-23	0.55978	0.506	0.276	13	U2	2.33571e-20
COL18A1	3.26986e-23	0.443149	0.511	0.289	13	U2	6.53972e-20
NR4A2	6.82361e-23	0.377616	0.46	0.295	13	U2	1.36472e-19
RHOD	1.28235e-22	0.253941	0.455	0.3	13	U2	2.56469e-19
TAGLN22	2.13921e-22	0.629666	0.574	0.334	13	U2	4.27843e-19
SDC22	2.34011e-22	0.621993	0.617	0.423	13	U2	4.68022e-19
ZFYVE164	5.20543e-22	1.20969	0.689	0.54	13	U2	1.04109e-18
CYBA2	7.04691e-22	0.466116	0.574	0.332	13	U2	1.40938e-18
LINC01833	7.05161e-22	0.492321	0.477	0.319	13	U2	1.41032e-18
ADAMTS61	7.7867e-22	0.548665	0.451	0.24	13	U2	1.55734e-18
LIM2	7.7907e-22	0.359202	0.477	0.322	13	U2	1.55814e-18
IFI44L2	1.1833e-21	0.800531	0.621	0.499	13	U2	2.36659e-18
LRP1B	1.3847e-21	0.538985	0.46	0.308	13	U2	2.76939e-18
MSX1	3.09073e-21	0.754374	0.46	0.247	13	U2	6.18145e-18
IFT57	3.81787e-21	0.555131	0.609	0.391	13	U2	7.63575e-18
ZFP36L2	3.9913e-21	0.706933	0.617	0.39	13	U2	7.98259e-18
ID34	7.93392e-21	1.63462	0.6	0.387	13	U2	1.58678e-17
EMX2OS	9.59139e-21	0.502937	0.421	0.201	13	U2	1.91828e-17
RHOH	9.61641e-21	0.483346	0.472	0.312	13	U2	1.92328e-17
C9orf24	1.0582e-20	1.5435	0.477	0.305	13	U2	2.1164e-17
PRDM16-DT	1.20782e-20	0.854554	0.506	0.354	13	U2	2.41563e-17
PCSK1N3	1.46489e-20	0.597524	0.694	0.499	13	U2	2.92978e-17
CLDN5	1.89306e-20	1.26179	0.566	0.43	13	U2	3.78613e-17
DMKN	2.26101e-20	0.601462	0.489	0.29	13	U2	4.52202e-17
CCND13	3.07636e-20	0.521576	0.723	0.495	13	U2	6.15273e-17
DMRT3	3.14961e-20	0.460959	0.464	0.31	13	U2	6.29921e-17
LIX1	3.17579e-20	0.695604	0.4	0.201	13	U2	6.35158e-17
EIF2AK22	4.55435e-19	0.637146	0.698	0.555	13	U2	9.10869e-16
[truncated: 1,376 more rows]

## Sheet: VPA-induced cell type DEGs
DEGs between VPA-exposed and control group in each cell type
Cell Type	Gene Symbol	P value	Avg_log2FC	Pct.1	Pct.2	Adjusted P value
Astrocyte	PRSS56	6.33214e-12	-0.260575	0.217	0.2	1.26643e-08
Astrocyte	RNASE1	7.0835e-11	0.412911	0.511	0.884	1.4167e-07
Astrocyte	GALP	3.165e-10	-0.591053	0.424	0.455	6.33001e-07
Astrocyte	TRIML2	4.72696e-10	0.431124	0.614	0.932	9.45392e-07
Astrocyte	AL121985.1	6.83467e-08	0.66425	0.646	0.939	0.000136693
Astrocyte	SPP1	1.09805e-06	0.692171	0.608	0.939	0.00219609
Astrocyte	LINC00678	2.43571e-06	0.267114	0.515	0.839	0.00487143
Astrocyte	IFI6	8.15594e-06	-0.452018	0.732	0.997	0.0163119
Astrocyte	PLA2G2A	1.043e-05	-0.47257	0.251	0.381	0.0208601
Choroid	NEK2	2.92797e-35	0.446393	0.139	1	5.85594e-32
Choroid	MKI67	9.29857e-28	0.284726	0.159	0.978	1.85971e-24
Choroid	NUF2	5.3357e-27	0.269177	0.164	0.978	1.06714e-23
Choroid	MUSTN1	7.13284e-26	-0.25236	0.095	0.899	1.42657e-22
Choroid	CYP1B1	7.40062e-23	0.288344	0.129	0.775	1.48012e-19
Choroid	HAPLN1	4.10143e-22	-0.472961	0.124	0.854	8.20286e-19
Choroid	C1orf61	2.33276e-21	0.262469	0.144	0.899	4.66552e-18
Choroid	DCC	1.78596e-20	-0.276529	0.219	0.966	3.57191e-17
Choroid	TAGLN	3.04404e-19	0.361761	0.114	0.854	6.08808e-16
Choroid	CCDC80	5.05439e-19	-0.398798	0.254	0.978	1.01088e-15
Choroid	SOD3	2.63522e-18	-0.302346	0.154	0.865	5.27043e-15
Choroid	AL357093.2	9.49357e-17	0.615626	0.164	0.809	1.89871e-13
Choroid	CDCA8	1.35148e-16	0.278303	0.104	0.831	2.70296e-13
Choroid	TAC1	4.84214e-16	0.26961	0.119	0.831	9.68429e-13
Choroid	SOCS4	9.03821e-16	-0.279654	0.239	0.944	1.80764e-12
Choroid	TRIM59	1.04674e-15	-0.291592	0.234	0.921	2.09347e-12
Choroid	HIST1H2AJ	1.29701e-15	-0.331766	0.149	0.854	2.59402e-12
Choroid	KCTD8	1.31642e-15	0.34266	0.249	0.933	2.63283e-12
Choroid	ITGB8	2.77503e-15	0.286472	0.259	0.955	5.55007e-12
Choroid	ST8SIA4	2.85475e-15	-0.291569	0.179	0.876	5.7095e-12
Choroid	OTX1	3.2731e-15	-0.377214	0.144	0.831	6.5462e-12
Choroid	SPRY2	3.86168e-15	-0.26593	0.239	0.921	7.72336e-12
Choroid	PLK2	4.27772e-15	-0.361552	0.194	0.876	8.55544e-12
Choroid	XIST	4.8709e-15	0.44144	0.224	0.933	9.7418e-12
Choroid	DMRT3	2.44226e-14	0.353829	0.219	0.888	4.88453e-11
Choroid	F3	7.01117e-14	0.290651	0.194	0.876	1.40223e-10
Choroid	PGM2L1	1.40624e-13	-0.26327	0.204	0.888	2.81248e-10
Choroid	EPSTI1	2.59301e-13	-0.49203	0.154	0.82	5.18601e-10
Choroid	SST	4.75495e-13	0.307722	0.07	0.764	9.5099e-10
Choroid	EDNRB	8.43296e-13	-0.280656	0.264	0.933	1.68659e-09
Choroid	ORC6	3.19955e-12	0.346631	0.194	0.876	6.39911e-09
Choroid	PCSK1	3.91274e-12	-0.257597	0.085	0.753	7.82547e-09
Choroid	ARHGAP15	4.8205e-12	-0.263096	0.07	0.236	9.641e-09
Choroid	HIST1H2AC	5.95573e-12	0.495411	0.244	0.933	1.19115e-08
Choroid	SAMD9	1.45088e-11	-0.294119	0.159	0.798	2.90175e-08
Choroid	JAG1	1.63209e-11	-0.281508	0.229	0.888	3.26417e-08
Choroid	PCLAF	1.7657e-11	0.506871	0.229	0.91	3.5314e-08
Choroid	NMB	3.20411e-11	0.437103	0.284	0.933	6.40821e-08
Choroid	STMN4	3.58209e-11	0.520908	0.234	0.899	7.16418e-08
Choroid	CXCR4	4.3373e-11	-0.292509	0.284	0.91	8.6746e-08
Choroid	CAVIN3	4.48265e-11	-0.374377	0.159	0.809	8.9653e-08
Choroid	SNCG	9.05076e-11	0.359689	0.209	0.854	1.81015e-07
Choroid	PCLO	1.17355e-10	-0.262788	0.308	0.899	2.3471e-07
Choroid	KIF22	1.60823e-10	0.300728	0.244	0.899	3.21646e-07
Choroid	PARP14	1.69759e-10	-0.340822	0.279	0.888	3.39519e-07
Choroid	CHAF1A	2.31476e-10	0.276732	0.149	0.787	4.62951e-07
Choroid	S100B	3.2268e-10	0.256433	0.224	0.876	6.4536e-07
Choroid	ZFHX4	6.07773e-10	-0.473567	0.343	0.921	1.21555e-06
Choroid	CCNB2	9.79351e-10	0.405841	0.224	0.888	1.9587e-06
Choroid	RGCC	1.73174e-09	0.374522	0.154	0.787	3.46347e-06
Choroid	PTPRZ1	2.0605e-09	-0.513061	0.229	0.831	4.12101e-06
Choroid	CDC20	2.7525e-09	0.60361	0.179	0.831	5.50499e-06
Choroid	PKDCC	2.83195e-09	0.269041	0.224	0.888	5.66389e-06
Choroid	DIRAS3	3.54321e-09	-0.292202	0.08	0.27	7.08643e-06
Choroid	AKAP14	5.34326e-09	0.377955	0.179	0.764	1.06865e-05
Choroid	LAMB1	6.61087e-09	0.259277	0.254	0.876	1.32217e-05
Choroid	RND3	6.85363e-09	0.323493	0.388	1	1.37073e-05
Choroid	NCAPG	1.35998e-08	0.319189	0.144	0.775	2.71996e-05
Choroid	PHLDA3	1.65961e-08	-0.259685	0.179	0.787	3.31923e-05
Choroid	HRK	2.17508e-08	0.402682	0.129	0.753	4.35016e-05
Choroid	GPNMB	2.29831e-08	-0.351096	0.164	0.719	4.59662e-05
Choroid	ROPN1L	2.537e-08	0.421053	0.189	0.719	5.074e-05
Choroid	JUN	3.21265e-08	-0.288757	0.308	0.876	6.42529e-05
Choroid	CADPS	4.68613e-08	-0.329124	0.204	0.775	9.37225e-05
Choroid	CCDC170	4.92029e-08	0.358477	0.194	0.73	9.84058e-05
Choroid	VCAN	5.78742e-08	-0.455184	0.274	0.854	0.000115748
Choroid	MIR4435-2HG	6.03715e-08	0.31619	0.154	0.775	0.000120743
Choroid	CCNB1	6.64332e-08	0.409011	0.204	0.831	0.000132866
Choroid	NUSAP1	1.36152e-07	0.582439	0.194	0.798	0.000272304
Choroid	ECT2	1.4817e-07	0.306628	0.179	0.36	0.000296339
Choroid	ACKR3	1.73152e-07	-0.275208	0.164	0.753	0.000346303
Choroid	FEN1	3.89541e-07	0.29176	0.204	0.82	0.000779082
Choroid	TPX2	6.33566e-07	0.612332	0.189	0.798	0.00126713
Choroid	FAM183A	6.78383e-07	0.4093	0.209	0.798	0.00135677
Choroid	PMEL	7.30857e-07	-0.264758	0.05	0.337	0.00146171
Choroid	NRP2	8.14469e-07	-0.492903	0.279	0.82	0.00162894
Choroid	TTR	8.46767e-07	1.53734	0.915	1	0.00169353
Choroid	SPTY2D1	1.2922e-06	0.446346	0.219	0.393	0.00258439
Choroid	KRT18	2.31922e-06	0.481598	0.383	0.966	0.00463844
Choroid	INTU	3.10081e-06	0.67181	0.423	1	0.00620162
Choroid	PDPN	3.47535e-06	0.292738	0.139	0.371	0.00695071
Choroid	PRPH	3.86061e-06	-0.293334	0.07	0.348	0.00772121
Choroid	SLC7A8	3.87168e-06	0.392684	0.353	0.944	0.00774336
Choroid	MAPT	3.97239e-06	-0.291788	0.134	0.708	0.00794479
Choroid	WNT1	4.3267e-06	-0.284273	0.1	0.607	0.00865341
Choroid	CDH6	4.42057e-06	-0.823488	0.184	0.73	0.00884114
Choroid	PRNP	5.09257e-06	0.373034	0.328	0.921	0.0101851
Choroid	C5orf49	5.94237e-06	0.898618	0.358	0.921	0.0118847
Choroid	SLC5A3	6.82455e-06	0.333183	0.383	0.966	0.0136491
Choroid	PRKG1	8.79208e-06	-0.403205	0.194	0.73	0.0175842
Choroid	NRN1	9.44351e-06	-0.635816	0.289	0.798	0.018887
Choroid	IER5L	1.0232e-05	0.34548	0.308	0.899	0.020464
Choroid	PALMD	1.06685e-05	0.546351	0.244	0.809	0.0213369
Choroid	FEZF2	1.08863e-05	0.380289	0.254	0.787	0.0217726
Choroid	ASCL1	1.21937e-05	-0.448781	0.095	0.685	0.0243874
Choroid	POU3F4	1.40312e-05	-0.271863	0.104	0.685	0.0280625
EN	ISL1	6.85774e-66	0.251461	0.169	0.915	1.37155e-62
EN	TPX2	3.33166e-61	0.443825	0.143	0.951	6.66332e-58
EN	CACNA2D1	2.05e-60	0.374124	0.219	0.986	4.09999e-57
EN	TFPI	5.74597e-60	0.283126	0.17	0.965	1.14919e-56
EN	SST	6.55319e-60	1.52889	0.144	0.993	1.31064e-56
EN	HERC5	8.18262e-60	0.297984	0.143	0.958	1.63652e-56
EN	ONECUT1	7.83502e-55	0.283979	0.178	0.965	1.567e-51
EN	NPB	3.53017e-53	0.27927	0.18	0.944	7.06034e-50
EN	RUNX1T1	5.8946e-52	0.320369	0.209	0.979	1.17892e-48
EN	FGFBP3	1.15379e-51	0.508203	0.165	0.972	2.30757e-48
EN	PRC1	3.37228e-51	0.316957	0.165	0.965	6.74457e-48
EN	PCDH9	4.21955e-49	0.35501	0.224	0.972	8.4391e-46
EN	NHLH2	1.51919e-46	0.29964	0.188	0.915	3.03839e-43
EN	SIX1	1.23512e-45	0.319061	0.147	0.754	2.47024e-42
EN	FANCI	7.23312e-45	0.331133	0.084	0.845	1.44662e-41
EN	LUZP2	1.89043e-44	-0.279357	0.112	0.838	3.78085e-41
EN	OLFML3	3.92562e-44	0.541833	0.157	0.915	7.85124e-41
EN	AMER2	1.37465e-43	0.347382	0.217	0.944	2.74929e-40
EN	GALP	1.6346e-41	-0.384319	0.152	0.859	3.26919e-38
EN	IFIT1	2.29514e-40	0.307767	0.227	0.972	4.59028e-37
EN	VASH2	6.26427e-40	-0.330667	0.156	0.852	1.25285e-36
EN	IGFBP6	8.49781e-40	0.483922	0.196	0.937	1.69956e-36
EN	C1orf61	1.57831e-39	0.318068	0.188	0.901	3.15662e-36
EN	H2AFX	2.60247e-39	0.270036	0.169	0.915	5.20495e-36
EN	POU4F1	4.35162e-38	0.372886	0.251	0.979	8.70324e-35
EN	TFAP2A	1.2602e-37	0.466138	0.264	0.986	2.5204e-34
EN	IFIT5	2.88895e-35	0.383205	0.188	0.908	5.7779e-32
EN	CRISPLD1	3.88889e-35	0.281552	0.172	0.88	7.77778e-32
EN	ARPP21	2.61394e-34	-0.33396	0.126	0.704	5.22789e-31
EN	POU2F2	6.02424e-34	0.546383	0.284	0.979	1.20485e-30
EN	AC093772.1	6.52542e-33	-0.379713	0.099	0.218	1.30508e-29
EN	EPHA7	6.20663e-32	0.302065	0.151	0.831	1.24133e-28
EN	SPDL1	2.30395e-31	0.345357	0.182	0.873	4.6079e-28
EN	ATCAY	3.97605e-30	0.309121	0.266	0.937	7.9521e-27
EN	PTGDS	1.32883e-29	0.309945	0.207	0.887	2.65766e-26
EN	MX1	8.36242e-29	0.466735	0.227	0.901	1.67248e-25
EN	INTU	1.68154e-28	0.343629	0.196	0.852	3.36307e-25
EN	SCG2	3.68181e-28	0.28051	0.22	0.88	7.36362e-25
EN	SSTR2	4.77017e-28	0.347042	0.139	0.796	9.54033e-25
EN	CCER2	2.87716e-27	-0.336479	0.133	0.761	5.75432e-24
EN	TPD52	1.03263e-26	-0.315897	0.324	0.986	2.06526e-23
EN	NSG2	1.14674e-26	-0.260943	0.329	0.986	2.29348e-23
EN	BMP5	5.69643e-26	0.348117	0.243	0.915	1.13929e-22
EN	DIAPH3	8.18242e-26	-0.272001	0.139	0.69	1.63648e-22
EN	THSD7A	8.277e-26	0.506257	0.306	0.958	1.6554e-22
EN	TAL2	3.41847e-25	0.325006	0.104	0.5	6.83693e-22
EN	TAC1	6.04757e-25	0.386151	0.204	0.866	1.20951e-21
EN	EIF2AK2	3.92189e-24	0.671909	0.318	0.972	7.84378e-21
EN	UPK1A-AS1	4.07323e-24	-0.299042	0.055	0.415	8.14646e-21
EN	MAP1A	1.49728e-23	0.302493	0.274	0.915	2.99457e-20
EN	PANTR1	1.52821e-23	0.466428	0.258	0.944	3.05642e-20
EN	LMO1	1.45222e-22	0.251001	0.138	0.746	2.90444e-19
EN	NXN	2.68021e-22	-0.250131	0.172	0.831	5.36042e-19
EN	PARP16	4.12575e-22	-0.356166	0.083	0.282	8.2515e-19
EN	IER5L	2.44388e-21	0.259615	0.22	0.866	4.88776e-18
EN	CLGN	3.91727e-21	-0.299236	0.117	0.303	7.83453e-18
EN	ZFHX4	4.38006e-21	0.37845	0.259	0.88	8.76013e-18
EN	LGALS3BP	7.15891e-21	0.323196	0.201	0.824	1.43178e-17
EN	AFAP1	2.10077e-20	0.338004	0.222	0.831	4.20155e-17
EN	MTHFD2	1.21606e-19	0.286941	0.13	0.303	2.43211e-16
EN	SHTN1	1.34787e-19	-0.325411	0.175	0.768	2.69574e-16
EN	NKAIN4	2.26053e-19	0.365663	0.258	0.894	4.52106e-16
EN	ENC1	6.29921e-19	0.440331	0.345	0.972	1.25984e-15
EN	HOXB2	8.59931e-19	0.338109	0.198	0.824	1.71986e-15
EN	PLP1	3.95719e-18	0.340803	0.096	0.289	7.91439e-15
EN	MEIS2	6.28256e-18	-0.373692	0.204	0.817	1.25651e-14
EN	PTPRZ1	3.79162e-17	0.499539	0.232	0.817	7.58324e-14
EN	DPPA4	4.1233e-17	0.284273	0.143	0.775	8.24661e-14
EN	IFITM1	1.01566e-16	0.273751	0.146	0.761	2.03131e-13
EN	SESN2	3.1731e-16	0.272265	0.081	0.704	6.34619e-13
EN	GMNN	3.55029e-16	0.383013	0.12	0.746	7.10059e-13
EN	CAPG	4.73415e-16	-0.296316	0.096	0.296	9.4683e-13
EN	NUSAP1	7.38881e-16	0.375909	0.169	0.754	1.47776e-12
EN	RTN1	1.16063e-15	-0.315353	0.306	0.894	2.32126e-12
EN	HIST2H2AC	4.54921e-15	0.356886	0.225	0.803	9.09842e-12
EN	BAALC	4.90146e-14	0.306023	0.157	0.768	9.80291e-11
EN	ZFP36L1	2.81758e-13	0.354908	0.194	0.789	5.63515e-10
EN	MIR100HG	1.06694e-12	-0.253118	0.175	0.732	2.13388e-09
EN	FBXO2	1.14358e-12	-0.457372	0.097	0.345	2.28715e-09
EN	LHX5-AS1	1.08476e-11	-0.273565	0.125	0.704	2.16952e-08
EN	CITED2	3.67416e-11	0.364125	0.319	0.88	7.34832e-08
EN	CKS1B	9.58421e-11	0.71947	0.269	0.838	1.91684e-07
EN	SLC16A3	9.88226e-11	-0.266508	0.217	0.754	1.97645e-07
EN	LGALS3	1.49592e-10	0.255934	0.167	0.739	2.99184e-07
EN	KIF9	2.64162e-10	-0.261042	0.126	0.373	5.28325e-07
EN	MEG3	3.0842e-10	0.398929	0.13	0.359	6.1684e-07
EN	NASP	3.97003e-10	0.526455	0.376	0.958	7.94006e-07
EN	CKAP5	5.3679e-10	-0.307632	0.201	0.739	1.07358e-06
EN	POU3F3	7.7833e-10	0.311106	0.225	0.782	1.55666e-06
EN	DST	8.28147e-10	0.392617	0.292	0.817	1.65629e-06
EN	TUBA1C	8.67681e-10	0.727814	0.254	0.415	1.73536e-06
EN	DACH1	9.3101e-10	0.264677	0.251	0.803	1.86202e-06
EN	CRLF1	1.35877e-09	-0.317286	0.053	0.296	2.71754e-06
EN	LMNA	1.94452e-09	0.292323	0.201	0.739	3.88904e-06
EN	ARL4A	2.82823e-09	0.371648	0.254	0.803	5.65647e-06
EN	KCNK12	3.73631e-09	-0.349019	0.133	0.69	7.47262e-06
EN	NPSR1	4.14346e-09	-0.29111	0.029	0.197	8.28693e-06
EN	CPE	4.9317e-09	0.348151	0.382	0.915	9.86341e-06
EN	OLFM1	2.3548e-08	-0.480951	0.324	0.81	4.7096e-05
EN	NFATC4	3.75854e-08	-0.264497	0.11	0.599	7.51707e-05
EN	PTAR1	4.68292e-08	-0.264229	0.102	0.655	9.36585e-05
EN	INSM1	8.88002e-08	0.305497	0.42	0.937	0.0001776
EN	COL1A2	1.14522e-07	0.30907	0.237	0.754	0.000229043
EN	P4HA1	1.51179e-07	0.388772	0.292	0.451	0.000302358
EN	GADD45G	1.55086e-07	0.475657	0.151	0.697	0.000310172
EN	ANKRD37	1.74128e-07	-0.401898	0.125	0.662	0.000348257
EN	SAR1A	2.06356e-07	-0.257729	0.259	0.768	0.000412711
EN	ACVR2A	2.08157e-07	0.274003	0.201	0.718	0.000416313
EN	HLA-C	2.19412e-07	0.344373	0.324	0.472	0.000438824
EN	CNTN2	2.61852e-07	0.358983	0.288	0.796	0.000523704
EN	SDC2	5.07816e-07	0.407773	0.175	0.718	0.00101563
EN	TCEAL7	7.17381e-07	-0.278446	0.528	1	0.00143476
EN	VRK1	7.23173e-07	0.296876	0.172	0.704	0.00144635
EN	HIST1H1B	8.27089e-07	0.29007	0.11	0.655	0.00165418
EN	MEST	8.53027e-07	0.301869	0.267	0.782	0.00170605
EN	ESRG	9.43257e-07	0.323256	0.11	0.655	0.00188651
EN	HOXB-AS1	1.12138e-06	0.368351	0.217	0.732	0.00224276
EN	ATOH1	1.43899e-06	-0.285729	0.089	0.556	0.00287798
EN	GNG3	6.57406e-06	-0.356101	0.601	1	0.0131481
EN	DUSP8	6.64979e-06	-0.579015	0.206	0.697	0.0132996
EN	SMS	1.01858e-05	-0.38408	0.48	0.908	0.0203717
END	SPARCL1	7.73708e-17	0.272166	0.339	0.915	1.54742e-13
END	IGFBP5	1.34067e-08	0.273279	0.492	0.902	2.68134e-05
END	ANXA1	6.13418e-06	0.355077	0.593	0.97	0.0122684
END	CALB1	7.8769e-06	0.362732	0.503	0.872	0.0157538
EN/IN	LINC02076	1.45631e-25	0.395589	0.23	0.966	2.91261e-22
EN/IN	TAL2	1.0098e-20	-0.399898	0.125	0.775	2.0196e-17
EN/IN	SST	1.17133e-17	0.336499	0.111	0.831	2.34267e-14
EN/IN	AL590705.1	6.47816e-12	0.458535	0.209	0.809	1.29563e-08
EN/IN	AP4M1	6.64834e-09	-0.250191	0.303	0.91	1.32967e-05
EN/IN	RALYL	3.52361e-08	0.27134	0.369	0.989	7.04722e-05
EN/IN	XIST	4.5011e-08	0.829859	0.268	0.865	9.0022e-05
EN/IN	TTN	7.04973e-08	0.389754	0.272	0.798	0.000140995
Glyc	HSPA1B	2.64134e-06	-0.283637	0.369	0.912	0.00528269
Immature neuron	SST	1.35892e-40	0.335794	0.072	0.959	2.71785e-37
Immature neuron	LINC02076	3.66758e-40	0.256538	0.095	0.973	7.33517e-37
Immature neuron	BUB1B	2.90302e-32	-0.276183	0.092	0.849	5.80603e-29
Immature neuron	CENPW	1.16294e-22	-0.364606	0.125	0.877	2.32588e-19
Immature neuron	ARPP21	8.58433e-22	0.449466	0.134	0.89	1.71687e-18
Immature neuron	IFITM2	1.69885e-19	0.258617	0.154	0.877	3.3977e-16
Immature neuron	EPHA5	1.81614e-19	0.418677	0.243	0.959	3.63228e-16
Immature neuron	TLX3	2.89125e-19	0.258617	0.259	0.986	5.78249e-16
Immature neuron	TMEM163	9.02249e-17	0.297769	0.213	0.945	1.8045e-13
Immature neuron	AC010319.3	2.58964e-16	0.371469	0.095	0.781	5.17927e-13
Immature neuron	SLC17A6	4.66435e-16	0.363294	0.269	1	9.32869e-13
Immature neuron	NMB	5.52951e-16	-0.45191	0.092	0.795	1.1059e-12
Immature neuron	PANTR1	1.3092e-15	0.463967	0.269	0.973	2.6184e-12
Immature neuron	PBK	3.15872e-15	-0.351192	0.056	0.685	6.31745e-12
Immature neuron	ZFHX4-AS1	8.36182e-15	0.526231	0.289	0.973	1.67236e-11
Immature neuron	TCN2	1.64246e-14	-0.343406	0.072	0.767	3.28492e-11
Immature neuron	TIMP1	1.76653e-14	0.287746	0.226	0.945	3.53306e-11
Immature neuron	LHX9	2.16178e-14	0.330439	0.154	0.822	4.32357e-11
Immature neuron	CYB5D2	1.60651e-13	0.572287	0.226	0.904	3.21301e-10
Immature neuron	UNCX	1.94279e-13	0.288285	0.292	0.986	3.88557e-10
Immature neuron	GRIA1	3.18287e-13	0.325304	0.285	0.945	6.36574e-10
Immature neuron	TPX2	4.35579e-13	-0.274903	0.138	0.795	8.71159e-10
Immature neuron	PRKAR2B	1.7081e-12	0.279155	0.262	0.932	3.4162e-09
Immature neuron	SFRP4	2.1382e-12	0.300804	0.148	0.795	4.27639e-09
Immature neuron	COL1A2	3.86397e-12	0.363623	0.259	0.918	7.72794e-09
Immature neuron	RUNX1T1	8.42626e-12	0.468186	0.338	1	1.68525e-08
Immature neuron	AL359091.1	1.62617e-11	0.326613	0.154	0.822	3.25234e-08
Immature neuron	DUT	2.33346e-11	-0.288292	0.308	0.959	4.66691e-08
Immature neuron	ITGB8	1.80287e-10	0.317929	0.315	0.945	3.60573e-07
Immature neuron	DACH1	7.49876e-10	0.34419	0.311	0.945	1.49975e-06
Immature neuron	CDCA5	1.11668e-09	-0.35579	0.066	0.685	2.23336e-06
Immature neuron	CRYBG3	1.79423e-09	0.607891	0.318	0.945	3.58846e-06
Immature neuron	PATJ	2.67107e-09	0.273025	0.157	0.767	5.34214e-06
Immature neuron	GRID2	2.84869e-09	0.252302	0.157	0.767	5.69739e-06
Immature neuron	NTM	8.26895e-09	-0.46563	0.236	0.822	1.65379e-05
Immature neuron	GADD45G	9.07421e-09	0.263368	0.203	0.836	1.81484e-05
Immature neuron	NFIA	9.45558e-09	0.279914	0.2	0.795	1.89112e-05
Immature neuron	DLGAP5	1.26148e-08	0.3579	0.141	0.767	2.52296e-05
Immature neuron	UBASH3B	1.31456e-08	-0.300365	0.118	0.726	2.62911e-05
Immature neuron	ECEL1	1.62066e-08	0.259089	0.21	0.822	3.24132e-05
Immature neuron	GRIA4	2.04237e-08	0.332101	0.285	0.89	4.08475e-05
Immature neuron	PCDH17	2.76421e-08	0.275821	0.226	0.822	5.52841e-05
Immature neuron	MYT1L	2.87705e-08	0.782827	0.341	0.945	5.7541e-05
Immature neuron	NTRK1	4.36034e-08	0.271117	0.17	0.753	8.72069e-05
Immature neuron	POU4F1	4.93846e-08	0.296724	0.37	0.986	9.87691e-05
Immature neuron	LRRTM3	5.07918e-08	0.33161	0.249	0.849	0.000101584
Immature neuron	MAML2	5.1491e-08	0.442736	0.292	0.904	0.000102982
Immature neuron	KIF11	7.17935e-08	-0.354572	0.089	0.699	0.000143587
Immature neuron	NCKAP5	7.67176e-08	0.276023	0.325	0.918	0.000153435
Immature neuron	CKS1B	1.0515e-07	0.274233	0.226	0.836	0.0002103
Immature neuron	CRISPLD1	1.11601e-07	0.326645	0.243	0.836	0.000223203
Immature neuron	ADAMTS6	1.12282e-07	-0.395886	0.082	0.342	0.000224563
Immature neuron	EBF2	1.53807e-07	0.341702	0.174	0.753	0.000307614
Immature neuron	TAC3	1.63672e-07	0.312595	0.131	0.712	0.000327343
Immature neuron	TMSB15A	1.71633e-07	-0.36606	0.377	0.959	0.000343267
Immature neuron	PRC1	2.23261e-07	-0.307011	0.187	0.767	0.000446523
Immature neuron	NHLH1	2.71472e-07	0.51166	0.338	0.945	0.000542944
Immature neuron	SNCG	5.83741e-07	-0.355453	0.302	0.863	0.00116748
Immature neuron	IRF9	6.57732e-07	0.385306	0.393	0.986	0.00131546
Immature neuron	ZIC1	9.22719e-07	0.349582	0.331	0.932	0.00184544
Immature neuron	SPARC	1.34687e-06	0.293617	0.216	0.795	0.00269374
Immature neuron	PTPRG	1.55032e-06	0.328645	0.341	0.932	0.00310065
Immature neuron	STC1	1.60188e-06	0.403794	0.23	0.397	0.00320376
Immature neuron	PAX3	1.86917e-06	0.421521	0.364	0.932	0.00373833
Immature neuron	BMP5	2.29299e-06	0.713824	0.407	1	0.00458599
Immature neuron	LRRTM2	2.68619e-06	0.405167	0.311	0.877	0.00537237
Immature neuron	LUZP2	4.69613e-06	0.36066	0.19	0.753	0.00939225
Immature neuron	ARHGAP18	6.11924e-06	0.323594	0.177	0.74	0.0122385
Immature neuron	ELAVL4	7.46462e-06	0.295597	0.354	0.932	0.0149292
Immature neuron	PLS3	1.33237e-05	0.285378	0.141	0.384	0.0266473
Immature neuron	SNTG1	1.74169e-05	0.302023	0.102	0.671	0.0348339
Immature neuron	OSER1	1.75916e-05	-0.342342	0.187	0.753	0.0351832
Immature neuron	GPRIN3	1.7798e-05	0.283132	0.266	0.822	0.035596
IPC	LINC02076	2.84918e-09	0.281532	0.35	1	5.69835e-06
IPC	AC020909.2	5.23787e-07	0.326658	0.358	1	0.00104757
IPC	OLIG3	2.25716e-06	-0.445426	0.333	0.949	0.00451431
IPC	MX1	7.557e-06	-0.789089	0.375	0.923	0.015114
IPC	IFIH1	8.57764e-06	-0.312644	0.233	0.744	0.0171553
IPC	BLVRB	1.408e-05	0.264743	0.375	0.333	0.02816
IPC	CENPF	2.01287e-05	-0.44458	0.35	0.974	0.0402575
MGE	NEUROD1	2.10906e-48	0.311532	0.356	0.965	4.21813e-45
MGE	DHRS2	6.66685e-40	-0.410725	0.064	0.145	1.33337e-36
MGE	IGFBP6	1.18932e-32	0.253578	0.372	0.965	2.37864e-29
MGE	TAGLN	3.49297e-32	0.366339	0.267	0.943	6.98595e-29
MGE	COL3A1	2.63716e-30	0.319155	0.302	0.912	5.27431e-27
MGE	IFIT3	3.51352e-26	0.36643	0.388	0.969	7.02705e-23
MGE	CRYAB	1.72416e-22	0.250447	0.171	0.25	3.44832e-19
MGE	AC093772.1	3.47798e-21	-0.323084	0.316	0.303	6.95595e-18
MGE	INSM1	5.96564e-20	0.314863	0.382	0.912	1.19313e-16
MGE	PARP14	2.65329e-18	0.260383	0.417	0.974	5.30657e-15
MGE	STMN4	1.16409e-16	0.274157	0.449	0.982	2.32818e-13
MGE	ABCA1	7.77576e-16	0.272128	0.361	0.895	1.55515e-12
MGE	MX1	2.81191e-14	0.328151	0.444	0.996	5.62381e-11
MGE	PIF1	8.25282e-14	0.297922	0.302	0.829	1.65056e-10
MGE	IFI44L	1.55026e-13	0.497947	0.436	0.978	3.10053e-10
MGE	PLA2G2A	4.41042e-13	-0.520922	0.152	0.325	8.82084e-10
MGE	MIAT	1.80032e-12	0.494485	0.366	0.908	3.60064e-09
MGE	FBN2	6.47406e-12	-0.308188	0.377	0.82	1.29481e-08
MGE	TFAP2B	7.71163e-11	0.731796	0.513	0.987	1.54233e-07
MGE	LGALS3BP	3.80535e-10	0.272079	0.428	0.908	7.6107e-07
MGE	PHLDA2	7.15191e-10	-0.297508	0.08	0.285	1.43038e-06
MGE	L1TD1	7.50836e-10	0.455901	0.324	0.82	1.50167e-06
MGE	FGFBP3	9.51761e-09	0.362632	0.332	0.838	1.90352e-05
MGE	IFIT1	1.3133e-08	0.75717	0.524	0.996	2.6266e-05
MGE	AC004540.2	2.53925e-08	0.252241	0.393	0.838	5.0785e-05
MGE	INTU	3.71324e-08	0.334044	0.521	0.952	7.42649e-05
MGE	HES5	3.38523e-07	0.277958	0.377	0.838	0.000677047
MGE	COL1A2	6.40178e-07	0.316088	0.422	0.86	0.00128036
MGE	DLK1	1.42872e-06	0.546207	0.575	0.978	0.00285743
MGE	BEX2	9.82339e-06	0.299937	0.436	0.482	0.0196468
MGE	STAT1	1.36587e-05	0.35045	0.551	0.943	0.0273175
MGE	OLFML3	2.43611e-05	0.30452	0.35	0.785	0.0487221
Mic	NCAPG	2.74611e-17	-0.255976	0.167	0.944	5.49222e-14
Mic	AC093772.1	2.52556e-15	-0.721554	0.244	0.111	5.05111e-12
Mic	IFI44	2.23323e-14	0.580475	0.346	1	4.46646e-11
Mic	COL25A1	4.83201e-14	-0.375616	0.282	0.852	9.66402e-11
Mic	RUNX1T1	6.3055e-14	-0.43104	0.333	0.963	1.2611e-10
Mic	DCLK1	2.40282e-13	-0.493091	0.333	0.944	4.80564e-10
Mic	APOL6	6.65531e-13	0.350119	0.359	0.907	1.33106e-09
Mic	CHST8	3.27566e-12	0.347194	0.179	0.907	6.55133e-09
Mic	P2RX3	3.67793e-12	-0.377925	0.308	0.907	7.35585e-09
Mic	MT1F	4.84541e-12	-0.349498	0.192	0.148	9.69082e-09
Mic	EPHA5	2.19941e-11	-0.443563	0.115	0.815	4.39882e-08
Mic	HEY1	2.42158e-11	0.401576	0.295	0.944	4.84316e-08
Mic	CCL5	2.72417e-11	0.445994	0.308	0.907	5.44835e-08
Mic	MIR205HG	4.01166e-11	-0.545313	0.282	0.944	8.02332e-08
Mic	ACTL6B	4.70925e-11	0.266738	0.244	0.852	9.41851e-08
Mic	LYPD1	5.94945e-11	0.350303	0.295	0.926	1.18989e-07
Mic	GEMIN7-AS1	6.38451e-11	-0.389059	0.295	0.963	1.2769e-07
Mic	CPE	9.51763e-11	0.280174	0.295	1	1.90353e-07
Mic	DACH1	1.02836e-10	-0.288305	0.154	0.852	2.05672e-07
Mic	LAMC1	1.69795e-10	-0.310646	0.179	0.167	3.39589e-07
Mic	NEUROG1	3.4982e-10	-0.251307	0.205	0.852	6.99641e-07
Mic	CNR1	4.48432e-10	0.5897	0.269	0.963	8.96863e-07
Mic	POU4F1	4.56415e-10	0.526412	0.333	0.926	9.1283e-07
Mic	LRRTM2	8.71914e-10	-0.459105	0.385	0.963	1.74383e-06
Mic	CALY	1.35949e-09	0.336803	0.154	0.185	2.71898e-06
Mic	ATAD5	2.32446e-09	-0.279548	0.321	0.981	4.64891e-06
Mic	FABP7	2.34879e-09	0.458161	0.103	0.167	4.69758e-06
Mic	CREG2	3.43091e-09	-0.715537	0.115	0.111	6.86181e-06
Mic	MCM3	5.98962e-09	-0.35071	0.103	0.167	1.19792e-05
Mic	GPM6A	8.12816e-09	0.359266	0.218	0.889	1.62563e-05
Mic	KCNG1	8.19467e-09	-0.479845	0.231	0.204	1.63893e-05
Mic	ASS1	9.05429e-09	0.255803	0.077	0.13	1.81086e-05
Mic	RBMS3	1.28662e-08	-0.464875	0.231	0.222	2.57323e-05
Mic	KNSTRN	1.87411e-08	0.341046	0.359	0.926	3.74822e-05
Mic	TRPM3	1.90039e-08	0.281443	0.372	0.944	3.80077e-05
Mic	TMEM59L	2.14656e-08	-0.340646	0.154	0.222	4.29312e-05
Mic	UBASH3B	2.53485e-08	-0.88613	0.167	0.815	5.06971e-05
Mic	CENPW	2.98243e-08	0.320242	0.256	0.926	5.96487e-05
Mic	AC084198.2	3.06743e-08	0.461869	0.256	0.241	6.13485e-05
Mic	LIM2	3.13474e-08	-0.376716	0.256	0.852	6.26948e-05
Mic	ARHGEF39	3.60537e-08	-0.305278	0.103	0.815	7.21073e-05
Mic	FOLR1	3.80692e-08	-0.684178	0.282	0.87	7.61385e-05
Mic	MIR7-3HG	4.07533e-08	-0.394628	0.385	1	8.15065e-05
Mic	SPATS2L	5.38066e-08	1.10942	0.423	0.296	0.000107613
Mic	GCH1	8.21218e-08	-0.485218	0.09	0.759	0.000164244
Mic	PPP1R3C	8.28628e-08	0.670663	0.179	0.204	0.000165726
Mic	NKAIN4	9.04121e-08	-0.295472	0.167	0.852	0.000180824
Mic	NR3C1	9.91665e-08	-0.293598	0.154	0.222	0.000198333
Mic	ATP6V1A	1.35737e-07	-0.275754	0.09	0.167	0.000271475
Mic	EIF4EBP1	1.7999e-07	0.528752	0.308	0.259	0.00035998
Mic	IRS1	2.43861e-07	0.258356	0.205	0.833	0.000487723
Mic	PCDH7	2.45478e-07	-0.680378	0.321	0.907	0.000490957
Mic	DKK1	2.53284e-07	-0.354208	0.282	0.852	0.000506569
Mic	MX1	2.70057e-07	0.308858	0.397	0.926	0.000540113
Mic	PDE1C	3.15704e-07	0.272334	0.346	0.852	0.000631409
Mic	PRC1	3.30201e-07	0.410211	0.282	0.278	0.000660403
Mic	CNTN2	3.32714e-07	0.298812	0.244	0.852	0.000665429
Mic	TGFBR3	3.49634e-07	0.310321	0.205	0.204	0.000699267
Mic	FAM72B	4.06767e-07	0.256224	0.359	0.907	0.000813534
Mic	PTX3	5.04572e-07	-0.316695	0.295	0.907	0.00100914
Mic	TAGLN3	5.70502e-07	0.658669	0.5	0.981	0.001141
Mic	ANGPT2	6.03122e-07	0.950593	0.333	0.944	0.00120624
Mic	THY1	7.34961e-07	0.45027	0.385	0.315	0.00146992
Mic	COL4A2	7.78971e-07	-0.365337	0.385	0.926	0.00155794
Mic	LGI2	7.95096e-07	0.462097	0.359	0.907	0.00159019
Mic	IRF9	8.2994e-07	0.534745	0.346	0.907	0.00165988
Mic	NRXN1	9.13996e-07	-0.671896	0.308	0.796	0.00182799
Mic	BUB1	9.53351e-07	0.352534	0.295	0.926	0.0019067
Mic	LMNA	1.16162e-06	-0.484968	0.359	0.944	0.00232325
Mic	COL18A1	1.23256e-06	-1.23999	0.205	0.259	0.00246511
Mic	ST8SIA4	1.25069e-06	-0.387848	0.359	0.907	0.00250138
Mic	TAC1	1.27242e-06	0.314416	0.333	0.944	0.00254483
Mic	CD248	1.28066e-06	-0.335975	0.218	0.704	0.00256133
Mic	HIP1R	1.71822e-06	-0.383633	0.295	0.833	0.00343645
Mic	ERO1A	1.86416e-06	0.254018	0.385	0.333	0.00372832
Mic	SH3BGR	2.40848e-06	0.768447	0.282	0.87	0.00481697
Mic	VENTX	2.70248e-06	0.574019	0.192	0.667	0.00540496
Mic	KLF4	2.92061e-06	0.327084	0.282	0.278	0.00584122
Mic	TENT5A	3.22504e-06	0.49822	0.282	0.278	0.00645007
Mic	FXYD7	3.24373e-06	-0.345819	0.026	0.185	0.00648746
Mic	CDKN2B	3.91526e-06	-0.254501	0.359	0.907	0.00783052
Mic	TMEM191C	4.00356e-06	0.25988	0.141	0.278	0.00800711
Mic	GCNT1	4.34367e-06	-0.397059	0.115	0.222	0.00868734
Mic	SYT4	4.44246e-06	0.508351	0.359	0.87	0.00888492
Mic	KIF22	5.11981e-06	-0.512999	0.372	0.87	0.0102396
Mic	BMPR1B	5.1684e-06	0.562526	0.192	0.778	0.0103368
Mic	AC126175.2	5.92631e-06	0.268965	0.333	0.944	0.0118526
Mic	AL451085.1	6.16403e-06	0.883088	0.295	0.926	0.0123281
Mic	PRSS12	6.4112e-06	-0.312359	0.103	0.241	0.0128224
Mic	RPRML	6.48327e-06	-0.307968	0.205	0.241	0.0129665
Mic	ITGA6	6.54621e-06	0.273936	0.128	0.259	0.0130924
Mic	S100B	6.65955e-06	0.357028	0.308	0.833	0.0133191
Mic	LAMB1	6.7954e-06	-0.486902	0.179	0.778	0.0135908
Mic	FREM2	6.88787e-06	0.356188	0.333	0.852	0.0137757
Mic	RARRES2	7.04205e-06	0.288448	0.128	0.259	0.0140841
Mic	FILIP1L	7.04423e-06	-0.743359	0.115	0.741	0.0140885
Mic	TSPAN7	7.48789e-06	0.338621	0.141	0.741	0.0149758
Mic	HSPH1	7.56218e-06	0.929566	0.397	0.333	0.0151244
Mic	DNASE1L2	8.03697e-06	-0.436096	0.282	0.796	0.0160739
Mic	SLC20A1	9.60435e-06	0.388817	0.192	0.259	0.0192087
Mic	PMEL	1.05658e-05	-0.67545	0.038	0.148	0.0211315
Mic	C2CD4B	1.22373e-05	0.57537	0.372	0.907	0.0244745
Mic	NUPR1	1.2325e-05	0.407281	0.244	0.778	0.0246499
Mic	OLFML3	1.43668e-05	0.288487	0.295	0.889	0.0287336
Mic	TMSB15A	1.43885e-05	-0.55028	0.397	0.907	0.0287769
Mic	LIFR	1.51666e-05	0.592188	0.321	0.889	0.0303333
Mic	RBP1	1.7813e-05	0.863087	0.385	0.944	0.0356259
Mic	NPPC	2.04375e-05	0.444294	0.397	0.352	0.0408749
Mic	LINC00599	2.14973e-05	0.513245	0.282	0.833	0.0429946
Mic	KRT18	2.23607e-05	-0.352121	0.385	0.907	0.0447215
Mural/End	LRRN4CL	7.30418e-10	0.353063	0.653	0.235	1.46084e-06
Mural/End	SGO1	5.13649e-08	0.364266	0.51	0.971	0.00010273
Mural/End	ANXA1	1.85327e-06	-0.301657	0.724	1	0.00370654
Mural/End	RGS5	1.11137e-05	-0.292223	0.612	0.265	0.0222274
RG	SST	2.86931e-212	0.421678	0.185	0.877	5.73861e-209
RG	CCL5	7.88549e-183	0.32647	0.303	0.899	1.5771e-179
RG	IFI44L	8.72364e-149	0.25441	0.369	0.944	1.74473e-145
RG	IFIT2	3.37953e-117	-0.282006	0.337	0.868	6.75907e-114
RG	MX1	1.93311e-109	0.372951	0.449	0.987	3.86621e-106
RG	AC093772.1	2.47931e-103	-0.253856	0.247	0.298	4.95862e-100
RG	TFPI	6.4634e-90	0.251179	0.331	0.848	1.29268e-86
RG	XIST	1.6308e-58	0.363337	0.32	0.808	3.2616e-55
RG	TFAP2B	1.35151e-56	0.414945	0.469	0.942	2.70302e-53
RG	ABCA1	2.9706e-50	0.298095	0.33	0.829	5.94119e-47
RG	ELP6	5.93225e-50	0.319849	0.28	0.78	1.18645e-46
RG	ZC3HAV1	2.76449e-49	0.339801	0.332	0.797	5.52898e-46
RG	MIAT	6.43968e-43	0.419277	0.475	0.948	1.28794e-39
RG	L1TD1	1.23809e-39	0.329917	0.33	0.769	2.47618e-36
RG	GALP	7.90799e-37	-0.354504	0.181	0.372	1.5816e-33
RG	ESRG	9.60781e-33	0.299654	0.439	0.873	1.92156e-29
RG	TAGLN3	3.21609e-32	0.38185	0.54	0.975	6.43218e-29
RG	INTU	8.93096e-30	0.333135	0.519	0.918	1.78619e-26
RG	NCKAP5	4.68322e-26	0.25137	0.427	0.81	9.36644e-23
RG	KCNQ1OT1	1.15216e-25	0.495357	0.48	0.897	2.30433e-22
RG	DST	3.38228e-22	0.256772	0.47	0.868	6.76457e-19
RG	DLL3	6.85359e-18	0.256207	0.426	0.787	1.37072e-14
RG	GAP43	8.1015e-16	0.276252	0.556	0.912	1.6203e-12
RG	RND3	1.06139e-14	0.334307	0.533	0.9	2.12278e-11
RG	CRYAB	8.77889e-13	-0.556782	0.296	0.483	1.75578e-09
RG	EPB41	2.41916e-11	0.256734	0.466	0.804	4.83832e-08
RG	DLK1	8.33434e-10	0.421327	0.614	0.941	1.66687e-06
RG	HES6	2.18519e-09	0.263625	0.429	0.759	4.37038e-06
RG	CD47	2.32731e-08	0.303318	0.511	0.836	4.65462e-05
RG	CRABP1	6.69447e-06	0.363244	0.942	0.978	0.0133889
RG	NEAT1	7.0967e-06	0.309187	0.648	0.933	0.0141934
RG	TTR	1.89948e-05	0.803457	0.741	1	0.0379896
U1	IFIT3	7.92662e-270	0.371768	0.111	0.972	1.58532e-266
U1	C14orf132	1.9914e-269	0.332266	0.146	0.994	3.9828e-266
U1	SST	1.42622e-264	0.335628	0.106	0.942	2.85244e-261
U1	IFI44L	7.315e-257	0.347394	0.157	0.982	1.463e-253
U1	C1orf61	2.60715e-240	0.377142	0.168	0.952	5.2143e-237
U1	AC093772.1	1.66032e-214	-0.437147	0.126	0.152	3.32063e-211
U1	IGFBP6	6.55023e-210	0.606655	0.171	0.996	1.31005e-206
U1	ENC1	1.01815e-195	0.332755	0.177	0.948	2.03631e-192
U1	KCNQ1OT1	1.10229e-194	0.308117	0.079	0.876	2.20458e-191
U1	MIAT	1.20759e-191	0.357954	0.201	0.982	2.41518e-188
U1	NHLH1	1.54222e-185	0.358979	0.143	0.882	3.08444e-182
U1	BBS9	3.337e-185	-0.273117	0.019	0.124	6.67401e-182
U1	ADCYAP1	1.40262e-183	0.282946	0.136	0.822	2.80524e-180
U1	WNT7B	2.10709e-183	0.348037	0.148	0.936	4.21417e-180
U1	HERC5	8.22223e-181	0.295348	0.16	0.918	1.64445e-177
U1	SOCS4	1.07101e-180	0.357517	0.138	0.914	2.14202e-177
U1	POU4F1	5.33451e-165	0.25211	0.138	0.88	1.0669e-161
U1	ELP6	2.88633e-164	0.302915	0.076	0.844	5.77265e-161
U1	POU2F2	2.51158e-153	0.271058	0.143	0.868	5.02317e-150
U1	MKI67	3.64288e-153	0.271781	0.15	0.888	7.28576e-150
U1	NEUROD4	7.01232e-150	0.26283	0.133	0.882	1.40246e-146
U1	INSM1	1.28214e-149	0.288872	0.143	0.848	2.56429e-146
U1	GNG3	3.79041e-149	0.503629	0.21	0.944	7.58082e-146
U1	TMEM59L	6.72142e-145	-0.275455	0.132	0.22	1.34428e-141
U1	AKAP12	1.57504e-144	0.255835	0.203	0.972	3.15008e-141
U1	COL3A1	4.01519e-143	0.289219	0.145	0.902	8.03038e-140
U1	CADM2	7.82963e-140	-0.260705	0.092	0.816	1.56593e-136
U1	TPX2	3.31443e-139	0.359566	0.171	0.896	6.62886e-136
U1	FANCD2	1.43547e-138	0.308752	0.119	0.778	2.87093e-135
U1	INTU	4.68713e-137	0.271707	0.168	0.886	9.37426e-134
U1	NSG2	1.32157e-135	0.383852	0.161	0.89	2.64314e-132
U1	PDPN	2.80529e-130	0.383559	0.095	0.21	5.61058e-127
U1	DNAJC3	9.14429e-126	0.436571	0.085	0.218	1.82886e-122
U1	HMGA2	9.99154e-121	-0.263634	0.108	0.814	1.99831e-117
U1	CRISPLD1	1.11297e-118	0.560418	0.161	0.854	2.22594e-115
U1	BTBD17	1.4344e-116	0.346039	0.144	0.802	2.86879e-113
U1	PTAR1	1.19135e-115	0.336238	0.088	0.228	2.3827e-112
U1	IFIT1	2.23814e-115	0.30037	0.175	0.886	4.47628e-112
U1	TFAP2B	4.51154e-114	0.439348	0.23	0.934	9.02308e-111
U1	GARS	1.92733e-107	0.259656	0.117	0.236	3.85465e-104
U1	CAMK2N1	2.53145e-104	0.354088	0.081	0.224	5.0629e-101
U1	RBP1	1.06508e-99	0.422884	0.257	0.942	2.13017e-96
U1	OLFML3	1.04135e-98	0.395773	0.144	0.828	2.08269e-95
U1	FGFBP3	3.7393e-97	0.250385	0.163	0.842	7.4786e-94
U1	IRF9	4.21585e-96	0.421455	0.099	0.78	8.43169e-93
U1	SAT1	2.88314e-95	0.58739	0.23	0.279	5.76628e-92
U1	LINC02154	3.15034e-95	-0.261822	0.021	0.192	6.30068e-92
U1	STMN4	1.20993e-89	0.28942	0.278	0.972	2.41986e-86
U1	DCC	1.22082e-86	0.406321	0.155	0.81	2.44163e-83
U1	DCX	4.07308e-86	0.287138	0.251	0.94	8.14616e-83
U1	TAGLN3	5.34316e-80	0.556626	0.335	0.998	1.06863e-76
U1	PKIA	1.91531e-79	0.403233	0.174	0.818	3.83063e-76
U1	APOC1	5.45917e-78	0.252026	0.036	0.661	1.09183e-74
U1	CRYAB	1.63553e-76	-0.436766	0.127	0.291	3.27106e-73
U1	OLFM1	7.50797e-76	0.410759	0.153	0.792	1.50159e-72
U1	COL4A2	1.65556e-75	0.258501	0.072	0.701	3.31113e-72
U1	PPP1R15A	2.33925e-75	-0.296271	0.171	0.814	4.67851e-72
U1	AURKA	2.21097e-74	0.318609	0.122	0.772	4.42194e-71
U1	TNFRSF12A	1.60338e-73	0.260733	0.076	0.731	3.20676e-70
U1	ATP1B1	2.22837e-71	0.484649	0.203	0.325	4.45673e-68
U1	VCAN	4.02346e-70	0.32502	0.188	0.822	8.04692e-67
U1	DDIT3	9.4408e-68	-0.385289	0.222	0.832	1.88816e-64
U1	SH3BGRL3	1.95667e-67	0.524881	0.228	0.315	3.91333e-64
U1	EIF2AK2	2.81998e-66	0.27454	0.206	0.832	5.63996e-63
U1	SLC3A2	2.69611e-65	0.431832	0.29	0.349	5.39222e-62
U1	TCN2	3.01543e-65	0.265804	0.13	0.752	6.03087e-62
U1	TAC1	1.71302e-64	0.489663	0.079	0.691	3.42604e-61
U1	SH3BGR	2.04052e-64	-0.298201	0.071	0.701	4.08104e-61
U1	CKS2	3.91322e-64	0.299917	0.188	0.303	7.82645e-61
U1	SPTY2D1	3.95149e-64	-0.272542	0.043	0.289	7.90297e-61
U1	ESRG	1.18356e-63	0.434092	0.179	0.812	2.36712e-60
U1	KLHL35	3.12455e-63	0.263674	0.147	0.79	6.24909e-60
U1	CAVIN1	3.56277e-63	-0.278701	0.125	0.705	7.12554e-60
U1	GFPT1	8.00594e-63	-0.298848	0.089	0.297	1.60119e-59
U1	PCDH9	8.57376e-62	0.331609	0.156	0.766	1.71475e-58
U1	KLHL4	1.07324e-61	0.268329	0.032	0.657	2.14647e-58
U1	CALB1	2.08353e-61	0.343255	0.256	0.906	4.16707e-58
U1	BMP5	1.25865e-60	0.269246	0.148	0.788	2.5173e-57
U1	ZFYVE16	3.0576e-56	-0.251607	0.156	0.754	6.11519e-53
U1	MUSTN1	1.35637e-55	0.375728	0.085	0.707	2.71273e-52
U1	RND3	1.84014e-54	0.48862	0.231	0.852	3.68028e-51
U1	LINC02381	1.98904e-54	-0.301755	0.109	0.343	3.97808e-51
U1	MLLT11	2.32522e-54	0.280616	0.273	0.892	4.65043e-51
U1	DLL3	1.91959e-46	0.470917	0.19	0.792	3.83917e-43
U1	PHLDA2	6.81401e-46	-0.270152	0.086	0.339	1.3628e-42
U1	HIST1H1B	1.5454e-45	0.271042	0.151	0.735	3.0908e-42
U1	JAG1	2.81586e-44	0.34847	0.065	0.673	5.63173e-41
U1	ST8SIA4	4.23408e-44	0.280787	0.12	0.645	8.46816e-41
U1	GAP43	5.52977e-43	0.772977	0.346	0.974	1.10595e-39
U1	MGST1	6.67106e-41	0.256524	0.17	0.371	1.33421e-37
U1	CCN1	4.10155e-40	0.255215	0.023	0.216	8.20311e-37
U1	NTRK2	5.28648e-40	0.527985	0.144	0.369	1.0573e-36
U1	HMGCR	6.38603e-39	0.346245	0.081	0.677	1.27721e-35
U1	HLA-A	1.65894e-37	-0.353073	0.232	0.772	3.31787e-34
U1	TRIM59	5.62692e-37	0.38358	0.136	0.703	1.12538e-33
U1	DDX60	1.55768e-36	0.280089	0.133	0.685	3.11537e-33
U1	ENO2	1.1637e-35	0.258574	0.183	0.383	2.32739e-32
U1	ID4	1.57767e-35	0.274728	0.276	0.85	3.15535e-32
U1	PMEL	3.38116e-35	-0.253339	0.062	0.355	6.76231e-32
U1	KLF4	4.36944e-35	0.273444	0.123	0.369	8.73889e-32
U1	PCP4	6.205e-35	0.260044	0.132	0.675	1.241e-31
U1	TRMT112	1.47517e-33	0.304509	0.311	0.427	2.95034e-30
U1	ATP11C	7.36722e-33	0.287413	0.089	0.559	1.47344e-29
U1	MAP1LC3B	2.75517e-31	0.329423	0.268	0.429	5.51034e-28
U1	CDH8	7.91798e-31	0.253858	0.083	0.601	1.5836e-27
U1	MT2A	1.8688e-30	-0.380811	0.109	0.383	3.7376e-27
U1	TUBA1C	2.25287e-30	0.435341	0.198	0.397	4.50574e-27
U1	NPC2	8.55476e-30	0.426776	0.28	0.439	1.71095e-26
U1	HPGD	2.02972e-28	-0.254687	0.105	0.557	4.05943e-25
U1	HMGB3	3.72898e-28	0.385667	0.234	0.768	7.45796e-25
U1	WSB1	7.32309e-27	0.379334	0.324	0.87	1.46462e-23
U1	THSD7A	2.092e-25	0.346323	0.126	0.667	4.184e-22
U1	NEAT1	6.29159e-25	0.36257	0.343	0.844	1.25832e-21
U1	SMOC1	6.49112e-25	-0.294637	0.051	0.313	1.29822e-21
U1	IER5L	1.96653e-24	0.277609	0.119	0.667	3.93306e-21
U1	PON2	2.67014e-22	0.272406	0.191	0.709	5.34027e-19
U1	IFI27	2.96226e-22	0.275668	0.462	1	5.92453e-19
U1	GSTP1	3.13982e-19	0.623881	0.749	0.798	6.27964e-16
U1	TUBA1A	4.89013e-19	0.356542	0.981	1	9.78026e-16
U1	SPP1	5.15264e-19	0.262224	0.045	0.585	1.03053e-15
U1	CRABP1	2.3799e-18	0.459202	0.922	0.926	4.75979e-15
U1	MYC	1.72313e-17	0.445926	0.243	0.451	3.44625e-14
U1	MAP2	9.65273e-17	0.420108	0.256	0.483	1.93055e-13
U1	POU5F1	1.98714e-16	0.414784	0.22	0.453	3.97428e-13
U1	HIST1H2AG	1.61733e-15	0.369952	0.143	0.447	3.23466e-12
U1	CCNB1	2.16313e-15	0.281266	0.164	0.667	4.32625e-12
U1	EZR	2.54672e-15	0.29712	0.097	0.415	5.09345e-12
U1	HES5	1.11025e-14	0.350725	0.11	0.415	2.22049e-11
U1	TPM2	1.8106e-14	0.351344	0.192	0.699	3.6212e-11
U1	DLGAP5	1.96404e-13	0.402791	0.069	0.391	3.92809e-10
U1	STK17A	6.05286e-13	-0.2937	0.059	0.417	1.21057e-09
U1	GADD45G	1.12322e-12	0.27594	0.096	0.437	2.24645e-09
U1	COL6A1	2.88086e-12	-0.345158	0.166	0.649	5.76172e-09
U1	FBXO5	1.26234e-11	0.314879	0.062	0.587	2.52467e-08
U1	FTL	2.32203e-11	0.311509	0.972	0.968	4.64407e-08
U1	MKNK2	2.32227e-11	-0.312042	0.05	0.565	4.64455e-08
U1	LBR	7.77314e-08	0.327452	0.156	0.507	0.000155463
U1	DDIT4	1.10632e-07	0.404068	0.392	0.601	0.000221263
U1	PTTG1	1.19289e-07	0.361006	0.31	0.563	0.000238579
U1	UBE2S	1.58234e-07	0.296631	0.281	0.527	0.000316468
U1	HMGB1	1.64956e-07	-0.517248	0.673	1	0.000329912
U1	HIST1H4C	1.66193e-06	0.452237	0.589	0.754	0.00332386
U1	UCHL1	1.88741e-06	0.274659	0.347	0.581	0.00377482
U1	FAM107A	2.36027e-06	-0.259403	0.103	0.467	0.00472054
U1	CDKN3	6.24291e-06	0.378324	0.113	0.475	0.0124858
U1	DLK1	6.91886e-06	0.365553	0.419	0.828	0.0138377
U1	IFI16	7.73845e-06	0.428514	0.12	0.585	0.0154769
U1	S100B	9.36944e-06	-0.254671	0.04	0.509	0.0187389
U1	NR2F2	1.46528e-05	0.305303	0.314	0.723	0.0293056
U2	IGFBP6	1.19067e-14	0.801287	0.202	0.923	2.38134e-11
U2	RRM2	4.96552e-13	0.267448	0.219	0.904	9.93103e-10
U2	XRCC2	3.22499e-11	0.461598	0.273	0.962	6.44997e-08
U2	PTGDS	1.84734e-09	0.257109	0.257	0.923	3.69468e-06
U2	CALB1	7.12028e-09	0.261422	0.301	0.904	1.42406e-05
U2	DDX60L	2.52656e-08	0.338	0.355	0.962	5.05313e-05
U2	ASCL1	3.64596e-08	0.349606	0.279	0.904	7.29192e-05
U2	CENPE	4.28044e-07	0.287543	0.372	0.981	0.000856088
U2	ATF5	5.81401e-07	0.449379	0.317	0.942	0.0011628
U2	DDX60	8.31912e-07	0.260364	0.355	1	0.00166382
U2	MIS18BP1	9.20796e-07	0.486738	0.393	0.981	0.00184159
U2	FAT4	5.22672e-06	-0.271557	0.246	0.808	0.0104534
U2	INHBA	7.06006e-06	0.40213	0.41	1	0.0141201
U2	VCAM1	1.01285e-05	0.383354	0.235	0.846	0.0202569

## Sheet: GO terms for choroid DEGs  
	ID	Description	GeneRatio	BgRatio	pvalue	p.adjust	qvalue	geneID	Count
GO:0140014	GO:0140014	mitotic nuclear division	12/87	296/18862	1.10972e-08	2.26605e-05	1.87952e-05	NEK2/MKI67/NUF2/CDCA8/KIF22/CCNB2/RGCC/CDC20/NCAPG/CCNB1/NUSAP1/TPX2	12
GO:1902850	GO:1902850	microtubule cytoskeleton organization involved in mitosis	8/87	143/18862	3.16201e-07	0.000171559	0.000142295	NEK2/NUF2/SPRY2/PLK2/CDC20/CCNB1/NUSAP1/TPX2	8
GO:0048285	GO:0048285	organelle fission	13/87	486/18862	3.38598e-07	0.000171559	0.000142295	NEK2/MKI67/NUF2/CDCA8/KIF22/CCNB2/RGCC/CDC20/NCAPG/CCNB1/NUSAP1/TPX2/MAPT	13
GO:0007059	GO:0007059	chromosome segregation	11/87	337/18862	4.20076e-07	0.000171559	0.000142295	NEK2/MKI67/NUF2/CDCA8/KIF22/CDC20/NCAPG/CCNB1/NUSAP1/ECT2/FEN1	11
GO:0098813	GO:0098813	nuclear chromosome segregation	10/87	273/18862	5.13708e-07	0.000174832	0.00014501	NEK2/NUF2/CDCA8/KIF22/CDC20/NCAPG/CCNB1/NUSAP1/ECT2/FEN1	10
GO:1901214	GO:1901214	regulation of neuron death	9/87	302/18862	1.05475e-05	0.00228655	0.00189652	DCC/SNCG/PTPRZ1/GPNMB/JUN/MAPT/WNT1/PRNP/ASCL1	9
GO:0007088	GO:0007088	regulation of mitotic nuclear division	6/87	109/18862	1.11976e-05	0.00228655	0.00189652	NEK2/MKI67/RGCC/CDC20/CCNB1/NUSAP1	6
GO:0007611	GO:0007611	learning or memory	8/87	235/18862	1.29137e-05	0.00239726	0.00198834	TAC1/PLK2/S100B/PTPRZ1/JUN/FEN1/MAPT/PRNP	8
GO:0021953	GO:0021953	central nervous system neuron differentiation	7/87	178/18862	1.83327e-05	0.00287964	0.00238845	DCC/DMRT3/NRP2/MAPT/WNT1/FEZF2/ASCL1	7
GO:0051988	GO:0051988	regulation of attachment of spindle microtubules to kinetochore	3/87	13/18862	2.62173e-05	0.00334598	0.00277524	NEK2/CCNB1/ECT2	3
GO:0070997	GO:0070997	neuron death	9/87	342/18862	2.82204e-05	0.00338976	0.00281155	DCC/SNCG/PTPRZ1/GPNMB/JUN/MAPT/WNT1/PRNP/ASCL1	9
GO:0001709	GO:0001709	cell fate determination	4/87	41/18862	3.75329e-05	0.00385461	0.0031971	JAG1/WNT1/FEZF2/ASCL1	4
GO:0051783	GO:0051783	regulation of nuclear division	6/87	135/18862	3.77533e-05	0.00385461	0.0031971	NEK2/MKI67/RGCC/CDC20/CCNB1/NUSAP1	6
GO:0001764	GO:0001764	neuron migration	6/87	145/18862	5.63161e-05	0.00522716	0.00433553	DCC/CXCR4/NRP2/PRKG1/FEZF2/ASCL1	6
GO:0021513	GO:0021513	spinal cord dorsal/ventral patterning	3/87	17/18862	6.15078e-05	0.00546083	0.00452934	DMRT3/INTU/ASCL1	3
GO:0030198	GO:0030198	extracellular matrix organization	9/87	393/18862	8.26241e-05	0.00638505	0.00529592	CYP1B1/HAPLN1/CCDC80/ITGB8/RGCC/LAMB1/VCAN/TTR/PDPN	9
GO:0043062	GO:0043062	extracellular structure organization	9/87	394/18862	8.42401e-05	0.00638505	0.00529592	CYP1B1/HAPLN1/CCDC80/ITGB8/RGCC/LAMB1/VCAN/TTR/PDPN	9
GO:0045229	GO:0045229	external encapsulating structure organization	9/87	396/18862	8.75522e-05	0.00638505	0.00529592	CYP1B1/HAPLN1/CCDC80/ITGB8/RGCC/LAMB1/VCAN/TTR/PDPN	9
GO:0045765	GO:0045765	regulation of angiogenesis	8/87	335/18862	0.000157304	0.00993733	0.00824226	CYP1B1/ITGB8/SPRY2/PLK2/F3/CXCR4/RGCC/GPNMB	8
GO:0022408	GO:0022408	negative regulation of cell-cell adhesion	6/87	189/18862	0.000240888	0.0133742	0.0110929	JAG1/RGCC/GPNMB/WNT1/PRNP/PRKG1	6
GO:0050000	GO:0050000	chromosome localization	4/87	81/18862	0.000535936	0.0270395	0.0224272	NUF2/CDCA8/KIF22/CCNB1	4
GO:0019932	GO:0019932	second-messenger-mediated signaling	7/87	307/18862	0.000542909	0.0270395	0.0224272	EDNRB/CXCR4/PCLO/ACKR3/MAPT/PRNP/PRKG1	7
GO:0048762	GO:0048762	mesenchymal cell differentiation	6/87	231/18862	0.000698765	0.0339733	0.0281783	SPRY2/EDNRB/JAG1/RGCC/NRP2/PDPN	6
GO:0003002	GO:0003002	regionalization	7/87	326/18862	0.000773639	0.0367389	0.0304721	OTX1/DMRT3/NRP2/INTU/WNT1/FEZF2/ASCL1	7
GO:0042472	GO:0042472	inner ear morphogenesis	4/87	90/18862	0.000797601	0.037016	0.0307019	OTX1/SPRY2/WNT1/POU3F4	4
GO:0034614	GO:0034614	cellular response to reactive oxygen species	5/87	159/18862	0.000846631	0.0384182	0.031865	CYP1B1/SOD3/JUN/ECT2/MAPT	5
GO:0070327	GO:0070327	thyroid hormone transport	2/87	10/18862	0.000923922	0.038703	0.0321012	TTR/SLC7A8	2
GO:0060581	GO:0060581	cell fate commitment involved in pattern specification	2/87	11/18862	0.00112585	0.0450783	0.0373891	DMRT3/ASCL1	2
GO:0010717	GO:0010717	regulation of epithelial to mesenchymal transition	4/87	100/18862	0.001182	0.0454606	0.0377061	SPRY2/JAG1/RGCC/PDPN	4
GO:0010038	GO:0010038	response to metal ion	7/87	352/18862	0.00120837	0.0454606	0.0377061	SOD3/JUN/CCNB1/ECT2/MAPT/PRNP/ASCL1	7
GO:0000079	GO:0000079	regulation of cyclin-dependent protein serine/threonine kinase activity	4/87	101/18862	0.00122646	0.0454606	0.0377061	CCNB2/RGCC/DIRAS3/CCNB1	4
GO:0030261	GO:0030261	chromosome condensation	3/87	46/18862	0.00124672	0.0454606	0.0377061	NCAPG/CCNB1/NUSAP1	3
GO:0048483	GO:0048483	autonomic nervous system development	3/87	46/18862	0.00124672	0.0454606	0.0377061	EDNRB/NRP2/ASCL1	3
GO:0048839	GO:0048839	inner ear development	5/87	176/18862	0.00133182	0.0458422	0.0380226	OTX1/SPRY2/JAG1/WNT1/POU3F4	5
GO:0007077	GO:0007077	mitotic nuclear envelope disassembly	2/87	12/18862	0.00134698	0.0458422	0.0380226	CCNB2/CCNB1	2
GO:0021700	GO:0021700	developmental maturation	6/87	268/18862	0.00150215	0.0479279	0.0397526	EDNRB/CDC20/ROPN1L/CCNB1/WNT1/ASCL1	6
GO:0035815	GO:0035815	positive regulation of renal sodium excretion	2/87	13/18862	0.00158712	0.0484137	0.0401555	TAC1/EDNRB	2
GO:0022029	GO:0022029	telencephalon cell migration	3/87	50/18862	0.0015885	0.0484137	0.0401555	CXCR4/LAMB1/FEZF2	3

## Sheet: GO terms for EN DEGs
	ID	Description	GeneRatio	BgRatio	pvalue	p.adjust	qvalue	geneID	Count
GO:0021545	GO:0021545	cranial nerve development	5/105	45/18862	4.971e-06	0.00715483	0.006617	ISL1/SIX1/POU4F1/TFAP2A/HOXB2	5
GO:0045071	GO:0045071	negative regulation of viral genome replication	5/105	54/18862	1.23664e-05	0.00715483	0.006617	IFIT1/IFIT5/MX1/EIF2AK2/IFITM1	5
GO:0043523	GO:0043523	regulation of neuron apoptotic process	8/105	197/18862	1.44113e-05	0.00715483	0.006617	ISL1/SIX1/POU4F1/TFAP2A/EPHA7/PTPRZ1/CRLF1/NFATC4	8
GO:0048665	GO:0048665	neuron fate specification	4/105	27/18862	1.44178e-05	0.00715483	0.006617	ISL1/SIX1/POU4F1/ATOH1	4
GO:0007218	GO:0007218	neuropeptide signaling pathway	6/105	106/18862	2.80134e-05	0.00926777	0.00857112	NPB/GALP/SSTR2/TAC1/NPSR1/CPE	6
GO:0051402	GO:0051402	neuron apoptotic process	8/105	230/18862	4.36902e-05	0.0108406	0.0100257	ISL1/SIX1/POU4F1/TFAP2A/EPHA7/PTPRZ1/CRLF1/NFATC4	8
GO:0031016	GO:0031016	pancreas development	5/105	73/18862	5.40164e-05	0.0111487	0.0103107	ISL1/ONECUT1/BMP5/MEIS2/INSM1	5
GO:0035270	GO:0035270	endocrine system development	6/105	122/18862	6.17815e-05	0.0111487	0.0103107	ISL1/ONECUT1/SIX1/BMP5/CITED2/INSM1	6
GO:0048525	GO:0048525	negative regulation of viral process	5/105	89/18862	0.000139123	0.01726	0.0159626	IFIT1/IFIT5/MX1/EIF2AK2/IFITM1	5
GO:1901214	GO:1901214	regulation of neuron death	8/105	302/18862	0.00028627	0.0334262	0.0309136	ISL1/SIX1/POU4F1/TFAP2A/EPHA7/PTPRZ1/CRLF1/NFATC4	8
GO:0060037	GO:0060037	pharyngeal system development	3/105	24/18862	0.000311596	0.0340727	0.0315115	ISL1/SIX1/BMP5	3
GO:0003007	GO:0003007	heart morphogenesis	7/105	239/18862	0.000381256	0.0375304	0.0347092	ISL1/SIX1/POU4F1/BMP5/CITED2/CPE/OLFM1	7

## Sheet: GO terms immature neuron DEGs
	ID	Description	GeneRatio	BgRatio	pvalue	p.adjust	qvalue	geneID	Count
GO:0050808	GO:0050808	synapse organization	9/67	412/18862	1.44672e-05	0.0179827	0.0159291	GRID2/NFIA/PCDH17/NTRK1/POU4F1/LRRTM3/SNCG/SPARC/LRRTM2	9
GO:0007416	GO:0007416	synapse assembly	6/67	173/18862	3.42758e-05	0.0213024	0.0188697	GRID2/PCDH17/NTRK1/POU4F1/LRRTM3/LRRTM2	6
GO:0051965	GO:0051965	positive regulation of synapse assembly	4/67	58/18862	5.33943e-05	0.022123	0.0195966	GRID2/NTRK1/LRRTM3/LRRTM2	4
GO:0050803	GO:0050803	regulation of synapse structure or activity	6/67	214/18862	0.000111493	0.0244208	0.021632	SLC17A6/GRID2/NTRK1/LRRTM3/SPARC/LRRTM2	6
GO:0035235	GO:0035235	ionotropic glutamate receptor signaling pathway	3/67	27/18862	0.00011788	0.0244208	0.021632	GRIA1/GRID2/GRIA4	3
GO:0048665	GO:0048665	neuron fate specification	3/67	27/18862	0.00011788	0.0244208	0.021632	TLX3/MYT1L/POU4F1	3
GO:0061448	GO:0061448	connective tissue development	6/67	243/18862	0.00022246	0.0395025	0.0349914	TIMP1/UNCX/ITGB8/EBF2/STC1/BMP5	6
GO:0001501	GO:0001501	skeletal system development	8/67	486/18862	0.000315319	0.0469655	0.0416022	TIMP1/UNCX/SFRP4/COL1A2/ITGB8/STC1/BMP5/PLS3	8
GO:1901890	GO:1901890	positive regulation of cell junction assembly	4/67	96/18862	0.00037784	0.0469655	0.0416022	GRID2/NTRK1/LRRTM3/LRRTM2	4
GO:0051216	GO:0051216	cartilage development	5/67	185/18862	0.000507663	0.0489631	0.0433717	TIMP1/UNCX/ITGB8/STC1/BMP5	5
GO:0050804	GO:0050804	modulation of chemical synaptic transmission	7/67	405/18862	0.000573349	0.0489631	0.0433717	GRIA1/PRKAR2B/GRID2/PCDH17/NTRK1/SNCG/LRRTM2	7
GO:0099177	GO:0099177	regulation of trans-synaptic signaling	7/67	406/18862	0.000581786	0.0489631	0.0433717	GRIA1/PRKAR2B/GRID2/PCDH17/NTRK1/SNCG/LRRTM2	7
GO:0140014	GO:0140014	mitotic nuclear division	6/67	296/18862	0.000634754	0.0489631	0.0433717	BUB1B/TPX2/CDCA5/DLGAP5/KIF11/PRC1	6
GO:0001967	GO:0001967	suckling behavior	2/67	11/18862	0.000669649	0.0489631	0.0433717	DACH1/POU4F1	2

## Sheet: GO terms for MGE DEGs
	ID	Description	GeneRatio	BgRatio	pvalue	p.adjust	qvalue	geneID	Count
GO:0060337	GO:0060337	type I interferon signaling pathway	(4)/30	95/18862	1.49668e-05	0.00439995	0.00296261	IFIT3/MX1/IFIT1/STAT1	4
GO:0071357	GO:0071357	cellular response to type I interferon	(4)/30	96/18862	1.56003e-05	0.00439995	0.00296261	IFIT3/MX1/IFIT1/STAT1	4
GO:0034340	GO:0034340	response to type I interferon	(4)/30	101/18862	1.90684e-05	0.00439995	0.00296261	IFIT3/MX1/IFIT1/STAT1	4
GO:0010742	GO:0010742	macrophage derived foam cell differentiation	(3)/30	38/18862	2.94983e-05	0.00439995	0.00296261	ABCA1/PLA2G2A/STAT1	3
GO:0090077	GO:0090077	foam cell differentiation	(3)/30	38/18862	2.94983e-05	0.00439995	0.00296261	ABCA1/PLA2G2A/STAT1	3
GO:0072210	GO:0072210	metanephric nephron development	(3)/30	39/18862	3.19223e-05	0.00439995	0.00296261	TFAP2B/HES5/STAT1	3
GO:0051607	GO:0051607	defense response to virus	(5)/30	260/18862	5.14718e-05	0.0053209	0.00358271	IFIT3/MX1/IFI44L/IFIT1/STAT1	5
GO:0140546	GO:0140546	defense response to symbiont	(5)/30	260/18862	5.14718e-05	0.0053209	0.00358271	IFIT3/MX1/IFI44L/IFIT1/STAT1	5
GO:0043010	GO:0043010	camera-type eye development	(5)/30	310/18862	0.000118072	0.0108495	0.00730529	NEUROD1/CRYAB/FBN2/TFAP2B/HES5	5
GO:0007259	GO:0007259	receptor signaling pathway via JAK-STAT	(4)/30	166/18862	0.000132622	0.0109678	0.00738493	NEUROD1/PARP14/HES5/STAT1	4
GO:0009615	GO:0009615	response to virus	(5)/30	359/18862	0.000233951	0.013577	0.0091418	IFIT3/MX1/IFI44L/IFIT1/STAT1	5
GO:0072080	GO:0072080	nephron tubule development	(3)/30	88/18862	0.000363683	0.0160651	0.0108171	TFAP2B/HES5/STAT1	3
GO:0048525	GO:0048525	negative regulation of viral process	(3)/30	89/18862	0.000375967	0.0160651	0.0108171	MX1/IFIT1/STAT1	3
GO:0061326	GO:0061326	renal tubule development	(3)/30	90/18862	0.000388515	0.0160651	0.0108171	TFAP2B/HES5/STAT1	3
GO:0048485	GO:0048485	sympathetic nervous system development	2/30	21/18862	0.000503989	0.0181217	0.0122018	INSM1/TFAP2B	2
GO:0060330	GO:0060330	regulation of response to interferon-gamma	2/30	25/18862	0.000717143	0.0191315	0.0128818	PARP14/STAT1	2
GO:0060334	GO:0060334	regulation of interferon-gamma-mediated signaling pathway	2/30	25/18862	0.000717143	0.0191315	0.0128818	PARP14/STAT1	2
GO:0035883	GO:0035883	enteroendocrine cell differentiation	2/30	28/18862	0.000900926	0.0225777	0.0152022	NEUROD1/INSM1	2
GO:0010743	GO:0010743	regulation of macrophage derived foam cell differentiation	2/30	32/18862	0.0011775	0.0252585	0.0170073	ABCA1/PLA2G2A	2
GO:0090287	GO:0090287	regulation of cellular response to growth factor stimulus	(4)/30	296/18862	0.0011805	0.0252585	0.0170073	FBN2/TFAP2B/FGFBP3/HES5	4
GO:0007266	GO:0007266	Rho protein signal transduction	(3)/30	134/18862	0.00123698	0.0252585	0.0170073	COL3A1/ABCA1/COL1A2	3
GO:0035107	GO:0035107	appendage morphogenesis	(3)/30	134/18862	0.00123698	0.0252585	0.0170073	FBN2/TFAP2B/INTU	3
GO:0035108	GO:0035108	limb morphogenesis	(3)/30	134/18862	0.00123698	0.0252585	0.0170073	FBN2/TFAP2B/INTU	3
GO:0031018	GO:0031018	endocrine pancreas development	2/30	45/18862	0.00232029	0.0426685	0.0287299	NEUROD1/INSM1	2
GO:0030857	GO:0030857	negative regulation of epithelial cell differentiation	2/30	47/18862	0.00252858	0.0444922	0.0299578	HES5/STAT1	2
GO:0071692	GO:0071692	protein localization to extracellular region	(4)/30	375/18862	0.00279957	0.0472499	0.0318146	NEUROD1/ABCA1/FBN2/TFAP2B	4

## Sheet: GO terms for U1 DEGs
	ID	Description	GeneRatio	BgRatio	pvalue	p.adjust	qvalue	geneID	Count
GO:0009615	GO:0009615	response to virus	15/135	359/18862	4.52905e-08	0.000124821	0.000106504	IFIT3/IFI44L/HERC5/POU2F2/DNAJC3/HMGA2/BTBD17/IFIT1/IRF9/EIF2AK2/DDX60/NPC2/IFI27/DDIT4/IFI16	15
GO:0048880	GO:0048880	sensory system development	13/135	369/18862	2.53578e-06	0.00188859	0.00161145	WNT7B/POU4F1/NEUROD4/TFAP2B/DCX/CRYAB/CALB1/JAG1/NTRK2/KLF4/SMOC1/HES5/HMGB1	13
GO:0051607	GO:0051607	defense response to virus	11/135	260/18862	2.74106e-06	0.00188859	0.00161145	IFIT3/IFI44L/HERC5/DNAJC3/IFIT1/IRF9/EIF2AK2/DDX60/IFI27/DDIT4/IFI16	11
GO:0140546	GO:0140546	defense response to symbiont	11/135	260/18862	2.74106e-06	0.00188859	0.00161145	IFIT3/IFI44L/HERC5/DNAJC3/IFIT1/IRF9/EIF2AK2/DDX60/IFI27/DDIT4/IFI16	11
GO:0045165	GO:0045165	cell fate commitment	10/135	251/18862	1.33659e-05	0.00526234	0.00449013	MIAT/WNT7B/POU4F1/PDPN/JAG1/GAP43/KLF4/POU5F1/HES5/NR2F2	10
GO:0072080	GO:0072080	nephron tubule development	6/135	88/18862	4.02797e-05	0.0120268	0.0102619	WNT7B/TFAP2B/CALB1/JAG1/MYC/HES5	6
GO:0045071	GO:0045071	negative regulation of viral genome replication	5/135	54/18862	4.16116e-05	0.0120268	0.0102619	HMGA2/BTBD17/IFIT1/EIF2AK2/IFI16	5
GO:0061326	GO:0061326	renal tubule development	6/135	90/18862	4.57392e-05	0.0120268	0.0102619	WNT7B/TFAP2B/CALB1/JAG1/MYC/HES5	6
GO:0007050	GO:0007050	cell cycle arrest	9/135	235/18862	4.97495e-05	0.0120268	0.0102619	POU4F1/INSM1/HMGA2/PPP1R15A/AURKA/DDIT3/MYC/CCNB1/CDKN3	9
GO:0035404	GO:0035404	histone-serine phosphorylation	3/135	11/18862	5.67301e-05	0.0120268	0.0102619	HMGA2/AURKA/CCNB1	3
GO:0072070	GO:0072070	loop of Henle development	3/135	11/18862	5.67301e-05	0.0120268	0.0102619	WNT7B/JAG1/HES5	3
GO:0019827	GO:0019827	stem cell population maintenance	7/135	146/18862	8.73648e-05	0.0150486	0.0128403	FANCD2/HMGA2/JAG1/KLF4/MYC/POU5F1/HES5	7
GO:0098727	GO:0098727	maintenance of cell number	7/135	148/18862	9.51556e-05	0.0154264	0.0131627	FANCD2/HMGA2/JAG1/KLF4/MYC/POU5F1/HES5	7
GO:1904029	GO:1904029	regulation of cyclin-dependent protein kinase activity	6/135	105/18862	0.000108318	0.0165576	0.0141279	HERC5/CAMK2N1/CKS2/CCNB1/CDKN3/NR2F2	6
GO:0001503	GO:0001503	ossification	11/135	401/18862	0.000148117	0.0201041	0.017154	WNT7B/INTU/VCAN/TAC1/BMP5/JAG1/CCN1/SMOC1/SPP1/COL6A1/FBXO5	11
GO:0043558	GO:0043558	regulation of translational initiation in response to stress	3/135	15/18862	0.000153188	0.0201041	0.017154	DNAJC3/PPP1R15A/EIF2AK2	3
GO:0051101	GO:0051101	regulation of DNA binding	6/135	118/18862	0.000205597	0.023657	0.0201856	POU4F1/HMGA2/DDIT3/KLF4/HMGB1/IFI16	6
GO:0001649	GO:0001649	osteoblast differentiation	8/135	223/18862	0.000206012	0.023657	0.0201856	WNT7B/VCAN/JAG1/CCN1/SMOC1/SPP1/COL6A1/FBXO5	8
GO:0001892	GO:0001892	embryonic placenta development	5/135	79/18862	0.00025705	0.024796	0.0211574	WNT7B/BMP5/PHLDA2/CCN1/NR2F2	5
GO:0035987	GO:0035987	endodermal cell differentiation	4/135	44/18862	0.000272866	0.024796	0.0211574	HMGA2/COL4A2/POU5F1/COL6A1	4
GO:0001933	GO:0001933	negative regulation of protein phosphorylation	10/135	362/18862	0.000281974	0.024796	0.0211574	SOCS4/INSM1/DNAJC3/CAMK2N1/PKIA/GSTP1/CCNB1/DDIT4/UCHL1/NR2F2	10
GO:0031145	GO:0031145	anaphase-promoting complex-dependent catabolic process	5/135	83/18862	0.000323678	0.024796	0.0211574	AURKA/CCNB1/FBXO5/PTTG1/UBE2S	5
GO:0032872	GO:0032872	regulation of stress-activated MAPK cascade	7/135	181/18862	0.000329067	0.024796	0.0211574	WNT7B/EIF2AK2/GSTP1/MYC/EZR/GADD45G/HMGB1	7
GO:0019079	GO:0019079	viral genome replication	6/135	129/18862	0.000332893	0.024796	0.0211574	HMGA2/BTBD17/IFIT1/EIF2AK2/IFI27/IFI16	6
GO:0070302	GO:0070302	regulation of stress-activated protein kinase signaling cascade	7/135	184/18862	0.000363428	0.0256822	0.0219136	WNT7B/EIF2AK2/GSTP1/MYC/EZR/GADD45G/HMGB1	7
GO:0050768	GO:0050768	negative regulation of neurogenesis	6/135	133/18862	0.000392043	0.0262212	0.0223735	ADCYAP1/DCC/DLL3/SPP1/MAP2/HES5	6
GO:0032642	GO:0032642	regulation of chemokine production	5/135	89/18862	0.000447169	0.0262212	0.0223735	ADCYAP1/EIF2AK2/KLF4/GSTP1/HMGB1	5
GO:0048525	GO:0048525	negative regulation of viral process	5/135	89/18862	0.000447169	0.0262212	0.0223735	HMGA2/BTBD17/IFIT1/EIF2AK2/IFI16	5
GO:0051983	GO:0051983	regulation of chromosome segregation	5/135	89/18862	0.000447169	0.0262212	0.0223735	MKI67/CCNB1/DLGAP5/FBXO5/PTTG1	5
GO:0031099	GO:0031099	regeneration	7/135	192/18862	0.000469287	0.026303	0.0224432	AURKA/MUSTN1/GAP43/KLF4/GSTP1/SPP1/CCNB1	7
GO:0051961	GO:0051961	negative regulation of nervous system development	6/135	138/18862	0.000477195	0.026303	0.0224432	ADCYAP1/DCC/DLL3/SPP1/MAP2/HES5	6
GO:0070371	GO:0070371	ERK1 and ERK2 cascade	9/135	320/18862	0.000501469	0.0265779	0.0226778	ADCYAP1/AKAP12/CAMK2N1/CCN1/KLF4/GSTP1/MYC/EZR/HMGB1	9
GO:0032602	GO:0032602	chemokine production	5/135	95/18862	0.000603228	0.0290525	0.0247893	ADCYAP1/EIF2AK2/KLF4/GSTP1/HMGB1	5
GO:0060337	GO:0060337	type I interferon signaling pathway	5/135	95/18862	0.000603228	0.0290525	0.0247893	IFIT3/IFIT1/IRF9/HLA-A/IFI27	5
GO:0001764	GO:0001764	neuron migration	6/135	145/18862	0.000619872	0.0290525	0.0247893	COL3A1/DCC/DCX/NTRK2/DDIT4/NR2F2	6
GO:0071357	GO:0071357	cellular response to type I interferon	5/135	96/18862	0.000632759	0.0290525	0.0247893	IFIT3/IFIT1/IRF9/HLA-A/IFI27	5
GO:0071385	GO:0071385	cellular response to glucocorticoid stimulus	4/135	55/18862	0.000645125	0.0290525	0.0247893	ADCYAP1/GSTP1/DDIT4/FAM107A	4
GO:0001556	GO:0001556	oocyte maturation	3/135	24/18862	0.000650062	0.0290525	0.0247893	AURKA/CCNB1/FBXO5	3
GO:0010389	GO:0010389	regulation of G2/M transition of mitotic cell cycle	7/135	203/18862	0.000653576	0.0290525	0.0247893	TPX2/HMGA2/PKIA/AURKA/TUBA1A/CCNB1/FBXO5	7
GO:0042326	GO:0042326	negative regulation of phosphorylation	10/135	407/18862	0.000703988	0.0307967	0.0262775	SOCS4/INSM1/DNAJC3/CAMK2N1/PKIA/GSTP1/CCNB1/DDIT4/UCHL1/NR2F2	10
GO:0002011	GO:0002011	morphogenesis of an epithelial sheet	4/135	58/18862	0.000789361	0.0327827	0.0279721	PDPN/BMP5/JAG1/CCN1	4
GO:0097191	GO:0097191	extrinsic apoptotic signaling pathway	7/135	217/18862	0.000966549	0.0380544	0.0324702	DCC/TNFRSF12A/BMP5/MLLT11/IFI27/GSTP1/MKNK2	7
GO:1902749	GO:1902749	regulation of cell cycle G2/M phase transition	7/135	219/18862	0.00101953	0.0390252	0.0332985	TPX2/HMGA2/PKIA/AURKA/TUBA1A/CCNB1/FBXO5	7
GO:0007088	GO:0007088	regulation of mitotic nuclear division	5/135	109/18862	0.00112321	0.0414736	0.0353876	MKI67/AURKA/CCNB1/DLGAP5/FBXO5	5
GO:0051642	GO:0051642	centrosome localization	3/135	29/18862	0.00114332	0.0414736	0.0353876	AURKA/EZR/DLGAP5	3
GO:0010965	GO:0010965	regulation of mitotic sister chromatid separation	4/135	64/18862	0.00114368	0.0414736	0.0353876	CCNB1/DLGAP5/FBXO5/PTTG1	4
GO:0000280	GO:0000280	nuclear division	10/135	436/18862	0.00118588	0.0424451	0.0362167	MKI67/TPX2/FANCD2/AURKA/CKS2/CCNB1/DLGAP5/FBXO5/PTTG1/UBE2S	10
GO:0061842	GO:0061842	microtubule organizing center localization	3/135	30/18862	0.00126374	0.0440869	0.0376175	AURKA/EZR/DLGAP5	3
GO:0051306	GO:0051306	mitotic sister chromatid separation	4/135	66/18862	0.0012831	0.0442027	0.0377163	CCNB1/DLGAP5/FBXO5/PTTG1	4
GO:0051348	GO:0051348	negative regulation of transferase activity	8/135	296/18862	0.00132746	0.0446156	0.0380686	SOCS4/DNAJC3/CAMK2N1/PKIA/GSTP1/FBXO5/UCHL1/NR2F2	8
GO:0045669	GO:0045669	positive regulation of osteoblast differentiation	4/135	67/18862	0.00135707	0.0450103	0.0384054	WNT7B/JAG1/CCN1/FBXO5	4
GO:0031109	GO:0031109	microtubule polymerization or depolymerization	5/135	114/18862	0.00137187	0.0450103	0.0384054	TPX2/STMN4/CRYAB/MAP2/FBXO5	5
GO:0010721	GO:0010721	negative regulation of cell development	6/135	174/18862	0.00159222	0.0494474	0.0421914	ADCYAP1/DCC/DLL3/SPP1/MAP2/HES5	6
