# Supplementary material for: Human forebrain organoids reveal connections between valproic acid exposure and autism risk
Source: Transl Psychiatry. 2022 Mar 29;12:130. doi: 10.1038/s41398-022-01898-x (PMC8964691; doi:10.1038/s41398-022-01898-x)
Supplement: Supplementary file 6 — Supplementary Table 5 [file 41398_2022_1898_MOESM6_ESM.xlsx]

## Sheet: U1M VPA downDEGs_GO
GO enrichment analysis for VPA down-regulated DEGs in U1M
	ONTOLOGY	ID	Description	GeneRatio	BgRatio	pvalue	p.adjust	qvalue	geneID	Count
GO:0006402	BP	GO:0006402	mRNA catabolic process	46/988	307/18493	2.15961e-10	1.08412e-06	1.02434e-06	MYD88/CIRBP/VIM/RPL12/DXO/SKIV2L/DDX5/RPS11/EXOSC10/TIRAP/RPL10/RPL3/DDX6/DCPS/RPS4X/ZFP36L1/SMG9/UPF3A/MOV10/CASC3/EDC4/SYNCRIP/AGO4/RPL13A/RPS27A/RPL30/GTPBP1/LSM7/SET/IGF2BP2/RPS27/PUM1/RPL21/CNOT2/APEX1/CSDE1/NPM1/GSPT2/NUP214/RPS3A/PYM1/SMG8/PAIP1/SMG6/CNOT10/HNRNPU	46
GO:0006401	BP	GO:0006401	RNA catabolic process	48/988	340/18493	6.91228e-10	1.55302e-06	1.46738e-06	MYD88/CIRBP/VIM/RPL12/DIS3L/DXO/SKIV2L/DDX5/RPS11/EXOSC10/TIRAP/RPL10/RPL3/RNASEH2B/DDX6/DCPS/RPS4X/ZFP36L1/SMG9/UPF3A/MOV10/CASC3/EDC4/SYNCRIP/AGO4/RPL13A/RPS27A/RPL30/GTPBP1/LSM7/SET/IGF2BP2/RPS27/PUM1/RPL21/CNOT2/APEX1/CSDE1/NPM1/GSPT2/NUP214/RPS3A/PYM1/SMG8/PAIP1/SMG6/CNOT10/HNRNPU	48
GO:0000375	BP	GO:0000375	RNA splicing, via transesterification reactions	51/988	377/18493	9.28101e-10	1.55302e-06	1.46738e-06	DDX17/DDX39B/RBM3/CIRBP/PUF60/SLU7/DDX5/RBM5/SRSF4/DCPS/CCAR1/BUD13/SF3A1/PCBP1/SRRM2/SRSF6/CASC3/GPKOW/SYNCRIP/SMN1/POLR2A/PABPN1/USP4/SREK1/RBM4B/HNRNPH1/CWC22/LSM7/PPWD1/PRMT7/HNRNPUL1/WTAP/HNRNPK/RBM25/RBM4/HNRNPL/CPSF1/PRPF3/PCBP2/MPHOSPH10/HNRNPA1/U2AF1L4/CWC27/FUS/PPIE/HNRNPH3/HNRNPF/PTBP1/LUC7L/HNRNPU/TRA2B	51
GO:0000377	BP	GO:0000377	RNA splicing, via transesterification reactions with bulged adenosine as nucleophile	50/988	374/18493	2.04105e-09	1.83391e-06	1.73278e-06	DDX17/DDX39B/RBM3/CIRBP/PUF60/SLU7/DDX5/RBM5/SRSF4/DCPS/CCAR1/BUD13/SF3A1/PCBP1/SRRM2/SRSF6/CASC3/GPKOW/SYNCRIP/SMN1/POLR2A/PABPN1/USP4/SREK1/RBM4B/HNRNPH1/CWC22/LSM7/PPWD1/PRMT7/HNRNPUL1/WTAP/HNRNPK/RBM25/RBM4/HNRNPL/CPSF1/PRPF3/PCBP2/HNRNPA1/U2AF1L4/CWC27/FUS/PPIE/HNRNPH3/HNRNPF/PTBP1/LUC7L/HNRNPU/TRA2B	50
GO:0000398	BP	GO:0000398	mRNA splicing, via spliceosome	50/988	374/18493	2.04105e-09	1.83391e-06	1.73278e-06	DDX17/DDX39B/RBM3/CIRBP/PUF60/SLU7/DDX5/RBM5/SRSF4/DCPS/CCAR1/BUD13/SF3A1/PCBP1/SRRM2/SRSF6/CASC3/GPKOW/SYNCRIP/SMN1/POLR2A/PABPN1/USP4/SREK1/RBM4B/HNRNPH1/CWC22/LSM7/PPWD1/PRMT7/HNRNPUL1/WTAP/HNRNPK/RBM25/RBM4/HNRNPL/CPSF1/PRPF3/PCBP2/HNRNPA1/U2AF1L4/CWC27/FUS/PPIE/HNRNPH3/HNRNPF/PTBP1/LUC7L/HNRNPU/TRA2B	50
GO:0016573	BP	GO:0016573	histone acetylation	29/988	153/18493	2.19193e-09	1.83391e-06	1.73278e-06	BRPF3/OGT/EPC2/TAF9B/KAT6B/MSL1/EPC1/SMARCB1/CREBBP/SRCAP/KAT5/ING4/RPS6KA4/BRD1/EP300/KANSL1/MUC1/KANSL2/LDB1/BRD8/PHF10/SET/MORF4L1/MSL3/KAT7/SUPT7L/PCGF2/SGF29/AUTS2	29
GO:0008380	BP	GO:0008380	RNA splicing	57/988	463/18493	3.43643e-09	2.46441e-06	2.32851e-06	DDX17/DDX39B/RBM3/CIRBP/RBM39/YJU2/PUF60/SLU7/DDX5/RBM5/SRSF4/DCPS/CCAR1/ACIN1/SCAF8/QKI/CIR1/BUD13/SF3A1/PCBP1/SRRM2/SRSF6/CASC3/GPKOW/SYNCRIP/SMN1/POLR2A/PABPN1/USP4/SREK1/RBM4B/HNRNPH1/CWC22/LSM7/PPWD1/PRMT7/HNRNPUL1/WTAP/HNRNPK/RBM25/RBM4/HNRNPL/CPSF1/PRPF3/PCBP2/MPHOSPH10/HNRNPA1/U2AF1L4/CWC27/FUS/PPIE/HNRNPH3/HNRNPF/PTBP1/LUC7L/HNRNPU/TRA2B	57
GO:0018393	BP	GO:0018393	internal peptidyl-lysine acetylation	29/988	158/18493	4.74173e-09	2.97544e-06	2.81135e-06	BRPF3/OGT/EPC2/TAF9B/KAT6B/MSL1/EPC1/SMARCB1/CREBBP/SRCAP/KAT5/ING4/RPS6KA4/BRD1/EP300/KANSL1/MUC1/KANSL2/LDB1/BRD8/PHF10/SET/MORF4L1/MSL3/KAT7/SUPT7L/PCGF2/SGF29/AUTS2	29
GO:0006475	BP	GO:0006475	internal protein amino acid acetylation	29/988	163/18493	9.902e-09	5.52311e-06	5.21853e-06	BRPF3/OGT/EPC2/TAF9B/KAT6B/MSL1/EPC1/SMARCB1/CREBBP/SRCAP/KAT5/ING4/RPS6KA4/BRD1/EP300/KANSL1/MUC1/KANSL2/LDB1/BRD8/PHF10/SET/MORF4L1/MSL3/KAT7/SUPT7L/PCGF2/SGF29/AUTS2	29
GO:0018205	BP	GO:0018205	peptidyl-lysine modification	47/988	361/18493	1.45495e-08	6.91799e-06	6.53648e-06	HDAC7/BRPF3/OGT/EPC2/TAF9B/KAT6B/MSL1/EPC1/PHF19/SMARCB1/CREBBP/SUV39H1/SRCAP/KAT5/PRDM5/ING4/RPS6KA4/BRD1/SUMO3/EP300/LOXL4/TRIM28/SETD1B/P3H4/KANSL1/MUC1/KANSL2/ZNF335/ASH2L/LDB1/BRD8/KMT5B/PHF10/SET/EHMT2/MORF4L1/SETDB1/PLOD3/PIAS3/MSL3/KAT7/P3H3/SUPT7L/PCGF2/SGF29/SUMO2/AUTS2	47
GO:0018394	BP	GO:0018394	peptidyl-lysine acetylation	29/988	166/18493	1.51589e-08	6.91799e-06	6.53648e-06	BRPF3/OGT/EPC2/TAF9B/KAT6B/MSL1/EPC1/SMARCB1/CREBBP/SRCAP/KAT5/ING4/RPS6KA4/BRD1/EP300/KANSL1/MUC1/KANSL2/LDB1/BRD8/PHF10/SET/MORF4L1/MSL3/KAT7/SUPT7L/PCGF2/SGF29/AUTS2	29
GO:1903311	BP	GO:1903311	regulation of mRNA metabolic process	36/988	264/18493	2.25968e-07	9.453e-05	8.93169e-05	MYD88/DDX17/RBM3/CIRBP/VIM/DDX5/SLTM/TIRAP/RBM5/SRSF4/ZFP36L1/MOV10/SRSF6/SYNCRIP/PABPN1/RPS27A/SREK1/RBM4B/CWC22/GTPBP1/SET/WTAP/HNRNPK/RBM25/IGF2BP2/RBM4/HNRNPL/PUM1/HNRNPA1/APEX1/NPM1/NUP214/PAIP1/PTBP1/HNRNPU/TRA2B	36
GO:0043967	BP	GO:0043967	histone H4 acetylation	16/988	66/18493	2.67534e-07	0.000103309	9.76122e-05	OGT/KAT6B/MSL1/EPC1/SMARCB1/KAT5/ING4/EP300/KANSL1/MUC1/KANSL2/BRD8/MORF4L1/MSL3/KAT7/AUTS2	16
GO:0000956	BP	GO:0000956	nuclear-transcribed mRNA catabolic process	30/988	207/18493	6.18189e-07	0.000221665	0.00020944	RPL12/DXO/SKIV2L/DDX5/RPS11/EXOSC10/RPL10/RPL3/DDX6/DCPS/RPS4X/ZFP36L1/SMG9/UPF3A/CASC3/EDC4/RPL13A/RPS27A/RPL30/LSM7/RPS27/RPL21/CNOT2/CSDE1/GSPT2/RPS3A/PYM1/SMG8/SMG6/CNOT10	30
GO:0006473	BP	GO:0006473	protein acetylation	29/988	199/18493	8.43767e-07	0.000279824	0.000264392	BRPF3/OGT/EPC2/TAF9B/KAT6B/MSL1/EPC1/SMARCB1/CREBBP/SRCAP/KAT5/ING4/RPS6KA4/BRD1/EP300/KANSL1/MUC1/KANSL2/LDB1/BRD8/PHF10/SET/MORF4L1/MSL3/KAT7/SUPT7L/PCGF2/SGF29/AUTS2	29
GO:0001578	BP	GO:0001578	microtubule bundle formation	18/988	89/18493	8.91869e-07	0.000279824	0.000264392	DRC1/DNAH1/DNALI1/NUMA1/CLIP1/ARMC4/RSPH1/TEKT2/CC2D2A/RSPH9/KIF20A/TPPP3/ZMYND10/DNAAF1/DNAH5/CCDC114/TTLL3/TPGS1	18
GO:0048024	BP	GO:0048024	regulation of mRNA splicing, via spliceosome	19/988	99/18493	1.03995e-06	0.000307092	0.000290157	DDX17/RBM3/CIRBP/DDX5/RBM5/SRSF4/SRSF6/SREK1/RBM4B/CWC22/WTAP/HNRNPK/RBM25/RBM4/HNRNPL/HNRNPA1/PTBP1/HNRNPU/TRA2B	19
GO:0016570	BP	GO:0016570	histone modification	50/988	456/18493	1.14042e-06	0.000312031	0.000294823	HDAC7/BRPF3/CHD3/PER2/OGT/USP51/EPC2/TAF9B/KAT6B/MSL1/EPC1/PHF19/SMARCB1/CREBBP/SUV39H1/SRCAP/KAT5/PRDM5/ING4/USP21/RPS6KA4/BRD1/EP300/CHTOP/SETD1B/KANSL1/MUC1/KANSL2/ZNF335/ASH2L/KDM3B/LDB1/BRD8/KMT5B/PRMT7/PHF10/SET/EHMT2/MORF4L1/MTA1/SETDB1/MSL3/KAT7/SUPT7L/JMJD1C/RBM14/PCGF2/SGF29/AUTS2/KDM2A	50
GO:0016569	BP	GO:0016569	covalent chromatin modification	51/988	470/18493	1.21749e-06	0.000312031	0.000294823	HDAC7/BRPF3/CHD3/PER2/OGT/USP51/EPC2/TAF9B/KAT6B/MSL1/EPC1/PHF19/SMARCB1/CREBBP/SUV39H1/SRCAP/KAT5/PRDM5/ING4/USP21/RPS6KA4/BRD1/EP300/CHTOP/TRIM28/SETD1B/KANSL1/MUC1/KANSL2/ZNF335/ASH2L/KDM3B/LDB1/BRD8/KMT5B/PRMT7/PHF10/SET/EHMT2/MORF4L1/MTA1/SETDB1/MSL3/KAT7/SUPT7L/JMJD1C/RBM14/PCGF2/SGF29/AUTS2/KDM2A	51
GO:0000381	BP	GO:0000381	regulation of alternative mRNA splicing, via spliceosome	15/988	65/18493	1.24315e-06	0.000312031	0.000294823	DDX17/DDX5/RBM5/SRSF4/SRSF6/SREK1/RBM4B/WTAP/RBM25/RBM4/HNRNPL/HNRNPA1/PTBP1/HNRNPU/TRA2B	15
GO:0000380	BP	GO:0000380	alternative mRNA splicing, via spliceosome	16/988	75/18493	1.69997e-06	0.000406374	0.000383963	DDX17/SLU7/DDX5/RBM5/SRSF4/SRSF6/SREK1/RBM4B/WTAP/RBM25/RBM4/HNRNPL/HNRNPA1/PTBP1/HNRNPU/TRA2B	16
GO:0043484	BP	GO:0043484	regulation of RNA splicing	22/988	135/18493	2.72461e-06	0.000621706	0.00058742	DDX17/RBM3/CIRBP/DDX5/RBM5/SRSF4/SRSF6/POLR2A/SREK1/RBM4B/HNRNPH1/CWC22/WTAP/HNRNPK/RBM25/RBM4/HNRNPL/HNRNPA1/HNRNPF/PTBP1/HNRNPU/TRA2B	22
GO:0035082	BP	GO:0035082	axoneme assembly	14/988	61/18493	3.00681e-06	0.000656269	0.000620077	DRC1/DNAH1/DNALI1/ARMC4/RSPH1/TEKT2/CC2D2A/RSPH9/ZMYND10/DNAAF1/DNAH5/CCDC114/TTLL3/TPGS1	14
GO:0050684	BP	GO:0050684	regulation of mRNA processing	22/988	137/18493	3.49777e-06	0.000731617	0.00069127	DDX17/RBM3/CIRBP/DDX5/SLTM/RBM5/SRSF4/ZFP36L1/SRSF6/PABPN1/SREK1/RBM4B/CWC22/WTAP/HNRNPK/RBM25/RBM4/HNRNPL/HNRNPA1/PTBP1/HNRNPU/TRA2B	22
GO:0038063	BP	GO:0038063	collagen-activated tyrosine kinase receptor signaling pathway	6/988	10/18493	3.99605e-06	0.000802406	0.000758155	COL4A2/COL4A5/COL4A1/SYK/COL4A6/COL1A1	6
GO:0000184	BP	GO:0000184	nuclear-transcribed mRNA catabolic process, nonsense-mediated decay	20/988	120/18493	5.38704e-06	0.00104011	0.000982753	RPL12/SKIV2L/RPS11/EXOSC10/RPL10/RPL3/RPS4X/SMG9/UPF3A/CASC3/RPL13A/RPS27A/RPL30/RPS27/RPL21/GSPT2/RPS3A/PYM1/SMG8/SMG6	20
GO:0043543	BP	GO:0043543	protein acylation	31/988	242/18493	5.78155e-06	0.00107494	0.00101566	BRPF3/OGT/ZDHHC4/EPC2/TAF9B/KAT6B/MSL1/EPC1/SMARCB1/CREBBP/SRCAP/KAT5/ING4/RPS6KA4/BRD1/EP300/KANSL1/MUC1/KANSL2/LDB1/BRD8/PHF10/SET/MORF4L1/MSL3/KAT7/SUPT7L/ZDHHC1/PCGF2/SGF29/AUTS2	31
GO:0070286	BP	GO:0070286	axonemal dynein complex assembly	9/988	31/18493	2.37128e-05	0.00425137	0.00401692	DRC1/DNAH1/DNALI1/ARMC4/TEKT2/ZMYND10/DNAAF1/DNAH5/CCDC114	9
GO:0006417	BP	GO:0006417	regulation of translation	42/988	402/18493	2.61318e-05	0.0045235	0.00427404	RPS6KB2/PER2/DDX39B/ERBB2/DDX3X/RCC1L/CYFIP1/RBM3/CIRBP/VIM/RPL10/TRNAU1AP/MKNK2/TYMS/RPS4X/ZFP36L1/QKI/UPF3A/MOV10/CASC3/SYNCRIP/AGO4/RPL13A/RBM4B/IGF2BP2/NSUN4/EIF5/RBM4/HNRNPL/MTIF2/PUM1/CNOT2/UNK/TARBP2/EIF2B4/NPM1/CDK4/PYM1/EIF3D/PAIP1/CNOT10/GLE1	42
GO:0038065	BP	GO:0038065	collagen-activated signaling pathway	6/988	13/18493	2.84129e-05	0.00475442	0.00449223	COL4A2/COL4A5/COL4A1/SYK/COL4A6/COL1A1	6
GO:0044782	BP	GO:0044782	cilium organization	40/988	382/18493	3.83945e-05	0.00621743	0.00587455	CCNO/CNTRL/DRC1/BBS1/PARVA/TMEM231/DNAH1/CEP89/DNALI1/CFAP126/IFT122/ARMC4/TCTEX1D2/FOXJ1/TCTN2/RSPH1/UNC119B/TEKT2/B9D2/CC2D2A/RSPH9/ALMS1/PCNT/TUBB/PLK4/BBS4/ZMYND10/DNAAF1/DNAH5/STK36/AKAP9/CCDC114/MAPK15/SYNE2/TTLL3/ROPN1B/FLNA/TPGS1/NDE1/WDR34	40
GO:0034248	BP	GO:0034248	regulation of cellular amide metabolic process	45/988	453/18493	4.71899e-05	0.00740292	0.00699466	RPS6KB2/EEF1A1/PER2/DDX39B/ERBB2/DDX3X/RCC1L/CYFIP1/RBM3/CIRBP/VIM/NSMAF/RPL10/PDPR/TRNAU1AP/MKNK2/TYMS/RPS4X/ZFP36L1/QKI/UPF3A/MOV10/CASC3/SYNCRIP/AGO4/RPL13A/RBM4B/IGF2BP2/NSUN4/EIF5/RBM4/HNRNPL/MTIF2/PUM1/CNOT2/UNK/TARBP2/EIF2B4/NPM1/CDK4/PYM1/EIF3D/PAIP1/CNOT10/GLE1	45
GO:0045727	BP	GO:0045727	positive regulation of translation	18/988	120/18493	6.69649e-05	0.0101868	0.009625	RPS6KB2/DDX39B/ERBB2/DDX3X/RCC1L/RBM3/CIRBP/VIM/RPS4X/UPF3A/NSUN4/HNRNPL/TARBP2/NPM1/CDK4/PYM1/EIF3D/PAIP1	18
GO:0060271	BP	GO:0060271	cilium assembly	38/988	366/18493	7.13335e-05	0.0105322	0.00995136	CCNO/CNTRL/DRC1/BBS1/PARVA/TMEM231/DNAH1/CEP89/DNALI1/IFT122/ARMC4/TCTEX1D2/FOXJ1/TCTN2/RSPH1/UNC119B/TEKT2/B9D2/CC2D2A/RSPH9/ALMS1/PCNT/TUBB/PLK4/BBS4/ZMYND10/DNAAF1/DNAH5/STK36/AKAP9/CCDC114/MAPK15/SYNE2/TTLL3/FLNA/TPGS1/NDE1/WDR34	38
GO:2000637	BP	GO:2000637	positive regulation of gene silencing by miRNA	7/988	22/18493	0.000102156	0.0146521	0.013844	TP53/LIMD1/DDX5/WTIP/MAP2K2/AJUBA/PUM1	7
GO:0030198	BP	GO:0030198	extracellular matrix organization	36/988	348/18493	0.000117805	0.0164273	0.0155213	COL4A2/BMP1/SPARC/SERPINH1/MMP15/COL4A5/COL4A1/COL4A6/LAMA4/COL9A1/DAG1/HSPG2/SPINK5/TIMP1/COL2A1/ITGB3/LAMB2/MMP14/SMAD3/EGFLAM/CCDC80/LOXL4/COL5A3/ADAMTS4/P3H4/PXDN/KAZALD1/ADAMTS5/MMP2/COL16A1/PLOD3/HAS3/FBN1/OLFML2A/COL1A1/JAM2	36
GO:0043487	BP	GO:0043487	regulation of RNA stability	18/988	126/18493	0.000127496	0.0172982	0.0163442	MYD88/CIRBP/VIM/DXO/TIRAP/ZFP36L1/MOV10/SYNCRIP/RPS27A/SET/IGF2BP2/PUM1/APEX1/NPM1/NUP214/PAIP1/SMG6/HNRNPU	18
GO:0060148	BP	GO:0060148	positive regulation of posttranscriptional gene silencing	7/988	23/18493	0.000140109	0.0185092	0.0174884	TP53/LIMD1/DDX5/WTIP/MAP2K2/AJUBA/PUM1	7
GO:0051028	BP	GO:0051028	mRNA transport	20/988	151/18493	0.00015975	0.0205627	0.0194287	DDX39B/SLU7/NXF1/SRSF4/ZFP36L1/QKI/UPF3A/POM121C/CHTOP/NUP160/SRSF6/CASC3/PABPN1/IGF2BP2/CPSF1/HNRNPA1/U2AF1L4/NUP214/SMG6/GLE1	20
GO:0034250	BP	GO:0034250	positive regulation of cellular amide metabolic process	19/988	140/18493	0.000167375	0.0206551	0.019516	RPS6KB2/DDX39B/ERBB2/DDX3X/RCC1L/RBM3/CIRBP/VIM/NSMAF/RPS4X/UPF3A/NSUN4/HNRNPL/TARBP2/NPM1/CDK4/PYM1/EIF3D/PAIP1	19
GO:0022618	BP	GO:0022618	ribonucleoprotein complex assembly	30/988	275/18493	0.000168697	0.0206551	0.019516	DDX39B/EIF2D/DDX3X/CIRBP/LIMD1/RPL12/NOP53/SLU7/RPL10/RBM5/RPL3/DDX6/SF3A1/SRSF6/SMN1/AGO4/RPL13A/USP4/ATXN2L/PRMT7/RPS27/NSUN4/EIF5/PRPF3/CNOT2/TARBP2/NPM1/EIF3D/LUC7L/MRPS7	30
GO:0071826	BP	GO:0071826	ribonucleoprotein complex subunit organization	31/988	289/18493	0.000179626	0.0214696	0.0202856	DDX39B/EIF2D/DDX3X/CIRBP/LIMD1/RPL12/NOP53/SLU7/RPL10/RBM5/RPL3/DDX6/SF3A1/SRSF6/SMN1/AGO4/RPL13A/USP4/ATXN2L/PRMT7/RPS27/NSUN4/EIF5/MTIF2/PRPF3/CNOT2/TARBP2/NPM1/EIF3D/LUC7L/MRPS7	31
GO:0048709	BP	GO:0048709	oligodendrocyte differentiation	14/988	87/18493	0.000198183	0.0231367	0.0218607	CNP/ERBB2/NLGN3/DAG1/HES1/CNTNAP1/LPAR1/PTPRZ1/TP73/PLP1/GSTP1/MED12/EIF2B4/DLX1	14
GO:0006333	BP	GO:0006333	chromatin assembly or disassembly	23/988	192/18493	0.00024613	0.0280812	0.0265325	CHD3/H2AFY2/TP53/KAT6B/SMARCB1/HIST1H2BC/BRD2/CENPV/SMARCD1/HIST1H2BF/ANP32B/HIST1H4A/CENPQ/SMARCE1/PARP10/IPO4/HIST2H2BE/SET/TSPYL2/HIST1H4E/NPM1/SMARCC1/TSPY26P	23
GO:0006413	BP	GO:0006413	translational initiation	23/988	194/18493	0.000286497	0.0319604	0.0301978	RPS6KB2/EIF2D/DDX3X/RPL12/RPS11/RPL10/RPL3/RPS4X/EIF4A1/RPL13A/RPS27A/RPL30/RPS27/EIF5/RBM4/MTIF2/RPL21/EIF2B4/NPM1/RPS3A/EIF3D/PAIP1/GLE1	23
GO:0050657	BP	GO:0050657	nucleic acid transport	23/988	195/18493	0.000308783	0.0329806	0.0311618	DDX39B/SLU7/NXF1/TGFBR2/SRSF4/ZFP36L1/QKI/UPF3A/POM121C/CHTOP/NUP160/SRSF6/CASC3/PABPN1/IGF2BP2/CPSF1/HNRNPA1/U2AF1L4/NPM1/NUP214/SMG6/HNRNPU/GLE1	23
GO:0050658	BP	GO:0050658	RNA transport	23/988	195/18493	0.000308783	0.0329806	0.0311618	DDX39B/SLU7/NXF1/TGFBR2/SRSF4/ZFP36L1/QKI/UPF3A/POM121C/CHTOP/NUP160/SRSF6/CASC3/PABPN1/IGF2BP2/CPSF1/HNRNPA1/U2AF1L4/NPM1/NUP214/SMG6/HNRNPU/GLE1	23
GO:0006352	BP	GO:0006352	DNA-templated transcription, initiation	27/988	248/18493	0.000361173	0.0377727	0.0356896	MED24/TP53/GTF2I/TAF9B/TEAD2/UBTF/SMARCB1/CREBBP/TAF1B/CCND1/YAP1/TRIM28/HIST1H4A/NR4A1/POLR2A/RRN3P1/MAZ/NR1H3/HIST1H4E/MED16/MED12/NRBP1/CDK4/SGF29/MED25/GTF3C5/MAML1	27
GO:0030522	BP	GO:0030522	intracellular receptor signaling pathway	30/988	288/18493	0.000375225	0.0384414	0.0363214	MED24/DDX17/NLRX1/IRAK1/NOP53/DDX5/KAT5/YAP1/NOD1/EP300/ERBIN/NR4A1/TSPAN6/SRC/TGFB1I1/RPS27A/DHRS3/AHR/BRD8/IRF7/SKP2/NR1H3/UBE2V1/ACTN4/PUM1/MED16/CNOT2/MED12/RBM14/GPER1	30
GO:0051236	BP	GO:0051236	establishment of RNA localization	23/988	198/18493	0.000385041	0.0386581	0.0365262	DDX39B/SLU7/NXF1/TGFBR2/SRSF4/ZFP36L1/QKI/UPF3A/POM121C/CHTOP/NUP160/SRSF6/CASC3/PABPN1/IGF2BP2/CPSF1/HNRNPA1/U2AF1L4/NPM1/NUP214/SMG6/HNRNPU/GLE1	23
GO:0019080	BP	GO:0019080	viral gene expression	11/988	62/18493	0.000396368	0.0390151	0.0368635	EIF2D/SMARCB1/TRIM8/IFITM3/USF1/EP300/PCBP2/TARBP2/EIF3D/PTBP1/TRIM13	11
GO:0048511	BP	GO:0048511	rhythmic process	29/988	276/18493	0.000404191	0.03902	0.0368681	TP53/PER2/OGT/CAVIN3/CREBBP/DDX5/MAGED1/TYRO3/SUV39H1/IMPDH2/STAT5B/TYMS/TEF/CRTC1/EP300/PROKR1/SRC/STAR/RBM4B/AHR/RAI1/MTA1/NR1H3/RBM4/HNRNPL/CASP2/ADNP/CDK4/HNRNPU	29
GO:0071824	BP	GO:0071824	protein-DNA complex subunit organization	30/988	290/18493	0.000421739	0.0399458	0.0377429	H2AFY2/TP53/TAF9B/KAT6B/RBX1/UBTF/SMARCB1/HIST1H2BC/TAF1B/SRCAP/BRD2/CENPV/SMARCD1/HIST1H2BF/ANP32B/HIST1H4A/CENPQ/SMARCE1/RPS27A/IPO4/HIST2H2BE/SET/TSPYL2/HIST1H4E/NPM1/SMARCC1/SGF29/VPS72/TSPY26P/GTF3C5	30
GO:0032211	BP	GO:0032211	negative regulation of telomere maintenance via telomerase	6/988	20/18493	0.000464679	0.0431699	0.0407892	TEN1/EXOSC10/SRC/TINF2/HNRNPA1/HNRNPU	6
GO:0043062	BP	GO:0043062	extracellular structure organization	38/988	402/18493	0.000478444	0.0431699	0.0407892	COL4A2/BMP1/SPARC/SERPINH1/MMP15/COL4A5/COL4A1/COL4A6/LAMA4/COL9A1/DAG1/HSPG2/SPINK5/TIMP1/COL2A1/ITGB3/LAMB2/MMP14/SMAD3/EGFLAM/CCDC80/LOXL4/COL5A3/ADAMTS4/P3H4/PXDN/KAZALD1/ADAMTS5/PLTP/MMP2/ABCA1/COL16A1/PLOD3/HAS3/FBN1/OLFML2A/COL1A1/JAM2	38
GO:0019079	BP	GO:0019079	viral genome replication	16/988	117/18493	0.000489221	0.0431699	0.0407892	DDX3X/IFITM2/SMARCB1/DDX5/BANF1/IFITM3/CCL2/TRIM28/PCBP1/PARP10/OAS3/TNIP1/PCBP2/GRK2/TARBP2/PPIE	16
GO:0042063	BP	GO:0042063	gliogenesis	28/988	266/18493	0.000490176	0.0431699	0.0407892	CNP/MATN2/ERBB2/LGI4/VIM/NLGN3/IDH2/DAG1/S100B/HES1/CERS2/CNTNAP1/LAMB2/MMP14/P2RX4/CCL2/ERBB3/SH3TC2/LPAR1/PTPRZ1/TP73/PLP1/GSTP1/MED12/EIF2B4/AGER/DLX1/SYNE2	28
GO:0032205	BP	GO:0032205	negative regulation of telomere maintenance	8/988	36/18493	0.000511902	0.044306	0.0418627	TEN1/EXOSC10/SRC/XRCC1/TINF2/HNRNPA1/SMG6/HNRNPU	8
GO:0043488	BP	GO:0043488	regulation of mRNA stability	16/988	118/18493	0.000538484	0.0458168	0.0432901	MYD88/CIRBP/VIM/TIRAP/ZFP36L1/MOV10/SYNCRIP/RPS27A/SET/IGF2BP2/PUM1/APEX1/NPM1/NUP214/PAIP1/HNRNPU	16
GO:0071156	BP	GO:0071156	regulation of cell cycle arrest	15/988	107/18493	0.00055621	0.0465362	0.0439698	TP53/E2F7/CCND1/ZNF268/EP300/MUC1/TP73/PIDD1/PLK2/CNOT2/CASP2/GPER1/CDK4/MED25/CNOT10	15
GO:0036159	BP	GO:0036159	inner dynein arm assembly	5/988	14/18493	0.000575246	0.0473399	0.0447293	DNAH1/DNALI1/TEKT2/ZMYND10/DNAAF1	5
GO:0060485	BP	GO:0060485	mesenchyme development	28/988	269/18493	0.000585975	0.0474451	0.0448286	CUL7/PBLD/DDX17/ZEB2/SEMA3B/PDCD4/TEAD2/DAG1/DDX5/HES1/HNRNPAB/SPRY1/TGFBR2/SMAD3/YAP1/ZFP36L1/ERBB3/TRIM28/TGFB1I1/SEMA4C/SEMA3G/DLG5/TGFBR3/TBX2/CRB2/BCL9L/PHACTR4/COL1A1	28
GO:0043153	BP	GO:0043153	entrainment of circadian clock by photoperiod	6/988	21/18493	0.000621348	0.0479103	0.0452682	TP53/PER2/CRTC1/RBM4B/MTA1/RBM4	6
GO:0043984	BP	GO:0043984	histone H4-K16 acetylation	6/988	21/18493	0.000621348	0.0479103	0.0452682	OGT/MSL1/KANSL1/KANSL2/MSL3/AUTS2	6
GO:0035196	BP	GO:0035196	production of miRNAs involved in gene silencing by miRNA	9/988	46/18493	0.000629897	0.0479103	0.0452682	TP53/DDX5/ZC3H7B/SMAD3/AGO4/MAP2K2/SMAD1/PUM1/TARBP2	9
GO:0060351	BP	GO:0060351	cartilage development involved in endochondral bone morphogenesis	9/988	46/18493	0.000629897	0.0479103	0.0452682	COL20A1/MATN2/SERPINH1/THBS3/SCARA3/COL2A1/TGFBR2/TRPV4/COL1A1	9
GO:0000123	CC	GO:0000123	histone acetyltransferase complex	22/1050	84/19659	3.2197e-10	2.01231e-07	1.76914e-07	BRPF3/OGT/EPC2/TAF9B/KAT6B/MSL1/EPC1/UBAP2L/CREBBP/KAT5/ING4/BRD1/EP300/KANSL1/KANSL2/BRD8/PHF10/MORF4L1/MSL3/KAT7/SUPT7L/SGF29	22
GO:0016607	CC	GO:0016607	nuclear speck	51/1050	382/19659	1.50653e-09	4.70792e-07	4.139e-07	DDX17/DDX39B/CCNL2/DDX3X/E2F7/TRIM22/RBM39/SLU7/ZNF621/NXF1/NFATC4/SRSF4/BRD2/ACIN1/BRD1/CIR1/CHTOP/ERBIN/SETD1B/ADAMTS4/SF3A1/PCBP1/SRRM2/SRSF6/CASC3/OGG1/PABPN1/SREK1/SMURF2/CWC22/ATXN2L/CCNL1/TOE1/EHMT2/WTAP/MORF4L1/RBM25/PIAS3/RBM4/DNAAF1/PUM1/PRPF3/HEXIM2/RBM14/APEX1/U2AF1L4/PPIE/STK19/VPS72/MAML1/HNRNPU	51
GO:0031248	CC	GO:0031248	protein acetyltransferase complex	22/1050	94/19659	3.25556e-09	5.08681e-07	4.47211e-07	BRPF3/OGT/EPC2/TAF9B/KAT6B/MSL1/EPC1/UBAP2L/CREBBP/KAT5/ING4/BRD1/EP300/KANSL1/KANSL2/BRD8/PHF10/MORF4L1/MSL3/KAT7/SUPT7L/SGF29	22
GO:1902493	CC	GO:1902493	acetyltransferase complex	22/1050	94/19659	3.25556e-09	5.08681e-07	4.47211e-07	BRPF3/OGT/EPC2/TAF9B/KAT6B/MSL1/EPC1/UBAP2L/CREBBP/KAT5/ING4/BRD1/EP300/KANSL1/KANSL2/BRD8/PHF10/MORF4L1/MSL3/KAT7/SUPT7L/SGF29	22
GO:0005681	CC	GO:0005681	spliceosomal complex	29/1050	179/19659	8.51093e-08	1.06387e-05	9.35306e-06	DDX39B/RBM3/CIRBP/YJU2/SLU7/DDX5/RBM5/SCAF8/BUD13/SF3A1/SRRM2/GPKOW/SYNCRIP/SREK1/HNRNPH1/CWC22/LSM7/PPWD1/HNRNPK/PRPF3/HNRNPA1/U2AF1L4/CWC27/PPIE/HNRNPH3/HNRNPF/LUC7L/HNRNPU/TRA2B	29
GO:0070603	CC	GO:0070603	SWI/SNF superfamily-type complex	16/1050	76/19659	2.04908e-06	0.000213446	0.000187653	CHD3/C17orf49/CHRAC1/SMARCB1/SRCAP/HMGXB4/BPTF/KAT5/USF1/SMARCD1/SMARCE1/BRD9/BRD8/PHF10/MTA1/SMARCC1	16
GO:0000790	CC	GO:0000790	nuclear chromatin	42/1050	369/19659	3.21159e-06	0.000286749	0.000252098	CHD3/H2AFY2/TP53/ZEB2/KAT6B/C17orf49/CHRAC1/SMARCB1/CREBBP/HIST1H2AC/SRCAP/HMGXB4/BPTF/SMAD3/KAT5/USF1/SMARCD1/TRIM28/HMGB3/HIST1H4A/SMARCE1/MUC1/XRCC1/ASH2L/LDB1/HIST1H2AE/BRD9/IPO4/BRD8/PHF10/EHMT2/HNRNPK/MORF4L1/MTA1/NR1H3/KAT7/HIST1H4E/RCC1/PCGF2/SMARCC1/HIST2H2AA3/HIST1H2AB	42
GO:0030055	CC	GO:0030055	cell-substrate junction	44/1050	409/19659	8.19205e-06	0.000616476	0.00054198	NCSTN/TLN1/TNS3/CYFIP1/TRIP6/VIM/LIMD1/TRIOBP/MARCKS/RPL12/PARVA/DAG1/SNTB1/HSPG2/RPS11/RPL3/ITGB3/LASP1/MMP14/RPS4X/FLOT2/TPM4/ERBIN/TGFB1I1/CDC42EP1/ARHGEF2/MAP2K2/RPL13A/NOX4/MSN/RPL30/TRPV4/HNRNPK/ACTN4/AJUBA/ARHGAP31/PCBP2/DCTN4/NPM1/NUP214/RPS3A/SYNE2/NEXN/FLNA	44
GO:1902562	CC	GO:1902562	H4 histone acetyltransferase complex	11/1050	42/19659	8.87725e-06	0.000616476	0.00054198	EPC2/MSL1/EPC1/UBAP2L/KAT5/KANSL1/KANSL2/BRD8/MORF4L1/MSL3/SGF29	11
GO:0005925	CC	GO:0005925	focal adhesion	43/1050	402/19659	1.19251e-05	0.000745321	0.000655255	NCSTN/TLN1/TNS3/CYFIP1/TRIP6/VIM/LIMD1/TRIOBP/MARCKS/RPL12/PARVA/DAG1/SNTB1/HSPG2/RPS11/RPL3/ITGB3/LASP1/MMP14/RPS4X/FLOT2/TPM4/TGFB1I1/CDC42EP1/ARHGEF2/MAP2K2/RPL13A/NOX4/MSN/RPL30/TRPV4/HNRNPK/ACTN4/AJUBA/ARHGAP31/PCBP2/DCTN4/NPM1/NUP214/RPS3A/SYNE2/NEXN/FLNA	43
GO:0005924	CC	GO:0005924	cell-substrate adherens junction	43/1050	405/19659	1.43203e-05	0.000806541	0.000709077	NCSTN/TLN1/TNS3/CYFIP1/TRIP6/VIM/LIMD1/TRIOBP/MARCKS/RPL12/PARVA/DAG1/SNTB1/HSPG2/RPS11/RPL3/ITGB3/LASP1/MMP14/RPS4X/FLOT2/TPM4/TGFB1I1/CDC42EP1/ARHGEF2/MAP2K2/RPL13A/NOX4/MSN/RPL30/TRPV4/HNRNPK/ACTN4/AJUBA/ARHGAP31/PCBP2/DCTN4/NPM1/NUP214/RPS3A/SYNE2/NEXN/FLNA	43
GO:0036464	CC	GO:0036464	cytoplasmic ribonucleoprotein granule	27/1050	207/19659	1.64074e-05	0.000806541	0.000709077	DDX3X/CIRBP/LIMD1/WTIP/DDX6/DCPS/RPS4X/ZFP36L1/MOV10/CHTOP/BTBD2/PCBP1/CASC3/EDC4/SMN1/AGO4/TUBB/ATXN2L/HNRNPK/MAP1LC3C/RBM4/AJUBA/PUM1/CNOT2/SNCAIP/MEX3A/HNRNPU	27
GO:0035770	CC	GO:0035770	ribonucleoprotein granule	28/1050	219/19659	1.6776e-05	0.000806541	0.000709077	DDX3X/CIRBP/LIMD1/WTIP/DDX6/DCPS/RPS4X/ZFP36L1/MOV10/CHTOP/BTBD2/PCBP1/CASC3/EDC4/SMN1/AGO4/TUBB/ATXN2L/HNRNPK/MAP1LC3C/RBM4/HNRNPL/AJUBA/PUM1/CNOT2/SNCAIP/MEX3A/HNRNPU	28
GO:0005604	CC	GO:0005604	basement membrane	16/1050	92/19659	2.67149e-05	0.00111864	0.000983462	COL4A2/MATN2/SPARC/COL4A5/COL4A1/COL4A6/LAMA4/DAG1/HSPG2/TIMP1/COL2A1/LAMB2/EGFLAM/CCDC80/ERBIN/FBN1	16
GO:1904949	CC	GO:1904949	ATPase complex	17/1050	102/19659	2.68474e-05	0.00111864	0.000983462	CHD3/C17orf49/CHRAC1/SMARCB1/SRCAP/HMGXB4/BPTF/KAT5/USF1/SMARCD1/SMARCE1/BRD9/BRD8/PHF10/MTA1/ATP1A2/SMARCC1	17
GO:0098644	CC	GO:0098644	complex of collagen trimers	7/1050	19/19659	3.47304e-05	0.00135666	0.00119272	COL4A2/COL4A5/COL4A1/COL4A6/COL2A1/COL5A3/COL1A1	7
GO:0071013	CC	GO:0071013	catalytic step 2 spliceosome	15/1050	87/19659	5.25046e-05	0.00193031	0.00169705	SLU7/DDX5/SF3A1/SRRM2/SYNCRIP/HNRNPH1/CWC22/LSM7/PPWD1/HNRNPK/HNRNPA1/CWC27/PPIE/HNRNPF/HNRNPU	15
GO:0031010	CC	GO:0031010	ISWI-type complex	5/1050	11/19659	0.000151761	0.00526947	0.0046327	C17orf49/CHRAC1/HMGXB4/BPTF/USF1	5
GO:0005667	CC	GO:0005667	transcription factor complex	36/1050	356/19659	0.000185865	0.00611399	0.00537516	GTF3C6/PMF1/PBX2/TP53/E2F7/LIMD1/TAF9B/SIX5/TEAD2/HNRNPAB/WTIP/NFATC4/TAF1B/SMAD3/KAT5/YAP1/USF1/NFYC/EP300/TRIM28/NR4A1/LDB1/AHR/TCF7L1/NR1H3/SMAD1/AJUBA/RBM14/APEX1/TBX2/CDK4/ATF6B/BCL9L/MED25/GTF3C5/HNRNPU	36
GO:0062023	CC	GO:0062023	collagen-containing extracellular matrix	34/1050	332/19659	0.000218791	0.00648171	0.00569844	FBN3/COL4A2/COL20A1/MATN2/SPARC/SERPINH1/SPARCL1/COL4A5/COL4A1/COL4A6/LAMA4/DAG1/ADAMTS15/HSPG2/HDGF/TIMP1/COL2A1/LAMB2/EGFLAM/CCDC80/ERBIN/SERPING1/COL5A3/PXDN/KAZALD1/TGFB1I1/ADAMTS5/PTPRZ1/MMP2/COL16A1/PLOD3/PCSK6/FBN1/COL1A1	34
GO:0044420	CC	GO:0044420	extracellular matrix component	10/1050	49/19659	0.000221244	0.00648171	0.00569844	COL4A2/COL4A5/COL4A1/COL4A6/COL2A1/LAMB2/COL5A3/PTPRZ1/FBN1/COL1A1	10
GO:0044391	CC	GO:0044391	ribosomal subunit	23/1050	191/19659	0.000228156	0.00648171	0.00569844	EIF2D/DDX3X/RBM3/RPL12/MRPL45/MRPL9/RPS11/RPL10/RPL3/RPS4X/MRPS18A/RPL13A/RPS27A/RPL30/RPL36AL/MRPL49/RPL7L1/RPS27/NSUN4/MRPL27/RPL21/RPS3A/MRPS7	23
GO:0071564	CC	GO:0071564	npBAF complex	5/1050	12/19659	0.000248725	0.00675883	0.00594207	SMARCB1/SMARCD1/SMARCE1/PHF10/SMARCC1	5
GO:0034399	CC	GO:0034399	nuclear periphery	18/1050	134/19659	0.00027999	0.0072914	0.00641029	TP53/DDX39B/SPARC/VIM/ATN1/STAG1/DAG1/NUMA1/SUV39H1/LMNB1/SCAF8/CAD/STAG2/OGG1/TGFB1I1/IPO4/TINF2/HNRNPU	18
GO:0035267	CC	GO:0035267	NuA4 histone acetyltransferase complex	6/1050	19/19659	0.000340288	0.00818	0.00719151	EPC2/EPC1/KAT5/BRD8/MORF4L1/MSL3	6
GO:0043189	CC	GO:0043189	H4/H2A histone acetyltransferase complex	6/1050	19/19659	0.000340288	0.00818	0.00719151	EPC2/EPC1/KAT5/BRD8/MORF4L1/MSL3	6
GO:0000932	CC	GO:0000932	P-body	13/1050	84/19659	0.000489506	0.0113312	0.00996189	LIMD1/WTIP/DDX6/DCPS/ZFP36L1/MOV10/BTBD2/EDC4/AGO4/AJUBA/PUM1/CNOT2/MEX3A	13
GO:0031012	CC	GO:0031012	extracellular matrix	44/1050	490/19659	0.000540647	0.012068	0.0106097	FBN3/COL4A2/COL20A1/MATN2/SPARC/SERPINH1/MMP15/LTBP3/SPARCL1/COL4A5/COL4A1/COL4A6/LAMA4/COL9A1/SCARA3/DAG1/ADAMTS15/HSPG2/HDGF/TIMP1/COL2A1/TNN/LAMB2/MMP14/EGFLAM/CCDC80/ERBIN/SERPING1/COL5A3/ADAMTS4/PXDN/KAZALD1/TGFB1I1/ADAMTS5/PTPRZ1/MMP2/COL16A1/PLOD3/PCSK6/MMP21/TGFBR3/FBN1/OLFML2A/COL1A1	44
GO:0016363	CC	GO:0016363	nuclear matrix	15/1050	108/19659	0.000614488	0.0132433	0.0116429	TP53/DDX39B/SPARC/VIM/ATN1/STAG1/NUMA1/LMNB1/SCAF8/CAD/STAG2/OGG1/TGFB1I1/TINF2/HNRNPU	15
GO:0005581	CC	GO:0005581	collagen trimer	13/1050	87/19659	0.000690585	0.0143872	0.0126486	COL4A2/COL20A1/C1QTNF5/COL4A5/COL4A1/COL4A6/COL9A1/SCARA3/COL2A1/COL5A3/C1QTNF7/COL16A1/COL1A1	13
GO:0005788	CC	GO:0005788	endoplasmic reticulum lumen	30/1050	301/19659	0.000781819	0.0157625	0.0138577	COL4A2/COL20A1/H6PD/SERPINH1/GPX7/GPX8/CRTAP/SPARCL1/COL4A5/COL4A1/COL4A6/COL9A1/ARSJ/GANAB/DAG1/ARSD/TIMP1/COL2A1/FUCA2/FMO1/LAMB2/ARSB/PDIA2/COL5A3/ADAMTS5/FKBP10/COL16A1/CNPY3/FBN1/COL1A1	30
GO:0022626	CC	GO:0022626	cytosolic ribosome	15/1050	115/19659	0.00118909	0.0232244	0.0204179	EIF2D/DDX3X/RPL12/RPS11/RPL10/RPL3/RPS4X/RPL13A/RPS27A/RPL30/RPL36AL/RPL7L1/RPS27/RPL21/RPS3A	15
GO:0016442	CC	GO:0016442	RISC complex	4/1050	11/19659	0.00197313	0.0355623	0.0312649	LIMD1/DDX6/AGO4/TARBP2	4
GO:0031332	CC	GO:0031332	RNAi effector complex	4/1050	11/19659	0.00197313	0.0355623	0.0312649	LIMD1/DDX6/AGO4/TARBP2	4
GO:0015934	CC	GO:0015934	large ribosomal subunit	15/1050	121/19659	0.00199149	0.0355623	0.0312649	RBM3/RPL12/MRPL45/MRPL9/RPL10/RPL3/MRPS18A/RPL13A/RPL30/RPL36AL/MRPL49/RPL7L1/NSUN4/MRPL27/RPL21	15
GO:0016514	CC	GO:0016514	SWI/SNF complex	5/1050	19/19659	0.00267063	0.0463651	0.0407622	SMARCB1/SMARCD1/SMARCE1/BRD9/SMARCC1	5
GO:0003713	MF	GO:0003713	transcription coactivator activity	39/1015	321/17632	8.42962e-06	0.00331695	0.00315918	MED24/PMF1/DDX17/PER2/GMEB2/SMARCB1/CREBBP/MAGED1/NFATC4/SRCAP/ZFX/KAT5/CCAR1/ING4/YAP1/USP21/NFYC/EP300/SMARCD1/TRIM28/SMARCE1/TGFB1I1/DYRK1B/PPRC1/PSMC3IP/MTA1/NR1H3/ACTN4/SUPT7L/MED16/GMEB1/MED12/RBM14/APEX1/NPM1/FUS/SMARCC1/BCL9L/MAML1	39
GO:0004402	MF	GO:0004402	histone acetyltransferase activity	14/1015	63/17632	1.05943e-05	0.00331695	0.00315918	OGT/EPC2/TAF9B/KAT6B/EPC1/CREBBP/SRCAP/KAT5/EP300/KANSL1/KANSL2/PHF10/KAT7/SUPT7L	14
GO:0008080	MF	GO:0008080	N-acetyltransferase activity	17/1015	89/17632	1.08872e-05	0.00331695	0.00315918	OGT/EPC2/TAF9B/KAT6B/EPC1/CREBBP/HGSNAT/SRCAP/KAT5/EP300/KANSL1/SMARCE1/KANSL2/PHF10/KAT7/SUPT7L/SAT2	17
GO:0061733	MF	GO:0061733	peptide-lysine-N-acetyltransferase activity	14/1015	65/17632	1.55195e-05	0.00354621	0.00337754	OGT/EPC2/TAF9B/KAT6B/EPC1/CREBBP/SRCAP/KAT5/EP300/KANSL1/KANSL2/PHF10/KAT7/SUPT7L	14
GO:0016410	MF	GO:0016410	N-acyltransferase activity	18/1015	109/17632	4.76781e-05	0.00871556	0.00830101	OGT/EPC2/TAF9B/KAT6B/EPC1/CREBBP/CERS2/HGSNAT/SRCAP/KAT5/EP300/KANSL1/SMARCE1/KANSL2/PHF10/KAT7/SUPT7L/SAT2	18
GO:0034212	MF	GO:0034212	peptide N-acetyltransferase activity	14/1015	74/17632	7.15437e-05	0.0108985	0.0103801	OGT/EPC2/TAF9B/KAT6B/EPC1/CREBBP/SRCAP/KAT5/EP300/KANSL1/KANSL2/PHF10/KAT7/SUPT7L	14
GO:0016407	MF	GO:0016407	acetyltransferase activity	17/1015	108/17632	0.000141242	0.0165378	0.0157512	OGT/EPC2/TAF9B/KAT6B/EPC1/CREBBP/HGSNAT/SRCAP/KAT5/EP300/KANSL1/SMARCE1/KANSL2/PHF10/KAT7/SUPT7L/SAT2	17
GO:0042393	MF	GO:0042393	histone binding	25/1015	195/17632	0.000144751	0.0165378	0.0157512	L3MBTL2/USP51/KAT6B/PHF19/SRCAP/BRD2/BPTF/KAT5/ING4/BRD1/CHD2/ANP32B/ZMYND11/BRD9/PRMT7/PHF10/SET/SPIN3/MSL3/KAT7/RCC1/BCAS3/NPM1/SGF29/VPS72	25
GO:0036002	MF	GO:0036002	pre-mRNA binding	12/1015	62/17632	0.000184956	0.0176242	0.0167859	SLU7/DDX5/EP300/SRSF6/RBM4/HNRNPL/TARBP2/HNRNPA1/U2AF1L4/PTBP1/HNRNPU/TRA2B	12
GO:0030020	MF	GO:0030020	extracellular matrix structural constituent conferring tensile strength	9/1015	37/17632	0.000192825	0.0176242	0.0167859	COL4A2/COL4A5/COL4A1/COL4A6/COL9A1/COL2A1/COL5A3/COL16A1/COL1A1	9
GO:0003714	MF	GO:0003714	transcription corepressor activity	28/1015	238/17632	0.00026159	0.0217358	0.0207019	HDAC7/E2F7/LIMD1/TAF9B/ATN1/TOB2/TRIM22/ZNF85/HDGF/HES1/WTIP/PEX14/CCND1/CCAR1/ZNF136/PFDN5/YAP1/LHX1/CIR1/TRIM28/ZMYND11/GON4L/LDB1/MTA1/AJUBA/ERF/APEX1/HNRNPU	28

## Sheet: U1M VPA upDEGs_GO
GO enrichment analysis for VPA up-regulated DEGs in U1M
	ONTOLOGY	ID	Description	GeneRatio	BgRatio	pvalue	p.adjust	qvalue	geneID	Count
GO:0050804	BP	GO:0050804	modulation of chemical synaptic transmission	105/1884	418/18493	7.56378e-19	2.58643e-15	2.33499e-15	CACNG5/KCNC4/RGS4/PRKCB/NETO1/RASGRF1/PLCL1/NRGN/SYN3/SLC24A2/PRKCG/STXBP5L/GUCY1B1/GRID1/TMEM108/CHRNA7/SLC6A1/PCDH17/SLC8A2/SYT1/NRG3/SYT9/P2RY1/CPLX1/CHRM2/SYT7/ADCY1/HRH2/HAP1/SNAP25/SNCA/NSMF/SLC8A3/DRD2/KCNB1/ADRB2/RAB26/CDK5/NPTX2/KCNJ10/GRIK4/ACHE/SYBU/ZMYND8/UNC13B/SHISA6/JPH3/CLSTN3/CRHR2/CACNG7/STX1A/SHISA7/DTNBP1/PXK/GRIN2B/CACNG8/IGSF9B/CLSTN2/CACNB2/NPTN/DKK1/STX3/UNC13A/BDNF/RIMS4/…	105
GO:0099177	BP	GO:0099177	regulation of trans-synaptic signaling	105/1884	419/18493	9.11357e-19	2.58643e-15	2.33499e-15	CACNG5/KCNC4/RGS4/PRKCB/NETO1/RASGRF1/PLCL1/NRGN/SYN3/SLC24A2/PRKCG/STXBP5L/GUCY1B1/GRID1/TMEM108/CHRNA7/SLC6A1/PCDH17/SLC8A2/SYT1/NRG3/SYT9/P2RY1/CPLX1/CHRM2/SYT7/ADCY1/HRH2/HAP1/SNAP25/SNCA/NSMF/SLC8A3/DRD2/KCNB1/ADRB2/RAB26/CDK5/NPTX2/KCNJ10/GRIK4/ACHE/SYBU/ZMYND8/UNC13B/SHISA6/JPH3/CLSTN3/CRHR2/CACNG7/STX1A/SHISA7/DTNBP1/PXK/GRIN2B/CACNG8/IGSF9B/CLSTN2/CACNB2/NPTN/DKK1/STX3/UNC13A/BDNF/RIMS4/…	105
GO:0042391	BP	GO:0042391	regulation of membrane potential	99/1884	424/18493	1.42845e-15	2.70263e-12	2.43989e-12	KCNH3/GABRA5/PTPN3/RGS4/NETO1/CACNA1G/SLC17A7/SCN1A/MYH14/HCN2/TMEM108/PID1/CHRNA7/BVES/SLC8B1/KCNIP2/ATP1B3/RGS7BP/NOS1AP/RNF207/NALCN/GPR35/GABRG3/PKP2/KCNC1/SNCA/SLC8A3/CAV1/DRD2/KCNB1/INSYN1/JUN/SLC26A1/ADRB2/NTRK3/KCNH2/CDK5/CHRFAM7A/GABRB2/TSPO/KCNJ10/CACNA1H/GABRA2/KCNA1/EHD3/SCN4A/GLRX/ZMYND8/UNC13B/KCNH4/KCNH1/GABRD/STX1A/PXK/GLRA3/GRIN2B/GABBR1/IGSF9B/CACNB2/GABRB3/GLRA1/ATP1B1/SLC1A6/R…	99
GO:0034765	BP	GO:0034765	regulation of ion transmembrane transport	100/1884	454/18493	5.4392e-14	7.71822e-11	6.9679e-11	KCNH3/CACNG5/PLCG2/KCNC4/PTPN3/RGS4/HPCA/NETO1/RASGRF1/CACNA1G/RGS9/TCAF2/SCN1A/HSPA2/CRHR1/HCN2/KCNIP2/ATP1B3/KCNC3/NOS1AP/DPP10/RNF207/NALCN/GPR35/KCNC1/PPARGC1A/HAP1/SNCA/TGFB1/TSPAN13/CAV1/DRD2/KCNB1/ADRB2/KCNS3/KCNH2/KCNA3/KCNJ10/CACNA1H/KCNA1/EHD3/SCN4A/KCNK12/GLRX/GJC2/SHISA6/JPH3/KCNQ2/GOPC/KCNG1/KCNS1/CACNG7/KCNH4/KCNH1/SHISA7/CACNG8/UBASH3B/KCNJ9/CACNB2/ATP1B1/LYN/STOM/KCNJ4/SLC31A2/KCN…	100
GO:0099504	BP	GO:0099504	synaptic vesicle cycle	55/1884	195/18493	1.19284e-12	1.35411e-09	1.22247e-09	PRKCB/SLC2A4/SLC17A7/SYN3/PRKCG/STXBP5L/PLD1/PCDH17/SYT1/SYT9/SYN2/P2RY1/STON2/CPLX1/CHRM2/SYT7/ADCY1/SNAP25/DOC2A/SNCA/DRD2/CDK5/SNPH/RAB27B/DOC2B/SH3GL2/UNC13B/STX1A/DTNBP1/SYT13/CACNB2/STX3/UNC13A/RIMS4/STX19/RAP1A/PACSIN1/SLC18A2/RAB3B/RIMS3/BACE1/CALM1/ADORA2A/SYNJ1/GRIN3A/DNM1/SYNDIG1/NAPB/ITSN1/DNAJC6/SYP/CHRNA5/AP3D1/DGKQ/SYN1	55
GO:0099003	BP	GO:0099003	vesicle-mediated transport in synapse	56/1884	205/18493	3.11336e-12	2.94524e-09	2.65892e-09	PRKCB/SLC2A4/HPCA/SLC17A7/PRKCG/STXBP5L/SYT1/SYT9/P2RY1/STON2/CPLX1/CHRM2/SYT7/ADCY1/SNAP25/DOC2A/SNCA/DRD2/CDK5/SNPH/RAB27B/DOC2B/SH3GL2/UNC13B/STX1A/DTNBP1/SYT13/CACNB2/STX3/UNC13A/RIMS4/STX19/RAP1A/LIN7A/PACSIN1/RIMS3/BACE1/CALM1/ADORA2A/SYNJ1/CALY/KIF5C/GRIN3A/DNM1/EFNB2/NAPB/ITSN1/DNAJC6/SYP/CHRNA5/AP3D1/AP3M2/DGKQ/SYN1/EPS15/BLOC1S3	56
GO:0097479	BP	GO:0097479	synaptic vesicle localization	48/1884	165/18493	9.56482e-12	7.7557e-09	7.00173e-09	PRKCB/SLC2A4/SYN3/PRKCG/STXBP5L/PCDH17/SYT1/SYT9/SYN2/P2RY1/CPLX1/CHRM2/SYT7/ADCY1/SNAP25/DOC2A/SNCA/DRD2/CDK5/SNPH/DOC2B/UNC13B/STX1A/DTNBP1/SYT13/CACNB2/STX3/UNC13A/RIMS4/STX19/RAP1A/LIN7A/RIMS3/BACE1/CALM1/ADORA2A/SYNJ1/KIF5C/GRIN3A/DNM1/SYNDIG1/NAPB/SYP/CHRNA5/AP3D1/AP3M2/SYN1/BLOC1S3	48
GO:0071804	BP	GO:0071804	cellular potassium ion transport	55/1884	212/18493	4.37071e-11	2.75646e-08	2.48849e-08	KCNH3/KCNC4/RGS4/NETO1/HCN2/KCNIP2/ATP1B3/KCNC3/NOS1AP/DPP10/RNF207/NALCN/KCNC1/SNAP25/CAV1/KCNB1/KCNS3/KCNH2/SLC9A5/KCNA3/KCNJ10/KCNA1/SLC9A7/KCNK12/KCNQ2/KCNG1/KCNS1/KCNH4/KCNH1/KCNJ9/ATP1B1/KCNK3/KCNJ4/TMEM38A/KCNJ12/SLC12A6/KCNJ3/SLC12A8/KCNV2/ATP1A3/KCNK9/MTMR6/CAB39/FXYD2/KCNT1/KCNH7/KCNT2/SLC12A1/DPP6/WNK4/FHL1/KCNQ3/BIN1/KCNAB2/NEDD4L	55
GO:0071805	BP	GO:0071805	potassium ion transmembrane transport	55/1884	212/18493	4.37071e-11	2.75646e-08	2.48849e-08	KCNH3/KCNC4/RGS4/NETO1/HCN2/KCNIP2/ATP1B3/KCNC3/NOS1AP/DPP10/RNF207/NALCN/KCNC1/SNAP25/CAV1/KCNB1/KCNS3/KCNH2/SLC9A5/KCNA3/KCNJ10/KCNA1/SLC9A7/KCNK12/KCNQ2/KCNG1/KCNS1/KCNH4/KCNH1/KCNJ9/ATP1B1/KCNK3/KCNJ4/TMEM38A/KCNJ12/SLC12A6/KCNJ3/SLC12A8/KCNV2/ATP1A3/KCNK9/MTMR6/CAB39/FXYD2/KCNT1/KCNH7/KCNT2/SLC12A1/DPP6/WNK4/FHL1/KCNQ3/BIN1/KCNAB2/NEDD4L	55
GO:0007269	BP	GO:0007269	neurotransmitter secretion	47/1884	167/18493	5.58358e-11	2.88112e-08	2.60104e-08	KCNC4/PRKCB/SYN3/PRKCG/STXBP5L/SYT1/SYT9/SYN2/P2RY1/CPLX1/CHRM2/SYT7/ADCY1/SNAP25/DOC2A/SNCA/DRD2/CDK5/SNPH/DOC2B/UNC13B/STX1A/DTNBP1/SLC18A3/SYT13/CACNB2/STX3/UNC13A/RIMS4/STX19/RAP1A/LIN7A/SLC18A2/LIN7C/RIMS3/BACE1/CALM1/ADORA2A/CACNA1B/SYNJ1/GRIN3A/PTPRN2/NAPB/SYP/CHRNA5/SYN1/SLC30A1	47
GO:0099643	BP	GO:0099643	signal release from synapse	47/1884	167/18493	5.58358e-11	2.88112e-08	2.60104e-08	KCNC4/PRKCB/SYN3/PRKCG/STXBP5L/SYT1/SYT9/SYN2/P2RY1/CPLX1/CHRM2/SYT7/ADCY1/SNAP25/DOC2A/SNCA/DRD2/CDK5/SNPH/DOC2B/UNC13B/STX1A/DTNBP1/SLC18A3/SYT13/CACNB2/STX3/UNC13A/RIMS4/STX19/RAP1A/LIN7A/SLC18A2/LIN7C/RIMS3/BACE1/CALM1/ADORA2A/CACNA1B/SYNJ1/GRIN3A/PTPRN2/NAPB/SYP/CHRNA5/SYN1/SLC30A1	47
GO:0006813	BP	GO:0006813	potassium ion transport	59/1884	238/18493	6.39169e-11	3.02327e-08	2.72936e-08	KCNH3/KCNC4/RGS4/NETO1/SLC24A2/HCN2/KCNIP2/ATP1B3/KCNC3/NOS1AP/DPP10/RNF207/NALCN/KCNC1/SNAP25/CAV1/DRD2/KCNB1/KCNS3/KCNH2/SLC9A5/KCNA3/KCNJ10/KCNA1/SLC9A7/KCNK12/KCNQ2/KCNG1/KCNS1/KCNH4/KCNH1/KCNJ9/ATP1B1/KCNK3/KCNJ4/TMEM38A/KCNJ12/SLC12A6/KCNJ3/ADORA1/SLC12A8/KCNV2/ATP1A3/KCNK9/MTMR6/CAB39/FXYD2/KCNT1/PTK2B/KCNH7/KCNT2/SLC12A1/DPP6/WNK4/FHL1/KCNQ3/BIN1/KCNAB2/NEDD4L	59
GO:0048489	BP	GO:0048489	synaptic vesicle transport	44/1884	154/18493	1.32919e-10	5.38893e-08	4.86505e-08	PRKCB/SLC2A4/PRKCG/STXBP5L/SYT1/SYT9/P2RY1/CPLX1/CHRM2/SYT7/ADCY1/SNAP25/DOC2A/SNCA/DRD2/CDK5/SNPH/DOC2B/UNC13B/STX1A/DTNBP1/SYT13/CACNB2/STX3/UNC13A/RIMS4/STX19/RAP1A/LIN7A/RIMS3/BACE1/CALM1/ADORA2A/SYNJ1/KIF5C/GRIN3A/DNM1/NAPB/SYP/CHRNA5/AP3D1/AP3M2/SYN1/BLOC1S3	44
GO:0097480	BP	GO:0097480	establishment of synaptic vesicle localization	44/1884	154/18493	1.32919e-10	5.38893e-08	4.86505e-08	PRKCB/SLC2A4/PRKCG/STXBP5L/SYT1/SYT9/P2RY1/CPLX1/CHRM2/SYT7/ADCY1/SNAP25/DOC2A/SNCA/DRD2/CDK5/SNPH/DOC2B/UNC13B/STX1A/DTNBP1/SYT13/CACNB2/STX3/UNC13A/RIMS4/STX19/RAP1A/LIN7A/RIMS3/BACE1/CALM1/ADORA2A/SYNJ1/KIF5C/GRIN3A/DNM1/NAPB/SYP/CHRNA5/AP3D1/AP3M2/SYN1/BLOC1S3	44
GO:0017158	BP	GO:0017158	regulation of calcium ion-dependent exocytosis	34/1884	104/18493	3.26179e-10	1.23426e-07	1.11427e-07	PRKCB/CACNA1G/PRKCG/STXBP5L/SYT1/SYT9/P2RY1/CPLX1/CHRM2/SYT7/ADCY1/DOC2A/DRD2/KCNB1/CDK5/DOC2B/CACNA1H/UNC13B/STX1A/DTNBP1/CACNB2/RIMS4/RAP1A/CDK5R2/RIMS3/BACE1/CALM1/ADORA2A/GRIN3A/NAPB/RPH3AL/SYP/CHRNA5/SYN1	34
GO:0051648	BP	GO:0051648	vesicle localization	68/1884	306/18493	4.09635e-10	1.3774e-07	1.24349e-07	PRKCB/SLC2A4/SYN3/PRKCG/STXBP5L/PCDH17/SYT1/SYT9/SYN2/P2RY1/AP1AR/CPLX1/CHRM2/SYT7/DYNC1I1/ADCY1/HAP1/SNAP25/DOC2A/SNCA/DRD2/CDK5/MKKS/SNPH/RAB27B/CTSC/DOC2B/ARL6/SYBU/UNC13B/BBS7/STX1A/DTNBP1/MREG/KIF1A/SYT13/CACNB2/PREB/STX3/SEC24D/UNC13A/RIMS4/STX19/RAP1A/LIN7A/MYO7A/TRAPPC9/RIMS3/BACE1/CALM1/ADORA2A/TRAPPC1/SYNJ1/KIF5C/GRIN3A/RAB1A/DNM1/SYNDIG1/STARD3NL/NAPB/FAM91A1/SYP/CHRNA5/AP3D1/AP3M2/SYN…	68
GO:0050806	BP	GO:0050806	positive regulation of synaptic transmission	44/1884	159/18493	4.1254e-10	1.3774e-07	1.24349e-07	CACNG5/RGS4/NETO1/NRGN/SLC24A2/CHRNA7/SLC8A2/SYT1/SYT9/SYT7/HAP1/SNAP25/SNCA/SLC8A3/DRD2/ADRB2/CDK5/UNC13B/CLSTN3/CRHR2/CACNG7/STX1A/SHISA7/DTNBP1/GRIN2B/CACNG8/IGSF9B/CLSTN2/CACNB2/NPTN/STX3/UNC13A/RIMS4/ADORA1/RGS14/RAB3B/EGFR/RIMS3/ADORA2A/PTK2B/MPP2/LAMA2/TSHZ3/GRIN2C	44
GO:0010959	BP	GO:0010959	regulation of metal ion transport	78/1884	376/18493	6.78934e-10	2.12628e-07	1.91957e-07	PLCG2/PTPN3/RGS4/HPCA/NETO1/RGS9/HSPA2/CNTN1/CRHR1/STC1/CAMK2G/GRIN3B/SLC8B1/KCNIP2/STC2/ATP1B3/NOS1AP/DPP10/RNF207/GPR35/PKP2/KCNC1/HAP1/SNCA/TGFB1/TSPAN13/CAV1/DRD2/ADRB2/KCNH2/TSPO/KCNA1/EHD3/GLRX/GJC2/JPH3/KCNG1/KCNS1/SPTBN4/UBASH3B/IL16/CACNB2/ATP1B1/LYN/STOM/PDGFB/SLC31A2/CRACR2B/GPD1L/BEST1/ADORA1/F2R/FXYD7/FKBP1A/STIM2/CAB39/FXYD2/CALM1/ADORA2A/SNTA1/CACNA1B/PTK2B/CAMK2D/SCN5A/DPP6/WNK4/N…	78
GO:0070838	BP	GO:0070838	divalent metal ion transport	90/1884	459/18493	7.11756e-10	2.12628e-07	1.91957e-07	CACNG5/PLCG2/RGS4/PRKCB/ATP2A3/HPCA/CACNA1G/RGS9/ITPR2/SLC24A2/NIPAL3/HSPA2/SLC39A11/CRHR1/STC1/CAMK2G/CALCRL/CHRNA7/GRIN3B/SLC8B1/SLC8A2/STC2/NOS1AP/NALCN/GPR35/FAM155B/HAP1/SNCA/TGFB1/SLC8A3/TSPAN13/CAV1/DRD2/CDK5/RYR1/TSPO/CACNA1H/EHD3/GJC2/JPH3/CACNG7/SELENOK/SLC40A1/GRIN2B/CACNG8/UBASH3B/CNNM2/IL16/CACNB2/ATP1B1/LYN/SLC39A14/CNNM4/MICU1/PDGFB/CRACR2B/BEST1/ATP2B3/GAS6/MCOLN1/F2R/CACNA1A/FKBP…	90
GO:0017157	BP	GO:0017157	regulation of exocytosis	51/1884	204/18493	9.08048e-10	2.57704e-07	2.32652e-07	PRKCB/VSNL1/CACNA1G/PRKCG/STXBP5L/SYT1/SYT9/P2RY1/CPLX1/CHRM2/SYT7/ADCY1/HAP1/DOC2A/SNCA/DRD2/KCNB1/RAB26/CDK5/RAB27B/DOC2B/LGALS9/CACNA1H/UNC13B/STX1A/DTNBP1/CACNB2/LYN/RIMS4/RAB21/RAP1A/CDK5R2/RAB3B/RAB3D/RALB/RIMS3/BACE1/CALM1/ADORA2A/FER/GRIN3A/BCR/NAPB/ATP13A2/RPH3AL/SYP/IL1RAPL1/CHRNA5/SYN1/HMOX1/STXBP2	51
GO:0072511	BP	GO:0072511	divalent inorganic cation transport	90/1884	462/18493	1.00374e-09	2.71296e-07	2.44922e-07	CACNG5/PLCG2/RGS4/PRKCB/ATP2A3/HPCA/CACNA1G/RGS9/ITPR2/SLC24A2/NIPAL3/HSPA2/SLC39A11/CRHR1/STC1/CAMK2G/CALCRL/CHRNA7/GRIN3B/SLC8B1/SLC8A2/STC2/NOS1AP/NALCN/GPR35/FAM155B/HAP1/SNCA/TGFB1/SLC8A3/TSPAN13/CAV1/DRD2/CDK5/RYR1/TSPO/CACNA1H/EHD3/GJC2/JPH3/CACNG7/SELENOK/SLC40A1/GRIN2B/CACNG8/UBASH3B/CNNM2/IL16/CACNB2/ATP1B1/LYN/SLC39A14/CNNM4/MICU1/PDGFB/CRACR2B/BEST1/ATP2B3/GAS6/MCOLN1/F2R/CACNA1A/FKBP…	90
GO:0098693	BP	GO:0098693	regulation of synaptic vesicle cycle	35/1884	114/18493	1.22785e-09	3.16785e-07	2.85989e-07	PRKCB/SLC2A4/SLC17A7/PRKCG/STXBP5L/PLD1/PCDH17/SYT1/SYT9/P2RY1/CPLX1/CHRM2/SYT7/ADCY1/SNCA/DRD2/CDK5/UNC13B/STX1A/DTNBP1/CACNB2/RIMS4/RAP1A/RAB3B/RIMS3/BACE1/CALM1/ADORA2A/GRIN3A/DNM1/NAPB/SYP/CHRNA5/DGKQ/SYN1	35
GO:1903305	BP	GO:1903305	regulation of regulated secretory pathway	41/1884	148/18493	1.55915e-09	3.8477e-07	3.47365e-07	PRKCB/CACNA1G/PRKCG/STXBP5L/SYT1/SYT9/P2RY1/CPLX1/CHRM2/SYT7/ADCY1/DOC2A/DRD2/KCNB1/CDK5/DOC2B/LGALS9/CACNA1H/UNC13B/STX1A/DTNBP1/CACNB2/LYN/RIMS4/RAP1A/CDK5R2/RAB3D/RIMS3/BACE1/CALM1/ADORA2A/FER/GRIN3A/BCR/NAPB/RPH3AL/SYP/CHRNA5/SYN1/HMOX1/STXBP2	41
GO:0051650	BP	GO:0051650	establishment of vesicle localization	64/1884	290/18493	1.79294e-09	4.2403e-07	3.82808e-07	PRKCB/SLC2A4/PRKCG/STXBP5L/SYT1/SYT9/P2RY1/AP1AR/CPLX1/CHRM2/SYT7/DYNC1I1/ADCY1/HAP1/SNAP25/DOC2A/SNCA/DRD2/CDK5/MKKS/SNPH/RAB27B/CTSC/DOC2B/ARL6/SYBU/UNC13B/BBS7/STX1A/DTNBP1/MREG/KIF1A/SYT13/CACNB2/PREB/STX3/SEC24D/UNC13A/RIMS4/STX19/RAP1A/LIN7A/MYO7A/TRAPPC9/RIMS3/BACE1/CALM1/ADORA2A/TRAPPC1/SYNJ1/KIF5C/GRIN3A/RAB1A/DNM1/STARD3NL/NAPB/FAM91A1/SYP/CHRNA5/AP3D1/AP3M2/SYN1/TRAPPC5/BLOC1S3	64
GO:0060627	BP	GO:0060627	regulation of vesicle-mediated transport	94/1884	498/18493	2.32963e-09	5.28919e-07	4.77501e-07	RAB29/PLCG2/PRKCB/SLC2A4/HPCA/VSNL1/CACNA1G/SLC17A7/PRKCG/STXBP5L/GPC3/BVES/SYT1/SYT9/P2RY1/STON2/CPLX1/CHRM2/SYT7/ADCY1/HAP1/DOC2A/SNCA/TGFB1/CAV1/DRD2/KCNB1/RAB26/CDK5/CD47/ACSL3/RAB27B/DOC2B/ANGPT1/LGALS9/CACNA1H/SH3GL2/SCARB1/ARHGAP44/ABCA7/UNC13B/GOPC/VPS41/STX1A/DTNBP1/CACNB2/DKK1/PREB/TNK2/LYN/RIMS4/RAB21/ATG3/GAS6/RAP1A/NDRG4/CDK5R2/RAB3B/MERTK/RAB3D/RALB/RIMS3/BACE1/CALM1/ADORA2A/SYNJ1/C…	94
GO:0016079	BP	GO:0016079	synaptic vesicle exocytosis	36/1884	123/18493	3.04761e-09	6.62506e-07	5.98101e-07	PRKCB/PRKCG/STXBP5L/SYT1/SYT9/P2RY1/CPLX1/CHRM2/SYT7/ADCY1/SNAP25/DOC2A/DRD2/CDK5/SNPH/DOC2B/UNC13B/STX1A/DTNBP1/SYT13/CACNB2/STX3/UNC13A/RIMS4/STX19/RAP1A/RIMS3/BACE1/CALM1/ADORA2A/SYNJ1/GRIN3A/NAPB/SYP/CHRNA5/SYN1	36
GO:0006836	BP	GO:0006836	neurotransmitter transport	60/1884	268/18493	3.22734e-09	6.62506e-07	5.98101e-07	KCNC4/RGS4/PRKCB/SLC17A7/SYN3/PRKCG/STXBP5L/CLN8/SLC6A1/SYT1/SYT9/SYN2/P2RY1/CPLX1/CHRM2/SYT7/ADCY1/SNAP25/DOC2A/SNCA/DRD2/CDK5/SNPH/DOC2B/SLC6A17/KCNJ10/SLC36A1/GABRA2/UNC13B/STX1A/DTNBP1/SLC18A3/SYT13/CACNB2/STX3/UNC13A/LYN/SLC1A6/RIMS4/STX19/RAP1A/LIN7A/SLC18A2/RAB3B/LIN7C/RIMS3/BACE1/CALM1/ADORA2A/CACNA1B/SYNJ1/GRIN3A/PTPRN2/NAPB/SYP/SLC1A1/ARL6IP5/CHRNA5/SYN1/SLC30A1	60
GO:1904062	BP	GO:1904062	regulation of cation transmembrane transport	67/1884	314/18493	3.26817e-09	6.62506e-07	5.98101e-07	CACNG5/PLCG2/PTPN3/RGS4/HPCA/NETO1/RASGRF1/RGS9/HSPA2/CRHR1/KCNIP2/ATP1B3/NOS1AP/DPP10/RNF207/GPR35/KCNC1/PPARGC1A/HAP1/SNCA/TGFB1/TSPAN13/CAV1/DRD2/ADRB2/KCNH2/KCNA1/EHD3/GLRX/GJC2/SHISA6/JPH3/KCNG1/KCNS1/CACNG7/SHISA7/CACNG8/UBASH3B/CACNB2/ATP1B1/LYN/STOM/SLC31A2/GPD1L/F2R/FXYD7/FKBP1A/STIM2/CAB39/FXYD2/CALM1/SNTA1/PTK2B/CAMK2D/SCN5A/DPP6/WNK4/FHL1/HOMER1/JPH4/PDE4D/F2RL3/BIN1/SLC30A1/KCNAB2/PL…	67
GO:0017156	BP	GO:0017156	calcium ion regulated exocytosis	41/1884	153/18493	4.55936e-09	8.92376e-07	8.05624e-07	PRKCB/CACNA1G/PRKCG/STXBP5L/SYT1/SYT9/P2RY1/CPLX1/CHRM2/SYT7/ADCY1/SNAP25/DOC2A/DRD2/KCNB1/CDK5/SNPH/DOC2B/CACNA1H/UNC13B/STX1A/DTNBP1/SYT13/CACNB2/STX3/UNC13A/RIMS4/STX19/RAP1A/CDK5R2/RIMS3/BACE1/CALM1/ADORA2A/SYNJ1/GRIN3A/NAPB/RPH3AL/SYP/CHRNA5/SYN1	41
GO:0006816	BP	GO:0006816	calcium ion transport	81/1884	413/18493	5.01748e-09	9.49307e-07	8.5702e-07	CACNG5/PLCG2/RGS4/PRKCB/ATP2A3/HPCA/CACNA1G/RGS9/ITPR2/SLC24A2/HSPA2/CRHR1/STC1/CAMK2G/CALCRL/CHRNA7/GRIN3B/SLC8B1/SLC8A2/STC2/NOS1AP/NALCN/GPR35/FAM155B/HAP1/SNCA/TGFB1/SLC8A3/TSPAN13/CAV1/DRD2/CDK5/RYR1/TSPO/CACNA1H/EHD3/GJC2/JPH3/CACNG7/SELENOK/GRIN2B/CACNG8/UBASH3B/IL16/CACNB2/ATP1B1/LYN/MICU1/PDGFB/CRACR2B/BEST1/ATP2B3/GAS6/MCOLN1/F2R/CACNA1A/FKBP1A/STIM2/CATSPER2/CALM1/PKD1L1/ADORA2A/MCUR1/…	81
GO:0001505	BP	GO:0001505	regulation of neurotransmitter levels	71/1884	346/18493	6.38386e-09	1.16886e-06	1.05523e-06	KCNC4/RGS4/PRKCB/SLC17A7/SYN3/PRKCG/STXBP5L/MAOA/CLN8/SYT1/SYT9/SYN2/P2RY1/NOS1AP/CPLX1/CHRM2/SYT7/GCH1/ADCY1/SNAP25/DOC2A/SNCA/CAV1/DRD2/CDK5/CD47/SNPH/DOC2B/TSPO/KCNJ10/GABRA2/COMT/ACHE/UNC13B/STX1A/DTNBP1/SLC18A3/SYT13/CACNB2/STX3/NAALAD2/UNC13A/SLC1A6/RIMS4/DPYD/SLC25A32/STX19/RAP1A/LIN7A/SLC18A2/RAB3B/LIN7C/SHMT2/RIMS3/ASS1/BACE1/CALM1/ADORA2A/CACNA1B/PTK2B/SYNJ1/GRIN3A/TLR6/PTPRN2/NAPB/SYP/…	71
GO:1902803	BP	GO:1902803	regulation of synaptic vesicle transport	28/1884	85/18493	9.66506e-09	1.65495e-06	1.49406e-06	PRKCB/SLC2A4/PRKCG/STXBP5L/SYT1/SYT9/P2RY1/CPLX1/CHRM2/SYT7/ADCY1/DRD2/CDK5/UNC13B/STX1A/DTNBP1/CACNB2/RIMS4/RAP1A/RIMS3/BACE1/CALM1/ADORA2A/GRIN3A/NAPB/SYP/CHRNA5/SYN1	28
GO:2000300	BP	GO:2000300	regulation of synaptic vesicle exocytosis	27/1884	80/18493	9.78625e-09	1.65495e-06	1.49406e-06	PRKCB/PRKCG/STXBP5L/SYT1/SYT9/P2RY1/CPLX1/CHRM2/SYT7/ADCY1/DRD2/CDK5/UNC13B/STX1A/DTNBP1/CACNB2/RIMS4/RAP1A/RIMS3/BACE1/CALM1/ADORA2A/GRIN3A/NAPB/SYP/CHRNA5/SYN1	27
GO:0050808	BP	GO:0050808	synapse organization	76/1884	384/18493	9.91334e-09	1.65495e-06	1.49406e-06	RAB29/C1QL1/NEFH/NGEF/TMEM108/CHRNA7/SLITRK4/WASF3/PCDH17/ITGA3/IL1RAP/NOS1AP/SNCA/ADGRB2/LRFN1/DRD2/DLGAP3/NTRK3/RAB39B/CAMKV/CDK5/KIRREL3/SEZ6L/LRRC24/ARHGAP44/ACHE/SYBU/ZMYND8/UNC13B/SHISA6/CLSTN3/SHISA7/GRIN2B/ALS2/IGSF9B/CLSTN2/CACNB2/NPTN/DKK1/ELFN1/UNC13A/WASF1/ADGRL1/BDNF/DNER/IGSF9/CHMP2B/LHFPL4/SEMA3E/ACTN1/TIAM1/PLXND1/F2R/SEMA3F/SLIT1/GLRB/NTNG2/AMIGO2/CTNNA2/SLITRK5/LRFN2/DBNL/SYNDIG…	76
GO:0060078	BP	GO:0060078	regulation of postsynaptic membrane potential	37/1884	139/18493	3.08355e-08	5.00063e-06	4.5145e-06	GABRA5/RGS4/NETO1/SLC17A7/TMEM108/CHRNA7/RGS7BP/GABRG3/SNCA/SLC8A3/DRD2/INSYN1/ADRB2/CDK5/GABRB2/GABRA2/KCNA1/ZMYND8/UNC13B/GABRD/STX1A/GLRA3/GRIN2B/GABBR1/IGSF9B/GABRB3/GLRA1/GABRA3/ADORA1/GLRB/ADORA2A/PTK2B/MPP2/GRIN3A/PPP3CA/CHRNA5/GRIN2C	37
GO:0046928	BP	GO:0046928	regulation of neurotransmitter secretion	31/1884	106/18493	3.808e-08	6.00394e-06	5.42027e-06	KCNC4/PRKCB/PRKCG/STXBP5L/SYT1/SYT9/P2RY1/CPLX1/CHRM2/SYT7/ADCY1/SNCA/DRD2/CDK5/UNC13B/STX1A/DTNBP1/CACNB2/UNC13A/RIMS4/RAP1A/RIMS3/BACE1/CALM1/ADORA2A/GRIN3A/NAPB/SYP/CHRNA5/SYN1/SLC30A1	31
GO:0032409	BP	GO:0032409	regulation of transporter activity	55/1884	260/18493	1.11253e-07	1.70668e-05	1.54076e-05	CACNG5/PLCG2/PTPN3/HPCA/NETO1/RASGRF1/RGS9/TCAF2/HSPA2/CRHR1/KCNIP2/ATP1B3/SGK2/NOS1AP/RNF207/GPR35/KCNC1/PPARGC1A/HAP1/SNCA/CAV1/DRD2/ADRB2/NDFIP2/KCNA1/EHD3/GLRX/SHISA6/JPH3/GOPC/KCNG1/KCNS1/CACNG7/SHISA7/CACNG8/CACNB2/ATP1B1/STOM/GPD1L/FXYD7/FKBP1A/STIM2/CAB39/FXYD2/CALM1/PTK2B/CAMK2D/SGK1/WNK4/FHL1/HOMER1/JPH4/PDE4D/PLN/NEDD4L	55
GO:0032412	BP	GO:0032412	regulation of ion transmembrane transporter activity	51/1884	238/18493	2.08802e-07	3.11884e-05	2.81565e-05	CACNG5/PLCG2/PTPN3/HPCA/NETO1/RASGRF1/RGS9/TCAF2/HSPA2/CRHR1/KCNIP2/ATP1B3/NOS1AP/RNF207/GPR35/KCNC1/PPARGC1A/HAP1/CAV1/DRD2/ADRB2/KCNA1/EHD3/GLRX/SHISA6/JPH3/GOPC/KCNG1/KCNS1/CACNG7/SHISA7/CACNG8/CACNB2/ATP1B1/STOM/GPD1L/FXYD7/FKBP1A/STIM2/CAB39/FXYD2/CALM1/PTK2B/CAMK2D/WNK4/FHL1/HOMER1/JPH4/PDE4D/PLN/NEDD4L	51
GO:0022898	BP	GO:0022898	regulation of transmembrane transporter activity	52/1884	245/18493	2.19161e-07	3.18963e-05	2.87956e-05	CACNG5/PLCG2/PTPN3/HPCA/NETO1/RASGRF1/RGS9/TCAF2/HSPA2/CRHR1/KCNIP2/ATP1B3/NOS1AP/RNF207/GPR35/KCNC1/PPARGC1A/HAP1/SNCA/CAV1/DRD2/ADRB2/KCNA1/EHD3/GLRX/SHISA6/JPH3/GOPC/KCNG1/KCNS1/CACNG7/SHISA7/CACNG8/CACNB2/ATP1B1/STOM/GPD1L/FXYD7/FKBP1A/STIM2/CAB39/FXYD2/CALM1/PTK2B/CAMK2D/WNK4/FHL1/HOMER1/JPH4/PDE4D/PLN/NEDD4L	52
GO:0010038	BP	GO:0010038	response to metal ion	68/1884	358/18493	2.98819e-07	4.21547e-05	3.80566e-05	HPCA/CACNA1G/RASGRP2/SLC6A1/LIG4/KCNIP2/SYT1/SYT9/CNGA3/SYT7/ADCY1/KCNC1/MAP1LC3A/QDPR/PPARGC1A/SNCA/CYP2R1/CAV1/DRD2/JUN/CYB5A/PENK/FECH/CEBPA/RYR1/TSPO/PTGES/CACNA1H/KCNA1/MAPK9/KCNH1/GGH/SLC40A1/SYT13/GLRA1/KCNK3/CPNE4/ANXA11/RASA4B/MCOLN1/FXN/CRIP1/BNIP3/EGFR/ASS1/BACE1/CALM1/PRKAA2/PTK2B/GCLC/CAMK2D/SCN5A/ENTPD6/KHK/ID2/PPP3CA/TTN/ATP13A2/NDRG1/HOMER1/CLIC4/MT2A/CPNE9/HMOX1/SLC30A1/PLN/NEDD4…	68
GO:0070588	BP	GO:0070588	calcium ion transmembrane transport	60/1884	302/18493	3.045e-07	4.21547e-05	3.80566e-05	CACNG5/PLCG2/ATP2A3/HPCA/CACNA1G/ITPR2/SLC24A2/HSPA2/CRHR1/CHRNA7/GRIN3B/SLC8B1/SLC8A2/NOS1AP/NALCN/GPR35/FAM155B/HAP1/SNCA/TGFB1/SLC8A3/TSPAN13/DRD2/RYR1/CACNA1H/EHD3/GJC2/JPH3/CACNG7/GRIN2B/CACNG8/UBASH3B/CACNB2/ATP1B1/LYN/MICU1/ATP2B3/GAS6/MCOLN1/F2R/CACNA1A/FKBP1A/STIM2/CATSPER2/CALM1/PKD1L1/MCUR1/CACNA1B/PTK2B/CAMK2D/ATP2C2/GRIN3A/JPH4/PDE4D/F2RL3/SLC25A25/IL1RAPL1/GRIN2C/BIN1/PLN	60
GO:0023061	BP	GO:0023061	signal release	81/1884	453/18493	3.26267e-07	4.40927e-05	3.98062e-05	KCNC4/PRKCB/VSNL1/ARNTL/ITPR2/SYN3/PRKCG/STXBP5L/CRHR1/CAMK2G/ADCY5/SLC8B1/SYT1/CYB5R4/PTPRN/SYT9/SYN2/P2RY1/CPLX1/CHRM2/SYT7/ADCY1/SNAP25/DOC2A/SNCA/DRD2/KCNB1/RAB11FIP5/KCNS3/PRKCA/CDK5/SNPH/SELENOM/DOC2B/CPT1A/SYBU/UNC13B/STX1A/DTNBP1/SLC18A3/SYT13/CACNB2/STX3/SCG5/UNC13A/LYN/RIMS4/SLC25A4/SIRT4/PIM3/ADORA1/TIAM1/STX19/CARTPT/CHGA/RAP1A/CACNA1A/LIN7A/SLC18A2/PTPN11/LIN7C/CRY1/EGFR/RIMS3/BACE1/…	81
GO:0051588	BP	GO:0051588	regulation of neurotransmitter transport	35/1884	141/18493	4.56895e-07	6.03101e-05	5.44471e-05	KCNC4/RGS4/PRKCB/PRKCG/STXBP5L/SLC6A1/SYT1/SYT9/P2RY1/CPLX1/CHRM2/SYT7/ADCY1/SNCA/DRD2/CDK5/UNC13B/STX1A/DTNBP1/CACNB2/UNC13A/RIMS4/RAP1A/RAB3B/RIMS3/BACE1/CALM1/ADORA2A/GRIN3A/NAPB/SYP/ARL6IP5/CHRNA5/SYN1/SLC30A1	35
GO:1990778	BP	GO:1990778	protein localization to cell periphery	58/1884	294/18493	6.08521e-07	7.84992e-05	7.08679e-05	RAB29/NKD2/PID1/ATP1B3/EFR3A/ITGA3/P2RY1/F11R/DPP10/CPLX1/PKP2/MRAP2/SNAP25/TGFB1/CAV1/KCNB1/FAM126A/EPB41L3/RAB26/CDK5/ACSL3/ARL6/EHD3/GPR158/PLS1/ARHGAP44/PPP2R5A/GOPC/GNAI1/CACNG7/RAB31/TSPAN33/SPTBN4/CACNB2/STX3/ATP1B1/ANK1/GAS6/SYTL2/RAP1A/LIN7A/PACSIN1/RAB3B/LIN7C/RAB3D/EGFR/STX7/VTI1B/PLEKHF1/ZDHHC22/VAMP5/DPP6/KRT18/TSPAN15/EHD2/GRIN2C/TSPAN14/IQSEC2	58
GO:0051656	BP	GO:0051656	establishment of organelle localization	85/1884	491/18493	6.90924e-07	8.71486e-05	7.86765e-05	PRKCB/SLC2A4/NEFH/PIK3CD/PRKCG/STXBP5L/MEIOC/SYT1/SYT9/P2RY1/AP1AR/CPLX1/CHRM2/SYT7/DYNC1I1/ADCY1/HAP1/SNAP25/DOC2A/SNCA/DRD2/CDK5/MKKS/SNPH/RAB27B/CTSC/DOC2B/SYNE3/ARL6/LGALS9/SYBU/UNC13B/BBS7/STX1A/DTNBP1/MREG/KIF1A/SYT13/CACNB2/PREB/STX3/SEC24D/UNC13A/WASF1/LYN/RIMS4/BORCS5/CHMP2B/STX19/CHGA/RAP1A/LIN7A/SLIT1/MYO7A/CHMP7/TRAPPC9/RIMS3/BACE1/CHMP4C/CALM1/ADORA2A/CEP120/TRAPPC1/SYNJ1/FER/KIF5C/G…	85
GO:0060047	BP	GO:0060047	heart contraction	50/1884	244/18493	1.12279e-06	0.000138542	0.000125074	RGS4/ATP2A3/CACNA1G/ITPR2/SCN1A/MAP2K6/STC1/BVES/KCNIP2/SLC8A2/NOS1AP/RNF207/CHRM2/GCH1/PKP2/ASPH/SLC8A3/CAV1/DRD2/KCNH2/RYR1/CACNA1H/EHD3/SEMA3A/SPTBN4/CACNB2/ACE/ATP1B1/KCNK3/KCNJ12/GPD1L/TGFB2/ATP2B3/KCNJ3/ADORA1/CHGA/CALM1/SNTA1/CACNA1B/CAMK2D/SCN5A/SGCZ/PPP1R13L/TTN/PDE4D/NPR1/SLC1A1/BIN1/PLN/NEDD4L	50
GO:0016050	BP	GO:0016050	vesicle organization	60/1884	314/18493	1.19358e-06	0.000143536	0.000129582	SLC2A4/SLC17A7/NKD2/ALS2CL/SYT1/PTPRN/SYT9/CPLX1/SYT7/VAV3/SNAP25/CAV1/HPS1/CTSC/DOC2B/PMEL/RAB39A/UNC13B/VPS41/STX1A/DTNBP1/ALS2/ZNF385A/PREB/STX3/SEC24D/UNC13A/CHMP2B/STX19/AGFG1/F2R/VPS8/SRPX/MYO7A/LYST/STAM2/CHMP7/TRAPPC9/CHMP4C/STX7/TRAPPC1/LAPTM4B/HOOK1/VTI1B/SYNJ1/PLEKHF1/TAP1/RAB1A/DNM1/TAP2/SNX10/NECTIN2/F2RL3/SYP/AP3D1/EPS15/TRAPPC5/BLOC1S3/HOOK2/VPS16	60
GO:0015711	BP	GO:0015711	organic anion transport	80/1884	460/18493	1.21383e-06	0.000143536	0.000129582	RGS4/SLC7A14/SLC4A11/ATP8B3/SLC17A7/SLC25A30/MAP2K6/CLN8/SLC6A1/SYT1/CYB5R4/SLC25A19/SLC7A1/PLA2G12A/SNCA/ATP8A1/SLC43A1/STARD5/DRD2/SLC26A1/TMEM30A/PITPNM1/ACSL3/CPT1A/SLC6A17/KCNJ10/MPC1/OSBPL5/SLC36A1/SLC35A3/PPARA/SCARB1/ABCA7/SLC4A8/OSBPL8/ABCD2/ACSL1/ACE/SLC38A3/PLA2R1/SLC16A13/SLC25A42/SLC1A6/SLC17A5/SLCO4A1/PITPNM3/SLC25A32/SLC25A4/BEST1/ADORA1/GLS/MFSD2A/SLC16A2/CA13/ATP10D/SLC23A2/ATP8B…	80
GO:0048167	BP	GO:0048167	regulation of synaptic plasticity	39/1884	173/18493	1.46093e-06	0.000169229	0.000152778	NETO1/RASGRF1/NRGN/SLC24A2/CHRNA7/SLC8A2/SYT7/HRH2/SNAP25/SNCA/NSMF/SLC8A3/DRD2/KCNB1/CDK5/KCNJ10/UNC13B/SHISA6/JPH3/CRHR2/SHISA7/GRIN2B/NPTN/STX3/UNC13A/RIMS4/ADORA1/RGS14/RIMS3/ADORA2A/PTK2B/MPP2/KRAS/SYNGR1/TSHZ3/CNTN4/JPH4/SYP/GRIN2C	39
GO:0007611	BP	GO:0007611	learning or memory	50/1884	247/18493	1.63351e-06	0.000185436	0.000167409	GABRA5/NETO1/RASGRF1/C1QL1/NRGN/SLC17A7/SLC24A2/PRKCG/CLN8/CHRNA7/SLC6A1/SLC8A2/ITGA3/ADCY1/HRH2/SNAP25/SLC8A3/ATP8A1/DRD2/CAMK4/JUN/CDK5/NPTX2/BRINP1/COMT/ABCA7/JPH3/SHISA7/GRIN2B/ZNF385A/NPTN/DKK1/BDNF/RGS14/NDRG4/EGFR/TTBK1/SYNJ1/FOXO6/PRKAR2B/KRAS/PJA2/VLDLR/SGK1/CEBPB/SHC3/JPH4/ADCY8/GMFB/GATM	50
GO:0045956	BP	GO:0045956	positive regulation of calcium ion-dependent exocytosis	12/1884	25/18493	1.7663e-06	0.000196578	0.000177468	CACNA1G/SYT1/SYT9/SYT7/KCNB1/CDK5/DOC2B/CACNA1H/UNC13B/STX1A/CACNB2/CDK5R2	12
GO:2001257	BP	GO:2001257	regulation of cation channel activity	37/1884	162/18493	1.93438e-06	0.000211145	0.000190619	CACNG5/PLCG2/HPCA/NETO1/RASGRF1/RGS9/CRHR1/KCNIP2/NOS1AP/RNF207/GPR35/KCNC1/PPARGC1A/HAP1/CAV1/DRD2/ADRB2/KCNA1/EHD3/SHISA6/JPH3/KCNG1/KCNS1/CACNG7/SHISA7/CACNG8/CACNB2/STOM/FKBP1A/STIM2/CALM1/PTK2B/CAMK2D/HOMER1/JPH4/PDE4D/PLN	37
GO:0007215	BP	GO:0007215	glutamate receptor signaling pathway	25/1884	90/18493	2.20769e-06	0.000236431	0.000213447	CACNG5/NETO1/RASGRF1/RGS9/GRID1/FRRS1L/GRIN3B/PPARGC1A/KCNB1/ADRB2/GRIK4/SHISA6/CACNG7/SHISA7/GRIN2B/CACNG8/UNC13A/TIAM1/PTK2B/GRIN3A/GRM3/HOMER1/CPEB4/SSTR1/GRIN2C	25
GO:0035637	BP	GO:0035637	multicellular organismal signaling	39/1884	176/18493	2.29324e-06	0.000241045	0.000217612	CACNG5/ATP2A3/CACNA1G/ITPR2/SCN1A/MYH14/SLC8A2/RNF207/GPR35/PKP2/ASPH/SLC8A3/CAV1/NTRK3/KCNH2/RYR1/CACNA1H/KCNA1/EHD3/SCN4A/CACNG7/CACNG8/SPTBN4/CACNB2/GLRA1/ATP1B1/KCNK3/ATP2B3/KCNJ3/ATP1A3/CARTPT/SCN8A/CALM1/CAMK2D/SCN5A/PDE4D/NPR1/BIN1/PLN	39
GO:0001956	BP	GO:0001956	positive regulation of neurotransmitter secretion	11/1884	22/18493	2.89589e-06	0.000298855	0.000269802	SYT1/SYT9/SYT7/SNCA/CDK5/UNC13B/STX1A/DTNBP1/CACNB2/UNC13A/ADORA2A	11
GO:0003015	BP	GO:0003015	heart process	50/1884	252/18493	2.9903e-06	0.000303089	0.000273624	RGS4/ATP2A3/CACNA1G/ITPR2/SCN1A/MAP2K6/STC1/BVES/KCNIP2/SLC8A2/NOS1AP/RNF207/CHRM2/GCH1/PKP2/ASPH/SLC8A3/CAV1/DRD2/KCNH2/RYR1/CACNA1H/EHD3/SEMA3A/SPTBN4/CACNB2/ACE/ATP1B1/KCNK3/KCNJ12/GPD1L/TGFB2/ATP2B3/KCNJ3/ADORA1/CHGA/CALM1/SNTA1/CACNA1B/CAMK2D/SCN5A/SGCZ/PPP1R13L/TTN/PDE4D/NPR1/SLC1A1/BIN1/PLN/NEDD4L	50
GO:0098739	BP	GO:0098739	import across plasma membrane	27/1884	105/18493	4.45443e-06	0.000443567	0.000400446	RGS4/CLN8/HCN2/ATP1B3/SLC7A1/CNGA3/FAM155B/SLC8A3/SLC9A5/KCNJ10/SLC9A7/KCNJ9/ATP1B1/SLC1A6/SLC39A14/KCNJ4/KCNJ12/SLC12A6/KCNJ3/SLC12A8/ATP1A3/FXYD2/SLC12A1/SLC7A3/SLC1A1/ARL6IP5/SLC30A1	27
GO:0140029	BP	GO:0140029	exocytic process	23/1884	82/18493	4.645e-06	0.000454569	0.000410378	SYT1/SYT9/CPLX1/SYT7/SNAP25/KCNB1/SNPH/UNC13B/STX1A/STX3/UNC13A/LYN/SCFD2/STX19/SYTL2/EXOC6B/RAB3B/RAB3D/RALB/VTI1B/SYNJ1/NAPB/STXBP2	23
GO:0008015	BP	GO:0008015	blood circulation	82/1884	492/18493	4.98725e-06	0.000473594	0.000427554	RGS4/ATP2A3/CACNA1G/ITPR2/SCN1A/MAP2K6/STC1/GUCY1B1/BVES/ADM2/KCNIP2/SLC8A2/SCPEP1/P2RY1/F11R/NOS1AP/RNF207/CHRM2/GCH1/PKP2/HRH2/PTGS1/TGFB1/ASPH/SLC8A3/CAV1/ECE1/DRD2/ADRB2/MME/KCNH2/NCALD/MKKS/RYR1/ANGPT1/CACNA1H/EHD3/PPARA/SEMA3A/SPTBN4/CACNB2/ACE/PLCB3/ATP1B1/KCNK3/NAV2/PDGFB/KCNJ12/GPD1L/TGFB2/ATP2B3/KCNJ3/ADORA1/CARTPT/CHGA/GAS6/F2R/EGFR/CALM1/ADORA2A/FOXC1/SNTA1/CACNA1B/GCLC/CAMK2D/SCN5A/S…	82
GO:0006814	BP	GO:0006814	sodium ion transport	44/1884	215/18493	5.00628e-06	0.000473594	0.000427554	PTPN3/SLC4A11/NETO1/SLC17A7/SLC24A2/SCN1A/CNTN1/HCN2/SLC8B1/SLC8A2/ATP1B3/NALCN/PKP2/TGFB1/SLC8A3/DRD2/ADRB2/SLC9A5/SCN4A/SLC9A7/GLRX/SLC4A8/SPTBN4/SLC38A3/ATP1B1/CNNM4/STOM/GPD1L/ATP1A3/FXYD7/SCN8A/SLC23A2/FXYD2/COMMD3/SNTA1/CAMK2D/SCN5A/SLC10A4/SLC12A1/SGK1/WNK4/NKAIN2/NEDD4L/SLC13A3	44
GO:0050890	BP	GO:0050890	cognition	54/1884	285/18493	5.19959e-06	0.000483818	0.000436783	GABRA5/NETO1/RASGRF1/C1QL1/NRGN/SLC17A7/SLC24A2/PRKCG/CLN8/CHRNA7/SLC6A1/SLC8A2/ITGA3/ADCY1/HRH2/SNAP25/SLC8A3/ATP8A1/DRD2/CAMK4/JUN/CDK5/JAKMIP1/NPTX2/BRINP1/COMT/ABCA7/GPR155/JPH3/SHISA7/GRIN2B/ZNF385A/NPTN/DKK1/BDNF/CHMP2B/ADORA1/RGS14/NDRG4/EGFR/TTBK1/SYNJ1/FOXO6/PRKAR2B/KRAS/PJA2/VLDLR/SGK1/CEBPB/SHC3/JPH4/ADCY8/GMFB/GATM	54
GO:0048278	BP	GO:0048278	vesicle docking	20/1884	66/18493	5.29126e-06	0.000484406	0.000437315	BVES/SYT1/SNAP25/KCNB1/SNPH/UNC13B/STX1A/STX3/UNC13A/SCFD2/STX19/SYTL2/NDRG4/EXOC6B/RAB3B/RAB3D/RALB/STX7/VTI1B/STXBP2	20
GO:0008016	BP	GO:0008016	regulation of heart contraction	44/1884	217/18493	6.43107e-06	0.000579409	0.000523082	RGS4/ATP2A3/CACNA1G/ITPR2/STC1/BVES/KCNIP2/SLC8A2/NOS1AP/RNF207/CHRM2/GCH1/PKP2/ASPH/SLC8A3/CAV1/DRD2/KCNH2/RYR1/CACNA1H/EHD3/SEMA3A/SPTBN4/CACNB2/ATP1B1/KCNK3/KCNJ12/GPD1L/TGFB2/ATP2B3/KCNJ3/ADORA1/ATP1A3/CHGA/CALM1/SNTA1/CACNA1B/CAMK2D/SCN5A/PDE4D/NPR1/SLC1A1/BIN1/PLN	44
GO:0051924	BP	GO:0051924	regulation of calcium ion transport	47/1884	239/18493	7.50739e-06	0.000665811	0.000601085	PLCG2/RGS4/HPCA/RGS9/HSPA2/CRHR1/STC1/CAMK2G/GRIN3B/SLC8B1/STC2/NOS1AP/GPR35/HAP1/SNCA/TGFB1/TSPAN13/CAV1/DRD2/TSPO/EHD3/GJC2/JPH3/UBASH3B/IL16/CACNB2/ATP1B1/LYN/PDGFB/CRACR2B/BEST1/F2R/FKBP1A/STIM2/CALM1/ADORA2A/CACNA1B/PTK2B/CAMK2D/WFS1/HOMER1/JPH4/PDE4D/F2RL3/BIN1/SLC30A1/PLN	47
GO:0098656	BP	GO:0098656	anion transmembrane transport	51/1884	268/18493	8.28352e-06	0.000723342	0.000653023	GABRA5/RGS4/SLC4A11/SLC17A7/TCAF2/SLC25A30/CLCN4/CLN8/SLC25A19/SLC7A1/GABRG3/SLC43A1/SLC26A1/GABRB2/CPT1A/KCNJ10/MPC1/SLC36A1/GABRA2/SLC35A3/SLC4A8/LRRC8B/GOPC/GABRD/GLRA3/GABRB3/GLRA1/SLC38A3/SLC25A42/SLC1A6/SLC25A32/BEST1/SLC12A6/GABRA3/SLC12A8/XPR1/GLRB/SLC23A2/SLC16A7/SLC25A20/SLC12A1/SLC7A3/MPC2/SLC7A5/CLIC4/SLC16A3/SLC1A1/ARL6IP5/CLCN2/SLC26A11/SLC13A3	51
GO:0046058	BP	GO:0046058	cAMP metabolic process	11/1884	24/18493	8.44589e-06	0.000726347	0.000655735	ADCY5/ADCY9/ADCY1/PDE8A/PDE4A/PDE4C/PDE8B/ADORA2A/ADCY2/PDE4D/ADCY8	11
GO:0003013	BP	GO:0003013	circulatory system process	82/1884	500/18493	9.30043e-06	0.000778507	0.000702825	RGS4/ATP2A3/CACNA1G/ITPR2/SCN1A/MAP2K6/STC1/GUCY1B1/BVES/ADM2/KCNIP2/SLC8A2/SCPEP1/P2RY1/F11R/NOS1AP/RNF207/CHRM2/GCH1/PKP2/HRH2/PTGS1/TGFB1/ASPH/SLC8A3/CAV1/ECE1/DRD2/ADRB2/MME/KCNH2/NCALD/MKKS/RYR1/ANGPT1/CACNA1H/EHD3/PPARA/SEMA3A/SPTBN4/CACNB2/ACE/PLCB3/ATP1B1/KCNK3/NAV2/PDGFB/KCNJ12/GPD1L/TGFB2/ATP2B3/KCNJ3/ADORA1/CARTPT/CHGA/GAS6/F2R/EGFR/CALM1/ADORA2A/FOXC1/SNTA1/CACNA1B/GCLC/CAMK2D/SCN5A/S…	82
GO:1903522	BP	GO:1903522	regulation of blood circulation	50/1884	262/18493	9.32673e-06	0.000778507	0.000702825	RGS4/ATP2A3/CACNA1G/ITPR2/STC1/BVES/KCNIP2/SLC8A2/NOS1AP/RNF207/CHRM2/GCH1/PKP2/HRH2/ASPH/SLC8A3/CAV1/ECE1/DRD2/KCNH2/RYR1/CACNA1H/EHD3/SEMA3A/SPTBN4/CACNB2/ACE/ATP1B1/KCNK3/KCNJ12/GPD1L/TGFB2/ATP2B3/KCNJ3/ADORA1/ATP1A3/CHGA/F2R/EGFR/CALM1/SNTA1/CACNA1B/CAMK2D/SCN5A/DOCK4/PDE4D/NPR1/SLC1A1/BIN1/PLN	50
GO:0048488	BP	GO:0048488	synaptic vesicle endocytosis	17/1884	53/18493	1.14632e-05	0.000929501	0.00083914	SLC2A4/SLC17A7/SYT1/STON2/SYT7/SNCA/CDK5/RAB27B/SH3GL2/PACSIN1/CALM1/SYNJ1/DNM1/ITSN1/DNAJC6/SYP/DGKQ	17
GO:0140238	BP	GO:0140238	presynaptic endocytosis	17/1884	53/18493	1.14632e-05	0.000929501	0.00083914	SLC2A4/SLC17A7/SYT1/STON2/SYT7/SNCA/CDK5/RAB27B/SH3GL2/PACSIN1/CALM1/SYNJ1/DNM1/ITSN1/DNAJC6/SYP/DGKQ	17
GO:0072659	BP	GO:0072659	protein localization to plasma membrane	47/1884	244/18493	1.32692e-05	0.00106079	0.000957666	NKD2/PID1/ATP1B3/EFR3A/ITGA3/P2RY1/F11R/DPP10/PKP2/MRAP2/TGFB1/KCNB1/FAM126A/EPB41L3/RAB26/CDK5/ACSL3/ARL6/EHD3/GPR158/PLS1/ARHGAP44/PPP2R5A/GOPC/RAB31/TSPAN33/SPTBN4/CACNB2/STX3/ATP1B1/ANK1/GAS6/SYTL2/PACSIN1/RAB3B/RAB3D/EGFR/STX7/VTI1B/PLEKHF1/ZDHHC22/VAMP5/DPP6/KRT18/TSPAN15/EHD2/TSPAN14	47
GO:0051590	BP	GO:0051590	positive regulation of neurotransmitter transport	14/1884	39/18493	1.59125e-05	0.00125443	0.00113249	SLC6A1/SYT1/SYT9/SYT7/SNCA/DRD2/CDK5/UNC13B/STX1A/DTNBP1/CACNB2/UNC13A/RAB3B/ADORA2A	14
GO:0099171	BP	GO:0099171	presynaptic modulation of chemical synaptic transmission	8/1884	14/18493	1.9533e-05	0.00151875	0.00137111	PRKCB/PRKCG/SYT1/SYT9/SYT7/RAB26/CDK5/CACNB2	8
GO:0006904	BP	GO:0006904	vesicle docking involved in exocytosis	15/1884	45/18493	2.22319e-05	0.00168251	0.00151894	SNAP25/KCNB1/SNPH/UNC13B/STX1A/STX3/UNC13A/SCFD2/SYTL2/EXOC6B/RAB3B/RAB3D/RALB/VTI1B/STXBP2	15
GO:0018198	BP	GO:0018198	peptidyl-cysteine modification	15/1884	45/18493	2.22319e-05	0.00168251	0.00151894	MAP6D1/ZDHHC14/NOS1AP/ZDHHC2/ZDHHC11B/ACE/ZDHHC21/HMBS/RAB3B/RAB3D/SNTA1/GOLGA7B/ZDHHC22/ZDHHC11/OXR1	15
GO:0035249	BP	GO:0035249	synaptic transmission, glutamatergic	23/1884	90/18493	2.4754e-05	0.00184873	0.00166901	CACNG5/SLC17A7/GRID1/SYT1/DRD2/CDK5/GRIK4/UNC13B/CLSTN3/CACNG7/CACNG8/ALS2/DKK1/UNC13A/ADORA1/EGFR/ADORA2A/PTK2B/GRM3/NAPB/TSHZ3/HOMER1/SHC3	23
GO:0007626	BP	GO:0007626	locomotory behavior	39/1884	194/18493	2.58373e-05	0.00185051	0.00167061	GPR37/RASD2/C1QL1/GNG7/SCN1A/CEND1/ADCY5/CLN8/SNAP25/SNCA/DRD2/PENK/KCNJ10/EPS8/SEZ6L/VPS13A/ALS2/SPTBN4/ZNF385A/GLRA1/NAV2/HTRA2/FIG4/ADAM22/GLRB/FXN/SLC18A2/ALK/ADORA2A/CACNA1B/ID2/INPP5F/CDH23/OXR1/NPY1R/GMFB/HEXB/STRN/NRG1	39
GO:0086003	BP	GO:0086003	cardiac muscle cell contraction	19/1884	67/18493	2.58542e-05	0.00185051	0.00167061	CACNA1G/SCN1A/STC1/NOS1AP/RNF207/PKP2/CAV1/KCNH2/CACNB2/GPD1L/KCNJ3/ADORA1/SNTA1/CAMK2D/SCN5A/PDE4D/BIN1/PLN/NEDD4L	19
GO:0051188	BP	GO:0051188	cofactor biosynthetic process	51/1884	279/18493	2.59648e-05	0.00185051	0.00167061	NMNAT3/TPK1/CHAC2/PFKP/PNPO/GCH1/OGDHL/QDPR/NMRK1/PPARGC1A/SNCA/HACD1/FECH/PDK1/PDXK/ACSL3/PGM1/TSPO/ELOVL4/MPC1/PPARA/MOCS1/DUOX1/MOCS2/ACSL1/ALDOC/RFK/ACSL6/PDHA1/NFS1/HMBS/FXN/PNP/ACSL4/PGAM1/PRKAG2/PRKAA2/GCLC/PDK3/NMNAT2/PDK2/NUDT12/SCD5/ELOVL2/MPC2/SIRT6/STAT3/MPV17L/PDP2/MMAA/SLC25A39	51
GO:0016311	BP	GO:0016311	dephosphorylation	77/1884	475/18493	2.60819e-05	0.00185051	0.00167061	PPP1R16B/PLPP2/PTPN3/CILP2/SLC7A14/PPARGC1B/CYCS/PPP2R2C/RIMBP2/CAMK2G/PPP1R17/ALPL/PTPRN/PTPRU/PPP1R1A/NSMF/TGFB1/PPP1R3C/DRD2/MGAT5/PCDH11X/LMTK2/DUSP5/PPP1R14A/NT5DC3/NT5DC1/INPP5A/PPP2R5A/CDC14B/MYO1D/UBASH3B/PPP4R4/ELFN1/PXYLP1/ELFN2/PPM1L/TIPRL/PPM1K/SYNJ2/PLPPR5/FBXW11/CNEP1R1/LPIN1/TGFB2/INPP5J/INPP1/FIG4/PPM1A/ADORA1/SYTL2/PTPDC1/FKBP1A/PPEF1/EYA1/NTPCR/PTPN11/MTMR6/SGPP2/CALM1/DUSP10/PL…	77
GO:0035384	BP	GO:0035384	thioester biosynthetic process	16/1884	51/18493	2.81861e-05	0.00192752	0.00174014	SNCA/HACD1/PDK1/ACSL3/ELOVL4/MPC1/ACSL1/ACSL6/PDHA1/ACSL4/PDK3/PDK2/SCD5/ELOVL2/MPC2/PDP2	16
GO:0048168	BP	GO:0048168	regulation of neuronal synaptic plasticity	16/1884	51/18493	2.81861e-05	0.00192752	0.00174014	NETO1/RASGRF1/SLC8A2/SNCA/NSMF/DRD2/KCNJ10/UNC13B/SHISA6/JPH3/SHISA7/NPTN/UNC13A/KRAS/SYNGR1/SYP	16
GO:0071616	BP	GO:0071616	acyl-CoA biosynthetic process	16/1884	51/18493	2.81861e-05	0.00192752	0.00174014	SNCA/HACD1/PDK1/ACSL3/ELOVL4/MPC1/ACSL1/ACSL6/PDHA1/ACSL4/PDK3/PDK2/SCD5/ELOVL2/MPC2/PDP2	16
GO:0051668	BP	GO:0051668	localization within membrane	31/1884	143/18493	3.78636e-05	0.0025585	0.00230977	CACNG5/HPCA/NETO1/CPLX1/SNAP25/TGFB1/CDK5/ARL6/ARHGAP44/SHISA6/CACNG7/SHISA7/CACNG8/NPTN/STX3/SEC24D/ATP1B1/LHFPL4/RAP1A/GLRB/STX7/SYNJ1/CALY/KIF5C/RAB1A/DNM1/EFNB2/KIF17/AP3D1/EPS15/IQSEC2	31
GO:0061337	BP	GO:0061337	cardiac conduction	26/1884	111/18493	3.92069e-05	0.00258766	0.0023361	ATP2A3/CACNA1G/ITPR2/SLC8A2/RNF207/PKP2/ASPH/SLC8A3/CAV1/KCNH2/RYR1/EHD3/SPTBN4/CACNB2/ATP1B1/KCNK3/ATP2B3/KCNJ3/ATP1A3/CALM1/CAMK2D/SCN5A/PDE4D/NPR1/BIN1/PLN	26
GO:0099565	BP	GO:0099565	chemical synaptic transmission, postsynaptic	26/1884	111/18493	3.92069e-05	0.00258766	0.0023361	RGS4/NETO1/SLC17A7/TMEM108/CHRNA7/SNCA/DRD2/INSYN1/ADRB2/CDK5/ZMYND8/UNC13B/STX1A/GLRA3/GRIN2B/IGSF9B/GABRB3/GLRA1/ADORA1/GLRB/ADORA2A/PTK2B/MPP2/PPP3CA/CHRNA5/GRIN2C	26
GO:0043112	BP	GO:0043112	receptor metabolic process	37/1884	184/18493	4.08787e-05	0.00261377	0.00235967	RAB29/CACNG5/PLCG2/HPCA/CALCRL/BVES/AP1AR/SNAP25/SNCA/TGFB1/CAV1/ECE1/DRD2/GRK3/CDK5/LMTK2/ANGPT1/SH3GL2/EHD3/PPARA/ACHE/CACNG7/RAB31/CACNG8/ALS2/DKK1/SYNJ1/CALY/DNM1/EFNB2/VLDLR/INPP5F/AP2S1/EPS15/NRG1/HDAC1/HOXA5	37
GO:0071248	BP	GO:0071248	cellular response to metal ion	37/1884	184/18493	4.08787e-05	0.00261377	0.00235967	HPCA/RASGRP2/LIG4/SYT1/SYT9/SYT7/ADCY1/MAP1LC3A/PPARGC1A/SNCA/JUN/CEBPA/RYR1/TSPO/CACNA1H/KCNA1/MAPK9/KCNH1/SLC40A1/SYT13/GLRA1/KCNK3/CPNE4/RASA4B/MCOLN1/BNIP3/EGFR/BACE1/PRKAA2/CAMK2D/SCN5A/ID2/ATP13A2/CLIC4/MT2A/CPNE9/HMOX1	37
GO:0050905	BP	GO:0050905	neuromuscular process	25/1884	105/18493	4.09841e-05	0.00261377	0.00235967	SCN1A/ADCY5/CLN8/GCH1/DRD2/PENK/KCNA1/JPH3/KCNH1/GLRA1/GLRB/FXN/MYO7A/CTNNA2/BACE1/ADORA2A/AGTPBP1/GRIN3A/BCR/CDH23/NPAS1/JPH4/HEXB/GRIN2C/KCNAB2	25
GO:0050803	BP	GO:0050803	regulation of synapse structure or activity	42/1884	220/18493	4.63736e-05	0.00292463	0.00264031	NGEF/SLITRK4/IL1RAP/SNCA/ADGRB2/LRFN1/DRD2/NTRK3/CAMKV/CDK5/LRRC24/ARHGAP44/SYBU/ZMYND8/SHISA6/CLSTN3/SHISA7/GRIN2B/CLSTN2/DKK1/ADGRL1/BDNF/IGSF9/CHMP2B/LHFPL4/TIAM1/SEMA3F/SLIT1/NTNG2/AMIGO2/CTNNA2/SLITRK5/LRFN2/DNM1/SYNDIG1/LRRN3/LZTS3/PDLIM5/HOMER1/IL1RAPL1/UBE2V2/PAK3	42
GO:0007416	BP	GO:0007416	synapse assembly	34/1884	165/18493	4.92642e-05	0.00304841	0.00275206	RAB29/SLITRK4/PCDH17/IL1RAP/SNCA/ADGRB2/LRFN1/DRD2/NTRK3/CDK5/KIRREL3/LRRC24/ACHE/CLSTN3/CLSTN2/NPTN/ADGRL1/BDNF/DNER/LHFPL4/PLXND1/SLIT1/NTNG2/AMIGO2/SLITRK5/DBNL/SYNDIG1/LRRN3/EFNB2/CNTN5/PDLIM5/IL1RAPL1/UBE2V2/NRG1	34
GO:0001964	BP	GO:0001964	startle response	11/1884	28/18493	4.94105e-05	0.00304841	0.00275206	DRD2/PENK/KCNA1/KCNH1/GLRA1/GLRB/CTNNA2/BACE1/ADORA2A/GRIN3A/NPAS1	11
GO:0051592	BP	GO:0051592	response to calcium ion	31/1884	146/18493	5.7552e-05	0.00351253	0.00317106	HPCA/RASGRP2/SLC6A1/KCNIP2/SYT1/SYT9/SYT7/ADCY1/CAV1/JUN/PENK/RYR1/PTGES/KCNH1/SYT13/CPNE4/ANXA11/RASA4B/MCOLN1/EGFR/CALM1/PRKAA2/PTK2B/CAMK2D/SCN5A/ENTPD6/PPP3CA/TTN/HOMER1/CLIC4/CPNE9	31
GO:0036465	BP	GO:0036465	synaptic vesicle recycling	18/1884	65/18493	5.92117e-05	0.00351475	0.00317307	SLC2A4/SLC17A7/SYT1/STON2/SYT7/SNCA/CDK5/RAB27B/SH3GL2/PACSIN1/CALM1/SYNJ1/DNM1/ITSN1/DNAJC6/SYP/AP3D1/DGKQ	18
GO:0099072	BP	GO:0099072	regulation of postsynaptic membrane neurotransmitter receptor levels	18/1884	65/18493	5.92117e-05	0.00351475	0.00317307	CACNG5/HPCA/FRRS1L/CPLX1/SNAP25/EPS8/ARHGAP44/SHISA6/CACNG7/CACNG8/STX3/RAP1A/SYNJ1/CALY/DNM1/EFNB2/EPS15/IQSEC2	18
GO:0001508	BP	GO:0001508	action potential	29/1884	133/18493	5.94461e-05	0.00351475	0.00317307	PTPN3/CACNA1G/SCN1A/MYH14/HCN2/KCNIP2/NOS1AP/RNF207/GPR35/PKP2/CAV1/KCNB1/NTRK3/KCNH2/CACNA1H/KCNA1/SCN4A/CACNB2/GLRA1/ATP1B1/GPD1L/KCNJ3/USP53/SCN8A/SNTA1/CAMK2D/SCN5A/BIN1/NEDD4L	29
GO:0035725	BP	GO:0035725	sodium ion transmembrane transport	30/1884	140/18493	6.29368e-05	0.00368278	0.00332476	PTPN3/SLC4A11/NETO1/SLC17A7/SLC24A2/SCN1A/HCN2/SLC8B1/SLC8A2/ATP1B3/NALCN/SLC8A3/SLC9A5/SCN4A/SLC9A7/GLRX/ATP1B1/CNNM4/STOM/GPD1L/ATP1A3/FXYD7/SCN8A/FXYD2/SNTA1/CAMK2D/SCN5A/SLC12A1/WNK4/NEDD4L	30
GO:0060291	BP	GO:0060291	long-term synaptic potentiation	20/1884	77/18493	6.40369e-05	0.00370891	0.00334835	NRGN/SLC24A2/CHRNA7/SLC8A2/SNAP25/SNCA/SLC8A3/DRD2/CRHR2/SHISA7/GRIN2B/NPTN/STX3/ADORA1/RGS14/ADORA2A/PTK2B/MPP2/TSHZ3/GRIN2C	20
GO:1901214	BP	GO:1901214	regulation of neuron death	52/1884	296/18493	6.5005e-05	0.00372696	0.00336464	RAB29/GABRA5/EGLN3/CRLF1/PRKCG/VSTM2L/CHRNA7/LIG4/GPNMB/AGAP2/PPARGC1A/SNCA/NSMF/KCNB1/JUN/UNC5B/CDK5/GABRB2/ANGPT1/MAP3K5/PPARA/GRIN2B/DKK1/GABRB3/BDNF/TGFB2/HTRA2/ADORA1/CHGA/F2R/ADAM8/BACE1/ADORA2A/PTK2B/GCLC/KRAS/TLR6/SORL1/EFNB2/OXR1/ITSN1/ATP13A2/WFS1/CEBPB/BOK/CITED1/CPEB4/STAT3/UBE2V2/PAK3/HMOX1/REL	52
GO:0009150	BP	GO:0009150	purine ribonucleotide metabolic process	77/1884	488/18493	6.61133e-05	0.00375259	0.00338778	CYCS/ADCY5/GUCY1B1/PID1/PFKP/ADCY9/OGDHL/ADCY1/PPARGC1A/SNCA/TGFB1/DGAT2/SLC26A1/HACD1/PDK1/ACSL3/PGM1/PDE8A/TSPO/ELOVL4/MPC1/PPARA/TPST2/MOCS1/SULT4A1/MOCS2/ACSL1/ALDOC/NUDT18/ATP1B1/PDE4A/MPP1/COX6A1/PDE4C/ACSL6/CHCHD10/PPAT/PDE8B/PDHA1/NDUFA4/UQCRB/NFS1/NDUFA5/FXN/NDUFB6/SHMT2/ACSF2/DNAJC15/RAB23/ADORA2A/ACSL4/PGAM1/PRKAG2/PRKAA2/PDK3/MFN1/UQCRH/ATP6V1A/ADCY2/SUCLG1/ACOT13/NDUFA8/PDK2/FAR1/SCD…	77
GO:0007628	BP	GO:0007628	adult walking behavior	11/1884	29/18493	7.2305e-05	0.00402676	0.0036353	SCN1A/CEND1/CLN8/DRD2/KCNJ10/SPTBN4/GLRA1/HTRA2/GLRB/FXN/OXR1	11
GO:0009108	BP	GO:0009108	coenzyme biosynthetic process	41/1884	217/18493	7.23624e-05	0.00402676	0.0036353	NMNAT3/TPK1/PFKP/PNPO/GCH1/OGDHL/QDPR/NMRK1/PPARGC1A/SNCA/HACD1/PDK1/PDXK/ACSL3/PGM1/ELOVL4/MPC1/PPARA/MOCS1/MOCS2/ACSL1/ALDOC/RFK/ACSL6/PDHA1/NFS1/PNP/ACSL4/PGAM1/PRKAG2/PRKAA2/PDK3/NMNAT2/PDK2/NUDT12/SCD5/ELOVL2/MPC2/SIRT6/STAT3/PDP2	41
GO:0070997	BP	GO:0070997	neuron death	57/1884	335/18493	7.44429e-05	0.00410231	0.00370351	RAB29/GABRA5/EGLN3/CRLF1/PRKCG/VSTM2L/CHRNA7/LIG4/GPNMB/AGAP2/PPARGC1A/SNCA/NSMF/KCNB1/JUN/UNC5B/CDK5/NLRP1/GABRB2/ANGPT1/MAP3K5/PPARA/APAF1/GRIN2B/DKK1/GABRB3/BDNF/TGFB2/HTRA2/ADORA1/CHGA/F2R/USP53/SLC25A27/BNIP3/ADAM8/BACE1/ADORA2A/PTK2B/GCLC/KRAS/TLR6/SORL1/EFNB2/OXR1/ITSN1/ATP13A2/WFS1/CEBPB/BOK/CITED1/CPEB4/STAT3/UBE2V2/PAK3/HMOX1/REL	57
GO:0051899	BP	GO:0051899	membrane depolarization	22/1884	90/18493	7.63115e-05	0.00416485	0.00375996	PTPN3/CACNA1G/SCN1A/HCN2/CAV1/JUN/KCNH2/TSPO/CACNA1H/SCN4A/CACNB2/GPD1L/CACNA1A/SCN8A/ADORA2A/CACNA1B/GCLC/CAMK2D/SCN5A/BOK/FHL1/NEDD4L	22
GO:0098659	BP	GO:0098659	inorganic cation import across plasma membrane	20/1884	78/18493	7.79689e-05	0.00417501	0.00376914	HCN2/ATP1B3/CNGA3/FAM155B/SLC8A3/SLC9A5/KCNJ10/SLC9A7/KCNJ9/ATP1B1/SLC39A14/KCNJ4/KCNJ12/SLC12A6/KCNJ3/SLC12A8/ATP1A3/FXYD2/SLC12A1/SLC30A1	20
GO:0099587	BP	GO:0099587	inorganic ion import across plasma membrane	20/1884	78/18493	7.79689e-05	0.00417501	0.00376914	HCN2/ATP1B3/CNGA3/FAM155B/SLC8A3/SLC9A5/KCNJ10/SLC9A7/KCNJ9/ATP1B1/SLC39A14/KCNJ4/KCNJ12/SLC12A6/KCNJ3/SLC12A8/ATP1A3/FXYD2/SLC12A1/SLC30A1	20
GO:0006732	BP	GO:0006732	coenzyme metabolic process	59/1884	351/18493	7.97965e-05	0.00423294	0.00382144	NMNAT3/TPK1/PFKP/PNPO/GCH1/OGDHL/QDPR/NMRK1/PPARGC1A/SNCA/DGAT2/CYB5A/HACD1/PDK1/PDXK/ACSL3/PGM1/ELOVL4/MPC1/PPARA/MOCS1/PGM2/GGH/MOCS2/ACSL1/ALDOC/SLC25A32/RFK/ACSL6/GPD1L/GAMT/PDHA1/NFS1/SLC23A2/SHMT2/ACSF2/SLC2A3/FTCD/PNP/ACSL4/PGAM1/PRKAG2/MDH1/PRKAA2/GCLC/PDK3/NMNAT2/SUCLG1/ACOT13/PDK2/FAR1/NUDT12/SCD5/ELOVL2/MPC2/SIRT6/STAT3/PDP2/KCNAB2	59
GO:0097120	BP	GO:0097120	receptor localization to synapse	15/1884	50/18493	8.88267e-05	0.00466834	0.00421451	CACNG5/NETO1/CPLX1/SNAP25/ARHGAP44/SHISA6/CACNG7/CACNG8/NPTN/STX3/RAP1A/STX7/KIF5C/KIF17/IQSEC2	15
GO:0002028	BP	GO:0002028	regulation of sodium ion transport	21/1884	85/18493	9.34568e-05	0.00486661	0.00439351	PTPN3/NETO1/CNTN1/ATP1B3/PKP2/TGFB1/DRD2/ADRB2/GLRX/SPTBN4/ATP1B1/STOM/GPD1L/FXYD7/FXYD2/SNTA1/CAMK2D/SCN5A/WNK4/NKAIN2/NEDD4L	21
GO:0010107	BP	GO:0010107	potassium ion import	14/1884	45/18493	9.78986e-05	0.00500606	0.0045194	HCN2/ATP1B3/KCNJ10/KCNJ9/ATP1B1/KCNJ4/KCNJ12/SLC12A6/KCNJ3/SLC12A8/ATP1A3/FXYD2/SLC12A1/WNK4	14
GO:0051932	BP	GO:0051932	synaptic transmission, GABAergic	14/1884	45/18493	9.78986e-05	0.00500606	0.0045194	GABRA5/PLCL1/SYN3/SLC6A1/GABRG3/HAP1/DRD2/GABRB2/GABRA2/CLSTN3/GABRA3/ADORA1/ADORA2A/KRAS	14
GO:0015849	BP	GO:0015849	organic acid transport	54/1884	316/18493	0.000101231	0.00508482	0.0045905	RGS4/SLC7A14/SLC17A7/SLC25A30/MAP2K6/CLN8/SLC6A1/SYT1/SLC7A1/PLA2G12A/SNCA/SLC43A1/STARD5/DRD2/SLC26A1/ACSL3/CPT1A/SLC6A17/KCNJ10/MPC1/SLC36A1/PPARA/ABCD2/ACSL1/ACE/SLC38A3/PLA2R1/SLC16A13/SLC1A6/SLC17A5/SLC25A32/ADORA1/GLS/MFSD2A/SLC16A2/SLC23A2/SLC16A7/ADORA2A/PNPLA8/ACSL4/SLC25A20/GOT2/ABCD3/PLA2G4A/SLC10A4/SLC7A3/OCA2/MPC2/SLC7A5/SLC16A3/SLCO3A1/SLC1A1/ARL6IP5/SLC13A3	54
GO:0046942	BP	GO:0046942	carboxylic acid transport	54/1884	316/18493	0.000101231	0.00508482	0.0045905	RGS4/SLC7A14/SLC17A7/SLC25A30/MAP2K6/CLN8/SLC6A1/SYT1/SLC7A1/PLA2G12A/SNCA/SLC43A1/STARD5/DRD2/SLC26A1/ACSL3/CPT1A/SLC6A17/KCNJ10/MPC1/SLC36A1/PPARA/ABCD2/ACSL1/ACE/SLC38A3/PLA2R1/SLC16A13/SLC1A6/SLC17A5/SLC25A32/ADORA1/GLS/MFSD2A/SLC16A2/SLC23A2/SLC16A7/ADORA2A/PNPLA8/ACSL4/SLC25A20/GOT2/ABCD3/PLA2G4A/SLC10A4/SLC7A3/OCA2/MPC2/SLC7A5/SLC16A3/SLCO3A1/SLC1A1/ARL6IP5/SLC13A3	54
GO:0090659	BP	GO:0090659	walking behavior	11/1884	30/18493	0.000103704	0.00516339	0.00466143	SCN1A/CEND1/CLN8/DRD2/KCNJ10/SPTBN4/GLRA1/HTRA2/GLRB/FXN/OXR1	11
GO:1990573	BP	GO:1990573	potassium ion import across plasma membrane	13/1884	40/18493	0.000104713	0.00516828	0.00466585	HCN2/ATP1B3/KCNJ10/KCNJ9/ATP1B1/KCNJ4/KCNJ12/SLC12A6/KCNJ3/SLC12A8/ATP1A3/FXYD2/SLC12A1	13
GO:0050807	BP	GO:0050807	regulation of synapse organization	40/1884	214/18493	0.000112338	0.0054968	0.00496243	NGEF/SLITRK4/IL1RAP/SNCA/ADGRB2/LRFN1/DRD2/NTRK3/CAMKV/CDK5/LRRC24/ARHGAP44/ZMYND8/SHISA6/CLSTN3/SHISA7/GRIN2B/CLSTN2/DKK1/ADGRL1/BDNF/IGSF9/CHMP2B/LHFPL4/TIAM1/SEMA3F/SLIT1/NTNG2/AMIGO2/CTNNA2/SLITRK5/LRFN2/SYNDIG1/LRRN3/LZTS3/PDLIM5/HOMER1/IL1RAPL1/UBE2V2/PAK3	40
GO:0007034	BP	GO:0007034	vacuolar transport	28/1884	131/18493	0.00011403	0.00553194	0.00499415	CACNG5/DENND3/ADRB2/NDFIP2/CLEC16A/EHD3/VPS41/CACNG7/VPS13A/CACNG8/CHMP2B/LYST/CHMP7/CHMP4C/IGF2R/HOOK1/VTI1B/GNPTAB/ATP6V0D1/SORL1/SNX16/LEPROTL1/AP3D1/BIN1/VPS13C/HOOK2/TMEM50B/VPS16	28
GO:0043266	BP	GO:0043266	regulation of potassium ion transport	24/1884	105/18493	0.000115419	0.00555185	0.00501213	RGS4/NETO1/KCNIP2/ATP1B3/NOS1AP/DPP10/RNF207/KCNC1/CAV1/DRD2/KCNH2/KCNA1/KCNG1/KCNS1/ATP1B1/ADORA1/CAB39/PTK2B/DPP6/WNK4/FHL1/BIN1/KCNAB2/NEDD4L	24
GO:0007613	BP	GO:0007613	memory	25/1884	112/18493	0.00012596	0.00600798	0.00542392	NETO1/RASGRF1/SLC17A7/SLC24A2/CHRNA7/SLC8A2/ITGA3/ADCY1/HRH2/SLC8A3/DRD2/CAMK4/BRINP1/COMT/ABCA7/JPH3/SHISA7/BDNF/RGS14/FOXO6/PJA2/VLDLR/SGK1/CEBPB/ADCY8	25
GO:1901215	BP	GO:1901215	negative regulation of neuron death	38/1884	201/18493	0.000128836	0.00609393	0.00550151	GABRA5/CRLF1/PRKCG/VSTM2L/LIG4/GPNMB/AGAP2/PPARGC1A/SNCA/JUN/UNC5B/CDK5/GABRB2/ANGPT1/PPARA/GABRB3/BDNF/HTRA2/CHGA/F2R/ADAM8/ADORA2A/PTK2B/GCLC/KRAS/SORL1/OXR1/ITSN1/ATP13A2/WFS1/CEBPB/BOK/CITED1/CPEB4/STAT3/UBE2V2/HMOX1/REL	38
GO:0043090	BP	GO:0043090	amino acid import	10/1884	26/18493	0.000134652	0.00626465	0.00565563	RGS4/SLC17A7/CLN8/SLC6A1/SLC7A1/KCNJ10/SLC1A6/SLC7A3/SLC1A1/ARL6IP5	10
GO:0099590	BP	GO:0099590	neurotransmitter receptor internalization	10/1884	26/18493	0.000134652	0.00626465	0.00565563	CACNG5/HPCA/SNAP25/CACNG7/CACNG8/SYNJ1/CALY/DNM1/EFNB2/EPS15	10
GO:0009260	BP	GO:0009260	ribonucleotide biosynthetic process	45/1884	253/18493	0.000145966	0.0067358	0.00608098	ADCY5/GUCY1B1/UPP2/PID1/PFKP/ADCY9/OGDHL/ADCY1/NMRK1/PPARGC1A/SNCA/TGFB1/SLC26A1/HACD1/PDK1/ACSL3/PGM1/ELOVL4/MPC1/UPP1/PPARA/ACSL1/ALDOC/RFK/ACSL6/CHCHD10/PPAT/PDHA1/ADORA2A/ACSL4/PGAM1/PRKAG2/PRKAA2/PDK3/ADCY2/PDK2/SCD5/ELOVL2/MPC2/SIRT6/NPR1/ADCY8/STAT3/PDP2/COX5B	45
GO:0006869	BP	GO:0006869	lipid transport	59/1884	359/18493	0.000150508	0.00688939	0.00621964	LRAT/TTC39B/ATP8B3/MAP2K6/CRHR1/ABCG4/CLN8/OSBPL6/ANO4/OSBPL3/SYT7/PLA2G12A/ATP8A1/CAV1/ESYT3/STARD5/DRD2/TMEM30A/PITPNM1/SELENOM/ACSL3/TSPO/CPT1A/OSBPL5/RELCH/PPARA/SCARB1/ABCA7/PDZD8/OSBPL8/ABCD2/SERPINA5/ACSL1/ACE/TEX2/PLA2R1/NUS1/PITPNM3/MFSD2A/ATP10D/PTPN11/CRY1/ATP8B2/PNPLA8/ACSL4/PITPNC1/SLC25A20/GOT2/ABCD3/PRELID3B/PLA2G4A/SLC10A4/SORL1/VLDLR/OSBP2/SOAT1/SERAC1/SLCO3A1/ABCA3	59
GO:0006821	BP	GO:0006821	chloride transport	24/1884	107/18493	0.00015748	0.00715084	0.00645568	GABRA5/SLC17A7/ANO5/CLCN4/ANO4/GABRG3/SLC26A1/GABRB2/TSPO/GABRA2/GABRD/GLRA3/GABRB3/GLRA1/BEST1/SLC12A6/GABRA3/SLC12A8/GLRB/SLC12A1/WNK4/CLIC4/SLC1A1/CLCN2	24
GO:0032386	BP	GO:0032386	regulation of intracellular transport	67/1884	422/18493	0.000159488	0.00718453	0.00648609	RAB29/PRKCB/SLC2A4/HPCA/NEFH/TCAF2/PRKCG/STXBP5L/BVES/SYT1/SYT9/P2RY1/SVIP/CPLX1/CHRM2/SYT7/ADCY1/HAP1/TGFB1/TENM1/DRD2/KCNB1/TMEM30A/CDK5/ANGPT1/LGALS9/ARHGAP44/UNC13B/MTCL1/SIAH3/STX1A/DTNBP1/CACNB2/PREB/REEP6/NUS1/LYN/RIMS4/STOM/SIRT4/RAB21/HTRA2/PPM1A/GAS6/RAP1A/NDRG4/PTPN11/RAB23/RIMS3/BACE1/CALM1/ADORA2A/BAG3/FER/GRIN3A/SORL1/INPP5F/MAP1B/EHD2/NAPB/ATP13A2/SYP/CHRNA5/SYN1/HMOX1/PLN/STXBP2	67
GO:2000302	BP	GO:2000302	positive regulation of synaptic vesicle exocytosis	6/1884	10/18493	0.0001621	0.00724474	0.00654045	SYT1/SYT9/SYT7/CDK5/UNC13B/CACNB2	6
GO:0009187	BP	GO:0009187	cyclic nucleotide metabolic process	13/1884	42/18493	0.000182877	0.00810945	0.00732109	ADCY5/GUCY1B1/ADCY9/ADCY1/PDE8A/PDE4A/PDE4C/PDE8B/ADORA2A/ADCY2/PDE4D/NPR1/ADCY8	13
GO:0048172	BP	GO:0048172	regulation of short-term neuronal synaptic plasticity	7/1884	14/18493	0.000202409	0.00890599	0.0080402	SLC8A2/UNC13B/SHISA6/SHISA7/UNC13A/SYNGR1/SYP	7
GO:1901379	BP	GO:1901379	regulation of potassium ion transmembrane transport	21/1884	90/18493	0.000222265	0.00970443	0.00876102	RGS4/NETO1/KCNIP2/ATP1B3/NOS1AP/DPP10/RNF207/KCNC1/CAV1/KCNH2/KCNA1/KCNG1/KCNS1/ATP1B1/CAB39/DPP6/WNK4/FHL1/BIN1/KCNAB2/NEDD4L	21
GO:0071241	BP	GO:0071241	cellular response to inorganic substance	38/1884	207/18493	0.000240884	0.0104371	0.00942243	HPCA/RASGRP2/GUCY1B1/LIG4/SYT1/SYT9/SYT7/ADCY1/MAP1LC3A/PPARGC1A/SNCA/JUN/CEBPA/RYR1/TSPO/CACNA1H/KCNA1/MAPK9/KCNH1/SLC40A1/SYT13/GLRA1/KCNK3/CPNE4/RASA4B/MCOLN1/BNIP3/EGFR/BACE1/PRKAA2/CAMK2D/SCN5A/ID2/ATP13A2/CLIC4/MT2A/CPNE9/HMOX1	38
GO:0098661	BP	GO:0098661	inorganic anion transmembrane transport	24/1884	110/18493	0.000246094	0.010582	0.0095533	GABRA5/SLC4A11/SLC17A7/SLC25A30/CLCN4/GABRG3/SLC26A1/GABRB2/GABRA2/GABRD/GLRA3/GABRB3/GLRA1/BEST1/SLC12A6/GABRA3/SLC12A8/XPR1/GLRB/SLC12A1/CLIC4/SLC1A1/CLCN2/SLC26A11	24
GO:0046390	BP	GO:0046390	ribose phosphate biosynthetic process	45/1884	259/18493	0.000252386	0.010771	0.0097239	ADCY5/GUCY1B1/UPP2/PID1/PFKP/ADCY9/OGDHL/ADCY1/NMRK1/PPARGC1A/SNCA/TGFB1/SLC26A1/HACD1/PDK1/ACSL3/PGM1/ELOVL4/MPC1/UPP1/PPARA/ACSL1/ALDOC/RFK/ACSL6/CHCHD10/PPAT/PDHA1/ADORA2A/ACSL4/PGAM1/PRKAG2/PRKAA2/PDK3/ADCY2/PDK2/SCD5/ELOVL2/MPC2/SIRT6/NPR1/ADCY8/STAT3/PDP2/COX5B	45
GO:0015682	BP	GO:0015682	ferric iron transport	12/1884	38/18493	0.000260919	0.0109702	0.00990374	STEAP2/STEAP3/TCIRG1/LMTK2/ATP6V1C1/MCOLN1/ATP6V0E2/ATP6V0B/ATP6V0D1/ATP6V1A/STEAP4/ATP6V1H	12
GO:0072512	BP	GO:0072512	trivalent inorganic cation transport	12/1884	38/18493	0.000260919	0.0109702	0.00990374	STEAP2/STEAP3/TCIRG1/LMTK2/ATP6V1C1/MCOLN1/ATP6V0E2/ATP6V0B/ATP6V0D1/ATP6V1A/STEAP4/ATP6V1H	12
GO:0042982	BP	GO:0042982	amyloid precursor protein metabolic process	14/1884	49/18493	0.000268248	0.0111954	0.0101071	EFNA3/TMCC2/NECAB1/CHRNA7/ITM2A/HAP1/ACHE/ABCA7/UNC13A/LYN/FKBP1A/SORL1/SOAT1/BIN1	14
GO:0097484	BP	GO:0097484	dendrite extension	11/1884	33/18493	0.00027553	0.0113406	0.0102381	TMEM108/SYT1/LLPH/CYFIP2/SH3GL2/CACNG7/UNC13A/WASF1/CPNE9/BCL11A/NEDD4L	11
GO:0043270	BP	GO:0043270	positive regulation of ion transport	45/1884	260/18493	0.000275723	0.0113406	0.0102381	PLCG2/RGS9/HSPA2/CNTN1/MAP2K6/STC1/SLC6A1/ATP1B3/P2RY1/NOS1AP/RNF207/PKP2/KCNC1/HAP1/SNCA/ATP8A1/CAV1/DRD2/ADRB2/KCNH2/TSPO/KCNA1/EHD3/GLRX/ABCA7/GJC2/CACNB2/SLC38A3/PLA2R1/ATP1B1/PDGFB/GPD1L/ADORA1/F2R/RAB3B/STIM2/CALM1/ADORA2A/SCN5A/WNK4/WFS1/CEBPB/FHL1/HOMER1/F2RL3	45
GO:0044272	BP	GO:0044272	sulfur compound biosynthetic process	35/1884	187/18493	0.000284414	0.0116139	0.0104849	GLCE/TPK1/CHAC2/SNCA/SLC26A1/HACD1/PDK1/MGST3/ACSL3/ANGPT1/ELOVL4/MPC1/CHST9/PRELP/CHST12/ACSL1/CHST11/CHST6/ACSL6/PDHA1/CHST2/UST/ACSL4/GCLC/PDK3/NDST4/PDK2/B3GNT2/SCD5/ELOVL2/MPC2/GSTM3/XYLT1/CHSY3/PDP2	35
GO:1903169	BP	GO:1903169	regulation of calcium ion transmembrane transport	29/1884	145/18493	0.000291926	0.0118355	0.0106849	PLCG2/HPCA/HSPA2/CRHR1/NOS1AP/GPR35/HAP1/SNCA/TGFB1/TSPAN13/DRD2/EHD3/GJC2/JPH3/UBASH3B/CACNB2/ATP1B1/LYN/F2R/FKBP1A/STIM2/CALM1/PTK2B/CAMK2D/JPH4/PDE4D/F2RL3/BIN1/PLN	29
GO:0006826	BP	GO:0006826	iron ion transport	16/1884	61/18493	0.000298097	0.011842	0.0106908	STEAP2/HEPH/STEAP3/MELTF/TCIRG1/LMTK2/SLC40A1/ATP6V1C1/SLC39A14/MCOLN1/ATP6V0E2/ATP6V0B/ATP6V0D1/ATP6V1A/STEAP4/ATP6V1H	16
GO:0033866	BP	GO:0033866	nucleoside bisphosphate biosynthetic process	17/1884	67/18493	0.000300431	0.011842	0.0106908	SNCA/SLC26A1/HACD1/PDK1/ACSL3/ELOVL4/MPC1/ACSL1/ACSL6/PDHA1/ACSL4/PDK3/PDK2/SCD5/ELOVL2/MPC2/PDP2	17
GO:0034030	BP	GO:0034030	ribonucleoside bisphosphate biosynthetic process	17/1884	67/18493	0.000300431	0.011842	0.0106908	SNCA/SLC26A1/HACD1/PDK1/ACSL3/ELOVL4/MPC1/ACSL1/ACSL6/PDHA1/ACSL4/PDK3/PDK2/SCD5/ELOVL2/MPC2/PDP2	17
GO:0034033	BP	GO:0034033	purine nucleoside bisphosphate biosynthetic process	17/1884	67/18493	0.000300431	0.011842	0.0106908	SNCA/SLC26A1/HACD1/PDK1/ACSL3/ELOVL4/MPC1/ACSL1/ACSL6/PDHA1/ACSL4/PDK3/PDK2/SCD5/ELOVL2/MPC2/PDP2	17
GO:1902805	BP	GO:1902805	positive regulation of synaptic vesicle transport	6/1884	11/18493	0.000325817	0.0127347	0.0114967	SYT1/SYT9/SYT7/CDK5/UNC13B/CACNB2	6
GO:0010876	BP	GO:0010876	lipid localization	62/1884	393/18493	0.000327567	0.0127347	0.0114967	LRAT/TTC39B/ATP8B3/MAP2K6/CRHR1/ABCG4/CLN8/OSBPL6/ANO4/OSBPL3/SYT7/PLA2G12A/ATP8A1/DGAT2/CAV1/ESYT3/STARD5/DRD2/TMEM30A/PITPNM1/SELENOM/ACSL3/TSPO/CPT1A/OSBPL5/RELCH/PPARA/SCARB1/ABCA7/PDZD8/OSBPL8/ABCD2/SERPINA5/ACSL1/ACE/TEX2/PLA2R1/NUS1/PITPNM3/MFSD2A/ATP10D/PTPN11/CRY1/ATP8B2/PNPLA8/ACSL4/PITPNC1/SLC25A20/GOT2/ABCD3/PRELID3B/PLA2G4A/SLC10A4/SORL1/VLDLR/OSBP2/SOAT1/SERAC1/SLCO3A1/HEXB/ABCA3/B4…	62
GO:0002027	BP	GO:0002027	regulation of heart rate	22/1884	99/18493	0.000334055	0.0128283	0.0115812	RGS4/CACNA1G/BVES/NOS1AP/GCH1/PKP2/CAV1/DRD2/KCNH2/SEMA3A/SPTBN4/CACNB2/GPD1L/KCNJ3/CALM1/SNTA1/CAMK2D/SCN5A/PDE4D/SLC1A1/BIN1/PLN	22
GO:0090066	BP	GO:0090066	regulation of anatomical structure size	75/1884	497/18493	0.000334493	0.0128283	0.0115812	KANK3/LMOD1/CLN8/SCPEP1/P2RY1/AP1AR/VAV3/GCH1/HRH2/CAV1/ECE1/TENM1/SEMA6B/CDHR2/OLFM1/ADRB2/NTRK3/CDK5/SEMA4F/MKKS/PLEKHH2/MAGEL2/EPS8/ARHGAP18/DEPTOR/PLS1/LRRC8B/CDC42EP2/CARMIL1/TNFRSF12A/FCHSD1/SEMA3A/ALS2/SPTBN4/ACE/WASF1/BDNF/SEMA3E/SLC12A6/RAB21/ARHGAP4/ADORA1/SLC12A8/CRABP2/CHGA/F2R/SEMA3F/RAB3B/VASP/ARPC5/WDTC1/EGFR/ADORA2A/FOXC1/PTK2B/GCLC/DOCK4/FER/FMN1/SLC12A1/CDC42EP3/IFRD1/TMOD3/AVIL…	75
GO:0048013	BP	GO:0048013	ephrin receptor signaling pathway	19/1884	80/18493	0.000342089	0.0129495	0.0116906	EFNA3/NGEF/VAV3/EPHA8/NTRK3/ARHGEF28/EPHA10/GRIN2B/LYN/TIAM1/PTPN11/ARPC5/EPHA6/DNM1/EFNB2/ITSN1/VAV2/AP2S1/PAK3	19
GO:0048284	BP	GO:0048284	organelle fusion	25/1884	119/18493	0.000342217	0.0129495	0.0116906	NKD2/PID1/SYT1/CYP26C1/SYT9/CPLX1/SYT7/VAV3/SNAP25/DOC2B/RAB39A/VPS41/STX1A/STX3/CHMP2B/STX19/VPS8/BNIP3/STX7/VTI1B/OMA1/MFN1/TAP1/TAP2/VPS16	25
GO:0086001	BP	GO:0086001	cardiac muscle cell action potential	18/1884	74/18493	0.00035507	0.0133178	0.0120231	CACNA1G/SCN1A/HCN2/KCNIP2/NOS1AP/RNF207/PKP2/CAV1/KCNH2/CACNB2/ATP1B1/GPD1L/KCNJ3/SNTA1/CAMK2D/SCN5A/BIN1/NEDD4L	18
GO:0099601	BP	GO:0099601	regulation of neurotransmitter receptor activity	15/1884	56/18493	0.000356643	0.0133178	0.0120231	CACNG5/NETO1/RASGRF1/RGS9/LYNX1/PPARGC1A/ADRB2/NPTX2/SHISA6/CACNG7/SHISA7/CACNG8/NPTXR/PTK2B/HOMER1	15
GO:1902991	BP	GO:1902991	regulation of amyloid precursor protein catabolic process	9/1884	24/18493	0.000365362	0.0135542	0.0122365	EFNA3/CHRNA7/HAP1/ABCA7/UNC13A/LYN/FKBP1A/SORL1/BIN1	9
GO:0001881	BP	GO:0001881	receptor recycling	11/1884	34/18493	0.000370116	0.013594	0.0122725	RAB29/BVES/AP1AR/SNCA/ECE1/LMTK2/EHD3/ACHE/ALS2/INPP5F/EPS15	11
GO:0043524	BP	GO:0043524	negative regulation of neuron apoptotic process	29/1884	147/18493	0.000371224	0.013594	0.0122725	GABRA5/CRLF1/PRKCG/VSTM2L/LIG4/AGAP2/PPARGC1A/SNCA/JUN/UNC5B/GABRB2/ANGPT1/GABRB3/BDNF/F2R/ADAM8/ADORA2A/PTK2B/GCLC/KRAS/OXR1/ITSN1/WFS1/CEBPB/BOK/CITED1/CPEB4/UBE2V2/HMOX1	29
GO:1902476	BP	GO:1902476	chloride transmembrane transport	20/1884	87/18493	0.000382971	0.0139343	0.0125797	GABRA5/SLC17A7/CLCN4/GABRG3/SLC26A1/GABRB2/GABRA2/GABRD/GLRA3/GABRB3/GLRA1/BEST1/SLC12A6/GABRA3/SLC12A8/GLRB/SLC12A1/CLIC4/SLC1A1/CLCN2	20
GO:0008333	BP	GO:0008333	endosome to lysosome transport	15/1884	57/18493	0.000439004	0.0158713	0.0143283	CACNG5/DENND3/ADRB2/CLEC16A/VPS41/CACNG7/CACNG8/CHMP2B/LYST/HOOK1/SNX16/AP3D1/BIN1/HOOK2/VPS16	15
GO:0043473	BP	GO:0043473	pigmentation	21/1884	95/18493	0.000486671	0.0173732	0.0156843	EDA/DRD2/HPS1/MKKS/RAB27B/PMEL/ARL6/BBS7/DTNBP1/MREG/KITLG/HPS3/TYR/FIG4/MYO7A/LYST/RAB1A/OCA2/CITED1/AP3D1/BLOC1S3	21
GO:0090174	BP	GO:0090174	organelle membrane fusion	21/1884	95/18493	0.000486671	0.0173732	0.0156843	NKD2/SYT1/SYT9/CPLX1/SYT7/VAV3/SNAP25/DOC2B/RAB39A/VPS41/STX1A/STX3/CHMP2B/STX19/VPS8/STX7/VTI1B/MFN1/TAP1/TAP2/VPS16	21
GO:0003014	BP	GO:0003014	renal system process	24/1884	115/18493	0.000493157	0.0174947	0.015794	STC1/ADCY5/AKR1B1/ITGA3/ADCY9/ADCY1/RRM2B/DRD2/COMT/SULF2/PDGFB/ADORA1/GAS6/F2R/ADORA2A/MYO5B/PRKAR2B/BCR/ADCY2/SGK1/WNK4/WFS1/NPR1/ADCY8	24
GO:0035235	BP	GO:0035235	ionotropic glutamate receptor signaling pathway	9/1884	25/18493	0.000519604	0.0181888	0.0164206	GRID1/GRIN3B/GRIK4/GRIN2B/TIAM1/PTK2B/GRIN3A/CPEB4/GRIN2C	9
GO:1900543	BP	GO:1900543	negative regulation of purine nucleotide metabolic process	9/1884	25/18493	0.000519604	0.0181888	0.0164206	HPCA/PID1/PPARGC1A/SNCA/TSPO/PPARA/DNAJC15/SIRT6/STAT3	9
GO:0007193	BP	GO:0007193	adenylate cyclase-inhibiting G protein-coupled receptor signaling pathway	20/1884	89/18493	0.000524455	0.0181888	0.0164206	GPR37/GPR176/GNAL/ADCY5/CHRM4/P2RY1/ADCY9/CHRM2/ADCY1/GNAZ/DRD2/S1PR3/GNAI1/GABBR1/ADORA1/SSTR2/ADCY2/GRM3/NPY1R/ADCY8	20
GO:0003012	BP	GO:0003012	muscle system process	69/1884	456/18493	0.00052554	0.0181888	0.0164206	RGS4/CACNA1G/SCN1A/MYH14/LMOD1/MAP2K6/STC1/CAMK2G/CALCRL/KCNIP2/P2RY1/NOS1AP/RNF207/CHRM2/CNN1/PKP2/PPARGC1A/ASPH/SLC8A3/CAV1/DRD2/ADRB2/KCNH2/PRKCA/MKKS/RYR1/CACNA1H/KCNA1/EHD3/PPARA/SCN4A/PTGER3/CACNB2/GLRA1/SULF2/ATP1B1/KCNJ12/GPD1L/KCNJ3/ADORA1/TIAM1/GAMT/CHGA/F2R/SSTR2/CALM1/KLF15/SNTA1/IL6ST/CAMK2D/SCN5A/DOCK4/PPP1R13L/PPP1R12B/TMOD3/INPP5F/PPP3CA/TTN/NPNT/PDLIM5/HOMER1/LTB4R/PDE4D/GATM/BIN…	69
GO:0051402	BP	GO:0051402	neuron apoptotic process	40/1884	230/18493	0.000529706	0.0182219	0.0164504	GABRA5/EGLN3/CRLF1/PRKCG/VSTM2L/LIG4/AGAP2/PPARGC1A/SNCA/NSMF/KCNB1/JUN/UNC5B/CDK5/NLRP1/GABRB2/ANGPT1/APAF1/GABRB3/BDNF/TGFB2/F2R/USP53/BNIP3/ADAM8/BACE1/ADORA2A/PTK2B/GCLC/KRAS/OXR1/ITSN1/WFS1/CEBPB/BOK/CITED1/CPEB4/UBE2V2/PAK3/HMOX1	40
GO:0043087	BP	GO:0043087	regulation of GTPase activity	72/1884	481/18493	0.000550537	0.0188244	0.0169944	RGS4/ELMOD1/RASGRF1/RASGRP2/RGS9/ARHGAP45/NGEF/STXBP5L/ALS2CL/PLEKHG6/BVES/DOCK9/AGAP2/DEPDC7/F11R/VAV3/PLEKHG4/TRIP10/CD40/JUN/NTRK3/SGSM1/MKKS/PKP4/ARHGAP18/PDE6D/TBC1D1/ARHGAP44/RGS16/CDC42EP2/RGPD8/ALS2/RGS5/PREB/TNK2/RASGEF1B/FGD5/RSU1/FICD/ARHGAP4/TBC1D2/TIAM1/PLXND1/RASA4B/AGFG1/RAP1A/F2R/CHML/FGD6/RGS14/EVI5L/ARHGAP32/ARAP2/TBC1D8B/ARHGAP26/PTK2B/DOCK4/WNT11/ARHGAP24/BCR/SIPA1L3/RASGRP3/P…	72
GO:0006086	BP	GO:0006086	acetyl-CoA biosynthetic process from pyruvate	7/1884	16/18493	0.000561438	0.0190822	0.0172271	PDK1/MPC1/PDHA1/PDK3/PDK2/MPC2/PDP2	7
GO:0006171	BP	GO:0006171	cAMP biosynthetic process	6/1884	12/18493	0.000595464	0.0198011	0.0178762	ADCY5/ADCY9/ADCY1/ADORA2A/ADCY2/ADCY8	6
GO:0016081	BP	GO:0016081	synaptic vesicle docking	6/1884	12/18493	0.000595464	0.0198011	0.0178762	SNAP25/SNPH/UNC13B/STX1A/STX3/UNC13A	6
GO:0098962	BP	GO:0098962	regulation of postsynaptic neurotransmitter receptor activity	6/1884	12/18493	0.000595464	0.0198011	0.0178762	CACNG5/NPTX2/SHISA6/SHISA7/NPTXR/HOMER1	6
GO:0060079	BP	GO:0060079	excitatory postsynaptic potential	22/1884	103/18493	0.000596546	0.0198011	0.0178762	RGS4/NETO1/SLC17A7/TMEM108/CHRNA7/SNCA/DRD2/ADRB2/CDK5/ZMYND8/STX1A/GLRA3/GRIN2B/GLRA1/ADORA1/GLRB/ADORA2A/PTK2B/MPP2/PPP3CA/CHRNA5/GRIN2C	22
GO:0009152	BP	GO:0009152	purine ribonucleotide biosynthetic process	41/1884	239/18493	0.000604863	0.0199605	0.01802	ADCY5/GUCY1B1/PID1/PFKP/ADCY9/OGDHL/ADCY1/PPARGC1A/SNCA/TGFB1/SLC26A1/HACD1/PDK1/ACSL3/PGM1/ELOVL4/MPC1/PPARA/ACSL1/ALDOC/ACSL6/CHCHD10/PPAT/PDHA1/ADORA2A/ACSL4/PGAM1/PRKAG2/PRKAA2/PDK3/ADCY2/PDK2/SCD5/ELOVL2/MPC2/SIRT6/NPR1/ADCY8/STAT3/PDP2/COX5B	41
GO:0043523	BP	GO:0043523	regulation of neuron apoptotic process	36/1884	202/18493	0.000616853	0.0202385	0.018271	GABRA5/EGLN3/CRLF1/PRKCG/VSTM2L/LIG4/AGAP2/PPARGC1A/SNCA/NSMF/KCNB1/JUN/UNC5B/CDK5/GABRB2/ANGPT1/GABRB3/BDNF/TGFB2/F2R/ADAM8/BACE1/ADORA2A/PTK2B/GCLC/KRAS/OXR1/ITSN1/WFS1/CEBPB/BOK/CITED1/CPEB4/UBE2V2/PAK3/HMOX1	36
GO:0008277	BP	GO:0008277	regulation of G protein-coupled receptor signaling pathway	28/1884	145/18493	0.000663068	0.0216298	0.019527	RGS4/RGS9/GNG7/MRAP2/PDCL/SNCA/GRK5/DRD2/ADRB2/PRKCA/RGS16/DTNBP1/CAMKMT/RGS5/NMT2/CHGA/KCTD8/RGS14/PPEF1/CRY1/ALK/CALM1/FRMPD1/DNM1/RPH3AL/SYP/GNG4/DGKQ	28
GO:0030073	BP	GO:0030073	insulin secretion	36/1884	203/18493	0.00067785	0.0218607	0.0197355	VSNL1/ARNTL/ITPR2/STXBP5L/CAMK2G/ADCY5/SLC8B1/CYB5R4/PTPRN/SYT9/CPLX1/SYT7/SNAP25/DRD2/KCNB1/RAB11FIP5/KCNS3/PRKCA/DOC2B/CPT1A/SYBU/STX1A/SLC25A4/SIRT4/PIM3/TIAM1/CARTPT/CHGA/RAP1A/CACNA1A/PTPN11/MYRIP/PTPRN2/PPP3CA/MPC2/ENHO	36
GO:0046434	BP	GO:0046434	organophosphate catabolic process	36/1884	203/18493	0.00067785	0.0218607	0.0197355	PLCG2/UPP2/PFKP/OGDHL/PPARGC1A/NEIL2/PGM1/PDE8A/UPP1/PPARA/SCARB1/INPP5A/PGM2/ALDOC/NUDT18/PDE4A/SYNJ2/PDE4C/GPD1L/INPP5J/INPP1/PDE8B/PNPLA8/PNP/PGAM1/PRKAG2/PRKAA2/SYNJ1/PLA2G4A/INPP5F/ENTPD3/NUDT12/SIRT6/PDE4D/STAT3/PLA2G15	36
GO:0055074	BP	GO:0055074	calcium ion homeostasis	69/1884	461/18493	0.00071189	0.0228288	0.0206095	PLCG2/SYPL2/PRKCB/ATP2A3/ITPR2/SLC24A2/STC1/ADCY5/CHRNA7/SLC8B1/SLC8A2/STC2/P2RY1/GPR35/FAM155B/HAP1/SNCA/TGFB1/SLC8A3/CAV1/CD40/DRD2/CDK5/RYR1/S1PR3/JPH3/PTGER3/PDZD8/SELENOK/GRIN2B/UBASH3B/CACNB2/NPTN/EIF5A/GPR157/ATP1B1/LYN/KCNK3/MICU1/ATP2B3/ADORA1/TMTC2/MCOLN1/F2R/CACNA1A/FKBP1A/SLC25A27/STIM2/GPR12/BNIP3/CALM1/MCUR1/PTK2B/CAMK2D/ATP2C2/PIK3CB/SWAP70/CDH23/ATP13A2/SNX10/WFS1/BOK/JPH4/PDE4D/F…	69
GO:0035336	BP	GO:0035336	long-chain fatty-acyl-CoA metabolic process	9/1884	26/18493	0.000723402	0.0229387	0.0207087	DGAT2/HACD1/ACSL3/ELOVL4/ACSL1/ACSL6/ACSL4/FAR1/ELOVL2	9
GO:0045980	BP	GO:0045980	negative regulation of nucleotide metabolic process	9/1884	26/18493	0.000723402	0.0229387	0.0207087	HPCA/PID1/PPARGC1A/SNCA/TSPO/PPARA/DNAJC15/SIRT6/STAT3	9
GO:1900449	BP	GO:1900449	regulation of glutamate receptor signaling pathway	13/1884	48/18493	0.000773594	0.024394	0.0220225	CACNG5/NETO1/RASGRF1/RGS9/FRRS1L/PPARGC1A/ADRB2/SHISA6/CACNG7/SHISA7/CACNG8/UNC13A/PTK2B	13
GO:0006936	BP	GO:0006936	muscle contraction	55/1884	351/18493	0.000813179	0.0255006	0.0230216	CACNA1G/SCN1A/MYH14/LMOD1/MAP2K6/STC1/CALCRL/KCNIP2/NOS1AP/RNF207/CHRM2/CNN1/PKP2/ASPH/SLC8A3/CAV1/DRD2/ADRB2/KCNH2/MKKS/RYR1/CACNA1H/KCNA1/EHD3/SCN4A/PTGER3/CACNB2/GLRA1/SULF2/ATP1B1/KCNJ12/GPD1L/KCNJ3/ADORA1/GAMT/CHGA/F2R/SSTR2/CALM1/SNTA1/CAMK2D/SCN5A/DOCK4/PPP1R13L/PPP1R12B/TMOD3/TTN/NPNT/HOMER1/LTB4R/PDE4D/BIN1/PLN/NEDD4L/PRKG1	55
GO:0060048	BP	GO:0060048	cardiac muscle contraction	26/1884	133/18493	0.000838544	0.0261515	0.0236092	CACNA1G/SCN1A/MAP2K6/STC1/NOS1AP/RNF207/PKP2/CAV1/KCNH2/EHD3/CACNB2/ATP1B1/GPD1L/KCNJ3/ADORA1/CHGA/CALM1/SNTA1/CAMK2D/SCN5A/PPP1R13L/TTN/PDE4D/BIN1/PLN/NEDD4L	26
GO:0006874	BP	GO:0006874	cellular calcium ion homeostasis	67/1884	448/18493	0.000862022	0.0267194	0.0241218	PLCG2/SYPL2/PRKCB/ATP2A3/ITPR2/SLC24A2/STC1/ADCY5/CHRNA7/SLC8B1/SLC8A2/STC2/P2RY1/GPR35/FAM155B/HAP1/SNCA/TGFB1/SLC8A3/CAV1/CD40/DRD2/CDK5/RYR1/S1PR3/JPH3/PTGER3/PDZD8/SELENOK/GRIN2B/UBASH3B/CACNB2/NPTN/EIF5A/GPR157/ATP1B1/LYN/KCNK3/MICU1/ATP2B3/ADORA1/MCOLN1/F2R/CACNA1A/FKBP1A/SLC25A27/STIM2/GPR12/BNIP3/CALM1/MCUR1/PTK2B/CAMK2D/ATP2C2/PIK3CB/SWAP70/CDH23/ATP13A2/WFS1/BOK/JPH4/PDE4D/F2RL3/HEXB/GR…	67
GO:0001573	BP	GO:0001573	ganglioside metabolic process	7/1884	17/18493	0.000870874	0.0267194	0.0241218	ST6GALNAC3/ST8SIA6/ST3GAL5/ST8SIA4/NEU3/HEXB/B4GALNT1	7
GO:0099010	BP	GO:0099010	modification of postsynaptic structure	7/1884	17/18493	0.000870874	0.0267194	0.0241218	WASF3/CAMKV/ARHGAP44/WASF1/CHMP2B/TIAM1/CTNNA2	7
GO:1901019	BP	GO:1901019	regulation of calcium ion transmembrane transporter activity	19/1884	86/18493	0.000891491	0.0271334	0.0244956	PLCG2/HPCA/HSPA2/CRHR1/NOS1AP/GPR35/HAP1/DRD2/EHD3/JPH3/CACNB2/ATP1B1/FKBP1A/STIM2/CALM1/CAMK2D/JPH4/PDE4D/PLN	19
GO:0006644	BP	GO:0006644	phospholipid metabolic process	70/1884	473/18493	0.000893929	0.0271334	0.0244956	PLPP2/PLCG2/PIK3CD/ETNK2/CLN8/PLD1/EFR3A/PIGN/FGFR4/AGAP2/VAV3/PLA2G12A/EPHA8/SNCA/TGFB1/PIGH/FAM126A/PITPNM1/ACSL3/PLEKHA1/OSBPL5/SCARB1/PIP5KL1/ACHE/INPP5A/OSBPL8/KITLG/LPCAT2/NUS1/LYN/SYNJ2/PIGM/CDS2/PIP4K2A/PITPNM3/PDGFB/PLPPR5/GPD1L/LPIN1/INPP5J/SRD5A3/INPP1/FIG4/DGKE/MFSD2A/DGKH/SELENOI/PTPN11/MTMR6/EGFR/PNPLA8/PTDSS1/PLPPR1/PTK2B/SYNJ1/SAMD8/PLA2G4A/PIK3CB/PIGF/INPP5F/MBOAT7/FAR1/VAV2/SERA…	70
GO:0032594	BP	GO:0032594	protein transport within lipid bilayer	10/1884	32/18493	0.00092492	0.0279247	0.02521	CACNG5/CPLX1/SNAP25/ARL6/ARHGAP44/CACNG7/CACNG8/STX3/ATP1B1/AP3D1	10
GO:0007612	BP	GO:0007612	learning	27/1884	141/18493	0.000936054	0.0281113	0.0253785	GABRA5/NETO1/C1QL1/NRGN/SLC24A2/CLN8/SLC6A1/SLC8A2/HRH2/SNAP25/SLC8A3/ATP8A1/DRD2/JUN/CDK5/NPTX2/COMT/JPH3/NPTN/DKK1/RGS14/NDRG4/SYNJ1/PRKAR2B/KRAS/JPH4/GMFB	27
GO:0071277	BP	GO:0071277	cellular response to calcium ion	18/1884	80/18493	0.000961649	0.028728	0.0259352	HPCA/RASGRP2/SYT1/SYT9/SYT7/ADCY1/JUN/RYR1/KCNH1/SYT13/CPNE4/RASA4B/MCOLN1/PRKAA2/CAMK2D/SCN5A/CLIC4/CPNE9	18
GO:0099563	BP	GO:0099563	modification of synaptic structure	8/1884	22/18493	0.000985771	0.0292044	0.0263653	WASF3/DLGAP3/CAMKV/ARHGAP44/WASF1/CHMP2B/TIAM1/CTNNA2	8
GO:0060384	BP	GO:0060384	innervation	9/1884	27/18493	0.000987888	0.0292044	0.0263653	GABRA5/PRKCG/GABRB2/UNC13B/SEMA3A/UNC13A/GABRB3/SULF2/COL25A1	9
GO:0061025	BP	GO:0061025	membrane fusion	28/1884	149/18493	0.00103131	0.0303302	0.0273816	NKD2/SYT1/SYT9/CPLX1/SYT7/VAV3/NAPG/SNAP25/DOC2B/RAB39A/VPS41/STX1A/SERPINA5/GCA/STX3/HACE1/CHMP2B/STX19/SPATA46/GAS6/VPS8/STX7/VTI1B/MFN1/TAP1/TAP2/NECTIN2/VPS16	28
GO:0086005	BP	GO:0086005	ventricular cardiac muscle cell action potential	11/1884	38/18493	0.00106242	0.0310839	0.0280621	NOS1AP/RNF207/PKP2/CAV1/KCNH2/GPD1L/KCNJ3/SNTA1/SCN5A/BIN1/NEDD4L	11
GO:0016049	BP	GO:0016049	cell growth	71/1884	485/18493	0.00111119	0.0323442	0.0291998	RGS4/RASGRP2/SMARCA2/TMEM108/SYT1/NRG3/SGK2/CCDC85B/LLPH/RERG/TGFB1/CYFIP2/SEMA6B/EPB41L3/CDHR2/OLFM1/NTRK3/CDK5/SEMA4F/DACT3/ADAM15/EBAG9/SH3GL2/PPARA/MINAR1/CLSTN3/HTRA1/CACNG7/CRIM1/TNFRSF12A/SEMA3A/UNC13A/WASF1/BDNF/SPOCK1/SEMA3E/TGFB2/RAB21/ARHGAP4/TIAM1/CRABP2/SEMA3F/SLIT1/FXN/OGFR/PRKCQ/EGFR/APBB2/ALCAM/PTK2B/CAMK2D/WNT11/IFRD1/COBL/CDKN1A/MAP1B/SGK1/PDLIM5/FHL1/SIRT6/NPR1/FRZB/RPS6KA1/NDR…	71
GO:0018209	BP	GO:0018209	peptidyl-serine modification	48/1884	301/18493	0.00115838	0.0334637	0.0302105	PRKCB/GALNT13/PLCL1/SPOCK3/PRKCG/SGK2/MAST3/MAST4/SNCA/TGFB1/CAV1/TENM1/CAMK4/NTRK3/PRKCA/CDK5/LMTK2/ANGPT1/MAPK9/SPTBN4/DKK1/ERN1/PAQR3/PDGFB/TTBK2/GPD1L/INPP5J/GAS6/MKNK1/STK32A/SMYD3/PRKCQ/CAB39/EGFR/TTBK1/PRKAA2/CAMK2D/PDK3/STK38L/STK32C/MAP3K10/INPP5F/SGK1/NTMT1/PDE4D/RPS6KA5/DGKQ/NLK	48
GO:0086002	BP	GO:0086002	cardiac muscle cell action potential involved in contraction	14/1884	56/18493	0.00116867	0.0334637	0.0302105	CACNA1G/SCN1A/NOS1AP/RNF207/PKP2/CAV1/KCNH2/CACNB2/GPD1L/KCNJ3/SNTA1/SCN5A/BIN1/NEDD4L	14
GO:0033059	BP	GO:0033059	cellular pigmentation	13/1884	50/18493	0.00117323	0.0334637	0.0302105	HPS1/MKKS/RAB27B/PMEL/ARL6/BBS7/DTNBP1/MREG/MYO7A/LYST/RAB1A/AP3D1/BLOC1S3	13
GO:1903307	BP	GO:1903307	positive regulation of regulated secretory pathway	13/1884	50/18493	0.00117323	0.0334637	0.0302105	CACNA1G/SYT1/SYT9/SYT7/KCNB1/CDK5/DOC2B/CACNA1H/UNC13B/STX1A/CACNB2/CDK5R2/RAB3D	13
GO:0010975	BP	GO:0010975	regulation of neuron projection development	70/1884	478/18493	0.00118815	0.0337196	0.0304415	RAB29/NGEF/CNTN1/KIAA0319/SYT1/ITGA3/LLPH/BMP5/SNAP25/NSMF/RTN4RL2/SEMA6B/SERPINI1/OLFM1/NTRK3/TMEM30A/CDK5/SEMA4F/TLX2/ARHGAP44/MINAR1/ZMYND8/MCF2/CACNG7/TNFRSF12A/SEMA3A/NPTN/UNC13A/BDNF/LYN/PAQR3/SPOCK1/PLPPR5/SEMA3E/INPP5J/RAB21/ARHGAP4/FIG4/TIAM1/CRABP2/PLXND1/RAP1A/SEMA3F/PACSIN1/NDRG4/ID1/UST/PTK2B/FOXO6/FKBP4/IFRD1/EFNB2/COBL/VLDLR/AVIL/INPP5F/MAP1B/LZTS3/PPP3CA/FBXO31/KATNB1/PDLIM5/IL1RA…	70
GO:0090662	BP	GO:0090662	ATP hydrolysis coupled transmembrane transport	10/1884	33/18493	0.00120726	0.0340917	0.0307775	ATP6AP1L/TCIRG1/ATP6V1C1/ATP1A3/FXYD2/ATP6V0E2/ATP6V0B/ATP6V0D1/ATP6V1A/ATP6V1H	10
GO:0006470	BP	GO:0006470	protein dephosphorylation	50/1884	318/18493	0.00126861	0.0356466	0.0321813	PPP1R16B/PLPP2/PTPN3/CYCS/PPP2R2C/CAMK2G/PPP1R17/PTPRN/PTPRU/PPP1R1A/NSMF/TGFB1/PPP1R3C/DRD2/MGAT5/LMTK2/DUSP5/PPP1R14A/PPP2R5A/CDC14B/UBASH3B/PPP4R4/ELFN1/ELFN2/PPM1L/TIPRL/PPM1K/FBXW11/CNEP1R1/PPM1A/ADORA1/PTPDC1/FKBP1A/PPEF1/EYA1/PTPN11/MTMR6/CALM1/DUSP10/PPM1B/MFHAS1/SWAP70/PTPRN2/PPP3CA/DUSP8/DNAJC6/PPP3R1/PDP2/PALD1/DUSP23	50
GO:0043647	BP	GO:0043647	inositol phosphate metabolic process	16/1884	69/18493	0.00128607	0.0359592	0.0324634	PLCG2/PLCD3/P2RY1/SNCA/PPIP5K1/IPMK/INPP5A/PLCB3/SYNJ2/INPP5J/INPP1/CALM1/PTK2B/SYNJ1/PLCD1/PLCB4	16
GO:0055067	BP	GO:0055067	monovalent inorganic cation homeostasis	26/1884	137/18493	0.00131927	0.0367065	0.0331381	SLC4A11/ATP1B3/DRD2/KCNH2/SLC9A5/TCIRG1/KCNJ10/RAB39A/SLC9A7/COMT/SLC4A8/ATP1B1/SLC12A6/ADORA1/SLC12A8/ATP1A3/ADORA2A/ATP6V0E2/ATP6V0D1/SLC12A1/PDK2/ATP6V1H/CLIC4/NPR1/MAFG/NEDD4L	26
GO:0016358	BP	GO:0016358	dendrite development	37/1884	218/18493	0.00132573	0.0367065	0.0331381	NGEF/KIAA0319/CHRNA7/LLPH/BMP5/NSMF/CDK5/TLX2/ARHGAP44/ZMYND8/MCF2/DTNBP1/SEMA3A/IGSF9/RAB21/TIAM1/PACSIN1/ID1/CTNNA2/SLITRK5/ACSL4/FOXO6/GRIN3A/COBL/VLDLR/MAP1B/LZTS3/PPP3CA/FBXO31/PDLIM5/IL1RAPL1/CSMD3/PAK3/BCL11A/STRN/NEDD4L/PRKG1	37
GO:0006906	BP	GO:0006906	vesicle fusion	19/1884	89/18493	0.00137647	0.0368212	0.0332416	NKD2/SYT1/SYT9/CPLX1/SYT7/VAV3/SNAP25/DOC2B/RAB39A/VPS41/STX1A/STX3/STX19/VPS8/STX7/VTI1B/TAP1/TAP2/VPS16	19
GO:0006688	BP	GO:0006688	glycosphingolipid biosynthetic process	8/1884	23/18493	0.00137769	0.0368212	0.0332416	ST6GALNAC3/ST8SIA6/A4GALT/B3GALT1/ST3GAL5/ST8SIA4/LARGE1/B4GALNT1	8
GO:0031629	BP	GO:0031629	synaptic vesicle fusion to presynaptic active zone membrane	8/1884	23/18493	0.00137769	0.0368212	0.0332416	SYT1/SYT9/CPLX1/SYT7/SNAP25/STX1A/STX3/STX19	8
GO:0051904	BP	GO:0051904	pigment granule transport	8/1884	23/18493	0.00137769	0.0368212	0.0332416	MKKS/RAB27B/ARL6/BBS7/MREG/MYO7A/RAB1A/BLOC1S3	8
GO:0089718	BP	GO:0089718	amino acid import across plasma membrane	8/1884	23/18493	0.00137769	0.0368212	0.0332416	RGS4/CLN8/SLC7A1/KCNJ10/SLC1A6/SLC7A3/SLC1A1/ARL6IP5	8
GO:1903579	BP	GO:1903579	negative regulation of ATP metabolic process	8/1884	23/18493	0.00137769	0.0368212	0.0332416	PID1/PPARGC1A/SNCA/TSPO/PPARA/DNAJC15/SIRT6/STAT3	8
GO:0099173	BP	GO:0099173	postsynapse organization	29/1884	159/18493	0.0013777	0.0368212	0.0332416	NEFH/NGEF/TMEM108/CHRNA7/ITGA3/IL1RAP/NOS1AP/LRFN1/NTRK3/CDK5/ARHGAP44/ZMYND8/SHISA6/SHISA7/GRIN2B/CHMP2B/LHFPL4/ACTN1/TIAM1/SEMA3F/GLRB/NTNG2/LRFN2/LZTS3/PDLIM5/NDRG1/HOMER1/IL1RAPL1/PAK3	29
GO:0032535	BP	GO:0032535	regulation of cellular component size	56/1884	367/18493	0.00138177	0.0368212	0.0332416	KANK3/LMOD1/CLN8/AP1AR/VAV3/TENM1/SEMA6B/CDHR2/OLFM1/NTRK3/CDK5/SEMA4F/MKKS/PLEKHH2/MAGEL2/EPS8/ARHGAP18/DEPTOR/PLS1/LRRC8B/CDC42EP2/CARMIL1/TNFRSF12A/FCHSD1/SEMA3A/ALS2/SPTBN4/WASF1/BDNF/SEMA3E/SLC12A6/RAB21/ARHGAP4/SLC12A8/CRABP2/SEMA3F/RAB3B/VASP/ARPC5/WDTC1/PTK2B/FER/FMN1/SLC12A1/CDC42EP3/IFRD1/TMOD3/AVIL/SWAP70/MAP1B/ATP13A2/VAV2/GMFB/PAK3/SEMA6D/BIN1	56
GO:0030168	BP	GO:0030168	platelet activation	28/1884	152/18493	0.00141363	0.0373782	0.0337445	PLCG2/PRKCB/ITPR2/PIK3CD/PRKCG/P2RY1/VAV3/CD40/PRKCA/DGKG/UBASH3B/LYN/PDGFB/DGKE/GAS6/F2R/DGKH/PTPN11/MERTK/PRKCQ/PIK3CB/THBD/VAV2/F2RL3/ITGA2B/DGKQ/BLOC1S3/PRKG1	28
GO:0033500	BP	GO:0033500	carbohydrate homeostasis	39/1884	234/18493	0.00141584	0.0373782	0.0337445	SLC2A4/VSNL1/STXBP5L/ERO1B/ADCY5/SLC8B1/CYB5R4/PTPRN/FGFR4/TENT4B/PPARGC1A/KCNB1/RAB11FIP5/CEBPA/SYBU/UNC13B/ERN1/PIM3/TIAM1/CARTPT/GAS6/RAP1A/PTPN11/CRY1/HECTD4/PRKAA2/GCLC/FOXO4/FOXO6/PDK3/PTPRN2/PDK2/PPP3CA/WFS1/MPC2/SIRT6/RPH3AL/STAT3/ENHO	39
GO:0006637	BP	GO:0006637	acyl-CoA metabolic process	21/1884	103/18493	0.00147057	0.0384652	0.0347259	SNCA/DGAT2/HACD1/PDK1/ACSL3/ELOVL4/MPC1/ACSL1/ACSL6/PDHA1/ACSF2/ACSL4/PDK3/SUCLG1/ACOT13/PDK2/FAR1/SCD5/ELOVL2/MPC2/PDP2	21
GO:0035383	BP	GO:0035383	thioester metabolic process	21/1884	103/18493	0.00147057	0.0384652	0.0347259	SNCA/DGAT2/HACD1/PDK1/ACSL3/ELOVL4/MPC1/ACSL1/ACSL6/PDHA1/ACSF2/ACSL4/PDK3/SUCLG1/ACOT13/PDK2/FAR1/SCD5/ELOVL2/MPC2/PDP2	21
GO:0006164	BP	GO:0006164	purine nucleotide biosynthetic process	42/1884	258/18493	0.00152302	0.0396544	0.0357994	HPCA/ADCY5/GUCY1B1/PID1/PFKP/ADCY9/OGDHL/ADCY1/PPARGC1A/SNCA/TGFB1/SLC26A1/HACD1/PDK1/ACSL3/PGM1/ELOVL4/MPC1/PPARA/ACSL1/ALDOC/ACSL6/CHCHD10/PPAT/PDHA1/ADORA2A/ACSL4/PGAM1/PRKAG2/PRKAA2/PDK3/ADCY2/PDK2/SCD5/ELOVL2/MPC2/SIRT6/NPR1/ADCY8/STAT3/PDP2/COX5B	42
GO:0042063	BP	GO:0042063	gliogenesis	43/1884	266/18493	0.00155165	0.0402153	0.0363058	WASF3/P2RY1/TGFB1/SLC8A3/SPINT1/NTRK3/PENK/CDK5/TSPO/KCNJ10/GJC2/GPR157/LYN/DNER/TGFB2/TIAM1/ZNF488/ADAM22/CDK5R2/PTPN11/BNIP3/EGFR/DUSP10/ADORA2A/KLF15/TTBK1/HDAC11/IL6ST/PTK2B/SYNJ1/LAMA2/KRAS/ID2/MBOAT7/BOK/NDRG1/STAT3/HEXB/DTX1/BIN1/NDN/NRG1/HDAC1	43
GO:0072503	BP	GO:0072503	cellular divalent inorganic cation homeostasis	70/1884	483/18493	0.00156542	0.0403879	0.0364616	PLCG2/SYPL2/PRKCB/ATP2A3/ITPR2/SLC24A2/STC1/ADCY5/CHRNA7/SLC8B1/SLC8A2/STC2/P2RY1/GPR35/FAM155B/HAP1/SNCA/TGFB1/SLC8A3/CAV1/CD40/DRD2/CDK5/RYR1/S1PR3/JPH3/PTGER3/PDZD8/SELENOK/GRIN2B/UBASH3B/CACNB2/NPTN/EIF5A/GPR157/ATP1B1/LYN/SLC39A14/KCNK3/MICU1/ATP2B3/ADORA1/MCOLN1/F2R/CACNA1A/FKBP1A/SLC25A27/STIM2/GPR12/BNIP3/CALM1/MCUR1/PTK2B/CAMK2D/ATP2C2/PIK3CB/SWAP70/CDH23/ATP13A2/WFS1/BOK/JPH4/PDE4D/F2RL…	70
GO:0018105	BP	GO:0018105	peptidyl-serine phosphorylation	45/1884	282/18493	0.00159898	0.0410669	0.0370746	PRKCB/PLCL1/PRKCG/SGK2/MAST3/MAST4/SNCA/TGFB1/CAV1/TENM1/CAMK4/NTRK3/PRKCA/CDK5/LMTK2/ANGPT1/MAPK9/SPTBN4/DKK1/ERN1/PAQR3/PDGFB/TTBK2/GPD1L/INPP5J/GAS6/MKNK1/STK32A/SMYD3/PRKCQ/CAB39/EGFR/TTBK1/PRKAA2/CAMK2D/PDK3/STK38L/STK32C/MAP3K10/INPP5F/SGK1/PDE4D/RPS6KA5/DGKQ/NLK	45
GO:0002483	BP	GO:0002483	antigen processing and presentation of endogenous peptide antigen	6/1884	14/18493	0.001617	0.0411573	0.0371562	HLA-B/HLA-C/HLA-A/HLA-E/TAP1/TAP2	6
GO:0051938	BP	GO:0051938	L-glutamate import	6/1884	14/18493	0.001617	0.0411573	0.0371562	SLC17A7/CLN8/KCNJ10/SLC1A6/SLC1A1/ARL6IP5	6
GO:0006892	BP	GO:0006892	post-Golgi vesicle-mediated transport	20/1884	97/18493	0.00163476	0.0414237	0.0373967	STEAP2/AP1AR/RAB26/ACSL3/OSBPL5/EHD3/GOPC/VPS13A/RAB31/EXOC6B/SCAMP1/IGF2R/VTI1B/CCDC93/VAMP5/SORL1/KRT18/AP3D1/EPS15/VPS13C	20
GO:0097553	BP	GO:0097553	calcium ion transmembrane import into cytosol	25/1884	132/18493	0.00166482	0.0417093	0.0376546	PLCG2/ITPR2/SLC8B1/FAM155B/HAP1/SNCA/TGFB1/SLC8A3/DRD2/RYR1/JPH3/GRIN2B/UBASH3B/LYN/MCOLN1/F2R/FKBP1A/CALM1/PTK2B/CAMK2D/JPH4/PDE4D/F2RL3/GRIN2C/PLN	25
GO:0051963	BP	GO:0051963	regulation of synapse assembly	21/1884	104/18493	0.00166931	0.0417093	0.0376546	SLITRK4/IL1RAP/SNCA/ADGRB2/LRFN1/NTRK3/LRRC24/CLSTN3/CLSTN2/ADGRL1/BDNF/LHFPL4/SLIT1/NTNG2/AMIGO2/SLITRK5/SYNDIG1/LRRN3/PDLIM5/IL1RAPL1/UBE2V2	21
GO:0015980	BP	GO:0015980	energy derivation by oxidation of organic compounds	43/1884	267/18493	0.00167156	0.0417093	0.0376546	CYCS/GFPT2/PID1/PPP1R1A/OGDHL/PPARGC1A/MRAP2/SNCA/PPP1R3C/PGM1/FASTKD1/PGM2/PHKG1/LYRM7/COX6A1/AGL/PDHA1/NDUFA4/UQCRB/NDUFA5/FXN/NDUFB6/SHMT2/BNIP3/DNAJC15/PHKB/CISD1/IL6ST/PRKAG2/MDH1/UQCRH/KHK/GYG1/SUCLG1/NDUFA8/ETFDH/DYRK2/MTFR1L/PPP1R3F/SLC25A25/PNPT1/COX7C/COX5B	43
GO:1990138	BP	GO:1990138	neuron projection extension	29/1884	161/18493	0.00168019	0.0417093	0.0376546	TMEM108/SYT1/LLPH/CYFIP2/SEMA6B/OLFM1/NTRK3/CDK5/SEMA4F/SH3GL2/CACNG7/TNFRSF12A/SEMA3A/UNC13A/WASF1/SEMA3E/RAB21/ARHGAP4/TIAM1/SEMA3F/SLIT1/ALCAM/IFRD1/MAP1B/SEMA6D/CPNE9/NDN/BCL11A/NEDD4L	29
GO:1903779	BP	GO:1903779	regulation of cardiac conduction	14/1884	58/18493	0.00168278	0.0417093	0.0376546	ATP2A3/ITPR2/SLC8A2/RNF207/ASPH/SLC8A3/CAV1/RYR1/EHD3/ATP2B3/CALM1/CAMK2D/PDE4D/NPR1	14
GO:0007188	BP	GO:0007188	adenylate cyclase-modulating G protein-coupled receptor signaling pathway	37/1884	221/18493	0.00170238	0.0420117	0.0379276	GPR37/GPR176/CRHR1/GNAL/ADCY5/CALCRL/CHRM4/ADM2/P2RY1/ADCY9/GPR3/CHRM2/ADCY1/GNAZ/MRAP2/GRK5/ADGRB2/DRD2/ADRB2/PRKCA/ADGRL2/S1PR3/GNAI1/CRHR2/PTGER3/GABBR1/ADGRL1/ADORA1/CHGA/SSTR2/ADORA2A/ADCY2/GRM3/NPY1R/PDE4D/ADCY8/PLN	37
GO:0010644	BP	GO:0010644	cell communication by electrical coupling	9/1884	29/18493	0.00175033	0.0430081	0.0388271	PKP2/CAV1/KCNA1/GJC2/ATP1B1/ATP1A3/CALM1/CAMK2D/PDE4D	9
GO:1902430	BP	GO:1902430	negative regulation of amyloid-beta formation	5/1884	10/18493	0.00177251	0.0433655	0.0391497	CHRNA7/HAP1/ABCA7/SORL1/BIN1	5
GO:1901293	BP	GO:1901293	nucleoside phosphate biosynthetic process	53/1884	347/18493	0.00178711	0.0435349	0.0393027	NMNAT3/HPCA/ADCY5/GUCY1B1/UPP2/PID1/PFKP/ADCY9/OGDHL/ADCY1/RRM2B/NMRK1/PPARGC1A/SNCA/TGFB1/SLC26A1/HACD1/PDK1/ACSL3/PGM1/ELOVL4/MPC1/UPP1/PPARA/ACSL1/ALDOC/CDS2/RFK/ACSL6/CHCHD10/PPAT/PDHA1/ADORA2A/PNP/ACSL4/PGAM1/PRKAG2/PRKAA2/PDK3/NMNAT2/ADCY2/SUCLG1/PDK2/NUDT12/SCD5/ELOVL2/MPC2/SIRT6/NPR1/ADCY8/STAT3/PDP2/COX5B	53
GO:0035338	BP	GO:0035338	long-chain fatty-acyl-CoA biosynthetic process	7/1884	19/18493	0.00187949	0.0442282	0.0399285	HACD1/ACSL3/ELOVL4/ACSL1/ACSL6/ACSL4/ELOVL2	7
GO:0001919	BP	GO:0001919	regulation of receptor recycling	8/1884	24/18493	0.00188386	0.0442282	0.0399285	RAB29/BVES/AP1AR/SNCA/ECE1/ACHE/INPP5F/EPS15	8
GO:0009190	BP	GO:0009190	cyclic nucleotide biosynthetic process	8/1884	24/18493	0.00188386	0.0442282	0.0399285	ADCY5/GUCY1B1/ADCY9/ADCY1/ADORA2A/ADCY2/NPR1/ADCY8	8
GO:0051905	BP	GO:0051905	establishment of pigment granule localization	8/1884	24/18493	0.00188386	0.0442282	0.0399285	MKKS/RAB27B/ARL6/BBS7/MREG/MYO7A/RAB1A/BLOC1S3	8
GO:0052652	BP	GO:0052652	cyclic purine nucleotide metabolic process	8/1884	24/18493	0.00188386	0.0442282	0.0399285	ADCY5/GUCY1B1/ADCY9/ADCY1/ADORA2A/ADCY2/NPR1/ADCY8	8
GO:0099500	BP	GO:0099500	vesicle fusion to plasma membrane	8/1884	24/18493	0.00188386	0.0442282	0.0399285	SYT1/SYT9/CPLX1/SYT7/SNAP25/STX1A/STX3/STX19	8
GO:0099632	BP	GO:0099632	protein transport within plasma membrane	8/1884	24/18493	0.00188386	0.0442282	0.0399285	CACNG5/CPLX1/SNAP25/ARHGAP44/CACNG7/CACNG8/STX3/AP3D1	8
GO:0099637	BP	GO:0099637	neurotransmitter receptor transport	8/1884	24/18493	0.00188386	0.0442282	0.0399285	CACNG5/CPLX1/SNAP25/ARHGAP44/CACNG7/CACNG8/STX3/AP3D1	8
GO:0015698	BP	GO:0015698	inorganic anion transport	31/1884	177/18493	0.00188907	0.0442282	0.0399285	GABRA5/SLC4A11/SLC17A7/ANO5/SLC25A30/CLCN4/ANO4/GABRG3/SLC26A1/GABRB2/TSPO/GABRA2/SLC4A8/LRRC8B/GABRD/GLRA3/GABRB3/GLRA1/BEST1/SLC12A6/GABRA3/SLC12A8/XPR1/GLRB/SLC12A1/WNK4/CEBPB/CLIC4/SLC1A1/CLCN2/SLC26A11	31
GO:0009914	BP	GO:0009914	hormone transport	49/1884	316/18493	0.00189675	0.0442282	0.0399285	VSNL1/ARNTL/ITPR2/STXBP5L/CRHR1/CAMK2G/ADCY5/SLC8B1/CYB5R4/PTPRN/SYT9/CRYM/P2RY1/CPLX1/SYT7/SNAP25/DRD2/KCNB1/RAB11FIP5/KCNS3/PRKCA/SELENOM/DOC2B/CPT1A/SYBU/STX1A/SCG5/LYN/SLCO4A1/SLC25A4/SIRT4/PIM3/ADORA1/TIAM1/CARTPT/CHGA/RAP1A/CACNA1A/SLC16A2/PTPN11/CRY1/EGFR/ADORA2A/MYRIP/RAB1A/PTPRN2/PPP3CA/MPC2/ENHO	49
GO:0008344	BP	GO:0008344	adult locomotory behavior	17/1884	78/18493	0.00190128	0.0442282	0.0399285	SCN1A/CEND1/CLN8/SNCA/DRD2/KCNJ10/EPS8/SEZ6L/SPTBN4/GLRA1/HTRA2/ADAM22/GLRB/FXN/ID2/INPP5F/OXR1	17
GO:0006091	BP	GO:0006091	generation of precursor metabolites and energy	68/1884	471/18493	0.00199572	0.0462356	0.0417409	NQO2/CYCS/GFPT2/PID1/CYB5R4/PFKP/AKR1B1/ALDH1B1/PPP1R1A/OGDHL/ALDH2/QDPR/PPARGC1A/MRAP2/SNCA/ASPH/PPP1R3C/CYB5A/FECH/CEBPA/PGM1/FASTKD1/PPARA/GLRX/PGM2/ALDOC/PHKG1/LYRM7/COX6A1/SLC25A4/AGL/CHCHD10/ETFBKMT/PDHA1/NDUFA4/UQCRB/TXNRD1/NDUFA5/FXN/ALDH4A1/NDUFB6/SHMT2/BNIP3/DNAJC15/PHKB/CISD1/IL6ST/PGAM1/PRKAG2/MDH1/PRKAA2/SH3BGRL3/UQCRH/KHK/GYG1/SUCLG1/NDUFA8/ETFDH/DYRK2/MTFR1L/COX7A2/SIRT6/PPP1R3F/SL…	68
GO:0007265	BP	GO:0007265	Ras protein signal transduction	63/1884	430/18493	0.00200919	0.0462578	0.0417608	RAB29/DOK3/RASGRF1/RASGRP2/RHOF/NGEF/PLD1/PLEKHG6/RASGEF1A/ITGA3/VAV3/GPR35/PLEKHG4/EPS8L1/JUN/RAB39B/RAB26/ARHGEF28/RAB27B/EPS8/RAB39A/ARHGAP44/CDC42EP2/MCF2/RAB31/KITLG/ALS2/MADD/RAB6B/WASF1/FGD5/HACE1/TGFB2/RAB21/ARHGAP4/TIAM1/USP28/RASA4B/RAP1A/F2R/FGD6/ARHGEF4/RAB3B/RAB3D/RALB/KSR2/RAB23/DBNL/ARFGEF3/CDC42EP3/RAB1A/BCR/KRAS/RASGRP3/CDKN1A/ITSN1/VAV2/SHC3/F2RL3/ARHGEF25/RAB4A/NRG1/IQSEC2	63
GO:0071900	BP	GO:0071900	regulation of protein serine/threonine kinase activity	71/1884	496/18493	0.0020141	0.0462578	0.0417608	CCNB3/RGS4/IRAK2/MAP2K6/CHRNA7/MAP3K21/SNCA/TGFB1/CAV1/TENM1/CD40/INKA2/ADRB2/NTRK3/CEBPA/MAPK8IP1/DUSP5/HERC5/MAP3K5/MAP3K9/DTNBP1/KITLG/ALS2/MADD/DKK1/ACSL1/ERN1/HIGD1A/LYN/PAQR3/PDGFB/TNFAIP3/ADORA1/TIAM1/CARTPT/F2R/TRAF6/MUC20/RGS14/CDK5R2/PTPN11/RALB/CAB39/ALK/EGFR/ADAM8/CALM1/DUSP10/DBNL/PRKAG2/LAMTOR3/PTK2B/PIK3CB/MAP3K10/PRKAR2B/KRAS/TLR6/SORL1/UBE2N/CCNH/PKIB/CDKN1A/CDKN2B/DUSP8/MAPRE3/T…	71
GO:0030534	BP	GO:0030534	adult behavior	26/1884	141/18493	0.00202113	0.0462578	0.0417608	SCN1A/CEND1/CLN8/PCDH17/SNCA/DRD2/CDK5/KCNJ10/EPS8/SEZ6L/PPARA/SPTBN4/GLRA1/HTRA2/CARTPT/ADAM22/GLRB/FXN/ALK/SLITRK5/ID2/INPP5F/OXR1/HOMER1/CHRNA5/MAFG	26
GO:0019226	BP	GO:0019226	transmission of nerve impulse	16/1884	72/18493	0.00206555	0.0470845	0.0425072	CACNG5/CACNA1G/SCN1A/MYH14/GPR35/NTRK3/CACNA1H/KCNA1/SCN4A/CACNG7/CACNG8/SPTBN4/GLRA1/CARTPT/SCN8A/SCN5A	16
GO:0010823	BP	GO:0010823	negative regulation of mitochondrion organization	13/1884	53/18493	0.00208405	0.0473163	0.0427164	PPARGC1A/TSPO/CLEC16A/SIAH3/HIGD1A/SIRT4/HTRA2/FXN/BNIP3/BAG3/OMA1/BOK/MPV17L	13
GO:0031644	BP	GO:0031644	regulation of neurological system process	24/1884	127/18493	0.0021019	0.0475315	0.0429108	CACNG5/RGS4/NETO1/TMEM108/CHRNA7/WASF3/GPR35/ADRB2/NPTX2/COMT/ZMYND8/UNC13B/SHISA6/STX1A/SHISA7/IGSF9B/GLRA1/NPTXR/FIG4/ADORA1/CARTPT/F2R/PTK2B/HOMER1	24
GO:1901652	BP	GO:1901652	response to peptide	69/1884	481/18493	0.00218797	0.0492814	0.0444905	PRKCB/SLC2A4/CRHR1/ADCY5/PID1/CHRNA7/PTPRN/STC2/AKR1B1/ADCY9/ADCY1/QDPR/IRF5/TGFB1/CAV1/CD40/ADRB2/CDK5/NLRP1/TCIRG1/ZBTB7B/PPARA/GNAI1/CRHR2/GGH/OSBPL8/RAB31/ATP6V1C1/LYN/ESRRA/CPEB1/TNFAIP3/LPIN1/PPAT/ATP1A3/CACNA1A/PTPN11/ID1/WDTC1/CRY1/PRKCQ/ASS1/BACE1/ATP6V0E2/INSIG2/GOT2/GCLC/FOXO4/FOXO6/FER/ATP6V0B/KHK/ATP6V0D1/ATP6V1A/DNM1/PRKAR2B/ADCY2/TLR6/SIK2/PDK2/CITED1/ATP6V1H/ADCY8/STAT3/PNPT1/ENHO…	69
GO:0016051	BP	GO:0016051	carbohydrate biosynthetic process	35/1884	209/18493	0.00222209	0.0497301	0.0448956	AKR1B1/P2RY1/PPARGC1A/SNCA/ST8SIA6/TGFB1/DGAT2/PPP1R3C/PGM1/CHST9/PPARA/CHST12/PGM2/NANS/ALDOC/B3GALT1/PHKG1/CHST11/PDGFB/AGL/SDHAF3/EXT2/CRY1/FAM3C/PGAM1/MDH1/PTK2B/GOT2/GYG1/NDST4/DYRK2/PDK2/B3GNT2/PPP1R3F/DGKQ	35
GO:0051965	BP	GO:0051965	positive regulation of synapse assembly	15/1884	66/18493	0.00222541	0.0497301	0.0448956	SLITRK4/IL1RAP/ADGRB2/NTRK3/LRRC24/CLSTN3/CLSTN2/ADGRL1/BDNF/AMIGO2/SLITRK5/SYNDIG1/LRRN3/IL1RAPL1/UBE2V2	15
GO:0072522	BP	GO:0072522	purine-containing compound biosynthetic process	43/1884	271/18493	0.00223581	0.0497666	0.0449285	HPCA/ADCY5/GUCY1B1/PID1/PFKP/ADCY9/OGDHL/ADCY1/PPARGC1A/SNCA/TGFB1/SLC26A1/HACD1/PDK1/ACSL3/PGM1/ELOVL4/MPC1/PPARA/ACSL1/ALDOC/ACSL6/CHCHD10/PPAT/PDHA1/ADORA2A/PNP/ACSL4/PGAM1/PRKAG2/PRKAA2/PDK3/ADCY2/PDK2/SCD5/ELOVL2/MPC2/SIRT6/NPR1/ADCY8/STAT3/PDP2/COX5B	43
GO:0097060	CC	GO:0097060	synaptic membrane	123/2004	431/19659	3.69709e-27	2.43638e-24	1.83687e-24	GABRA5/CACNG5/SH2D5/NETO1/RGS9/NRGN/PRKCG/CNTN1/DLGAP2/PRRT1/GRID1/TMEM108/CHRNA7/CHRM4/SLC6A1/GRIN3B/PCDH17/SYT1/RGS7BP/ITGA3/P2RY1/KCNC3/CHRM2/SYT7/GABRG3/ADCY1/KCNC1/SNAP25/NSMF/SLC8A3/LRFN1/DRD2/KCNB1/INSYN1/DLGAP3/NTRK3/CDK5/SEMA4F/SNPH/GABRB2/KCNA3/DDN/GABRA2/GRIK4/KCNA1/COMT/UNC13B/CDH10/SHISA6/CLSTN3/GOPC/CACNG7/KCNH1/GABRD/STX1A/SHISA7/DTNBP1/GLRA3/GRIN2B/CACNG8/GABBR1/IGSF9B/CPE/KCNJ9/C…	123
GO:0045211	CC	GO:0045211	postsynaptic membrane	96/2004	322/19659	6.01818e-23	1.98299e-20	1.49504e-20	GABRA5/CACNG5/SH2D5/NETO1/RGS9/NRGN/CNTN1/DLGAP2/PRRT1/GRID1/TMEM108/CHRNA7/CHRM4/SLC6A1/GRIN3B/PCDH17/RGS7BP/P2RY1/CHRM2/GABRG3/ADCY1/KCNC1/NSMF/SLC8A3/LRFN1/DRD2/KCNB1/INSYN1/DLGAP3/NTRK3/CDK5/SEMA4F/GABRB2/KCNA3/GABRA2/GRIK4/KCNA1/COMT/CDH10/SHISA6/CLSTN3/GOPC/CACNG7/KCNH1/GABRD/SHISA7/DTNBP1/GLRA3/GRIN2B/CACNG8/GABBR1/IGSF9B/CLSTN2/NPTN/GABRB3/GLRA1/PDLIM4/CPEB1/KCNJ4/ANK1/LHFPL4/GABRA3/ADORA…	96
GO:0098793	CC	GO:0098793	presynapse	116/2004	482/19659	4.53184e-19	9.95495e-17	7.50537e-17	GABRA5/KCNC4/SYPL2/PRKCB/SLC2A4/C1QL1/SLC17A7/SYN3/PRKCG/CNTN1/GUCY1B1/CLN8/SLC6A1/PCDH17/SYT1/PTPRN/SYT9/SYN2/RGS7BP/PPFIA4/P2RY1/STON2/KCNC3/CPLX1/CHRM2/SYT7/KCNC1/HAP1/SNAP25/DOC2A/SNCA/DRD2/MME/PENK/RAB26/CDK5/SNPH/RAB27B/DOC2B/BLVRB/KCNA3/SLC6A17/KCNJ10/SYNPR/GABRA2/SH3GL2/GRIK4/KCNA1/ARHGAP44/UNC13B/CDH10/CRHR2/KCNH1/STX1A/DTNBP1/SLC18A3/SLC40A1/KIF1A/GABBR1/SYT13/RAB6B/KCNJ9/NPTN/STX3/UNC1…	116
GO:0098984	CC	GO:0098984	neuron to neuron synapse	92/2004	342/19659	1.0461e-18	1.72346e-16	1.29937e-16	CACNG5/SH2D5/NETO1/NEFH/RGS9/NRGN/SYN3/PRKCG/DLGAP2/GRID1/TMEM108/SYT1/SYT9/SYN2/RGS7BP/P2RY1/CHRM2/SYT7/ADCY1/NSMF/LRFN1/DRD2/EPB41L3/INSYN1/DLGAP3/PENK/CDK5/EPS8/PKP4/SH3GL2/GRIK4/ARHGAP44/UNC13B/SHISA6/CLSTN3/GOPC/CACNG7/KCNH1/STX1A/SHISA7/DTNBP1/GRIN2B/CACNG8/ALS2/IGSF9B/CLSTN2/NPTN/ADGRL1/LYN/CPEB1/SPOCK1/CHMP2B/ADORA1/TIAM1/ADAM22/LIN7A/DISC1/RGS14/LIN7C/ARHGAP32/CTNNA2/BNIP3/BACE1/ADORA2A/…	92
GO:0099572	CC	GO:0099572	postsynaptic specialization	87/2004	340/19659	2.60433e-16	3.4325e-14	2.58788e-14	GABRA5/CACNG5/SH2D5/NETO1/NEFH/RGS9/NRGN/SYN3/PRKCG/DLGAP2/GRID1/TMEM108/SYN2/RGS7BP/P2RY1/ADCY1/NSMF/LRFN1/DRD2/EPB41L3/INSYN1/DLGAP3/CDK5/GABRB2/EPS8/PKP4/ARHGAP44/CDH10/SHISA6/CLSTN3/GOPC/CACNG7/KCNH1/STX1A/SHISA7/DTNBP1/GRIN2B/CACNG8/ALS2/IGSF9B/CLSTN2/NPTN/ADGRL1/GLRA1/LYN/CPEB1/SPOCK1/CHMP2B/GABRA3/ADORA1/TIAM1/ADAM22/LIN7A/DISC1/RGS14/LIN7C/ARHGAP32/CTNNA2/BNIP3/ADORA2A/DBNL/PTK2B/MPP2/GRI…	87
GO:0032279	CC	GO:0032279	asymmetric synapse	83/2004	320/19659	5.44604e-16	5.98157e-14	4.50971e-14	CACNG5/SH2D5/NETO1/NEFH/RGS9/NRGN/SYN3/PRKCG/DLGAP2/GRID1/TMEM108/SYN2/RGS7BP/P2RY1/CHRM2/ADCY1/NSMF/LRFN1/DRD2/EPB41L3/INSYN1/DLGAP3/CDK5/EPS8/PKP4/ARHGAP44/SHISA6/CLSTN3/GOPC/CACNG7/KCNH1/STX1A/SHISA7/DTNBP1/GRIN2B/CACNG8/ALS2/IGSF9B/CLSTN2/NPTN/ADGRL1/LYN/CPEB1/SPOCK1/CHMP2B/ADORA1/TIAM1/ADAM22/LIN7A/DISC1/RGS14/LIN7C/ARHGAP32/CTNNA2/BNIP3/ADORA2A/DBNL/PTK2B/MPP2/GRIN3A/DNM1/SYNDIG1/BCR/PJA2/E…	83
GO:0014069	CC	GO:0014069	postsynaptic density	82/2004	316/19659	7.95111e-16	7.4854e-14	5.64349e-14	CACNG5/SH2D5/NETO1/NEFH/RGS9/NRGN/SYN3/PRKCG/DLGAP2/GRID1/TMEM108/SYN2/RGS7BP/P2RY1/ADCY1/NSMF/LRFN1/DRD2/EPB41L3/INSYN1/DLGAP3/CDK5/EPS8/PKP4/ARHGAP44/SHISA6/CLSTN3/GOPC/CACNG7/KCNH1/STX1A/SHISA7/DTNBP1/GRIN2B/CACNG8/ALS2/IGSF9B/CLSTN2/NPTN/ADGRL1/LYN/CPEB1/SPOCK1/CHMP2B/ADORA1/TIAM1/ADAM22/LIN7A/DISC1/RGS14/LIN7C/ARHGAP32/CTNNA2/BNIP3/ADORA2A/DBNL/PTK2B/MPP2/GRIN3A/DNM1/SYNDIG1/BCR/PJA2/EFNB2/K…	82
GO:0098978	CC	GO:0098978	glutamatergic synapse	87/2004	350/19659	1.69714e-15	1.39802e-13	1.05401e-13	CACNG5/HPCA/NETO1/RGS9/NRGN/SYN3/PRRT1/GRID1/SLITRK4/WASF3/PCDH17/SYT1/NRG3/SYN2/RGS7BP/IL1RAP/P2RY1/NOS1AP/CPLX1/CHRM2/SYT7/ADCY1/SNAP25/DRD2/CAMK4/DLGAP3/NTRK3/CAMKV/CDK5/NPTX2/KCNA3/SLC6A17/EPS8/SH3GL2/KCNA1/ARHGAP44/UNC13B/CDH10/SHISA6/CLSTN3/CACNG7/GABRD/STX1A/SHISA7/DTNBP1/CLSTN2/NPTN/STX3/UNC13A/LYN/SLC1A6/CHMP2B/ACTN1/NPTXR/ATP2B3/TIAM1/PURA/ADAM22/DGKE/RAP1A/SEMA3F/RGS14/NTNG2/LIN7C/ADOR…	87
GO:0033267	CC	GO:0033267	axon part	89/2004	373/19659	1.11215e-14	8.14341e-13	6.13959e-13	KCNC4/PRKCB/RASGRF1/NGEF/SCN1A/PRKCG/MYH14/NRSN1/TMEM108/PTPRN/ITGA3/CPLX1/CNGA3/CHRM2/SYT7/KCNC1/HAP1/SNAP25/SNCA/CD40/DRD2/EPB41L3/OLFM1/PENK/CDK5/RAB27B/LMTK2/BLVRB/NPTX2/KCNA3/EPS8/MAPK8IP1/KCNA1/SYBU/GJC2/UNC13B/KCNQ2/CRHR2/KCNH1/MYO1D/DTNBP1/SLC18A3/KIF1A/ALS2/SPTBN4/STX3/UNC13A/ADGRL1/GLRA1/SYNJ2/SPOCK1/ANK1/INPP5J/NPTXR/RAB21/ARHGAP4/ADORA1/TIAM1/PACSIN1/SLC18A2/CDK5R2/SCN8A/ARPC5/CRTAC1/…	89
GO:1902495	CC	GO:1902495	transmembrane transporter complex	79/2004	325/19659	1.23116e-13	8.11335e-12	6.11692e-12	GABRA5/CACNG5/KCNC4/CACNA1G/SCN1A/HSPA2/HCN2/CHRNA7/GRIN3B/KCNIP2/ATP1B3/KCNC3/NOS1AP/DPP10/CNGA3/GABRG3/KCNC1/SNAP25/KCNB1/KCNS3/KCNH2/CHRFAM7A/RYR1/GABRB2/KCNA3/EPS8/CACNA1H/GABRA2/GRIK4/KCNA1/SCN4A/ABCA7/SHISA6/LRRC8B/KCNQ2/KCNG1/CATSPERG/KCNS1/CACNG7/KCNH4/KCNH1/GABRD/STX1A/SHISA7/GLRA3/GRIN2B/CACNG8/CACNB2/GABRB3/GLRA1/ATP1B1/KCNJ4/MICU1/BEST1/GABRA3/KCNJ3/KCNV2/ATP1A3/CACNA1A/GLRB/FKBP1A/SC…	79
GO:1990351	CC	GO:1990351	transporter complex	79/2004	333/19659	4.84813e-13	2.90447e-11	2.18978e-11	GABRA5/CACNG5/KCNC4/CACNA1G/SCN1A/HSPA2/HCN2/CHRNA7/GRIN3B/KCNIP2/ATP1B3/KCNC3/NOS1AP/DPP10/CNGA3/GABRG3/KCNC1/SNAP25/KCNB1/KCNS3/KCNH2/CHRFAM7A/RYR1/GABRB2/KCNA3/EPS8/CACNA1H/GABRA2/GRIK4/KCNA1/SCN4A/ABCA7/SHISA6/LRRC8B/KCNQ2/KCNG1/CATSPERG/KCNS1/CACNG7/KCNH4/KCNH1/GABRD/STX1A/SHISA7/GLRA3/GRIN2B/CACNG8/CACNB2/GABRB3/GLRA1/ATP1B1/KCNJ4/MICU1/BEST1/GABRA3/KCNJ3/KCNV2/ATP1A3/CACNA1A/GLRB/FKBP1A/SC…	79
GO:0030133	CC	GO:0030133	transport vesicle	86/2004	381/19659	8.58938e-13	4.717e-11	3.5563e-11	HLA-B/HLA-C/SYPL2/SLC2A4/NRGN/SLC17A7/SYN3/NKD2/NRSN1/STEAP2/SYT1/PTPRN/GOLIM4/SYT9/SYN2/AZIN2/FGFR4/AP1AR/STON2/SYT7/HAP1/SNAP25/DOC2A/SNCA/HLA-DPB1/HLA-A/DRD2/RAB11FIP5/MME/PENK/TMEM30A/RAB26/NCALD/RAB27B/SLC6A17/SYNPR/GABRA2/SH3GL2/UNC13B/GOPC/HLA-E/STX1A/DTNBP1/SLC18A3/SLC40A1/KIF1A/SYT13/CPE/STX3/SEC24D/SYTL5/UNC13A/BDNF/SLC17A5/SYNGR2/STX19/PCSK1/CHGA/SYTL2/AFTPH/SLC18A2/RAB3B/SCAMP1/RAB3D/…	86
GO:0034702	CC	GO:0034702	ion channel complex	72/2004	301/19659	3.44393e-12	1.74581e-10	1.31622e-10	GABRA5/CACNG5/KCNC4/CACNA1G/SCN1A/HSPA2/HCN2/CHRNA7/GRIN3B/KCNIP2/KCNC3/NOS1AP/DPP10/GABRG3/KCNC1/SNAP25/KCNB1/KCNS3/KCNH2/CHRFAM7A/RYR1/GABRB2/KCNA3/EPS8/CACNA1H/GABRA2/GRIK4/KCNA1/SCN4A/SHISA6/LRRC8B/KCNQ2/KCNG1/CATSPERG/KCNS1/CACNG7/KCNH4/KCNH1/GABRD/STX1A/SHISA7/GLRA3/GRIN2B/CACNG8/CACNB2/GABRB3/GLRA1/KCNJ4/MICU1/BEST1/GABRA3/KCNJ3/KCNV2/CACNA1A/GLRB/FKBP1A/SCN8A/CATSPER2/CALM1/PKD1L1/CACNA1B…	72
GO:0070382	CC	GO:0070382	exocytic vesicle	54/2004	197/19659	6.84385e-12	3.2215e-10	2.42879e-10	SYPL2/SLC17A7/SYN3/NKD2/SYT1/SYT9/SYN2/STON2/SYT7/HAP1/SNAP25/DOC2A/SNCA/DRD2/MME/PENK/RAB26/RAB27B/SLC6A17/SYNPR/GABRA2/SH3GL2/UNC13B/STX1A/DTNBP1/SLC40A1/KIF1A/SYT13/STX3/SYTL5/UNC13A/BDNF/SLC17A5/SYNGR2/STX19/SYTL2/SLC18A2/RAB3B/SCAMP1/RAB3D/BACE1/CALM1/STX7/VTI1B/ATP6V0D1/DNM1/SYNGR1/PTPRN2/WFS1/SYTL1/SYP/SYN1/RAB4A/BIN1	54
GO:0099240	CC	GO:0099240	intrinsic component of synaptic membrane	48/2004	166/19659	1.26226e-11	5.54551e-10	4.18095e-10	GABRA5/CACNG5/NETO1/CNTN1/PRRT1/GRID1/SLC6A1/PCDH17/RGS7BP/P2RY1/CHRM2/SYT7/GABRG3/ADCY1/KCNC1/SLC8A3/LRFN1/DRD2/NTRK3/GABRB2/KCNA3/GRIK4/KCNA1/CDH10/SHISA6/CLSTN3/CACNG7/KCNH1/GABRD/STX1A/SHISA7/KCNJ9/CLSTN2/NPTN/GLRA1/SLC1A6/GABRA3/KCNJ3/ADORA1/ADAM22/NTNG2/ADORA2A/EFNB2/CNTN5/GRM3/SLC16A3/ADCY8/SLC30A1	48
GO:0043025	CC	GO:0043025	neuronal cell body	98/2004	483/19659	1.78782e-11	7.36359e-10	5.55166e-10	GABRA5/KCNC4/NMNAT3/HPCA/NRGN/SCN1A/NRSN1/GRIN3B/SLC8A2/PTPRN/AZIN2/KCNC3/CPLX1/CNGA3/CHRM2/SYT7/KCNC1/PPARGC1A/SNCA/UNC5A/NSMF/TGFB1/SLC8A3/RTN4RL2/CD40/DRD2/KCNB1/SERPINI1/OLFM1/PENK/CDK5/SNPH/LMTK2/NPTX2/DDN/CNNM1/SEZ6L/SH3GL2/KCNA1/BRINP1/PLXDC1/SLC4A8/GJC2/CACNG7/KCNH1/MYO1D/GLRA3/KIF1A/EEF1A2/ALS2/SPTBN4/ZNF385A/IGSF9B/TTLL7/CPE/GLRA1/EIF5A/CNNM4/DNER/TGFB2/NPTXR/ADORA1/TIAM1/PURA/ATP1A3/AG…	98
GO:0042734	CC	GO:0042734	presynaptic membrane	46/2004	161/19659	5.26934e-11	2.04264e-09	1.54002e-09	GABRA5/CNTN1/SLC6A1/PCDH17/SYT1/RGS7BP/P2RY1/KCNC3/CHRM2/SYT7/KCNC1/SNAP25/DRD2/SNPH/KCNA3/GRIK4/KCNA1/UNC13B/CDH10/KCNH1/STX1A/GABBR1/KCNJ9/NPTN/STX3/UNC13A/ADGRL1/GLRA1/SLC1A6/RIMS4/KCNJ3/ADORA1/STX19/KCTD8/NTNG2/CTNNA2/RIMS3/ADORA2A/ERC1/DNM1/EFNB2/CNTN5/GRM3/IGSF21/ADCY8/SYP	46
GO:0008021	CC	GO:0008021	synaptic vesicle	49/2004	180/19659	8.33207e-11	3.05046e-09	2.29985e-09	SYPL2/SLC17A7/SYN3/SYT1/SYT9/SYN2/STON2/SYT7/HAP1/SNAP25/DOC2A/SNCA/DRD2/MME/PENK/RAB26/RAB27B/SLC6A17/SYNPR/GABRA2/SH3GL2/UNC13B/STX1A/DTNBP1/SLC40A1/KIF1A/STX3/UNC13A/BDNF/SLC17A5/SYNGR2/STX19/SLC18A2/RAB3B/SCAMP1/RAB3D/BACE1/CALM1/STX7/VTI1B/ATP6V0D1/DNM1/SYNGR1/PTPRN2/WFS1/SYP/SYN1/RAB4A/BIN1	49
GO:0099699	CC	GO:0099699	integral component of synaptic membrane	44/2004	154/19659	1.37477e-10	4.76827e-09	3.59495e-09	GABRA5/CACNG5/NETO1/PRRT1/GRID1/SLC6A1/PCDH17/P2RY1/CHRM2/SYT7/GABRG3/ADCY1/KCNC1/SLC8A3/LRFN1/DRD2/NTRK3/GABRB2/KCNA3/GRIK4/KCNA1/CDH10/SHISA6/CLSTN3/CACNG7/KCNH1/GABRD/STX1A/SHISA7/KCNJ9/CLSTN2/NPTN/GLRA1/SLC1A6/GABRA3/KCNJ3/ADORA1/ADAM22/ADORA2A/EFNB2/GRM3/SLC16A3/ADCY8/SLC30A1	44
GO:0150034	CC	GO:0150034	distal axon	65/2004	280/19659	1.51456e-10	4.99047e-09	3.76248e-09	KCNC4/PRKCB/RASGRF1/NGEF/PRKCG/MYH14/NRSN1/PTPRN/ITGA3/CPLX1/CHRM2/SYT7/KCNC1/SNAP25/SNCA/DRD2/OLFM1/PENK/CDK5/LMTK2/BLVRB/NPTX2/KCNA3/EPS8/MAPK8IP1/KCNA1/UNC13B/CRHR2/DTNBP1/SLC18A3/ALS2/STX3/UNC13A/ADGRL1/GLRA1/SYNJ2/INPP5J/NPTXR/ARHGAP4/ADORA1/TIAM1/PACSIN1/SLC18A2/CDK5R2/ARPC5/CRTAC1/PCDH9/GDPD5/APBB2/CALM1/PTK2B/SYNJ1/FKBP4/KIF5C/ATP6V0D1/COBL/PTPRN2/ITSN1/TSHZ3/KATNB1/NDRG2/CPEB4/SYP/AP3D1/…	65
GO:0034703	CC	GO:0034703	cation channel complex	55/2004	219/19659	1.73937e-10	5.45832e-09	4.11521e-09	CACNG5/KCNC4/CACNA1G/SCN1A/HSPA2/HCN2/GRIN3B/KCNIP2/KCNC3/NOS1AP/DPP10/KCNC1/SNAP25/KCNB1/KCNS3/KCNH2/RYR1/KCNA3/EPS8/CACNA1H/GRIK4/KCNA1/SCN4A/SHISA6/KCNQ2/KCNG1/CATSPERG/KCNS1/CACNG7/KCNH4/KCNH1/STX1A/SHISA7/GRIN2B/CACNG8/CACNB2/KCNJ4/MICU1/KCNJ3/KCNV2/CACNA1A/FKBP1A/SCN8A/CATSPER2/CALM1/PKD1L1/CACNA1B/PTK2B/SCN5A/GRIN3A/DPP6/PDE4D/KCNQ3/GRIN2C/KCNAB2	55
GO:0098936	CC	GO:0098936	intrinsic component of postsynaptic membrane	37/2004	122/19659	6.29698e-10	1.88623e-08	1.42209e-08	GABRA5/CACNG5/NETO1/CNTN1/PRRT1/GRID1/SLC6A1/PCDH17/RGS7BP/CHRM2/ADCY1/KCNC1/SLC8A3/LRFN1/DRD2/NTRK3/GABRB2/KCNA3/GRIK4/KCNA1/CDH10/SHISA6/CLSTN3/CACNG7/GABRD/SHISA7/CLSTN2/NPTN/GLRA1/GABRA3/ADORA1/ADAM22/ADORA2A/EFNB2/GRM3/SLC16A3/SLC30A1	37
GO:0099055	CC	GO:0099055	integral component of postsynaptic membrane	35/2004	117/19659	2.72373e-09	7.77488e-08	5.86174e-08	GABRA5/CACNG5/NETO1/PRRT1/GRID1/SLC6A1/PCDH17/CHRM2/ADCY1/KCNC1/SLC8A3/LRFN1/DRD2/NTRK3/GABRB2/KCNA3/GRIK4/KCNA1/CDH10/SHISA6/CLSTN3/CACNG7/GABRD/SHISA7/CLSTN2/NPTN/GLRA1/GABRA3/ADORA1/ADAM22/ADORA2A/EFNB2/GRM3/SLC16A3/SLC30A1	35
GO:0030658	CC	GO:0030658	transport vesicle membrane	50/2004	204/19659	2.83152e-09	7.77488e-08	5.86174e-08	HLA-B/HLA-C/NRGN/SLC17A7/SYN3/SYT1/PTPRN/SYT9/SYN2/SYT7/DOC2A/SNCA/HLA-DPB1/HLA-A/DRD2/RAB11FIP5/TMEM30A/RAB26/NCALD/RAB27B/SLC6A17/SYNPR/GABRA2/SH3GL2/UNC13B/HLA-E/STX1A/DTNBP1/SLC18A3/CPE/SEC24D/UNC13A/SLC17A5/SYNGR2/CHGA/AFTPH/SLC18A2/RAB3B/SCAMP1/CALM1/VTI1B/ARFGEF3/RAB1A/SYNGR1/PTPRN2/WFS1/RPH3AL/SYP/SYN1/RAB4A	50
GO:0010008	CC	GO:0010008	endosome membrane	88/2004	462/19659	5.12334e-09	1.35051e-07	1.0182e-07	HLA-B/HLA-C/IRAK2/CLCN4/KIAA0319/TMEM108/PLD1/STEAP1/STEAP2/GOLIM4/GPNMB/ZFYVE28/EPHA8/STEAP3/HLA-DPB1/HLA-A/CAV1/ECE1/RAB11FIP5/ADRB2/TCIRG1/ZDHHC2/RAB27B/NDFIP2/PMEL/CLEC16A/EHD3/SLC9A7/KIAA1324/AP5M1/ABCA7/UBAP1L/PLEKHB2/HLA-E/VPS41/RAB11FIP4/KCNH1/ARL8B/SLC48A1/DTNBP1/RAB31/DKK1/PDLIM4/CHMP2B/RAB21/FIG4/VPS26A/MCOLN1/IRAK4/MMD/TRAF6/STAM2/ARHGAP32/SCAMP1/CHMP7/EGFR/RAB23/BACE1/CHMP4C/STX7/ATP…	88
GO:0098889	CC	GO:0098889	intrinsic component of presynaptic membrane	28/2004	84/19659	7.31743e-09	1.85469e-07	1.39831e-07	GABRA5/CNTN1/SLC6A1/PCDH17/RGS7BP/P2RY1/CHRM2/SYT7/KCNC1/DRD2/KCNA3/GRIK4/KCNA1/CDH10/KCNH1/STX1A/KCNJ9/NPTN/GLRA1/SLC1A6/KCNJ3/ADORA1/NTNG2/ADORA2A/EFNB2/CNTN5/GRM3/ADCY8	28
GO:0030672	CC	GO:0030672	synaptic vesicle membrane	31/2004	102/19659	1.42963e-08	3.36473e-07	2.53678e-07	SLC17A7/SYN3/SYT1/SYT9/SYN2/SYT7/DOC2A/SNCA/DRD2/RAB26/RAB27B/SLC6A17/SYNPR/GABRA2/SH3GL2/UNC13B/STX1A/DTNBP1/UNC13A/SLC17A5/SYNGR2/SLC18A2/RAB3B/SCAMP1/CALM1/SYNGR1/PTPRN2/WFS1/SYP/SYN1/RAB4A	31
GO:0099501	CC	GO:0099501	exocytic vesicle membrane	31/2004	102/19659	1.42963e-08	3.36473e-07	2.53678e-07	SLC17A7/SYN3/SYT1/SYT9/SYN2/SYT7/DOC2A/SNCA/DRD2/RAB26/RAB27B/SLC6A17/SYNPR/GABRA2/SH3GL2/UNC13B/STX1A/DTNBP1/UNC13A/SLC17A5/SYNGR2/SLC18A2/RAB3B/SCAMP1/CALM1/SYNGR1/PTPRN2/WFS1/SYP/SYN1/RAB4A	31
GO:0032589	CC	GO:0032589	neuron projection membrane	21/2004	57/19659	7.65576e-08	1.7397e-06	1.31162e-06	GABRA5/KCNC4/HPCA/KCNC3/GABRG3/KCNC1/UNC5A/KCNB1/EPB41L3/DDN/GABRA2/USH2A/SHISA6/KCNH1/MYO1D/SHISA7/ANK1/GABRA3/ADORA1/ADORA2A/MPP2	21
GO:0099056	CC	GO:0099056	integral component of presynaptic membrane	24/2004	75/19659	2.04641e-07	4.49527e-06	3.38914e-06	GABRA5/SLC6A1/PCDH17/P2RY1/CHRM2/SYT7/KCNC1/DRD2/KCNA3/GRIK4/KCNA1/CDH10/KCNH1/STX1A/KCNJ9/NPTN/GLRA1/SLC1A6/KCNJ3/ADORA1/ADORA2A/EFNB2/GRM3/ADCY8	24
GO:0031300	CC	GO:0031300	intrinsic component of organelle membrane	49/2004	226/19659	2.54899e-07	5.41865e-06	4.0853e-06	SLC17A7/SLC8B1/STEAP2/SYT1/SYT9/SLC25A19/ECE1/RAB26/MAN1C1/RYR1/RAB27B/CPT1A/SLC6A17/MPC1/SYNPR/GABRA2/SLC35A3/A4GALT/CHST12/STX1A/PEX3/MICU1/SLC25A4/PEX16/YIF1B/VOPP1/RAB3B/CHST2/BNIP3/QSOX1/MCUR1/SAMD8/MFN1/VAMP5/ETFDH/SYNGR1/PTPRN2/FAR1/ATP13A2/WFS1/MPC2/LARGE1/SYP/TEX261/SYN1/RAB4A/TIMM17A/TOMM20/B4GALNT1	49
GO:0005769	CC	GO:0005769	early endosome	65/2004	341/19659	4.94585e-07	1.01854e-05	7.67908e-06	HLA-B/RAB29/HLA-C/CLCN4/KIAA0319/TMEM108/STEAP2/GPNMB/ZFYVE28/AP1AR/EPHA8/HLA-A/CAV1/RAB11FIP5/ADRB2/LMTK2/MAGEL2/SH3GL2/NEURL1B/ABCA7/HLA-E/VPS41/CACNG7/KCNH1/RAB31/ALS2/DKK1/RASGEF1B/FGD5/PDLIM4/DNER/RAB21/FIG4/ANKRD13B/VPS26A/RAP1A/F2R/VPS8/STAM2/ASTN2/EGFR/BACE1/STX7/IGF2R/DBNL/LAPTM4B/SIAH2/VTI1B/CCDC93/LNPEP/ATP6V0D1/RAB1A/SYNDIG1/SORL1/INPP5F/NIPA1/SNX16/BOK/WASHC3/STEAP4/TOM1/ARRDC4/EPS15…	65
GO:0031256	CC	GO:0031256	leading edge membrane	38/2004	167/19659	1.59264e-06	3.18045e-05	2.39785e-05	GABRA5/KCNC4/HPCA/RASGRP2/ARHGAP45/MYO6/KCNC3/GABRG3/KCNC1/UNC5A/EPS8L1/KCNB1/EPB41L3/JCAD/DDN/PLEKHA1/EPS8/GABRA2/USH2A/ARHGAP44/ABCA7/SHISA6/KCNH1/MYO1D/SHISA7/FGD5/PDE4A/SYNJ2/ANK1/GABRA3/ADORA1/TIAM1/PLXND1/PACSIN1/ARHGEF4/VASP/ADORA2A/MPP2	38
GO:0044304	CC	GO:0044304	main axon	21/2004	68/19659	2.23317e-06	4.22086e-05	3.18225e-05	SCN1A/CNGA3/KCNC1/CD40/EPB41L3/KCNA1/GJC2/KCNQ2/KCNH1/MYO1D/SPTBN4/SPOCK1/ANK1/ADORA1/TIAM1/SCN8A/ADORA2A/DNM1/KCNQ3/BIN1/KCNAB2	21
GO:0008076	CC	GO:0008076	voltage-gated potassium channel complex	25/2004	90/19659	2.24173e-06	4.22086e-05	3.18225e-05	KCNC4/HCN2/KCNIP2/KCNC3/NOS1AP/DPP10/KCNC1/SNAP25/KCNB1/KCNS3/KCNH2/KCNA3/KCNA1/KCNQ2/KCNG1/KCNS1/KCNH4/KCNH1/STX1A/KCNJ4/KCNJ3/KCNV2/DPP6/KCNQ3/KCNAB2	25
GO:0044306	CC	GO:0044306	neuron projection terminus	33/2004	138/19659	2.39829e-06	4.39021e-05	3.30993e-05	KCNC4/PRKCB/PRKCG/SYT1/PTPRN/CPLX1/CHRM2/SYT7/GCH1/KCNC1/SNCA/DRD2/MME/PENK/BLVRB/KCNA3/KCNA1/UNC13B/CRHR2/SLC18A3/UNC13A/GLRA1/SYNJ2/ADORA1/PACSIN1/SLC18A2/SYNJ1/ATP6V0D1/PTPRN2/ITSN1/SYP/AP3D1/KCNAB2	33
GO:0043679	CC	GO:0043679	axon terminus	30/2004	120/19659	2.56807e-06	4.57394e-05	3.44844e-05	KCNC4/PRKCB/PRKCG/PTPRN/CPLX1/CHRM2/SYT7/KCNC1/SNCA/DRD2/PENK/BLVRB/KCNA3/KCNA1/UNC13B/CRHR2/SLC18A3/UNC13A/GLRA1/SYNJ2/ADORA1/PACSIN1/SLC18A2/SYNJ1/ATP6V0D1/PTPRN2/ITSN1/SYP/AP3D1/KCNAB2	30
GO:0048786	CC	GO:0048786	presynaptic active zone	21/2004	69/19659	2.90403e-06	5.03621e-05	3.79696e-05	SLC17A7/GUCY1B1/PPFIA4/P2RY1/ARHGAP44/UNC13B/CDH10/STX1A/NPTN/STX3/UNC13A/RIMS4/ADORA1/STX19/NTNG2/CTNNA2/RIMS3/ADORA2A/ERC1/SYP/SYN1	21
GO:0031252	CC	GO:0031252	cell leading edge	69/2004	390/19659	3.64381e-06	6.15711e-05	4.64205e-05	GABRA5/KCNC4/HPCA/RASGRP2/ARHGAP45/WASF3/MYO6/KCNC3/GABRG3/KCNC1/UNC5A/EPS8L1/KCNB1/EPB41L3/JCAD/CDK5/PLEKHH2/DDN/PLEKHA1/EPS8/GABRA2/USH2A/TLN2/LAYN/ARHGAP44/ABCA7/SHISA6/CARMIL1/KCNH1/MYO1D/SHISA7/TNFRSF12A/KITLG/ALS2/STX3/RAB3IP/WASF1/FGD5/LDB2/PDLIM4/PDE4A/SLC39A14/SYNJ2/ANK1/ACTN1/INPP5J/GABRA3/ADORA1/TIAM1/PLXND1/FGD6/PACSIN1/ARHGEF4/LMO4/VASP/ARPC5/CTNNA2/APBB2/ADORA2A/FRMD4B/CDC42BPG/DBNL…	69
GO:0034705	CC	GO:0034705	potassium channel complex	26/2004	99/19659	4.44392e-06	7.32137e-05	5.51982e-05	KCNC4/HCN2/KCNIP2/KCNC3/NOS1AP/DPP10/KCNC1/SNAP25/KCNB1/KCNS3/KCNH2/KCNA3/GRIK4/KCNA1/KCNQ2/KCNG1/KCNS1/KCNH4/KCNH1/STX1A/KCNJ4/KCNJ3/KCNV2/DPP6/KCNQ3/KCNAB2	26
GO:0044305	CC	GO:0044305	calyx of Held	11/2004	23/19659	5.07495e-06	8.15706e-05	6.14988e-05	PRKCB/PRKCG/CPLX1/KCNC1/KCNA3/KCNA1/UNC13B/UNC13A/GLRA1/ADORA1/ITSN1	11
GO:0098563	CC	GO:0098563	intrinsic component of synaptic vesicle membrane	16/2004	46/19659	6.44421e-06	0.000101113	7.62322e-05	SLC17A7/SYT1/SYT9/RAB26/RAB27B/SLC6A17/SYNPR/GABRA2/STX1A/RAB3B/SYNGR1/PTPRN2/WFS1/SYP/SYN1/RAB4A	16
GO:0031301	CC	GO:0031301	integral component of organelle membrane	42/2004	204/19659	7.11995e-06	0.000109117	8.22673e-05	SLC17A7/SLC8B1/STEAP2/SYT1/SYT9/SLC25A19/MAN1C1/RYR1/CPT1A/SLC6A17/MPC1/SYNPR/GABRA2/SLC35A3/A4GALT/CHST12/STX1A/PEX3/MICU1/SLC25A4/PEX16/YIF1B/VOPP1/BNIP3/QSOX1/MCUR1/SAMD8/MFN1/VAMP5/ETFDH/SYNGR1/PTPRN2/FAR1/ATP13A2/WFS1/MPC2/LARGE1/SYP/TEX261/TIMM17A/TOMM20/B4GALNT1	42
GO:0099634	CC	GO:0099634	postsynaptic specialization membrane	26/2004	102/19659	8.02004e-06	0.000119742	9.02773e-05	GABRA5/CACNG5/NETO1/RGS9/GRID1/RGS7BP/ADCY1/LRFN1/GABRB2/CDH10/SHISA6/CLSTN3/CACNG7/SHISA7/GRIN2B/CACNG8/CLSTN2/NPTN/GLRA1/GABRA3/TIAM1/ADAM22/EFNB2/SLC16A3/GRIN2C/SLC30A1	26
GO:0030426	CC	GO:0030426	growth cone	36/2004	165/19659	8.1766e-06	0.000119742	9.02773e-05	RASGRF1/NGEF/MYH14/NRSN1/ITGA3/SNAP25/SNCA/OLFM1/CDK5/LMTK2/NPTX2/EPS8/MAPK8IP1/DTNBP1/ALS2/STX3/ADGRL1/INPP5J/NPTXR/ARHGAP4/TIAM1/CDK5R2/ARPC5/CRTAC1/PCDH9/GDPD5/APBB2/CALM1/PTK2B/FKBP4/KIF5C/COBL/TSHZ3/KATNB1/NDRG2/CPEB4	36
GO:0030427	CC	GO:0030427	site of polarized growth	36/2004	167/19659	1.0861e-05	0.000155596	0.000117309	RASGRF1/NGEF/MYH14/NRSN1/ITGA3/SNAP25/SNCA/OLFM1/CDK5/LMTK2/NPTX2/EPS8/MAPK8IP1/DTNBP1/ALS2/STX3/ADGRL1/INPP5J/NPTXR/ARHGAP4/TIAM1/CDK5R2/ARPC5/CRTAC1/PCDH9/GDPD5/APBB2/CALM1/PTK2B/FKBP4/KIF5C/COBL/TSHZ3/KATNB1/NDRG2/CPEB4	36
GO:0098852	CC	GO:0098852	lytic vacuole membrane	61/2004	345/19659	1.33324e-05	0.000186937	0.000140938	SLC7A14/SLC39A11/PLD1/MYO6/SYT7/NAPG/HLA-DPB1/ATP8A1/ECE1/AP1S3/TMEM30A/TCIRG1/SLC36A1/CLEC16A/NFAM1/TMEM74/SCARB1/KIAA1324/AP5M1/GOPC/VPS41/GNAI1/TMEM192/ARL8B/SLC48A1/EEF1A2/DRAM1/ATP6V1C1/WDR41/SLC17A5/STOM/BORCS5/BORCS6/MCOLN1/MMD/OSTM1/MYO7A/RAB3D/STX7/SLCO4C1/IGF2R/LAPTM4B/LAMTOR3/VTI1B/PLEKHF1/LNPEP/ATP6V0D1/ATP6V1A/VLDLR/STARD3NL/SYNGR1/OCA2/ATP13A2/AP2S1/TOM1/ATP6V1H/AP3D1/MANBA/SLC26A11…	61
GO:0042383	CC	GO:0042383	sarcolemma	30/2004	133/19659	2.29727e-05	0.000315396	0.000237787	SLC2A4/KRT19/SCN1A/BVES/SLC8B1/SNTG2/NOS1AP/AHNAK2/SLC8A3/CAV1/KCNB1/COL6A2/RYR1/CACNG7/DTNBP1/CACNG8/CACNB2/ATP1B1/ANK1/KCNJ3/SNTA1/GOT2/CAMK2D/SCN5A/SGCZ/LAMA2/PPP3CA/PPP3R1/BIN1/SLC30A1	30
GO:0005765	CC	GO:0005765	lysosomal membrane	60/2004	344/19659	2.38086e-05	0.000320201	0.00024141	SLC7A14/PLD1/MYO6/SYT7/NAPG/HLA-DPB1/ATP8A1/ECE1/AP1S3/TMEM30A/TCIRG1/SLC36A1/CLEC16A/NFAM1/TMEM74/SCARB1/KIAA1324/AP5M1/GOPC/VPS41/GNAI1/TMEM192/ARL8B/SLC48A1/EEF1A2/DRAM1/ATP6V1C1/WDR41/SLC17A5/STOM/BORCS5/BORCS6/MCOLN1/MMD/OSTM1/MYO7A/RAB3D/STX7/SLCO4C1/IGF2R/LAPTM4B/LAMTOR3/VTI1B/PLEKHF1/LNPEP/ATP6V0D1/ATP6V1A/VLDLR/STARD3NL/SYNGR1/OCA2/ATP13A2/AP2S1/TOM1/ATP6V1H/AP3D1/MANBA/SLC26A11/LMBRD1/V…	60
GO:0005774	CC	GO:0005774	vacuolar membrane	67/2004	397/19659	2.45574e-05	0.000323666	0.000244023	SLC7A14/SLC39A11/PLD1/MYO6/SYT7/NAPG/MAP1LC3A/HLA-DPB1/ATP8A1/ECE1/AP1S3/TMEM30A/TCIRG1/SLC36A1/CLEC16A/NFAM1/TMEM74/SCARB1/KIAA1324/AP5M1/GOPC/VPS41/GNAI1/TMEM192/ARL8B/SLC48A1/EEF1A2/DRAM1/ATP6V1C1/WDR41/SLC17A5/STOM/RRAGD/BORCS5/BORCS6/MCOLN1/MMD/OSTM1/MYO7A/RAB3D/STX7/SLCO4C1/IGF2R/LAPTM4B/LAMTOR3/VTI1B/PLEKHF1/LNPEP/ATP6V0B/ATP6V0D1/ATP6V1A/THBD/VLDLR/STARD3NL/SYNGR1/OCA2/NAPB/ATP13A2/AP2S1/…	67
GO:0031045	CC	GO:0031045	dense core granule	9/2004	19/19659	4.1631e-05	0.000535893	0.000404028	STXBP5L/SYT1/SYT9/SYT7/PENK/VPS13A/ADAM8/MYRIP/SCG2	9
GO:0098839	CC	GO:0098839	postsynaptic density membrane	20/2004	75/19659	4.30992e-05	0.000535893	0.000404028	CACNG5/NETO1/RGS9/GRID1/RGS7BP/ADCY1/LRFN1/SHISA6/CLSTN3/CACNG7/GRIN2B/CACNG8/CLSTN2/NPTN/TIAM1/ADAM22/EFNB2/SLC16A3/GRIN2C/SLC30A1	20
GO:0098982	CC	GO:0098982	GABA-ergic synapse	20/2004	75/19659	4.30992e-05	0.000535893	0.000404028	GABRA5/SLC6A1/PCDH17/SYT7/GABRG3/DRD2/GABRB2/SLC6A17/CDH10/CLSTN3/GABRD/GABBR1/IGSF9B/NPTN/GABRB3/GABRA3/ATP2B3/GLRB/CNTN5/NRG1	20
GO:0098685	CC	GO:0098685	Schaffer collateral - CA1 synapse	21/2004	82/19659	5.37729e-05	0.000656228	0.000494752	NEFH/SYN2/CPLX1/ADCY1/CDK5/SH3GL2/DTNBP1/GABBR1/NPTN/STX3/NTNG2/LRFN2/BCR/EFNB2/PPP3CA/ADCY8/SYP/STAT3/SYN1/SLC30A1/IQSEC2	21
GO:0005891	CC	GO:0005891	voltage-gated calcium channel complex	14/2004	43/19659	5.63621e-05	0.000675321	0.000509147	CACNA1G/HSPA2/NOS1AP/RYR1/CACNA1H/CATSPERG/CACNG7/CACNG8/CACNB2/CACNA1A/FKBP1A/CATSPER2/CACNA1B/PDE4D	14
GO:0098948	CC	GO:0098948	intrinsic component of postsynaptic specialization membrane	20/2004	77/19659	6.47469e-05	0.000761933	0.000574447	GABRA5/NETO1/GRID1/RGS7BP/ADCY1/LRFN1/GABRB2/CDH10/SHISA6/CLSTN3/CACNG7/SHISA7/CLSTN2/NPTN/GLRA1/GABRA3/ADAM22/EFNB2/SLC16A3/SLC30A1	20
GO:0043235	CC	GO:0043235	receptor complex	65/2004	396/19659	7.62297e-05	0.000881322	0.000664458	GABRA5/CACNG5/GPR37/ITPR2/CRLF1/TRADD/CALCRL/CHRNA7/GRIN3B/ITGA3/FGFR4/GABRG3/EPHA8/CD6/CD40/ADRB2/NTRK3/CHRFAM7A/ITGA7/GABRB2/LMTK2/EPHA10/EPS8/GABRA2/GRIK4/NT5DC3/PLXDC1/SHISA6/CACNG7/GABRD/SHISA7/GRIN2B/CACNG8/LIFR/GABBR1/GABRB3/PLA2R1/LYN/ITGA10/GABRA3/HTRA2/PLXND1/MCOLN1/TRAF6/KCTD8/MERTK/ALK/SLITRK5/EGFR/ALCAM/EPHA6/IL6ST/PTK2B/GPRC5C/GRIN3A/GPR160/TLR6/TAS1R3/VLDLR/PTPRN2/NPNT/NPR1/ITGA2B/…	65
GO:0032590	CC	GO:0032590	dendrite membrane	13/2004	40/19659	0.000105503	0.00119873	0.000903763	GABRA5/KCNC4/HPCA/KCNC3/GABRG3/KCNC1/KCNB1/DDN/GABRA2/SHISA6/SHISA7/GABRA3/MPP2	13
GO:0099060	CC	GO:0099060	integral component of postsynaptic specialization membrane	19/2004	74/19659	0.000115644	0.00129168	0.000973841	GABRA5/NETO1/GRID1/ADCY1/LRFN1/GABRB2/CDH10/SHISA6/CLSTN3/CACNG7/SHISA7/CLSTN2/NPTN/GLRA1/GABRA3/ADAM22/EFNB2/SLC16A3/SLC30A1	19
GO:0016528	CC	GO:0016528	sarcoplasm	19/2004	76/19659	0.00016936	0.00186014	0.00140242	SLC2A4/ATP2A3/ITPR2/CAMK2G/NOS1AP/ASPH/SLC8A3/RYR1/HABP4/JPH3/DTNBP1/SPOCK1/TMEM38A/ANK1/AGL/FKBP1A/CAMK2D/JPH4/PLN	19
GO:0098686	CC	GO:0098686	hippocampal mossy fiber to CA3 synapse	11/2004	32/19659	0.000203449	0.00217371	0.00163883	SYT1/SYT9/SYT7/ADCY1/SH3GL2/GRIK4/UNC13B/DTNBP1/CTNNA2/BACE1/ADCY8	11
GO:0034704	CC	GO:0034704	calcium channel complex	17/2004	65/19659	0.000204507	0.00217371	0.00163883	CACNA1G/HSPA2/NOS1AP/RYR1/CACNA1H/CATSPERG/CACNG7/CACNG8/CACNB2/MICU1/CACNA1A/FKBP1A/CATSPER2/CALM1/PKD1L1/CACNA1B/PDE4D	17
GO:0060076	CC	GO:0060076	excitatory synapse	14/2004	48/19659	0.000212844	0.00222641	0.00167857	NETO1/SLC17A7/SYT1/ITGA3/SHISA6/SHISA7/KCNJ9/ELFN1/KCNJ3/CTNNA2/SYNDIG1/SLC16A3/SYP/PLCB4	14
GO:0031901	CC	GO:0031901	early endosome membrane	29/2004	143/19659	0.000231226	0.0023809	0.00179504	HLA-B/HLA-C/CLCN4/KIAA0319/GPNMB/ZFYVE28/EPHA8/HLA-A/CAV1/RAB11FIP5/ABCA7/HLA-E/KCNH1/RAB31/DKK1/PDLIM4/RAB21/FIG4/STAM2/EGFR/STX7/VTI1B/SYNDIG1/INPP5F/SNX16/BOK/STEAP4/EPS15/RAB4A	29
GO:0043197	CC	GO:0043197	dendritic spine	32/2004	164/19659	0.000237928	0.0024064	0.00181427	FBXO2/HPCA/NRGN/SLC8A2/KCNC3/SLC8A3/DRD2/DDN/COMT/ARHGAP44/ZMYND8/SHISA6/SHISA7/DTNBP1/ALS2/PDLIM4/ADORA1/TIAM1/RGS14/ARHGAP32/PTK2B/MPP2/LAMA2/DNM1/SYNDIG1/PRKAR2B/GRM3/MAP1B/PPP3CA/HOMER1/CPEB4/STRN	32
GO:0005778	CC	GO:0005778	peroxisomal membrane	16/2004	60/19659	0.000244657	0.0024064	0.00181427	SYT7/ACSL3/ABCD2/ACSL1/PEX3/ALDH3A2/PEX16/ACSL6/PNPLA8/ACSL4/PEX6/ABCD3/PEX1/FAR1/MPV17L/TMEM35A	16
GO:0031903	CC	GO:0031903	microbody membrane	16/2004	60/19659	0.000244657	0.0024064	0.00181427	SYT7/ACSL3/ABCD2/ACSL1/PEX3/ALDH3A2/PEX16/ACSL6/PNPLA8/ACSL4/PEX6/ABCD3/PEX1/FAR1/MPV17L/TMEM35A	16
GO:0030285	CC	GO:0030285	integral component of synaptic vesicle membrane	11/2004	33/19659	0.000277261	0.00268698	0.0020258	SLC17A7/SYT1/SYT9/SLC6A17/SYNPR/GABRA2/STX1A/SYNGR1/PTPRN2/WFS1/SYP	11
GO:0030136	CC	GO:0030136	clathrin-coated vesicle	34/2004	180/19659	0.000293393	0.00280211	0.00211261	SLC2A4/NRGN/SLC17A7/KIAA0319/STEAP2/MYO6/SYT1/SYT9/STON2/CHRM2/HLA-DPB1/ECE1/ADRB2/NCALD/RAB27B/FCHO1/SH3GL2/GOPC/VPS41/SLC18A3/TNK2/MALL/AFTPH/SLC18A2/SCAMP1/ASTN2/EGFR/IGF2R/DBNL/INPP5F/AP2S1/EPS15/LMBRD1/VPS16	34
GO:0044309	CC	GO:0044309	neuron spine	32/2004	166/19659	0.000298845	0.00281341	0.00212113	FBXO2/HPCA/NRGN/SLC8A2/KCNC3/SLC8A3/DRD2/DDN/COMT/ARHGAP44/ZMYND8/SHISA6/SHISA7/DTNBP1/ALS2/PDLIM4/ADORA1/TIAM1/RGS14/ARHGAP32/PTK2B/MPP2/LAMA2/DNM1/SYNDIG1/PRKAR2B/GRM3/MAP1B/PPP3CA/HOMER1/CPEB4/STRN	32
GO:0043194	CC	GO:0043194	axon initial segment	8/2004	19/19659	0.000309442	0.00287214	0.0021654	SCN1A/CNGA3/KCNQ2/SPTBN4/ANK1/SCN8A/KCNQ3/BIN1	8
GO:0043204	CC	GO:0043204	perikaryon	26/2004	125/19659	0.000314299	0.0028767	0.00216884	HPCA/SLC8A2/PTPRN/AZIN2/KCNC3/CNGA3/NSMF/SLC8A3/RTN4RL2/DRD2/KCNB1/SERPINI1/OLFM1/PENK/CDK5/DDN/KCNA1/GJC2/KCNH1/GLRA3/TTLL7/GLRA1/ASTN2/ASS1/GOT2/NDN	26
GO:0017146	CC	GO:0017146	NMDA selective glutamate receptor complex	6/2004	11/19659	0.000327023	0.00295216	0.00222573	GRIN3B/EPS8/GRIN2B/PTK2B/GRIN3A/GRIN2C	6
GO:0055037	CC	GO:0055037	recycling endosome	32/2004	167/19659	0.000334215	0.00297523	0.00224313	HLA-B/RAB29/HLA-C/DYNC1I1/HLA-A/RAB11FIP5/ZDHHC2/LMTK2/RELCH/EHD3/SLC9A7/ARHGAP44/PLEKHB2/HLA-E/RAB11FIP4/FCHSD1/PDLIM4/SLC31A2/FIG4/SCAMP1/STX7/MYO5B/FZD7/VTI1B/SORL1/INPP5F/EHD2/BOK/NDRG1/TMUB1/RAB4A/VPS16	32
GO:0033017	CC	GO:0033017	sarcoplasmic reticulum membrane	12/2004	39/19659	0.000344551	0.00297523	0.00224313	ATP2A3/ITPR2/CAMK2G/NOS1AP/ASPH/RYR1/JPH3/TMEM38A/FKBP1A/CAMK2D/JPH4/PLN	12
GO:0030673	CC	GO:0030673	axolemma	7/2004	15/19659	0.000347637	0.00297523	0.00224313	KCNC1/EPB41L3/KCNH1/MYO1D/ANK1/ADORA1/ADORA2A	7
GO:0033268	CC	GO:0033268	node of Ranvier	7/2004	15/19659	0.000347637	0.00297523	0.00224313	SCN1A/KCNQ2/SPTBN4/SPOCK1/SCN8A/KCNQ3/BIN1	7
GO:0042470	CC	GO:0042470	melanosome	23/2004	106/19659	0.000361134	0.0030125	0.00227122	RAB29/ATP1B3/GPNMB/RAB27B/PMEL/GGH/DTNBP1/MREG/STX3/STOM/TYR/CTSB/ANXA11/SYTL2/MYO7A/MYRIP/RAB1A/PDIA4/SYNGR1/OCA2/SYTL1/PDIA6/TMEM33	23
GO:0048770	CC	GO:0048770	pigment granule	23/2004	106/19659	0.000361134	0.0030125	0.00227122	RAB29/ATP1B3/GPNMB/RAB27B/PMEL/GGH/DTNBP1/MREG/STX3/STOM/TYR/CTSB/ANXA11/SYTL2/MYO7A/MYRIP/RAB1A/PDIA4/SYNGR1/OCA2/SYTL1/PDIA6/TMEM33	23
GO:0005770	CC	GO:0005770	late endosome	42/2004	243/19659	0.000453621	0.00373671	0.00281723	SLC2A4/LRAT/CLCN4/PLD1/AP1AR/MAP1LC3A/STEAP3/RAB27B/NDFIP2/PMEL/CLEC16A/KIAA1324/AP5M1/VPS41/TMEM192/ARL8B/RASGEF1B/SLC31A2/CHMP2B/FIG4/ANKRD13B/MCOLN1/RAP1A/MMD/F2R/ASTN2/EGFR/BACE1/CHMP4C/STX7/IGF2R/LAPTM4B/LAMTOR3/VTI1B/VAMP5/NMNAT2/STARD3NL/TSPAN15/SNX16/ATP13A2/NEDD4L/VPS16	42
GO:0055038	CC	GO:0055038	recycling endosome membrane	18/2004	77/19659	0.000599917	0.00488081	0.00367981	HLA-B/HLA-C/HLA-A/RAB11FIP5/ZDHHC2/EHD3/SLC9A7/PLEKHB2/HLA-E/RAB11FIP4/PDLIM4/SCAMP1/FZD7/VTI1B/EHD2/BOK/NDRG1/RAB4A	18
GO:0031201	CC	GO:0031201	SNARE complex	13/2004	47/19659	0.000625577	0.0050275	0.0037904	STXBP5L/SYT1/SYN2/CPLX1/NAPG/SNAP25/DOC2B/STX1A/STX3/STX19/STX7/VTI1B/NAPB	13
GO:0030139	CC	GO:0030139	endocytic vesicle	48/2004	293/19659	0.000651082	0.00516943	0.00389741	HLA-B/HLA-C/CAMK2G/PLD1/MYO6/GOLIM4/FMNL1/SYT7/HLA-DPB1/HLA-A/CAV1/DRD2/TCIRG1/FCHO1/SH3GL2/RAB39A/EHD3/SCARB1/UNC13B/HLA-E/CDC42EP2/RAB11FIP4/SLC18A3/RAB31/CACNG8/UNC93B1/ANXA11/MCOLN1/RAP1A/EGFR/RAB23/ADAM8/STX7/ATP6V0E2/IGF2R/CAMK2D/TAP1/ATP6V0B/ATP6V0D1/TLR6/TAP2/INPP5F/WNT5B/ITSN1/AP2S1/EPS15/LMBRD1/STXBP2	48
GO:0032809	CC	GO:0032809	neuronal cell body membrane	9/2004	26/19659	0.000727078	0.00563699	0.00424992	GABRA5/KCNC4/HPCA/KCNC3/KCNC1/UNC5A/KCNB1/SLC4A8/ATP1A3	9
GO:0044298	CC	GO:0044298	cell body membrane	9/2004	26/19659	0.000727078	0.00563699	0.00424992	GABRA5/KCNC4/HPCA/KCNC3/KCNC1/UNC5A/KCNB1/SLC4A8/ATP1A3	9
GO:0031253	CC	GO:0031253	cell projection membrane	53/2004	334/19659	0.000760894	0.00583057	0.00439586	GABRA5/KCNC4/HPCA/RASGRP2/RGS9/ARHGAP45/BVES/MYO6/ITGA3/KCNC3/TSPEAR/GABRG3/KCNC1/UNC5A/EPS8L1/DRD2/KCNB1/EPB41L3/CDHR2/JCAD/DDN/PLEKHA1/EPS8/GABRA2/EHD3/USH2A/SCARB1/ABCA7/SHISA6/BBS7/KCNH1/MYO1D/SHISA7/FGD5/GPR157/PDE4A/SYNJ2/ANK1/GABRA3/ADORA1/TIAM1/PLXND1/MUC20/PACSIN1/NDRG4/ARHGEF4/VASP/PKD1L1/ADORA2A/MPP2/PODXL/SYTL1/EPS15	53
GO:0099146	CC	GO:0099146	intrinsic component of postsynaptic density membrane	14/2004	54/19659	0.000798883	0.00605131	0.00456228	NETO1/GRID1/RGS7BP/ADCY1/LRFN1/SHISA6/CLSTN3/CACNG7/CLSTN2/NPTN/ADAM22/EFNB2/SLC16A3/SLC30A1	14
GO:0009898	CC	GO:0009898	cytoplasmic side of plasma membrane	28/2004	149/19659	0.00104393	0.00781763	0.00589397	PTPN3/FRK/GNG7/AJAP1/GNAL/GNAZ/GNB1L/SNAP25/ESYT3/NPTX2/PKP4/GNAI1/LYN/MIEN1/ANK1/NPTXR/RAB21/HTRA2/TIAM1/TRAF6/PTK2B/FER/KRAS/CYLD/PPP3CA/GNG4/GNG10/KCNAB2	28
GO:0034707	CC	GO:0034707	chloride channel complex	13/2004	50/19659	0.00118104	0.00872688	0.00657949	GABRA5/GABRG3/GABRB2/GABRA2/GABRD/GLRA3/GABRB3/GLRA1/BEST1/GABRA3/GLRB/CLIC4/CLCN2	13
GO:0098562	CC	GO:0098562	cytoplasmic side of membrane	31/2004	172/19659	0.00119184	0.00872688	0.00657949	PTPN3/FRK/GNG7/AJAP1/GNAL/GNAZ/GNB1L/SNAP25/ESYT3/NPTX2/PKP4/GNAI1/EEF1A2/LYN/MIEN1/BORCS5/ANK1/NPTXR/RAB21/HTRA2/TIAM1/TRAF6/FKBP1A/PTK2B/FER/KRAS/CYLD/PPP3CA/GNG4/GNG10/KCNAB2	31
GO:0030135	CC	GO:0030135	coated vesicle	45/2004	280/19659	0.00140588	0.00998472	0.00752781	HLA-B/HLA-C/SLC2A4/NRGN/SLC17A7/KIAA0319/STEAP2/MYO6/SYT1/SYT9/STON2/CHRM2/HLA-DPB1/HLA-A/ECE1/ADRB2/NCALD/RAB27B/CTSC/FCHO1/SH3GL2/GOPC/HLA-E/VPS41/SLC18A3/SEC24D/TNK2/MALL/PITPNM3/YIF1B/AFTPH/SLC18A2/SCAMP1/ASTN2/EGFR/IGF2R/TMED3/DBNL/VTI1B/INPP5F/AP2S1/TEX261/EPS15/LMBRD1/VPS16	45
GO:0031594	CC	GO:0031594	neuromuscular junction	17/2004	76/19659	0.00142028	0.00998472	0.00752781	KCNC4/STXBP5L/SLC8A3/DLGAP3/CDK5/ACHE/UNC13B/FCHSD1/UNC13A/SPOCK1/SYNGR2/F2R/SNTA1/LAMA2/SYNGR1/SYP/NRG1	17
GO:0005771	CC	GO:0005771	multivesicular body	12/2004	45/19659	0.00142318	0.00998472	0.00752781	SLC2A4/LRAT/STEAP3/RAB27B/NDFIP2/PMEL/CHMP2B/EGFR/BACE1/LAPTM4B/ATP13A2/NEDD4L	12
GO:0030315	CC	GO:0030315	T-tubule	13/2004	51/19659	0.00143938	0.00998472	0.00752781	SLC2A4/SCN1A/NOS1AP/AHNAK2/RYR1/CACNG7/CACNG8/CACNB2/KCNJ3/GOT2/SCN5A/BIN1/SLC30A1	13
GO:0099061	CC	GO:0099061	integral component of postsynaptic density membrane	13/2004	51/19659	0.00143938	0.00998472	0.00752781	NETO1/GRID1/ADCY1/LRFN1/SHISA6/CLSTN3/CACNG7/CLSTN2/NPTN/ADAM22/EFNB2/SLC16A3/SLC30A1	13
GO:0045335	CC	GO:0045335	phagocytic vesicle	24/2004	124/19659	0.0015178	0.0104191	0.00785527	HLA-B/HLA-C/FMNL1/SYT7/HLA-A/TCIRG1/RAB39A/UNC13B/HLA-E/CDC42EP2/RAB31/UNC93B1/ANXA11/MCOLN1/RAP1A/RAB23/ADAM8/ATP6V0E2/TAP1/ATP6V0B/ATP6V0D1/TLR6/TAP2/STXBP2	24
GO:1902711	CC	GO:1902711	GABA-A receptor complex	7/2004	19/19659	0.00188689	0.0128192	0.00966482	GABRA5/GABRG3/GABRB2/GABRA2/GABRD/GABRB3/GABRA3	7
GO:0031970	CC	GO:0031970	organelle envelope lumen	18/2004	85/19659	0.00201623	0.0135581	0.0102219	CYCS/SNCA/PTGES/CHCHD7/REXO2/LYN/MICU1/CHCHD10/SDHAF3/HTRA2/SHMT2/TIMM8A/IGF2R/PRELID3B/SORL1/NDUFA8/PNPT1/GATM	18
GO:0030670	CC	GO:0030670	phagocytic vesicle membrane	16/2004	72/19659	0.00208108	0.0138528	0.0104441	HLA-B/HLA-C/SYT7/HLA-A/TCIRG1/RAB39A/HLA-E/RAB31/MCOLN1/RAB23/ATP6V0E2/TAP1/ATP6V0B/ATP6V0D1/TLR6/TAP2	16
GO:0030140	CC	GO:0030140	trans-Golgi network transport vesicle	9/2004	30/19659	0.00228819	0.0150792	0.0113687	SLC2A4/NRGN/STEAP2/NCALD/RAB27B/GOPC/SLC18A3/AFTPH/IGF2R	9
GO:0016529	CC	GO:0016529	sarcoplasmic reticulum	15/2004	67/19659	0.00262076	0.0170998	0.0128921	SLC2A4/ATP2A3/ITPR2/CAMK2G/NOS1AP/ASPH/RYR1/JPH3/TMEM38A/ANK1/AGL/FKBP1A/CAMK2D/JPH4/PLN	15
GO:1902710	CC	GO:1902710	GABA receptor complex	7/2004	20/19659	0.00264992	0.0171206	0.0129078	GABRA5/GABRG3/GABRB2/GABRA2/GABRD/GABRB3/GABRA3	7
GO:0120111	CC	GO:0120111	neuron projection cytoplasm	17/2004	81/19659	0.00292726	0.0187288	0.0141202	HPCA/TMEM108/HAP1/RAB27B/SYBU/DTNBP1/KIF1A/WASF1/RAB21/PURA/KIF5C/KLHL17/KIF17/AP3D1/AP3M2/BLOC1S3/ABHD13	17
GO:0032585	CC	GO:0032585	multivesicular body membrane	5/2004	11/19659	0.00298676	0.0189257	0.0142687	RAB27B/NDFIP2/PMEL/LAPTM4B/ATP13A2	5
GO:0033176	CC	GO:0033176	proton-transporting V-type ATPase complex	8/2004	26/19659	0.00334107	0.0209692	0.0158094	ATP6AP1L/TCIRG1/ATP6V1C1/ATP6V0E2/ATP6V0B/ATP6V0D1/ATP6V1A/ATP6V1H	8
GO:0097440	CC	GO:0097440	apical dendrite	6/2004	16/19659	0.00361796	0.0224928	0.0169581	PPARGC1A/NSMF/MYO1D/PTK2B/MAP1B/OSBP2	6
GO:0005911	CC	GO:0005911	cell-cell junction	63/2004	442/19659	0.00392009	0.0241434	0.0182025	TJP3/CLDN6/SCN1A/PRKCG/AJAP1/MPP7/CGN/BVES/STEAP1/AKR1B1/FGFR4/PTPRU/CLDN10/F11R/PKP2/EPB41L3/JCAD/CDHR3/PKP4/PDZD2/CDH18/PLXDC1/GJC2/CDH10/CNN2/SPTBN4/CDH12/STX3/ATP1B1/LYN/CDH22/CDH7/ACTN1/TIAM1/USP53/LIN7A/PANX2/VASP/LIN7C/CTNNA2/CRB1/CADM1/PCDH9/FRMD4B/SCN5A/TMEM47/VAMP5/KAZN/PODXL/SIPA1L3/TMOD3/KRT18/PPP3CA/WNK4/NECTIN2/PDLIM5/CLDN11/NDRG1/IGSF21/CLIC4/PVR/CLDN12/STRN	63
GO:0030666	CC	GO:0030666	endocytic vesicle membrane	28/2004	163/19659	0.00408032	0.0248975	0.0187711	HLA-B/HLA-C/CAMK2G/SYT7/HLA-DPB1/HLA-A/CAV1/TCIRG1/FCHO1/SH3GL2/RAB39A/SCARB1/HLA-E/SLC18A3/RAB31/CACNG8/MCOLN1/RAB23/ATP6V0E2/CAMK2D/TAP1/ATP6V0B/ATP6V0D1/TLR6/TAP2/WNT5B/AP2S1/EPS15	28
GO:0043195	CC	GO:0043195	terminal bouton	12/2004	51/19659	0.00442698	0.026765	0.020179	CPLX1/SNCA/BLVRB/UNC13B/SLC18A3/UNC13A/ADORA1/SLC18A2/SYNJ1/PTPRN2/SYP/AP3D1	12
GO:0060077	CC	GO:0060077	inhibitory synapse	6/2004	17/19659	0.00511443	0.0306401	0.0231006	IGSF9B/NPTN/GLRA1/IGSF9/LHFPL4/IGSF21	6
GO:0008328	CC	GO:0008328	ionotropic glutamate receptor complex	12/2004	52/19659	0.00523221	0.0310633	0.0234196	CACNG5/GRIN3B/EPS8/GRIK4/SHISA6/CACNG7/SHISA7/GRIN2B/CACNG8/PTK2B/GRIN3A/GRIN2C	12
GO:0030665	CC	GO:0030665	clathrin-coated vesicle membrane	20/2004	107/19659	0.00541606	0.0318677	0.0240261	NRGN/SLC17A7/KIAA0319/MYO6/SYT1/SYT9/CHRM2/HLA-DPB1/ADRB2/NCALD/FCHO1/SH3GL2/SLC18A3/AFTPH/SLC18A2/EGFR/IGF2R/DBNL/AP2S1/EPS15	20
GO:0005905	CC	GO:0005905	clathrin-coated pit	14/2004	66/19659	0.00597784	0.0348619	0.0262836	SLC2A4/MYO6/AP1S3/FCHO1/SLC18A3/TNK2/SYNJ1/LRP12/VLDLR/INPP5F/ITSN1/AP2S1/REPS1/EPS15	14
GO:0098802	CC	GO:0098802	plasma membrane receptor complex	30/2004	184/19659	0.0065634	0.0379411	0.028605	CACNG5/CALCRL/CHRNA7/GRIN3B/ITGA3/CD6/CD40/CHRFAM7A/ITGA7/EPS8/GRIK4/SHISA6/CACNG7/SHISA7/GRIN2B/CACNG8/GABBR1/LYN/ITGA10/HTRA2/TRAF6/ALCAM/IL6ST/PTK2B/GRIN3A/TLR6/NPNT/ITGA2B/CHRNA5/GRIN2C	30
GO:0032591	CC	GO:0032591	dendritic spine membrane	5/2004	13/19659	0.00699262	0.0397253	0.0299503	KCNC3/DDN/SHISA6/SHISA7/MPP2	5
GO:0098993	CC	GO:0098993	anchored component of synaptic vesicle membrane	5/2004	13/19659	0.00699262	0.0397253	0.0299503	RAB26/RAB27B/RAB3B/SYN1/RAB4A	5
GO:0098878	CC	GO:0098878	neurotransmitter receptor complex	12/2004	54/19659	0.00718989	0.0404969	0.030532	CACNG5/GRIN3B/EPS8/GRIK4/SHISA6/CACNG7/SHISA7/GRIN2B/CACNG8/PTK2B/GRIN3A/GRIN2C	12
GO:0005913	CC	GO:0005913	cell-cell adherens junction	20/2004	110/19659	0.00741436	0.0414073	0.0312184	AJAP1/PKP2/CDHR3/PKP4/CDH18/CDH10/CDH12/LYN/CDH22/CDH7/ACTN1/CTNNA2/CRB1/TMOD3/KRT18/NECTIN2/PDLIM5/NDRG1/IGSF21/PVR	20
GO:0070820	CC	GO:0070820	tertiary granule	27/2004	164/19659	0.00841403	0.0465954	0.0351298	DOK3/FRMPD3/PLD1/SVIP/SNAP25/CD47/TCIRG1/METTL7A/PGM1/ENPP4/CNN2/GGH/ALDOC/STOM/QPCT/LTA4H/SLC2A3/ADAM8/STX7/QSOX1/DBNL/LAMTOR3/CFP/PTPRN2/KCNAB2/TSPAN14/STXBP2	27
GO:0046873	MF	GO:0046873	metal ion transmembrane transporter activity	102/1875	444/17632	2.60985e-14	2.02418e-11	1.7281e-11	KCNH3/CACNG5/KCNC4/ATP2A3/SLC4A11/CACNA1G/SLC17A7/ITPR2/SLC24A2/SCN1A/NIPAL3/SLC39A11/HCN2/CHRNA7/SLC6A1/GRIN3B/SLC8B1/KCNIP2/SLC8A2/ATP1B3/KCNC3/NALCN/KCNC1/FAM155B/SNAP25/SLC8A3/KCNB1/KCNS3/KCNH2/SLC9A5/CDK5/RYR1/KCNA3/SLC6A17/KCNJ10/CACNA1H/GRIK4/KCNA1/SCN4A/SLC9A7/KCNK12/SLC4A8/JPH3/KCNQ2/KCNG1/KCNS1/CACNG7/KCNH4/KCNH1/SLC40A1/GRIN2B/CACNG8/CNNM2/KCNJ9/CACNB2/ATP1B1/SLC1A6/SLC39A14/CNNM4/KCNK…	102
GO:0022839	MF	GO:0022839	ion gated channel activity	85/1875	342/17632	3.78706e-14	2.02418e-11	1.7281e-11	KCNH3/GABRA5/CACNG5/KCNC4/CACNA1G/SLC17A7/ITPR2/ANO5/SCN1A/TMEM63C/CLCN4/GRID1/HCN2/CHRNA7/GRIN3B/KCNIP2/ANO4/KCNC3/NALCN/CNGA3/GABRG3/KCNC1/FAM155B/SNAP25/KCNB1/KCNS3/KCNH2/CDK5/NCALD/CHRFAM7A/RYR1/GABRB2/KCNA3/KCNJ10/CACNA1H/GABRA2/GRIK4/KCNA1/SCN4A/KCNK12/JPH3/KCNQ2/KCNG1/KCNS1/CACNG7/KCNH4/KCNH1/GABRD/GLRA3/GRIN2B/CACNG8/KCNJ9/CACNB2/GABRB3/GLRA1/KCNK3/KCNJ4/KCNJ12/BEST1/GABRA3/KCNJ3/KCNV2/GA…	85
GO:0022836	MF	GO:0022836	gated channel activity	85/1875	351/17632	1.80885e-13	6.44554e-11	5.50271e-11	KCNH3/GABRA5/CACNG5/KCNC4/CACNA1G/SLC17A7/ITPR2/ANO5/SCN1A/TMEM63C/CLCN4/GRID1/HCN2/CHRNA7/GRIN3B/KCNIP2/ANO4/KCNC3/NALCN/CNGA3/GABRG3/KCNC1/FAM155B/SNAP25/KCNB1/KCNS3/KCNH2/CDK5/NCALD/CHRFAM7A/RYR1/GABRB2/KCNA3/KCNJ10/CACNA1H/GABRA2/GRIK4/KCNA1/SCN4A/KCNK12/JPH3/KCNQ2/KCNG1/KCNS1/CACNG7/KCNH4/KCNH1/GABRD/GLRA3/GRIN2B/CACNG8/KCNJ9/CACNB2/GABRB3/GLRA1/KCNK3/KCNJ4/KCNJ12/BEST1/GABRA3/KCNJ3/KCNV2/GA…	85
GO:0005216	MF	GO:0005216	ion channel activity	95/1875	427/17632	1.52372e-12	4.07214e-10	3.47648e-10	KCNH3/GABRA5/CACNG5/KCNC4/SLC4A11/CACNA1G/SLC17A7/ITPR2/SLC24A2/ANO5/SCN1A/TMEM63C/CLCN4/GRID1/HCN2/CHRNA7/GRIN3B/KCNIP2/ANO4/KCNC3/NALCN/CNGA3/GABRG3/KCNC1/FAM155B/SNAP25/KCNB1/KCNS3/KCNH2/CDK5/NCALD/CHRFAM7A/RYR1/GABRB2/KCNA3/KCNJ10/CACNA1H/GABRA2/GRIK4/KCNA1/SCN4A/KCNK12/JPH3/LRRC8B/KCNQ2/KCNG1/KCNS1/CACNG7/KCNH4/KCNH1/GABRD/GLRA3/SLC40A1/GRIN2B/CACNG8/KCNJ9/CACNB2/GABRB3/GLRA1/KCNK3/KCNJ4/TME…	95
GO:0022843	MF	GO:0022843	voltage-gated cation channel activity	45/1875	143/17632	9.14803e-12	1.95585e-09	1.66976e-09	KCNH3/CACNG5/KCNC4/CACNA1G/HCN2/KCNIP2/KCNC3/KCNC1/SNAP25/KCNB1/KCNS3/KCNH2/CDK5/RYR1/KCNA3/KCNJ10/CACNA1H/KCNA1/KCNQ2/KCNG1/KCNS1/CACNG7/KCNH4/KCNH1/GRIN2B/CACNG8/KCNJ9/CACNB2/KCNK3/KCNJ4/KCNJ12/KCNJ3/KCNV2/GAS6/CACNA1A/KCNT1/CACNA1B/PTK2B/KCNH7/GRIN3A/KCNT2/IL1RAPL1/KCNQ3/GRIN2C/KCNAB2	45
GO:0022838	MF	GO:0022838	substrate-specific channel activity	95/1875	442/17632	1.22933e-11	2.08416e-09	1.7793e-09	KCNH3/GABRA5/CACNG5/KCNC4/SLC4A11/CACNA1G/SLC17A7/ITPR2/SLC24A2/ANO5/SCN1A/TMEM63C/CLCN4/GRID1/HCN2/CHRNA7/GRIN3B/KCNIP2/ANO4/KCNC3/NALCN/CNGA3/GABRG3/KCNC1/FAM155B/SNAP25/KCNB1/KCNS3/KCNH2/CDK5/NCALD/CHRFAM7A/RYR1/GABRB2/KCNA3/KCNJ10/CACNA1H/GABRA2/GRIK4/KCNA1/SCN4A/KCNK12/JPH3/LRRC8B/KCNQ2/KCNG1/KCNS1/CACNG7/KCNH4/KCNH1/GABRD/GLRA3/SLC40A1/GRIN2B/CACNG8/KCNJ9/CACNB2/GABRB3/GLRA1/KCNK3/KCNJ4/TME…	95
GO:0005244	MF	GO:0005244	voltage-gated ion channel activity	55/1875	199/17632	1.55971e-11	2.08416e-09	1.7793e-09	KCNH3/CACNG5/KCNC4/CACNA1G/SCN1A/CLCN4/HCN2/KCNIP2/KCNC3/NALCN/KCNC1/SNAP25/KCNB1/KCNS3/KCNH2/CDK5/RYR1/KCNA3/KCNJ10/CACNA1H/KCNA1/SCN4A/KCNK12/KCNQ2/KCNG1/KCNS1/CACNG7/KCNH4/KCNH1/GRIN2B/CACNG8/KCNJ9/CACNB2/KCNK3/KCNJ4/KCNJ12/KCNJ3/KCNV2/GAS6/CACNA1A/SCN8A/CATSPER2/KCNT1/CACNA1B/PTK2B/SCN5A/KCNH7/GRIN3A/KCNT2/CLIC4/IL1RAPL1/CLCN2/KCNQ3/GRIN2C/KCNAB2	55
GO:0022832	MF	GO:0022832	voltage-gated channel activity	55/1875	199/17632	1.55971e-11	2.08416e-09	1.7793e-09	KCNH3/CACNG5/KCNC4/CACNA1G/SCN1A/CLCN4/HCN2/KCNIP2/KCNC3/NALCN/KCNC1/SNAP25/KCNB1/KCNS3/KCNH2/CDK5/RYR1/KCNA3/KCNJ10/CACNA1H/KCNA1/SCN4A/KCNK12/KCNQ2/KCNG1/KCNS1/CACNG7/KCNH4/KCNH1/GRIN2B/CACNG8/KCNJ9/CACNB2/KCNK3/KCNJ4/KCNJ12/KCNJ3/KCNV2/GAS6/CACNA1A/SCN8A/CATSPER2/KCNT1/CACNA1B/PTK2B/SCN5A/KCNH7/GRIN3A/KCNT2/CLIC4/IL1RAPL1/CLCN2/KCNQ3/GRIN2C/KCNAB2	55
GO:0015077	MF	GO:0015077	monovalent inorganic cation transmembrane transporter activity	86/1875	387/17632	1.88787e-11	2.24237e-09	1.91436e-09	KCNH3/KCNC4/ATP2A3/SLC4A11/SLC22A18/SLC17A7/SLC24A2/SCN1A/CLCN4/HCN2/SLC6A1/SLC8B1/KCNIP2/SLC8A2/ATP1B3/KCNC3/NALCN/ATP6AP1L/KCNC1/SNAP25/SLC8A3/KCNB1/CYB5A/KCNS3/KCNH2/SLC9A5/TCIRG1/KCNA3/SLC6A17/KCNJ10/SLC36A1/MFSD3/GRIK4/KCNA1/SCN4A/SLC9A7/KCNK12/SLC4A8/KCNQ2/KCNG1/KCNS1/KCNH4/KCNH1/KCNJ9/ATP6V1C1/ATP1B1/SLC1A6/CNNM4/KCNK3/SLC17A5/KCNJ4/COX6A1/TMEM38A/KCNJ12/SLC12A6/KCNJ3/SLC12A8/KCNV2/ATP1A3/…	86
GO:0015267	MF	GO:0015267	channel activity	98/1875	467/17632	2.46567e-11	2.6358e-09	2.25024e-09	KCNH3/GABRA5/CACNG5/KCNC4/SLC4A11/CACNA1G/SLC17A7/ITPR2/SLC24A2/ANO5/SCN1A/TMEM63C/CLCN4/GRID1/HCN2/CHRNA7/STEAP1/GRIN3B/KCNIP2/ANO4/KCNC3/NALCN/CNGA3/GABRG3/KCNC1/FAM155B/SNAP25/KCNB1/KCNS3/KCNH2/CDK5/NCALD/CHRFAM7A/RYR1/GABRB2/KCNA3/KCNJ10/CACNA1H/GABRA2/GRIK4/KCNA1/SCN4A/KCNK12/GJC2/JPH3/LRRC8B/KCNQ2/KCNG1/KCNS1/CACNG7/KCNH4/KCNH1/GABRD/GLRA3/SLC40A1/GRIN2B/CACNG8/KCNJ9/CACNB2/GABRB3/GLRA1/KCN…	98
GO:0022803	MF	GO:0022803	passive transmembrane transporter activity	98/1875	468/17632	2.80156e-11	2.72261e-09	2.32436e-09	KCNH3/GABRA5/CACNG5/KCNC4/SLC4A11/CACNA1G/SLC17A7/ITPR2/SLC24A2/ANO5/SCN1A/TMEM63C/CLCN4/GRID1/HCN2/CHRNA7/STEAP1/GRIN3B/KCNIP2/ANO4/KCNC3/NALCN/CNGA3/GABRG3/KCNC1/FAM155B/SNAP25/KCNB1/KCNS3/KCNH2/CDK5/NCALD/CHRFAM7A/RYR1/GABRB2/KCNA3/KCNJ10/CACNA1H/GABRA2/GRIK4/KCNA1/SCN4A/KCNK12/GJC2/JPH3/LRRC8B/KCNQ2/KCNG1/KCNS1/CACNG7/KCNH4/KCNH1/GABRD/GLRA3/SLC40A1/GRIN2B/CACNG8/KCNJ9/CACNB2/GABRB3/GLRA1/KCN…	98
GO:0005261	MF	GO:0005261	cation channel activity	71/1875	320/17632	1.17007e-09	1.04233e-07	8.89866e-08	KCNH3/CACNG5/KCNC4/SLC4A11/CACNA1G/ITPR2/SLC24A2/SCN1A/TMEM63C/HCN2/CHRNA7/GRIN3B/KCNIP2/KCNC3/NALCN/CNGA3/KCNC1/FAM155B/SNAP25/KCNB1/KCNS3/KCNH2/CDK5/RYR1/KCNA3/KCNJ10/CACNA1H/GRIK4/KCNA1/SCN4A/KCNK12/JPH3/KCNQ2/KCNG1/KCNS1/CACNG7/KCNH4/KCNH1/SLC40A1/GRIN2B/CACNG8/KCNJ9/CACNB2/KCNK3/KCNJ4/TMEM38A/KCNJ12/KCNJ3/KCNV2/GAS6/MCOLN1/CACNA1A/KCNK9/SCN8A/STIM2/CATSPER2/MTMR6/KCNT1/PKD1L1/CACNA1B/PTK2B/S…	71
GO:0015079	MF	GO:0015079	potassium ion transmembrane transporter activity	44/1875	160/17632	1.95773e-09	1.60986e-07	1.37438e-07	KCNH3/KCNC4/SLC24A2/HCN2/KCNIP2/ATP1B3/KCNC3/KCNC1/SNAP25/KCNB1/KCNS3/KCNH2/SLC9A5/KCNA3/KCNJ10/GRIK4/KCNA1/SLC9A7/KCNK12/KCNQ2/KCNG1/KCNS1/KCNH4/KCNH1/KCNJ9/ATP1B1/KCNK3/KCNJ4/TMEM38A/KCNJ12/SLC12A6/KCNJ3/SLC12A8/KCNV2/ATP1A3/KCNK9/MTMR6/FXYD2/KCNT1/KCNH7/KCNT2/SLC12A1/KCNQ3/KCNAB2	44
GO:0005249	MF	GO:0005249	voltage-gated potassium channel activity	29/1875	88/17632	1.3749e-08	1.04983e-06	8.96269e-07	KCNH3/KCNC4/HCN2/KCNIP2/KCNC3/KCNC1/SNAP25/KCNB1/KCNS3/KCNH2/KCNA3/KCNJ10/KCNA1/KCNQ2/KCNG1/KCNS1/KCNH4/KCNH1/KCNJ9/KCNK3/KCNJ4/KCNJ12/KCNJ3/KCNV2/KCNT1/KCNH7/KCNT2/KCNQ3/KCNAB2	29
GO:0016247	MF	GO:0016247	channel regulator activity	37/1875	141/17632	1.38748e-07	9.42119e-06	8.0431e-06	CACNG5/PTPN3/PRKCB/LYNX1/CHRNA7/KCNIP2/SGK2/DPP10/PKP2/TSPAN13/CAV1/ADRB2/KCNS3/INAFM2/KCNS1/CACNG7/STX1A/CACNG8/GPD1L/FXYD7/STIM2/FXYD2/CALM1/STX7/SNTA1/VTI1B/CAMK2D/DPP6/INAFM1/GRM3/SGK1/WNK4/SLC30A1/KCNAB2/PLN/NEDD4L/PRKG1	37
GO:0005267	MF	GO:0005267	potassium channel activity	34/1875	124/17632	1.41009e-07	9.42119e-06	8.0431e-06	KCNH3/KCNC4/HCN2/KCNIP2/KCNC3/KCNC1/SNAP25/KCNB1/KCNS3/KCNH2/KCNA3/KCNJ10/GRIK4/KCNA1/KCNK12/KCNQ2/KCNG1/KCNS1/KCNH4/KCNH1/KCNJ9/KCNK3/KCNJ4/TMEM38A/KCNJ12/KCNJ3/KCNV2/KCNK9/MTMR6/KCNT1/KCNH7/KCNT2/KCNQ3/KCNAB2	34
GO:0022804	MF	GO:0022804	active transmembrane transporter activity	68/1875	348/17632	4.8148e-07	3.02766e-05	2.58479e-05	ATP2A3/SLC4A11/SLC22A18/SLC17A7/SLC24A2/SLC25A30/CLCN4/ABCG4/SLC6A1/SLC8B1/SLC8A2/ATP1B3/ATP6AP1L/SLC8A3/ATP8A1/SLC26A1/SLC9A5/TCIRG1/SLC45A1/SLC6A17/SLC36A1/MFSD3/SLC9A7/ABCA7/SLC4A8/SLC29A4/ABCD2/ATP6V1C1/SLC38A3/SLC16A13/ATP1B1/SLC1A6/SLC17A5/SLCO4A1/SLC25A4/SLC12A6/ATP2B3/SLC12A8/ATP1A3/MFSD2A/SLC18A2/SLC16A2/SLC23A2/SLC16A7/FXYD2/SLCO4C1/ATP6V0E2/ABCD3/ATP2C2/TAP1/ATP6V0B/SLC10A4/ATP6V0D1/SL…	68
GO:0005516	MF	GO:0005516	calmodulin binding	44/1875	192/17632	6.38321e-07	3.79092e-05	3.2364e-05	RGS4/NDUFAF4/NRGN/MAP6D1/MYH14/CAMK2G/CAMK1G/CAMKK1/MYO6/SLC8A2/SYT1/SYT7/CNN1/ADCY1/SLC8A3/CAMK4/CAMKV/RYR1/RGS16/UNC13B/KCNQ2/CNN2/KCNH1/MYO1D/UNC13A/PLCB3/PHKG1/ATP2B3/MYH15/MYO7A/EGFR/PHKB/MYO5B/SNTA1/CAMK2D/SCN5A/PPP3CA/TTN/WFS1/DAPK2/FBXL2/PPP3R1/KCNQ3/STRN	44
GO:0015276	MF	GO:0015276	ligand-gated ion channel activity	36/1875	144/17632	7.34126e-07	3.92391e-05	3.34993e-05	GABRA5/SLC17A7/ITPR2/GRID1/HCN2/CHRNA7/GRIN3B/CNGA3/GABRG3/KCNH2/NCALD/CHRFAM7A/RYR1/GABRB2/KCNJ10/GABRA2/GRIK4/JPH3/GABRD/GLRA3/GRIN2B/KCNJ9/GABRB3/GLRA1/KCNJ4/KCNJ12/GABRA3/KCNJ3/MCOLN1/GLRB/CALM1/PTK2B/GRIN3A/JPH4/CHRNA5/GRIN2C	36
GO:0022834	MF	GO:0022834	ligand-gated channel activity	36/1875	144/17632	7.34126e-07	3.92391e-05	3.34993e-05	GABRA5/SLC17A7/ITPR2/GRID1/HCN2/CHRNA7/GRIN3B/CNGA3/GABRG3/KCNH2/NCALD/CHRFAM7A/RYR1/GABRB2/KCNJ10/GABRA2/GRIK4/JPH3/GABRD/GLRA3/GRIN2B/KCNJ9/GABRB3/GLRA1/KCNJ4/KCNJ12/GABRA3/KCNJ3/MCOLN1/GLRB/CALM1/PTK2B/GRIN3A/JPH4/CHRNA5/GRIN2C	36
GO:0099106	MF	GO:0099106	ion channel regulator activity	29/1875	106/17632	1.20293e-06	6.12347e-05	5.22776e-05	PRKCB/LYNX1/KCNIP2/SGK2/DPP10/TSPAN13/CAV1/ADRB2/KCNS3/INAFM2/KCNS1/CACNG7/STX1A/CACNG8/STIM2/CALM1/STX7/VTI1B/CAMK2D/DPP6/INAFM1/GRM3/SGK1/WNK4/SLC30A1/KCNAB2/PLN/NEDD4L/PRKG1	29
GO:0022824	MF	GO:0022824	transmitter-gated ion channel activity	19/1875	61/17632	1.07545e-05	0.000499853	0.000426736	GABRA5/GRID1/CHRNA7/GRIN3B/GABRG3/GABRB2/GABRA2/GRIK4/GABRD/GLRA3/GRIN2B/GABRB3/GLRA1/GABRA3/GLRB/PTK2B/GRIN3A/CHRNA5/GRIN2C	19
GO:0022835	MF	GO:0022835	transmitter-gated channel activity	19/1875	61/17632	1.07545e-05	0.000499853	0.000426736	GABRA5/GRID1/CHRNA7/GRIN3B/GABRG3/GABRB2/GABRA2/GRIK4/GABRD/GLRA3/GRIN2B/GABRB3/GLRA1/GABRA3/GLRB/PTK2B/GRIN3A/CHRNA5/GRIN2C	19
GO:0044325	MF	GO:0044325	ion channel binding	30/1875	125/17632	1.42989e-05	0.000636896	0.000543733	TCAF2/KCNIP2/DPP10/RNF207/PKP2/KCNC1/HAP1/CAV1/KCNB1/TSPO/GOPC/KCNH1/STX1A/NPTN/LYN/RIMS4/ANK1/ACTN1/GPD1L/FKBP1A/RIMS3/CALM1/SNTA1/CAMK2D/SCN5A/ID2/FHL1/HOMER1/PDE4D/NEDD4L	30
GO:0005251	MF	GO:0005251	delayed rectifier potassium channel activity	13/1875	33/17632	1.57395e-05	0.000673021	0.000574575	KCNC4/KCNC3/KCNC1/KCNB1/KCNS3/KCNH2/KCNA3/KCNA1/KCNQ2/KCNG1/KCNS1/KCNH1/KCNQ3	13
GO:0015085	MF	GO:0015085	calcium ion transmembrane transporter activity	32/1875	139/17632	1.86915e-05	0.000768507	0.000656094	CACNG5/ATP2A3/CACNA1G/ITPR2/SLC24A2/CHRNA7/GRIN3B/SLC8B1/SLC8A2/FAM155B/SLC8A3/CDK5/RYR1/CACNA1H/JPH3/CACNG7/GRIN2B/CACNG8/CACNB2/ATP2B3/GAS6/MCOLN1/CACNA1A/STIM2/CATSPER2/PKD1L1/CACNA1B/ATP2C2/GRIN3A/JPH4/IL1RAPL1/GRIN2C	32
GO:0000149	MF	GO:0000149	SNARE binding	26/1875	103/17632	2.03699e-05	0.000806496	0.000688526	STXBP5L/SYT1/SYT9/CPLX1/SYT7/NAPG/SNAP25/SNPH/DOC2B/SYBU/UNC13B/STX1A/SYT13/TNFAIP2/STX3/SEC24D/UNC13A/STX19/CACNA1A/HECTD3/STX7/VTI1B/NAPB/RAB4A/TXLNB/STXBP2	26
GO:0008509	MF	GO:0008509	anion transmembrane transporter activity	60/1875	330/17632	2.28244e-05	0.000867366	0.000740491	GABRA5/SLC4A11/SLC17A7/ANO5/SLC25A30/CLCN4/SLC6A1/ANO4/SLC25A19/SLC7A1/GABRG3/SLC43A1/SLC26A1/TMEM30A/GABRB2/MPC1/SLC36A1/GABRA2/SLC35A3/SLC4A8/LRRC8B/GABRD/GLRA3/GABRB3/GLRA1/SLC38A3/SLC16A13/SLC25A42/SLC1A6/SLC17A5/SLCO4A1/SLC25A32/SLC25A4/BEST1/SLC12A6/GABRA3/SLC12A8/XPR1/MFSD2A/GLRB/SLC18A2/SLC16A2/SLC23A2/SLC16A7/SLC2A3/SLCO4C1/SLC10A4/SLC12A1/SLC7A3/OCA2/MPC2/SLC7A5/CLIC4/SLC16A3/SLC25A25/S…	60
GO:0005230	MF	GO:0005230	extracellular ligand-gated ion channel activity	21/1875	75/17632	2.353e-05	0.000867366	0.000740491	GABRA5/SLC17A7/GRID1/CHRNA7/GRIN3B/GABRG3/CHRFAM7A/GABRB2/GABRA2/GRIK4/GABRD/GLRA3/GRIN2B/GABRB3/GLRA1/GABRA3/GLRB/PTK2B/GRIN3A/CHRNA5/GRIN2C	21
GO:0019905	MF	GO:0019905	syntaxin binding	20/1875	71/17632	3.3211e-05	0.00118342	0.00101031	STXBP5L/SYT1/SYT9/CPLX1/SYT7/NAPG/SNAP25/SNPH/DOC2B/SYBU/UNC13B/SYT13/UNC13A/CACNA1A/HECTD3/STX7/NAPB/RAB4A/TXLNB/STXBP2	20
GO:0005088	MF	GO:0005088	Ras guanyl-nucleotide exchange factor activity	48/1875	254/17632	5.41063e-05	0.00184512	0.00157522	DENND2C/RASGRF1/NGEF/DENND3/ALS2CL/CAMK2G/PLEKHG6/RASGEF1A/FGFR4/VAV3/PLEKHG4/EPS8L1/ARHGEF28/ANGPT1/EPS8/MCF2/GRIN2B/KITLG/ALS2/SPTBN4/MADD/RAB3IP/RASGEF1B/WDR41/FGD5/NRTN/PDGFB/TIAM1/DENND4A/RAP1A/FGD6/ARHGEF4/EGFR/TRAPPC9/CALM1/TRAPPC1/CAMK2D/JAK1/BCR/RASGRP3/ITSN1/VAV2/SBF2/SHC3/ARHGEF25/TRAPPC5/GRIN2C/NRG1	48
GO:0042578	MF	GO:0042578	phosphoric ester hydrolase activity	64/1875	369/17632	5.52327e-05	0.00184512	0.00157522	PLPP2/PLCG2/PTPN3/PLCL1/CYCS/PPP2R2C/CAMK2G/PLD1/ALPL/PLCD3/PTPRU/PPP1R3C/PDE8A/DUSP5/PDE6D/NT5DC3/NT5DC1/PLCXD2/INPP5A/PPP2R5A/CDC14B/UBASH3B/PXYLP1/PLCB3/PDE4A/PPM1L/PPM1K/SYNJ2/FICD/PLPPR5/PDE4C/LPIN1/INPP5J/INPP1/FIG4/PPM1A/PDE8B/PTPDC1/PPEF1/EYA1/NTPCR/PTPN11/MTMR6/HDDC3/GDPD5/SGPP2/DUSP10/PLPPR1/SYNJ1/PPM1B/PRKAR2B/INPP5F/PTPRN2/PPP3CA/DUSP8/DNAJC6/PPP3R1/PDE4D/PLCD1/PDP2/PALD1/PLCB4/HMOX1/…	64
GO:0099095	MF	GO:0099095	ligand-gated anion channel activity	9/1875	19/17632	5.8297e-05	0.00188847	0.00161223	GABRA5/SLC17A7/GABRG3/GABRA2/GLRA3/GABRB3/GLRA1/GABRA3/GLRB	9
GO:0030594	MF	GO:0030594	neurotransmitter receptor activity	27/1875	117/17632	7.796e-05	0.00245115	0.00209261	GABRA5/GRID1/CHRNA7/CHRM4/GRIN3B/CHRM2/GABRG3/HRH2/DRD2/CHRFAM7A/GABRB2/TSPO/GABRA2/GRIK4/GABRD/GLRA3/GRIN2B/GABBR1/GABRB3/GLRA1/GABRA3/ADORA1/GLRB/PTK2B/GRIN3A/CHRNA5/GRIN2C	27
GO:0005237	MF	GO:0005237	inhibitory extracellular ligand-gated ion channel activity	8/1875	16/17632	9.44931e-05	0.00288609	0.00246393	GABRA5/GABRG3/GABRB2/GABRA2/GLRA3/GLRA1/GABRA3/GLRB	8
GO:0043492	MF	GO:0043492	ATPase activity, coupled to movement of substances	29/1875	132/17632	0.000110408	0.00325904	0.00278233	ATP2A3/ATP8B3/ABCG4/ATP1B3/ATP6AP1L/ATP8A1/TMEM30A/TCIRG1/ABCA7/ABCD2/ATP6V1C1/ATP1B1/ATP2B3/ATP1A3/ATP10D/ATP8B2/FXYD2/ATP6V0E2/ABCD3/ATP2C2/TAP1/ATP6V0B/ATP6V0D1/ATP6V1A/TAP2/ATP13A2/ATP6V1H/LMBRD1/ABCA3	29
GO:0017137	MF	GO:0017137	Rab GTPase binding	37/1875	185/17632	0.000112801	0.00325904	0.00278233	RAB29/DENND2C/DENND3/STXBP5L/ALS2CL/RAB11FIP5/SGSM1/CLEC16A/PDE6D/TBC1D1/UNC13B/RAB11FIP4/ALS2/MADD/RAB3IP/SYTL5/WDR41/RIMS4/HACE1/TBC1D2/SYTL2/DENND4A/CHML/EVI5L/TRAPPC9/RIMS3/MYO5B/TBC1D8B/TRAPPC1/ERC1/MYRIP/NDRG1/SBF2/SYTL1/RPH3AL/TRAPPC5/WDR44	37
GO:0005246	MF	GO:0005246	calcium channel regulator activity	14/1875	44/17632	0.000118412	0.00328726	0.00280641	PRKCB/TSPAN13/INAFM2/CACNG7/STX1A/CACNG8/STIM2/CALM1/INAFM1/GRM3/SGK1/SLC30A1/PLN/PRKG1	14
GO:0005085	MF	GO:0005085	guanyl-nucleotide exchange factor activity	57/1875	327/17632	0.000119928	0.00328726	0.00280641	DENND2C/RASGRF1/RASGRP2/NGEF/DENND3/ALS2CL/CAMK2G/PLEKHG6/RASGEF1A/DOCK9/FGFR4/VAV3/DOCK6/PLEKHG4/EPS8L1/HPS1/ARHGEF28/ANGPT1/EPS8/MCF2/GRIN2B/KITLG/ALS2/SPTBN4/MADD/PREB/RAB3IP/RASGEF1B/WDR41/FGD5/NRTN/PDGFB/TIAM1/DENND4A/RAP1A/FGD6/ARHGEF4/EGFR/TRAPPC9/CALM1/TRAPPC1/LAMTOR3/CAMK2D/DOCK4/JAK1/ARFGEF3/BCR/RASGRP3/ITSN1/VAV2/SBF2/SHC3/ARHGEF25/TRAPPC5/GRIN2C/NRG1/IQSEC2	57
GO:0099529	MF	GO:0099529	neurotransmitter receptor activity involved in regulation of postsynaptic membrane potential	14/1875	45/17632	0.000155215	0.00414811	0.00354135	GABRA5/CHRNA7/GABRG3/GABRB2/GABRA2/GABRD/GABBR1/GABRB3/GLRA1/GABRA3/GLRB/GRIN3A/CHRNA5/GRIN2C	14
GO:0015405	MF	GO:0015405	P-P-bond-hydrolysis-driven transmembrane transporter activity	27/1875	124/17632	0.000218979	0.00570948	0.00487432	ATP2A3/ABCG4/ATP1B3/ATP6AP1L/ATP8A1/TCIRG1/ABCA7/ABCD2/ATP6V1C1/ATP1B1/ATP2B3/ATP1A3/FXYD2/ATP6V0E2/ABCD3/ATP2C2/TAP1/ATP6V0B/ATP6V0D1/ATP6V1A/TAP2/ATP13A2/ATP6V1H/LMBRD1/ABCA3/TIMM17A/TOMM20	27
GO:0015399	MF	GO:0015399	primary active transmembrane transporter activity	27/1875	125/17632	0.000251488	0.00640097	0.00546467	ATP2A3/ABCG4/ATP1B3/ATP6AP1L/ATP8A1/TCIRG1/ABCA7/ABCD2/ATP6V1C1/ATP1B1/ATP2B3/ATP1A3/FXYD2/ATP6V0E2/ABCD3/ATP2C2/TAP1/ATP6V0B/ATP6V0D1/ATP6V1A/TAP2/ATP13A2/ATP6V1H/LMBRD1/ABCA3/TIMM17A/TOMM20	27
GO:0098960	MF	GO:0098960	postsynaptic neurotransmitter receptor activity	14/1875	47/17632	0.000259173	0.00644315	0.00550068	GABRA5/CHRNA7/GABRG3/GABRB2/GABRA2/GABRD/GABBR1/GABRB3/GLRA1/GABRA3/GLRB/GRIN3A/CHRNA5/GRIN2C	14
GO:0015108	MF	GO:0015108	chloride transmembrane transporter activity	23/1875	100/17632	0.000270284	0.00656668	0.00560614	GABRA5/SLC17A7/ANO5/CLCN4/ANO4/GABRG3/SLC26A1/GABRB2/GABRA2/GABRD/GLRA3/GABRB3/GLRA1/BEST1/SLC12A6/GABRA3/SLC12A8/GLRB/SLC18A2/SLC12A1/CLIC4/SLC1A1/CLCN2	23
GO:1904315	MF	GO:1904315	transmitter-gated ion channel activity involved in regulation of postsynaptic membrane potential	13/1875	42/17632	0.000280519	0.00666389	0.00568913	GABRA5/CHRNA7/GABRG3/GABRB2/GABRA2/GABRD/GABRB3/GLRA1/GABRA3/GLRB/GRIN3A/CHRNA5/GRIN2C	13
GO:0015291	MF	GO:0015291	secondary active transmembrane transporter activity	41/1875	223/17632	0.000334181	0.00776607	0.00663009	SLC4A11/SLC22A18/SLC17A7/SLC24A2/SLC25A30/CLCN4/SLC6A1/SLC8B1/SLC8A2/SLC8A3/SLC26A1/SLC9A5/SLC45A1/SLC6A17/SLC36A1/MFSD3/SLC9A7/SLC4A8/SLC38A3/SLC16A13/SLC1A6/SLC17A5/SLCO4A1/SLC25A4/SLC12A6/SLC12A8/ATP1A3/MFSD2A/SLC18A2/SLC16A2/SLC23A2/SLC16A7/SLCO4C1/SLC10A4/SLC12A1/SLC16A3/SLCO3A1/SLC1A1/SLC26A11/SLC45A4/SLC13A3	41
GO:0004674	MF	GO:0004674	protein serine/threonine kinase activity	72/1875	455/17632	0.000367517	0.00835906	0.00713633	PRKCB/ALPK2/NIM1K/PRKCG/IRAK2/MAP2K6/CAMK2G/ATP23/CAMK1G/CAMKK1/SGK2/MAP3K21/MAST3/MAST4/ADCK2/GRK5/CAMK4/PRKCA/GRK3/CAMKV/CDK5/LMTK2/MAP3K5/MAPK9/SIK1B/MAP3K9/RPS6KA2/NEK7/TNK2/ERN1/PHKG1/PELI3/TTBK2/PIM3/IRAK4/STK17B/MAPK4/MKNK1/STK32A/PRKCQ/KSR2/CAB39/EGFR/TTBK1/PHKB/CDC42BPG/PRKAG2/PRKAA2/PTK2B/CAMK2D/PDK3/NEK1/STK38L/STK32C/MAP3K10/BCR/SIK2/CCNH/DYRK2/CDKN1A/SGK1/TTN/WNK4/DAPK2/CDKL2/RPS6KA1…	72
GO:0004683	MF	GO:0004683	calmodulin-dependent protein kinase activity	10/1875	28/17632	0.000390243	0.00869103	0.00741975	CAMK2G/CAMK1G/CAMKK1/CAMK4/CAMKV/PHKG1/MKNK1/PHKB/PTK2B/CAMK2D	10
GO:0019829	MF	GO:0019829	cation-transporting ATPase activity	17/1875	66/17632	0.000410585	0.00895745	0.0076472	ATP2A3/ATP1B3/ATP6AP1L/ATP8A1/TCIRG1/ATP6V1C1/ATP1B1/ATP2B3/ATP1A3/FXYD2/ATP6V0E2/ATP2C2/ATP6V0B/ATP6V0D1/ATP6V1A/ATP13A2/ATP6V1H	17
GO:0042626	MF	GO:0042626	ATPase activity, coupled to transmembrane movement of substances	25/1875	116/17632	0.000434003	0.00927899	0.0079217	ATP2A3/ABCG4/ATP1B3/ATP6AP1L/ATP8A1/TCIRG1/ABCA7/ABCD2/ATP6V1C1/ATP1B1/ATP2B3/ATP1A3/FXYD2/ATP6V0E2/ABCD3/ATP2C2/TAP1/ATP6V0B/ATP6V0D1/ATP6V1A/TAP2/ATP13A2/ATP6V1H/LMBRD1/ABCA3	25
GO:0005262	MF	GO:0005262	calcium channel activity	26/1875	123/17632	0.00046226	0.00968934	0.00827202	CACNG5/CACNA1G/ITPR2/SLC24A2/CHRNA7/GRIN3B/FAM155B/CDK5/RYR1/CACNA1H/JPH3/CACNG7/GRIN2B/CACNG8/CACNB2/GAS6/MCOLN1/CACNA1A/STIM2/CATSPER2/PKD1L1/CACNA1B/GRIN3A/JPH4/IL1RAPL1/GRIN2C	26
GO:0015081	MF	GO:0015081	sodium ion transmembrane transporter activity	30/1875	150/17632	0.000480154	0.00982784	0.00839027	SLC4A11/SLC17A7/SLC24A2/SCN1A/HCN2/SLC6A1/SLC8B1/SLC8A2/ATP1B3/NALCN/SLC8A3/SLC9A5/SLC6A17/GRIK4/SCN4A/SLC9A7/SLC4A8/ATP1B1/SLC1A6/CNNM4/ATP1A3/SLC18A2/SCN8A/SLC23A2/FXYD2/SCN5A/SLC10A4/SLC12A1/SLC1A1/SLC13A3	30
GO:0022853	MF	GO:0022853	active ion transmembrane transporter activity	17/1875	67/17632	0.000496448	0.00982784	0.00839027	ATP2A3/ATP1B3/ATP6AP1L/ATP8A1/TCIRG1/ATP6V1C1/ATP1B1/ATP2B3/ATP1A3/FXYD2/ATP6V0E2/ATP2C2/ATP6V0B/ATP6V0D1/ATP6V1A/ATP13A2/ATP6V1H	17
GO:0042625	MF	GO:0042625	ATPase coupled ion transmembrane transporter activity	17/1875	67/17632	0.000496448	0.00982784	0.00839027	ATP2A3/ATP1B3/ATP6AP1L/ATP8A1/TCIRG1/ATP6V1C1/ATP1B1/ATP2B3/ATP1A3/FXYD2/ATP6V0E2/ATP2C2/ATP6V0B/ATP6V0D1/ATP6V1A/ATP13A2/ATP6V1H	17
GO:0008514	MF	GO:0008514	organic anion transmembrane transporter activity	38/1875	209/17632	0.00067492	0.013118	0.0111991	SLC4A11/SLC17A7/SLC25A30/SLC6A1/SLC25A19/SLC7A1/SLC43A1/SLC26A1/TMEM30A/MPC1/SLC36A1/SLC35A3/SLC4A8/SLC38A3/SLC16A13/SLC25A42/SLC1A6/SLC17A5/SLCO4A1/SLC25A32/SLC25A4/BEST1/MFSD2A/SLC16A2/SLC23A2/SLC16A7/SLC2A3/SLCO4C1/SLC10A4/SLC7A3/OCA2/MPC2/SLC7A5/SLC16A3/SLC25A25/SLCO3A1/SLC1A1/SLC13A3	38
GO:0036442	MF	GO:0036442	proton-exporting ATPase activity	10/1875	30/17632	0.000732569	0.0139842	0.0119387	ATP2A3/ATP6AP1L/TCIRG1/ATP6V1C1/ATP6V0E2/ATP2C2/ATP6V0B/ATP6V0D1/ATP6V1A/ATP6V1H	10
GO:0016849	MF	GO:0016849	phosphorus-oxygen lyase activity	8/1875	22/17632	0.00130864	0.0237108	0.0202425	ADCY5/GUCY1B1/ADCY9/ADCY1/MOCS1/ADCY2/NPR1/ADCY8	8
GO:0016917	MF	GO:0016917	GABA receptor activity	8/1875	22/17632	0.00130864	0.0237108	0.0202425	GABRA5/GABRG3/GABRB2/GABRA2/GABRD/GABBR1/GABRB3/GABRA3	8
GO:0017075	MF	GO:0017075	syntaxin-1 binding	8/1875	22/17632	0.00130864	0.0237108	0.0202425	SYT1/CPLX1/SNAP25/SNPH/SYBU/UNC13B/UNC13A/STXBP2	8
GO:0016409	MF	GO:0016409	palmitoyltransferase activity	11/1875	38/17632	0.00151249	0.0269475	0.0230058	LRAT/ZDHHC14/ZDHHC2/CPT1A/ZDHHC11B/ZDHHC21/GOLGA7B/ZDHHC22/ZDHHC11/ZDHHC13/SPTLC3	11
GO:0005089	MF	GO:0005089	Rho guanyl-nucleotide exchange factor activity	18/1875	80/17632	0.00157129	0.0275362	0.0235083	RASGRF1/NGEF/PLEKHG6/VAV3/PLEKHG4/EPS8L1/ARHGEF28/EPS8/MCF2/ALS2/FGD5/TIAM1/FGD6/ARHGEF4/BCR/ITSN1/VAV2/ARHGEF25	18
GO:0016722	MF	GO:0016722	oxidoreductase activity, oxidizing metal ions	7/1875	18/17632	0.00167654	0.0289069	0.0246785	STEAP2/HEPH/STEAP3/FRRS1/FXN/ETFDH/STEAP4	7
GO:0046961	MF	GO:0046961	proton-transporting ATPase activity, rotational mechanism	8/1875	23/17632	0.00182134	0.0309049	0.0263843	ATP6AP1L/TCIRG1/ATP6V1C1/ATP6V0E2/ATP6V0B/ATP6V0D1/ATP6V1A/ATP6V1H	8
GO:0016791	MF	GO:0016791	phosphatase activity	45/1875	273/17632	0.00192321	0.0316522	0.0270222	PLPP2/PTPN3/CYCS/PPP2R2C/CAMK2G/ALPL/PTPRU/PPP1R3C/DUSP5/NT5DC3/NT5DC1/INPP5A/PPP2R5A/CDC14B/UBASH3B/PXYLP1/PPM1L/PPM1K/SYNJ2/PLPPR5/LPIN1/INPP5J/INPP1/FIG4/PPM1A/PTPDC1/PPEF1/EYA1/NTPCR/PTPN11/MTMR6/SGPP2/DUSP10/PLPPR1/SYNJ1/PPM1B/INPP5F/PTPRN2/PPP3CA/DUSP8/DNAJC6/PPP3R1/PDP2/PALD1/DUSP23	45
GO:0005254	MF	GO:0005254	chloride channel activity	17/1875	75/17632	0.00192459	0.0316522	0.0270222	GABRA5/SLC17A7/ANO5/CLCN4/ANO4/GABRG3/GABRB2/GABRA2/GABRD/GLRA3/GABRB3/GLRA1/BEST1/GABRA3/GLRB/CLIC4/CLCN2	17
GO:0015293	MF	GO:0015293	symporter activity	27/1875	142/17632	0.00195926	0.0317341	0.0270921	SLC4A11/SLC22A18/SLC17A7/SLC24A2/SLC6A1/SLC45A1/SLC6A17/SLC36A1/MFSD3/SLC4A8/SLC38A3/SLC16A13/SLC1A6/SLC17A5/SLC12A6/SLC12A8/MFSD2A/SLC18A2/SLC16A2/SLC23A2/SLC16A7/SLC10A4/SLC12A1/SLC16A3/SLC1A1/SLC45A4/SLC13A3	27
GO:0004016	MF	GO:0004016	adenylate cyclase activity	5/1875	10/17632	0.0021528	0.0334142	0.0285265	ADCY5/ADCY9/ADCY1/ADCY2/ADCY8	5
GO:0015467	MF	GO:0015467	G-protein activated inward rectifier potassium channel activity	5/1875	10/17632	0.0021528	0.0334142	0.0285265	KCNJ10/KCNJ9/KCNJ4/KCNJ12/KCNJ3	5
GO:0015103	MF	GO:0015103	inorganic anion transmembrane transporter activity	29/1875	157/17632	0.00215676	0.0334142	0.0285265	GABRA5/SLC4A11/SLC17A7/ANO5/SLC25A30/CLCN4/ANO4/GABRG3/SLC26A1/GABRB2/GABRA2/SLC4A8/LRRC8B/GABRD/GLRA3/GABRB3/GLRA1/BEST1/SLC12A6/GABRA3/SLC12A8/XPR1/GLRB/SLC18A2/SLC12A1/CLIC4/SLC1A1/CLCN2/SLC26A11	29
GO:0004653	MF	GO:0004653	polypeptide N-acetylgalactosaminyltransferase activity	7/1875	19/17632	0.00241302	0.0358266	0.0305861	GALNT13/GALNT9/GALNT18/GALNT8/GALNT17/GALNT14/GALNT10	7
GO:0004890	MF	GO:0004890	GABA-A receptor activity	7/1875	19/17632	0.00241302	0.0358266	0.0305861	GABRA5/GABRG3/GABRB2/GABRA2/GABRD/GABRB3/GABRA3	7
GO:0004970	MF	GO:0004970	ionotropic glutamate receptor activity	7/1875	19/17632	0.00241302	0.0358266	0.0305861	GRID1/GRIN3B/GRIK4/GRIN2B/PTK2B/GRIN3A/GRIN2C	7
GO:0008376	MF	GO:0008376	acetylgalactosaminyltransferase activity	12/1875	47/17632	0.00304324	0.043781	0.0373769	GALNT13/GALNT9/GALNT18/B3GALT1/B4GALNT3/GALNT8/GALNT17/GALNT14/B3GNT2/GALNT10/CHSY3/B4GALNT1	12
GO:0016594	MF	GO:0016594	glycine binding	6/1875	15/17632	0.00307163	0.043781	0.0373769	GRIN3B/GLRA3/GRIN2B/GLRA1/GLRB/GRIN3A	6
GO:0050998	MF	GO:0050998	nitric-oxide synthase binding	6/1875	15/17632	0.00307163	0.043781	0.0373769	NOS1AP/CAV1/CALM1/SNTA1/SCN5A/DNM1	6
GO:0017080	MF	GO:0017080	sodium channel regulator activity	10/1875	36/17632	0.00342642	0.0478367	0.0408394	PTPN3/SGK2/PKP2/GPD1L/FXYD7/FXYD2/SNTA1/CAMK2D/SGK1/NEDD4L	10
GO:0043178	MF	GO:0043178	alcohol binding	17/1875	79/17632	0.00344567	0.0478367	0.0408394	PLCL1/LRAT/ITPR2/OSBPL6/OSBPL3/CAV1/STARD5/TSPO/OSBPL5/OSBPL8/CRABP2/XPR1/STARD3NL/OSBP2/SOAT1/SYP/ADAP2	17
GO:0008503	MF	GO:0008503	benzodiazepine receptor activity	5/1875	11/17632	0.00360281	0.048752	0.0416208	GABRA5/GABRG3/TSPO/GABRA2/GABRA3	5
GO:0009931	MF	GO:0009931	calcium-dependent protein serine/threonine kinase activity	5/1875	11/17632	0.00360281	0.048752	0.0416208	PRKCB/PRKCG/CAMK4/PRKCA/MKNK1	5
GO:0005245	MF	GO:0005245	voltage-gated calcium channel activity	12/1875	48/17632	0.00367228	0.0490708	0.041893	CACNG5/CACNA1G/CDK5/RYR1/CACNA1H/CACNG7/CACNG8/CACNB2/GAS6/CACNA1A/CACNA1B/IL1RAPL1	12

## Sheet: U1M VPA downDEGs_KEGG
KEGG pathway analysis for VPA down-regulated DEGs in U1M
	ID	Description	GeneRatio	BgRatio	pvalue	p.adjust	qvalue	geneID	Count
hsa05219	hsa05219	Bladder cancer	9/459	41/8034	0.000407213	0.0484995	0.0433765	TP53/ERBB2/CCND1/RASSF1/SRC/MAP2K2/ARAF/MMP2/CDK4	9
hsa04512	hsa04512	ECM-receptor interaction	14/459	88/8034	0.000421378	0.0484995	0.0433765	COL4A2/COL4A5/COL4A1/COL4A6/THBS3/LAMA4/COL9A1/DAG1/HSPG2/COL2A1/ITGB3/TNN/LAMB2/COL1A1	14
hsa04933	hsa04933	AGE-RAGE signaling pathway in diabetic complications	15/459	100/8034	0.000508736	0.0484995	0.0433765	COL4A2/COL4A5/COL4A1/COL4A6/NFKB1/TGFBR2/CCND1/STAT5B/SMAD3/CCL2/NOX4/MMP2/AGER/CDK4/COL1A1	15

## Sheet: U1M VPA upDEGs_KEGG
KEGG pathway analysis for VPA up-regulated DEGs in U1M
	ID	Description	GeneRatio	BgRatio	pvalue	p.adjust	qvalue	geneID	Count
hsa05032	hsa05032	Morphine addiction	32/826	91/8034	1.33044e-10	4.20418e-08	2.91296e-08	GABRA5/PRKCB/GNG7/PRKCG/ADCY5/ADCY9/GABRG3/ADCY1/GRK5/PRKCA/GRK3/GABRB2/PDE8A/GABRA2/GNAI1/GABRD/GABBR1/KCNJ9/GABRB3/PDE4A/PDE4C/GABRA3/KCNJ3/ADORA1/PDE8B/CACNA1A/CACNA1B/ADCY2/PDE4D/ADCY8/GNG4/GNG10	32
hsa04024	hsa04024	cAMP signaling pathway	52/826	216/8034	2.49625e-09	3.94408e-07	2.73274e-07	ATP2A3/PIK3CD/CREB3L1/CAMK2G/ADCY5/HCN2/PLD1/GRIN3B/ATP1B3/ADCY9/CNGA3/CHRM2/VAV3/ADCY1/DRD2/CAMK4/JUN/ADRB2/MAPK9/PPARA/GNAI1/PTGER3/GRIN2B/GABBR1/BDNF/ATP1B1/PDE4A/PDE4C/ATP2B3/ADORA1/TIAM1/ATP1A3/NFATC1/RAP1A/F2R/SSTR2/FXYD2/CALM1/ADORA2A/CAMK2D/PIK3CB/GRIN3A/ADCY2/NPY1R/VAV2/PDE4D/NPR1/ADCY8/SSTR1/AMH/GRIN2C/PLN	52
hsa04725	hsa04725	Cholinergic synapse	34/826	113/8034	3.94375e-09	4.01243e-07	2.7801e-07	PRKCB/ITPR2/GNG7/PIK3CD/PRKCG/CREB3L1/CAMK2G/ADCY5/CHRNA7/CHRM4/ADCY9/CHRM2/ADCY1/CAMK4/PRKCA/ACHE/KCNQ2/GNAI1/SLC18A3/PLCB3/KCNJ4/KCNJ12/KCNJ3/CACNA1A/CACNA1B/CAMK2D/PIK3CB/KRAS/ADCY2/ADCY8/GNG4/GNG10/KCNQ3/PLCB4	34
hsa04724	hsa04724	Glutamatergic synapse	34/826	114/8034	5.07902e-09	4.01243e-07	2.7801e-07	PRKCB/SLC17A7/ITPR2/GNG7/PRKCG/ADCY5/PLD1/GRIN3B/ADCY9/ADCY1/PRKCA/GRK3/GRIK4/GNAI1/GRIN2B/SLC38A3/PLCB3/SLC1A6/KCNJ3/GLS/CACNA1A/PLA2G4A/GRIN3A/ADCY2/GRM3/PPP3CA/HOMER1/PPP3R1/ADCY8/GNG4/SLC1A1/GNG10/GRIN2C/PLCB4	34
hsa04020	hsa04020	Calcium signaling pathway	46/826	193/8034	2.95718e-08	1.86894e-06	1.29493e-06	PLCG2/PRKCB/ATP2A3/CACNA1G/ITPR2/PRKCG/CAMK2G/GNAL/CHRNA7/CAMK1G/PLCD3/SLC8A2/ADCY9/CHRM2/ADCY1/HRH2/ASPH/SLC8A3/CAMK4/ADRB2/PRKCA/RYR1/CACNA1H/PTGER3/PLCB3/PHKG1/SLC25A4/ATP2B3/F2R/CACNA1A/STIM2/EGFR/CALM1/ADORA2A/PHKB/CACNA1B/PTK2B/CAMK2D/ADCY2/PPP3CA/PPP3R1/ADCY8/PLCD1/GRIN2C/PLCB4/PLN	46
hsa04921	hsa04921	Oxytocin signaling pathway	39/826	154/8034	5.99063e-08	3.15507e-06	2.18606e-06	CACNG5/PRKCB/ITPR2/PRKCG/CAMK2G/ADCY5/GUCY1B1/CAMK1G/ADCY9/ADCY1/CAMK4/JUN/PRKCA/RYR1/GNAI1/CACNG7/CACNG8/KCNJ9/CACNB2/PLCB3/KCNJ4/KCNJ12/KCNJ3/NFATC1/EGFR/CALM1/PRKAG2/PRKAA2/CAMK2D/PLA2G4A/KRAS/ADCY2/PPP1R12B/CDKN1A/PPP3CA/PPP3R1/NPR1/ADCY8/PLCB4	39
hsa04727	hsa04727	GABAergic synapse	27/826	89/8034	1.31755e-07	5.94778e-06	4.12104e-06	GABRA5/PRKCB/PLCL1/GNG7/PRKCG/ADCY5/SLC6A1/ADCY9/GABRG3/ADCY1/HAP1/PRKCA/GABRB2/GABRA2/GNAI1/GABRD/GABBR1/GABRB3/SLC38A3/GABRA3/GLS/CACNA1A/CACNA1B/ADCY2/ADCY8/GNG4/GNG10	27
hsa04713	hsa04713	Circadian entrainment	28/826	97/8034	2.47485e-07	9.77567e-06	6.77328e-06	PRKCB/CACNA1G/GNG7/PRKCG/CAMK2G/ADCY5/GUCY1B1/ADCY9/NOS1AP/ADCY1/PRKCA/RYR1/CACNA1H/GNAI1/GRIN2B/KCNJ9/PLCB3/KCNJ3/CALM1/CAMK2D/ADCY2/ADCY8/RPS6KA5/GNG4/GNG10/GRIN2C/PLCB4/PRKG1	28
hsa04015	hsa04015	Rap1 signaling pathway	46/826	210/8034	4.29122e-07	1.5067e-05	1.04395e-05	PRKCB/EFNA3/RASGRP2/PIK3CD/PRKCG/MAP2K6/ADCY5/FGFR4/PGF/P2RY1/ADCY9/VAV3/ADCY1/DRD2/PRKCA/ANGPT1/TLN2/GNAI1/GRIN2B/KITLG/PLCB3/PDGFB/RASSF5/TIAM1/RAP1A/F2R/RGS14/ID1/VASP/RALB/EGFR/CALM1/ADORA2A/DOCK4/PIK3CB/KRAS/ADCY2/SIPA1L3/RASGRP3/RAP1GAP/SIPA1L2/VAV2/F2RL3/ADCY8/ITGA2B/PLCB4	46
hsa04721	hsa04721	Synaptic vesicle cycle	24/826	78/8034	4.90622e-07	1.55037e-05	1.0742e-05	SLC17A7/SLC6A1/SYT1/CPLX1/SNAP25/TCIRG1/UNC13B/STX1A/SLC18A3/STX3/ATP6V1C1/UNC13A/SLC1A6/CACNA1A/SLC18A2/ATP6V0E2/CACNA1B/ATP6V0B/ATP6V0D1/ATP6V1A/DNM1/AP2S1/ATP6V1H/SLC1A1	24
hsa04728	hsa04728	Dopaminergic synapse	33/826	132/8034	8.60408e-07	2.47172e-05	1.71258e-05	PRKCB/ARNTL/ITPR2/GNG7/SCN1A/PRKCG/PPP2R2C/CREB3L1/CAMK2G/GNAL/ADCY5/MAOA/DRD2/PRKCA/MAPK9/COMT/PPP2R5A/GNAI1/GRIN2B/KCNJ9/PLCB3/KCNJ3/CACNA1A/SLC18A2/CALM1/CACNA1B/CALY/CAMK2D/KIF5C/PPP3CA/GNG4/GNG10/PLCB4	33
hsa04925	hsa04925	Aldosterone synthesis and secretion	27/826	98/8034	1.12405e-06	2.96001e-05	2.05091e-05	PRKCB/CACNA1G/ITPR2/PRKCG/CREB3L1/CAMK2G/ADCY5/CAMK1G/ATP1B3/ADCY9/ADCY1/CAMK4/PRKCA/CACNA1H/SCARB1/PLCB3/ATP1B1/KCNK3/ATP2B3/ATP1A3/KCNK9/CALM1/CAMK2D/ADCY2/NPR1/ADCY8/PLCB4	27
hsa04070	hsa04070	Phosphatidylinositol signaling system	27/826	99/8034	1.3975e-06	3.397e-05	2.35368e-05	PLCG2/PRKCB/ITPR2/PIK3CD/PRKCG/PLCD3/PPIP5K1/PRKCA/IPMK/INPP5A/DGKG/PLCB3/SYNJ2/CDS2/PIP4K2A/INPP5J/INPP1/DGKE/DGKH/MTMR6/CALM1/SYNJ1/PIK3CB/INPP5F/PLCD1/DGKQ/PLCB4	27
hsa04720	hsa04720	Long-term potentiation	21/826	67/8034	1.81349e-06	4.09331e-05	2.83614e-05	PRKCB/ITPR2/PRKCG/CAMK2G/PPP1R1A/ADCY1/CAMK4/PRKCA/RPS6KA2/GRIN2B/PLCB3/RAP1A/CALM1/CAMK2D/KRAS/PPP3CA/PPP3R1/RPS6KA1/ADCY8/GRIN2C/PLCB4	21
hsa05033	hsa05033	Nicotine addiction	15/826	40/8034	4.55368e-06	9.5931e-05	6.64678e-05	GABRA5/SLC17A7/CHRNA7/GRIN3B/GABRG3/GABRB2/GABRA2/GABRD/GRIN2B/GABRB3/GABRA3/CACNA1A/CACNA1B/GRIN3A/GRIN2C	15
hsa05031	hsa05031	Amphetamine addiction	20/826	69/8034	1.20162e-05	0.000237319	0.000164432	PRKCB/PRKCG/CREB3L1/CAMK2G/ADCY5/MAOA/GRIN3B/CAMK4/JUN/PRKCA/STX1A/GRIN2B/SLC18A2/CALM1/CAMK2D/GRIN3A/PPP3CA/PPP3R1/GRIN2C/HDAC1	20
hsa04971	hsa04971	Gastric acid secretion	21/826	76/8034	1.65261e-05	0.000307191	0.000212844	PRKCB/ITPR2/PRKCG/CAMK2G/ADCY5/ATP1B3/ADCY9/ADCY1/HRH2/PRKCA/KCNJ10/GNAI1/PLCB3/ATP1B1/ATP1A3/SSTR2/CALM1/CAMK2D/ADCY2/ADCY8/PLCB4	21
hsa04723	hsa04723	Retrograde endocannabinoid signaling	32/826	148/8034	3.24361e-05	0.000569435	0.000394545	GABRA5/PRKCB/SLC17A7/ITPR2/GNG7/PRKCG/ADCY5/ADCY9/GABRG3/ADCY1/PRKCA/GABRB2/GABRA2/MAPK9/GNAI1/GABRD/KCNJ9/GABRB3/PLCB3/GABRA3/KCNJ3/NDUFA4/CACNA1A/NDUFA5/NDUFB6/CACNA1B/ADCY2/NDUFA8/ADCY8/GNG4/GNG10/PLCB4	32
hsa04261	hsa04261	Adrenergic signaling in cardiomyocytes	32/826	149/8034	3.73468e-05	0.000621137	0.000430368	CACNG5/ATP2A3/PPP2R2C/CREB3L1/CAMK2G/ADCY5/SLC8A2/ATP1B3/ADCY9/PPP1R1A/ADCY1/SLC8A3/ADRB2/PRKCA/PPP2R5A/GNAI1/CACNG7/CACNG8/CACNB2/PLCB3/ATP1B1/ATP2B3/ATP1A3/FXYD2/CALM1/CAMK2D/SCN5A/ADCY2/ADCY8/RPS6KA5/PLCB4/PLN	32
hsa04960	hsa04960	Aldosterone-regulated sodium reabsorption	13/826	37/8034	4.4355e-05	0.000700808	0.00048557	PRKCB/PIK3CD/PRKCG/ATP1B3/PRKCA/ATP1B1/ATP1A3/SLC9A3R2/FXYD2/PIK3CB/KRAS/SGK1/NEDD4L	13
hsa04010	hsa04010	MAPK signaling pathway	52/826	294/8034	5.66237e-05	0.000852052	0.000590363	CACNG5/PRKCB/EFNA3/RASGRF1/CACNA1G/RASGRP2/PRKCG/TRADD/HSPA2/MAP2K6/FGFR4/PGF/IL1RAP/TGFB1/JUN/PRKCA/ANGPT1/MAPK8IP1/DUSP5/CACNA1H/MAP3K5/MAPK9/RPS6KA2/CACNG7/CACNG8/KITLG/CACNB2/BDNF/PDGFB/TGFB2/PPM1A/NFATC1/IRAK4/RAP1A/TRAF6/CACNA1A/MKNK1/EGFR/DUSP10/LAMTOR3/CACNA1B/PPM1B/PLA2G4A/KRAS/RASGRP3/PPP3CA/DUSP8/PPP3R1/RPS6KA1/GADD45A/RPS6KA5/NLK	52
hsa05030	hsa05030	Cocaine addiction	15/826	49/8034	7.35084e-05	0.00101521	0.00070341	RGS9/CREB3L1/ADCY5/MAOA/GRIN3B/DRD2/JUN/CDK5/GNAI1/GRIN2B/BDNF/SLC18A2/GRIN3A/GRM3/GRIN2C	15
hsa04730	hsa04730	Long-term depression	17/826	60/8034	7.38919e-05	0.00101521	0.00070341	PRKCB/ITPR2/PRKCG/CRHR1/GUCY1B1/PPP1R17/GNAZ/PRKCA/RYR1/GNAI1/PLCB3/LYN/CACNA1A/PLA2G4A/KRAS/PLCB4/PRKG1	17
hsa05017	hsa05017	Spinocerebellar ataxia	23/826	98/8034	0.000111857	0.00147278	0.00102045	PRKCB/ATP2A3/ITPR2/PIK3CD/PRKCG/GRIN3B/KCNC3/PRKCA/RYR1/MAP3K5/MAPK9/GRIN2B/NFYA/ERN1/PLCB3/SLC1A6/CACNA1A/OMA1/PIK3CB/GRIN3A/VLDLR/GRIN2C/PLCB4	23
hsa04961	hsa04961	Endocrine and other factor-regulated calcium reabsorption	15/826	53/8034	0.000196911	0.00248896	0.00172453	PRKCB/PRKCG/SLC8A2/ATP1B3/ADCY9/SLC8A3/PRKCA/PLCB3/ATP1B1/ATP2B3/ATP1A3/FXYD2/DNM1/AP2S1/PLCB4	15
hsa04923	hsa04923	Regulation of lipolysis in adipocytes	15/826	55/8034	0.000308161	0.00374535	0.00259504	PIK3CD/ADCY5/ADCY9/ADCY1/PTGS1/ADRB2/GNAI1/PTGER3/ADORA1/PIK3CB/ADCY2/NPY1R/NPR1/ADCY8/PRKG1	15
hsa04360	hsa04360	Axon guidance	34/826	181/8034	0.000346559	0.00405602	0.0028103	PLCG2/EFNA3/NGEF/PIK3CD/CAMK2G/EPHA8/UNC5D/UNC5A/SEMA6B/PRKCA/UNC5B/CDK5/SEMA4F/PDK1/UNC5C/GNAI1/SEMA3A/NTN4/SEMA3E/SEMA3F/SLIT1/NTNG2/PTPN11/EPHA6/CAMK2D/PIK3CB/ABLIM2/KRAS/EFNB2/WNT5B/PPP3CA/PPP3R1/PAK3/SEMA6D	34
hsa00562	hsa00562	Inositol phosphate metabolism	18/826	74/8034	0.000381437	0.00407285	0.00282196	PLCG2/PIK3CD/PLCD3/IPMK/PIP5KL1/INPP5A/PLCB3/SYNJ2/PIP4K2A/INPP5J/INPP1/FIG4/MTMR6/SYNJ1/PIK3CB/INPP5F/PLCD1/PLCB4	18
hsa04918	hsa04918	Thyroid hormone synthesis	18/826	74/8034	0.000381437	0.00407285	0.00282196	PRKCB/GPX3/ITPR2/PRKCG/CREB3L1/ADCY5/ATP1B3/ADCY9/ADCY1/PRKCA/PLCB3/ATP1B1/ATP1A3/FXYD2/ADCY2/PDIA4/ADCY8/PLCB4	18
hsa04912	hsa04912	GnRH signaling pathway	21/826	93/8034	0.000386663	0.00407285	0.00282196	PRKCB/ITPR2/MAP2K6/CAMK2G/ADCY5/PLD1/ADCY9/ADCY1/JUN/PRKCA/MAPK9/PLCB3/EGFR/CALM1/PTK2B/CAMK2D/PLA2G4A/KRAS/ADCY2/ADCY8/PLCB4	21
hsa04750	hsa04750	Inflammatory mediator regulation of TRP channels	22/826	100/8034	0.000417848	0.00425936	0.00295119	PLCG2/PRKCB/ITPR2/PIK3CD/PRKCG/MAP2K6/CAMK2G/ADCY5/IL1RAP/ADCY9/ADCY1/PRKCA/MAPK9/PLCB3/PRKCQ/CALM1/CAMK2D/PLA2G4A/PIK3CB/ADCY2/ADCY8/PLCB4	22
hsa04072	hsa04072	Phospholipase D signaling pathway	29/826	148/8034	0.000450812	0.00445177	0.0030845	PLPP2/PLCG2/PIK3CD/ADCY5/PLD1/ADCY9/ADCY1/PRKCA/DGKG/KITLG/PLCB3/PDGFB/DGKE/F2R/DGKH/PTPN11/RALB/EGFR/PTK2B/PLA2G4A/PIK3CB/DNM1/KRAS/ADCY2/GRM3/SHC3/ADCY8/DGKQ/PLCB4	29
hsa04972	hsa04972	Pancreatic secretion	22/826	102/8034	0.000558272	0.00533917	0.00369936	PRKCB/ATP2A3/ITPR2/PRKCG/ADCY5/ATP1B3/ADCY9/PLA2G12A/ADCY1/PRKCA/RAB27B/PLCB3/ATP1B1/ATP2B3/ATP1A3/RAP1A/RAB3D/FXYD2/AMY2B/ADCY2/ADCY8/PLCB4	22
hsa04978	hsa04978	Mineral absorption	15/826	58/8034	0.000574467	0.00533917	0.00369936	STEAP1/STEAP2/SLC8A2/ATP1B3/HEPH/SLC8A3/SLC40A1/ATP1B1/ATP2B3/ATP1A3/FXYD2/MT2A/CLCN2/HMOX1/SLC30A1	15
hsa05414	hsa05414	Dilated cardiomyopathy (DCM)	21/826	96/8034	0.000607422	0.00548415	0.00379981	CACNG5/ATP2A3/ADCY5/SLC8A2/ITGA3/ADCY9/ADCY1/TGFB1/SLC8A3/ITGA7/CACNG7/CACNG8/CACNB2/ITGA10/TGFB2/LAMA2/ADCY2/TTN/ADCY8/ITGA2B/PLN	21
hsa04927	hsa04927	Cortisol synthesis and secretion	16/826	65/8034	0.000689498	0.00602585	0.00417514	CACNA1G/ITPR2/CREB3L1/ADCY5/ADCY9/ADCY1/NCEH1/PDE8A/CACNA1H/SCARB1/PLCB3/KCNK3/PDE8B/ADCY2/ADCY8/PLCB4	16
hsa04611	hsa04611	Platelet activation	25/826	124/8034	0.000705559	0.00602585	0.00417514	PLCG2/RASGRP2/ITPR2/PIK3CD/ADCY5/GUCY1B1/P2RY1/ADCY9/ADCY1/PTGS1/TLN2/GNAI1/PLCB3/LYN/RAP1A/F2R/VASP/PLA2G4A/PIK3CB/ADCY2/F2RL3/ADCY8/ITGA2B/PLCB4/PRKG1	25
hsa04970	hsa04970	Salivary secretion	20/826	91/8034	0.000762799	0.00634328	0.00439508	PRKCB/ITPR2/PRKCG/ADCY5/GUCY1B1/ATP1B3/ADCY9/ADCY1/ADRB2/PRKCA/PLCB3/ATP1B1/ATP2B3/ATP1A3/FXYD2/CALM1/ADCY2/ADCY8/PLCB4/PRKG1	20
hsa04911	hsa04911	Insulin secretion	19/826	86/8034	0.000957781	0.00763133	0.00528753	PRKCB/PRKCG/CREB3L1/CAMK2G/ADCY5/ATP1B3/ADCY9/ADCY1/SNAP25/PRKCA/STX1A/PLCB3/ATP1B1/ATP1A3/FXYD2/CAMK2D/ADCY2/ADCY8/PLCB4	19
hsa04922	hsa04922	Glucagon signaling pathway	22/826	106/8034	0.000965992	0.00763133	0.00528753	ITPR2/CREB3L1/CAMK2G/PFKP/PPARGC1A/CPT1A/PPARA/SIK1B/PLCB3/PHKG1/PDHA1/CALM1/PHKB/PGAM1/PRKAG2/PRKAA2/CAMK2D/ADCY2/SIK2/PPP3CA/PPP3R1/PLCB4	22
hsa04260	hsa04260	Cardiac muscle contraction	19/826	87/8034	0.00111024	0.00855695	0.00592887	CACNG5/ATP2A3/SLC8A2/ATP1B3/ASPH/SLC8A3/SLC9A7/CACNG7/CACNG8/CACNB2/ATP1B1/COX6A1/ATP1A3/UQCRB/FXYD2/UQCRH/COX7A2/COX7C/COX5B	19
hsa04916	hsa04916	Melanogenesis	21/826	101/8034	0.00121916	0.00891429	0.00617646	PRKCB/PRKCG/CREB3L1/CAMK2G/ADCY5/ADCY9/ADCY1/PRKCA/GNAI1/KITLG/PLCB3/TYR/CALM1/FZD7/CAMK2D/WNT11/KRAS/ADCY2/WNT5B/ADCY8/PLCB4	21
hsa04726	hsa04726	Serotonergic synapse	23/826	115/8034	0.00127278	0.00891429	0.00617646	PRKCB/ITPR2/GNG7/PRKCG/ADCY5/MAOA/PTGS1/PRKCA/GABRB2/GNAI1/KCNJ9/GABRB3/PLCB3/KCNJ3/CACNA1A/SLC18A2/CYP2D7/CACNA1B/PLA2G4A/KRAS/GNG4/GNG10/PLCB4	23
hsa04540	hsa04540	Gap junction	19/826	88/8034	0.00128294	0.00891429	0.00617646	PRKCB/ITPR2/PRKCG/ADCY5/GUCY1B1/ADCY9/ADCY1/DRD2/PRKCA/TUBA4A/GNAI1/PLCB3/PDGFB/EGFR/KRAS/ADCY2/ADCY8/PLCB4/PRKG1	19
hsa05214	hsa05214	Glioma	17/826	75/8034	0.0012923	0.00891429	0.00617646	PLCG2/PRKCB/PIK3CD/PRKCG/CAMK2G/CAMK1G/CAMK4/PRKCA/PDGFB/EGFR/CALM1/CAMK2D/PIK3CB/KRAS/CDKN1A/SHC3/GADD45A	17
hsa04014	hsa04014	Ras signaling pathway	39/826	232/8034	0.00129765	0.00891429	0.00617646	PLCG2/PRKCB/EFNA3/RASGRF1/RASGRP2/GNG7/PIK3CD/PRKCG/PLD1/FGFR4/PGF/PLA2G12A/PRKCA/ANGPT1/MAPK9/GRIN2B/KITLG/BDNF/PDGFB/RASSF5/TIAM1/RASA4B/RAP1A/PTPN11/RALB/KSR2/EGFR/CALM1/ETS2/FOXO4/PLA2G4A/PIK3CB/KRAS/RASGRP3/SHC3/GNG4/PAK3/GNG10/REL	39
hsa05163	hsa05163	Human cytomegalovirus infection	38/826	225/8034	0.00136399	0.00905122	0.00627133	HLA-B/HLA-C/PRKCB/ITPR2/GNG7/CYCS/PIK3CD/PRKCG/TRADD/CREB3L1/MAP2K6/ADCY5/ADCY9/ADCY1/HLA-A/PRKCA/HLA-E/GNAI1/PTGER3/PLCB3/NFATC1/EGFR/CALM1/PTK2B/JAK1/TAP1/PIK3CB/KRAS/ADCY2/TAP2/CDKN1A/PPP3CA/PPP3R1/ADCY8/STAT3/GNG4/GNG10/PLCB4	38
hsa04144	hsa04144	Endocytosis	41/826	248/8034	0.00137487	0.00905122	0.00627133	HLA-B/HLA-C/HSPA2/PLD1/FGFR4/AGAP2/WWP1/GRK5/HLA-A/CAV1/RAB11FIP5/GRK3/SNX32/SH3GL2/EHD3/PIP5KL1/HLA-E/RAB11FIP4/RAB31/CHMP2B/VPS26A/TRAF6/STAM2/ARPC5/ARAP2/CHMP7/EGFR/CHMP4C/IGF2R/KIF5C/DNM1/SMAP2/EHD2/AP2S1/WASHC3/DNAJC6/EPS15/RAB4A/BIN1/NEDD4L/IQSEC2	41
hsa04066	hsa04066	HIF-1 signaling pathway	22/826	109/8034	0.00142067	0.00908476	0.00629457	PLCG2/EGLN3/PRKCB/PIK3CD/PRKCG/CAMK2G/PFKP/PRKCA/PDK1/ANGPT1/ALDOC/PDHA1/ELOC/MKNK1/EGFR/CAMK2D/PIK3CB/CDKN1A/STAT3/CUL2/HMOX1/EIF4E	22
hsa00230	hsa00230	Purine metabolism	25/826	130/8034	0.00143746	0.00908476	0.00629457	ADCY5/GUCY1B1/ADCY9/ADCY1/RRM2B/PGM1/PDE8A/PDE6D/ENPP4/PGM2/PDE4A/PDE4C/PPAT/PDE8B/NTPCR/HDDC3/PNP/ENTPD1/ENTPD6/ADCY2/ENTPD3/NME1-NME2/PDE4D/NPR1/ADCY8	25
hsa04915	hsa04915	Estrogen signaling pathway	26/826	138/8034	0.00158794	0.00969196	0.00671528	ITPR2/KRT19/PIK3CD/HSPA2/CREB3L1/ADCY5/ADCY9/ADCY1/JUN/EBAG9/GNAI1/GABBR1/KCNJ9/PLCB3/FKBP5/KCNJ3/EGFR/CALM1/FKBP4/PIK3CB/KRAS/ADCY2/KRT18/SHC3/ADCY8/PLCB4	26
hsa04022	hsa04022	cGMP-PKG signaling pathway	30/826	167/8034	0.00159488	0.00969196	0.00671528	ATP2A3/ITPR2/CREB3L1/ADCY5/GUCY1B1/SLC8A2/ATP1B3/ADCY9/ADCY1/SLC8A3/ADRB2/GNAI1/PLCB3/ATP1B1/SLC25A4/ATP2B3/ADORA1/ATP1A3/NFATC1/VASP/FXYD2/CALM1/ADCY2/PPP3CA/PPP3R1/NPR1/ADCY8/PLCB4/PLN/PRKG1	30
hsa04929	hsa04929	GnRH secretion	15/826	64/8034	0.00171495	0.010225	0.00708458	PRKCB/CACNA1G/ITPR2/PIK3CD/PRKCG/HCN2/PRKCA/CACNA1H/GABBR1/KCNJ9/PLCB3/KCNJ3/PIK3CB/KRAS/PLCB4	15
hsa04722	hsa04722	Neurotrophin signaling pathway	23/826	119/8034	0.00204518	0.0116571	0.00807687	PLCG2/PIK3CD/IRAK2/CAMK2G/CAMK4/JUN/NTRK3/MAP3K5/MAPK9/RPS6KA2/BDNF/IRAK4/RAP1A/TRAF6/PTPN11/CALM1/CAMK2D/PIK3CB/KRAS/SH2B3/SHC3/RPS6KA1/RPS6KA5	23
hsa04935	hsa04935	Growth hormone synthesis, secretion and action	23/826	119/8034	0.00204518	0.0116571	0.00807687	PLCG2/PRKCB/ITPR2/PIK3CD/PRKCG/CREB3L1/MAP2K6/ADCY5/ADCY9/ADCY1/PRKCA/MAPK9/GNAI1/PLCB3/SSTR2/PIK3CB/KRAS/ADCY2/SHC3/ADCY8/STAT3/SSTR1/PLCB4	23
hsa04934	hsa04934	Cushing syndrome	28/826	155/8034	0.00206581	0.0116571	0.00807687	CACNA1G/ITPR2/CREB3L1/CRHR1/CAMK2G/ADCY5/ADCY9/ADCY1/NCEH1/PDE8A/CACNA1H/SCARB1/GNAI1/CRHR2/PLCB3/KCNK3/PDE8B/RAP1A/EGFR/FZD7/CAMK2D/WNT11/ADCY2/WNT5B/CDKN1A/CDKN2B/ADCY8/PLCB4	28
hsa04928	hsa04928	Parathyroid hormone synthesis, secretion and action	21/826	106/8034	0.00229668	0.0127325	0.00882198	PRKCB/ITPR2/PRKCG/CREB3L1/SOST/MAFB/ADCY5/PLD1/ADCY9/ADCY1/PRKCA/GNAI1/PLCB3/PDE4A/PDE4C/EGFR/ADCY2/CDKN1A/PDE4D/ADCY8/PLCB4	21
hsa05170	hsa05170	Human immunodeficiency virus 1 infection	35/826	212/8034	0.00306413	0.0166942	0.0115669	HLA-B/HLA-C/CCNB3/PLCG2/PRKCB/ITPR2/GNG7/CYCS/PIK3CD/PRKCG/TRADD/MAP2K6/HLA-A/AP1S3/JUN/PRKCA/MAPK9/HLA-E/GNAI1/FBXW11/NFATC1/IRAK4/TRAF6/ELOC/CALM1/PTK2B/TAP1/PIK3CB/KRAS/TAP2/PPP3CA/PPP3R1/GNG4/PAK3/GNG10	35
hsa04920	hsa04920	Adipocytokine signaling pathway	15/826	69/8034	0.0037478	0.0200729	0.013908	SLC2A4/TRADD/PPARGC1A/ACSL3/CPT1A/MAPK9/PPARA/ACSL1/ACSL6/PTPN11/PRKCQ/ACSL4/PRKAG2/PRKAA2/STAT3	15
hsa05110	hsa05110	Vibrio cholerae infection	12/826	50/8034	0.00392444	0.0206687	0.0143208	PLCG2/ADCY9/SEC61A2/PRKCA/TCIRG1/ATP6V1C1/ATP6V0E2/ATP6V0B/ATP6V0D1/ATP6V1A/PDIA4/ATP6V1H	12
hsa05410	hsa05410	Hypertrophic cardiomyopathy (HCM)	18/826	90/8034	0.00412326	0.0213598	0.0147996	CACNG5/ATP2A3/SLC8A2/ITGA3/TGFB1/SLC8A3/ITGA7/CACNG7/CACNG8/CACNB2/ACE/ITGA10/TGFB2/PRKAG2/PRKAA2/LAMA2/TTN/ITGA2B	18
hsa05231	hsa05231	Choline metabolism in cancer	19/826	98/8034	0.00466282	0.0237654	0.0164663	PLPP2/PRKCB/PIK3CD/PRKCG/PLD1/WASF3/JUN/PRKCA/MAPK9/DGKG/WASF1/PDGFB/DGKE/DGKH/EGFR/PLA2G4A/PIK3CB/KRAS/DGKQ	19
hsa04012	hsa04012	ErbB signaling pathway	17/826	85/8034	0.00522767	0.0262213	0.018168	PLCG2/PRKCB/PIK3CD/PRKCG/CAMK2G/NRG3/JUN/PRKCA/MAPK9/EGFR/CAMK2D/PIK3CB/KRAS/CDKN1A/SHC3/PAK3/NRG1	17
hsa05223	hsa05223	Non-small cell lung cancer	14/826	66/8034	0.00631462	0.0311785	0.0216027	PLCG2/PRKCB/PIK3CD/PRKCG/PRKCA/EML4/RASSF5/ALK/EGFR/PIK3CB/KRAS/CDKN1A/STAT3/GADD45A	14
hsa04964	hsa04964	Proximal tubule bicarbonate reclamation	7/826	23/8034	0.00663874	0.0322745	0.0223621	ATP1B3/SLC38A3/ATP1B1/ATP1A3/GLS/FXYD2/MDH1	7
hsa04973	hsa04973	Carbohydrate digestion and absorption	11/826	47/8034	0.00691609	0.0329619	0.0228384	PRKCB/PIK3CD/ATP1B3/PLCB3/ATP1B1/ATP1A3/FXYD2/AMY2B/PIK3CB/TAS1R3/PLCB4	11
hsa04714	hsa04714	Thermogenesis	36/826	231/8034	0.00702203	0.0329619	0.0228384	BMP8B/NDUFAF4/CREB3L1/ADCY5/SMARCA2/ADCY9/ADCY1/PPARGC1A/ACSL3/CPT1A/MAP3K5/RPS6KA2/DPF3/ACSL1/COX6A1/ACSL6/NDUFA4/UQCRB/NDUFA5/NDUFB6/ACSL4/PRKAG2/SLC25A20/PRKAA2/UQCRH/KRAS/ADCY2/NDUFA8/COX7A2/SIRT6/NPR1/RPS6KA1/ADCY8/COX7C/COX5B/PRKG1	36
hsa04068	hsa04068	FoxO signaling pathway	23/826	131/8034	0.00709307	0.0329619	0.0228384	CCNB3/SLC2A4/PIK3CD/SGK2/AGAP2/TGFB1/MAPK9/TGFB2/BNIP3/EGFR/PRKAG2/PRKAA2/FOXO4/FOXO6/PIK3CB/KRAS/CDKN1A/CDKN2B/SGK1/HOMER1/STAT3/GADD45A/NLK	23
hsa04216	hsa04216	Ferroptosis	10/826	41/8034	0.00725593	0.03323	0.0230242	MAP1LC3A/STEAP3/ACSL3/SLC40A1/ACSL1/SLC39A14/ACSL6/ACSL4/GCLC/HMOX1	10
hsa00534	hsa00534	Glycosaminoglycan biosynthesis - heparan sulfate / heparin	7/826	24/8034	0.00855787	0.0386327	0.0267675	GLCE/HS6ST2/HS6ST3/HS3ST5/EXT2/NDST4/XYLT1	7
hsa04213	hsa04213	Longevity regulating pathway - multiple species	13/826	62/8034	0.00921363	0.0403419	0.0279518	PIK3CD/HSPA2/ADCY5/ADCY9/ADCY1/CLPB/PRKAG2/PRKAA2/PIK3CB/KRAS/ADCY2/ADCY8/HDAC1	13
hsa04919	hsa04919	Thyroid hormone signaling pathway	21/826	119/8034	0.00926903	0.0403419	0.0279518	PLCG2/PRKCB/ATP2A3/PIK3CD/PRKCG/PLCD3/PFKP/ATP1B3/MED12L/PRKCA/PLCB3/ATP1B1/ATP1A3/SLC16A2/FXYD2/PIK3CB/KRAS/PLCD1/PLCB4/HDAC1/PLN	21
hsa04924	hsa04924	Renin secretion	14/826	69/8034	0.00944716	0.0403419	0.0279518	ITPR2/ADCY5/GUCY1B1/ADRB2/GNAI1/ACE/PLCB3/CTSB/ADORA1/CALM1/PPP3CA/PPP3R1/NPR1/PLCB4	14
hsa05211	hsa05211	Renal cell carcinoma	14/826	69/8034	0.00944716	0.0403419	0.0279518	EGLN3/PIK3CD/TGFB1/JUN/PDGFB/TGFB2/RAP1A/ELOC/PTPN11/PIK3CB/KRAS/CDKN1A/CUL2/PAK3	14
hsa00564	hsa00564	Glycerophospholipid metabolism	18/826	98/8034	0.0102432	0.0431581	0.029903	PLPP2/ETNK2/PLD1/PLA2G12A/ACHE/DGKG/LPCAT2/CDS2/GPD1L/LPIN1/DGKE/DGKH/SELENOI/PTDSS1/PLA2G4A/MBOAT7/DGKQ/PLA2G15	18
hsa04670	hsa04670	Leukocyte transendothelial migration	20/826	113/8034	0.0105995	0.0440214	0.0305012	PLCG2/PRKCB/CLDN6/PIK3CD/PRKCG/CLDN10/F11R/VAV3/PRKCA/GNAI1/ACTN1/RASSF5/RAP1A/PTPN11/VASP/CTNNA2/PTK2B/PIK3CB/VAV2/CLDN11	20
hsa05120	hsa05120	Epithelial cell signaling in Helicobacter pylori infection	14/826	70/8034	0.0107267	0.0440214	0.0305012	PLCG2/F11R/JUN/TCIRG1/MAPK9/ATP6V1C1/LYN/PTPN11/EGFR/ATP6V0E2/ATP6V0B/ATP6V0D1/ATP6V1A/ATP6V1H	14
hsa00512	hsa00512	Mucin type O-glycan biosynthesis	8/826	31/8034	0.0111086	0.0446678	0.030949	GALNT13/GALNT9/GALNT18/POC1B-GALNT4/GALNT8/GALNT17/GALNT14/GALNT10	8
hsa00330	hsa00330	Arginine and proline metabolism	11/826	50/8034	0.0111669	0.0446678	0.030949	MAOA/AZIN2/ALDH1B1/ALDH2/ALDH3A2/GAMT/OAT/CKMT1A/ALDH4A1/GOT2/GATM	11
hsa05014	hsa05014	Amyotrophic lateral sclerosis (ALS)	12/826	57/8034	0.0117274	0.0463234	0.0320962	GPX3/NEFH/CYCS/MAP2K6/MAP3K5/APAF1/GRIN2B/ALS2/PPP3CA/PRPH/PPP3R1/GRIN2C	12
hsa04510	hsa04510	Focal adhesion	31/826	199/8034	0.0118785	0.0463407	0.0321081	PRKCB/RASGRF1/PIK3CD/PRKCG/ITGA3/PGF/VAV3/THBS2/CAV1/JUN/PRKCA/COL6A2/ITGA7/MAPK9/TLN2/ITGA10/PDGFB/COL6A6/ACTN1/RAP1A/VASP/EGFR/LAMA2/PIK3CB/PPP1R12B/VAV2/SHC3/ITGA2B/PAK3/LAMC2/CCND3	31
hsa04666	hsa04666	Fc gamma R-mediated phagocytosis	17/826	93/8034	0.0129633	0.049956	0.0346131	PLPP2/PLCG2/PRKCB/PIK3CD/PRKCG/PLD1/WASF3/VAV3/PRKCA/WASF1/LYN/VASP/ARPC5/PLA2G4A/PIK3CB/VAV2/BIN1	17

## Sheet: U2F VPA downDEGs_GO
GO enrichment analysis for VPA down-regulated DEGs in U2F
	ONTOLOGY	ID	Description	GeneRatio	BgRatio	pvalue	p.adjust	qvalue	geneID	Count
GO:0030198	BP	GO:0030198	extracellular matrix organization	42/479	348/18493	8.42327e-17	3.46196e-13	3.05986e-13	COL2A1/ITGB3/COL5A3/SERPINH1/LAMA4/EGFLAM/LOXL4/ADAMTS5/ITGA4/CCDC80/KDR/SPP1/COL1A1/COL5A2/PLOD3/ITGB4/ADAMTS9/COL4A1/COL16A1/COL1A2/PDGFA/LAMB2/OLFML2A/MMP14/ADAMTS4/COL11A2/ADAM12/COL4A2/PHLDB1/SPARC/ELN/COL19A1/ITGA1/EMILIN1/FBN1/MMP15/COL22A1/KIF9/KAZALD1/CTSK/LAMB1/TLL2	42
GO:0043062	BP	GO:0043062	extracellular structure organization	44/479	402/18493	5.9092e-16	1.21434e-12	1.0733e-12	COL2A1/ITGB3/COL5A3/ABCA1/SERPINH1/LAMA4/EGFLAM/LOXL4/ADAMTS5/ITGA4/CCDC80/KDR/SPP1/COL1A1/COL5A2/PLOD3/ITGB4/ADAMTS9/COL4A1/COL16A1/COL1A2/PDGFA/LAMB2/OLFML2A/MMP14/PLTP/ADAMTS4/COL11A2/ADAM12/COL4A2/PHLDB1/SPARC/ELN/COL19A1/ITGA1/EMILIN1/FBN1/MMP15/COL22A1/KIF9/KAZALD1/CTSK/LAMB1/TLL2	44
GO:0042063	BP	GO:0042063	gliogenesis	28/479	266/18493	3.41289e-10	3.84795e-07	3.40102e-07	S100B/HES1/ERBB2/CNP/LGI4/SH3TC2/CSPG4/AGER/TP73/ANXA1/ERBB3/NOG/IDH2/VIM/PLP1/LAMB2/DLX2/SOX10/CSF1/SOX8/MMP14/CNTNAP1/SMO/ADGRG6/MATN2/METRN/LAMB1/DLX1	28
GO:0035082	BP	GO:0035082	axoneme assembly	14/479	61/18493	3.74497e-10	3.84795e-07	3.40102e-07	DRC1/DNAH5/DNAH1/DNAAF1/DNALI1/CCDC114/ZMYND10/RSPH1/TEKT2/CCDC65/CFAP157/IQCG/TTLL3/DNAAF5	14
GO:0044782	BP	GO:0044782	cilium organization	33/479	382/18493	1.58294e-09	1.30118e-06	1.15005e-06	CCNO/DRC1/FOXJ1/TMEM231/DNAH5/DNAH1/B9D2/DNAAF1/MAPK15/DNALI1/CFAP126/WWTR1/UBXN10/CCDC114/CFAP54/ZMYND10/DCDC2/RSPH1/TEKT2/PARVA/STK36/CNTRL/CCDC65/FLNA/UNC119B/CFAP157/BBOF1/IQCG/ROPN1B/BBS5/TTLL3/DNAAF5/TTC21A	33
GO:0070286	BP	GO:0070286	axonemal dynein complex assembly	10/479	31/18493	3.37023e-09	2.30861e-06	2.04047e-06	DRC1/DNAH5/DNAH1/DNAAF1/DNALI1/CCDC114/ZMYND10/TEKT2/CCDC65/DNAAF5	10
GO:0001578	BP	GO:0001578	microtubule bundle formation	15/479	89/18493	8.38801e-09	4.92496e-06	4.35294e-06	DRC1/DNAH5/DNAH1/DNAAF1/DNALI1/CCDC114/ZMYND10/RSPH1/TEKT2/CCDC65/TPPP3/CFAP157/IQCG/TTLL3/DNAAF5	15
GO:0060271	BP	GO:0060271	cilium assembly	30/479	366/18493	2.94563e-08	1.51332e-05	1.33755e-05	CCNO/DRC1/FOXJ1/TMEM231/DNAH5/DNAH1/B9D2/DNAAF1/MAPK15/DNALI1/WWTR1/UBXN10/CCDC114/CFAP54/ZMYND10/DCDC2/RSPH1/TEKT2/PARVA/STK36/CNTRL/CCDC65/FLNA/UNC119B/CFAP157/BBOF1/IQCG/BBS5/TTLL3/DNAAF5	30
GO:0010001	BP	GO:0010001	glial cell differentiation	21/479	194/18493	3.47379e-08	1.58637e-05	1.40211e-05	S100B/HES1/ERBB2/CNP/LGI4/SH3TC2/AGER/TP73/ERBB3/NOG/VIM/PLP1/LAMB2/DLX2/SOX10/SOX8/CNTNAP1/SMO/ADGRG6/METRN/DLX1	21
GO:0060485	BP	GO:0060485	mesenchyme development	24/479	269/18493	1.5328e-07	6.2998e-05	5.56809e-05	SEMA3B/CUL7/PBLD/TGFBR3/HES1/WWTR1/FGFR2/SEMA4C/COL1A1/SEMA3G/PDCD4/DDX17/ERBB3/NOG/SOX10/SOX8/TEAD2/YAP1/NOS3/PHLDB1/TGFBR2/SMO/DDX5/SEMA4A	24
GO:0007422	BP	GO:0007422	peripheral nervous system development	12/479	75/18493	4.72611e-07	0.000176585	0.000156075	GFRA3/ERBB2/LGI4/SH3TC2/ERBB3/LAMB2/SOX10/SOX8/CNTNAP1/ADGRG6/ARTN/PMP22	12
GO:0048762	BP	GO:0048762	mesenchymal cell differentiation	20/479	210/18493	5.9586e-07	0.000204082	0.000180378	SEMA3B/CUL7/PBLD/TGFBR3/HES1/WWTR1/FGFR2/SEMA4C/COL1A1/SEMA3G/PDCD4/DDX17/NOG/SOX10/SOX8/PHLDB1/TGFBR2/SMO/DDX5/SEMA4A	20
GO:0036159	BP	GO:0036159	inner dynein arm assembly	6/479	14/18493	7.36712e-07	0.00021446	0.000189551	DNAH1/DNAAF1/DNALI1/ZMYND10/TEKT2/DNAAF5	6
GO:0030199	BP	GO:0030199	collagen fibril organization	10/479	52/18493	7.3818e-07	0.00021446	0.000189551	COL2A1/COL5A3/SERPINH1/LOXL4/COL1A1/COL5A2/PLOD3/COL1A2/COL11A2/EMILIN1	10
GO:0003007	BP	GO:0003007	heart morphogenesis	22/479	253/18493	7.82701e-07	0.00021446	0.000189551	COL2A1/DHRS3/TGFBR3/HES1/DNAAF1/FGFR2/EPHB4/FOXN4/PDCD4/NOG/PARVA/TEAD2/YAP1/NOS3/TGFBR2/RARB/SMO/MIR17HG/ADGRG6/ELN/ADAMTS1/BBS5	22
GO:0060349	BP	GO:0060349	bone morphogenesis	14/479	111/18493	1.07204e-06	0.00027538	0.000243395	COL2A1/DHRS3/COL20A1/SERPINH1/SCARA3/FGFR2/COL1A1/THBS3/CHSY1/MMP14/LRP5/TGFBR2/RARB/MATN2	14
GO:0060348	BP	GO:0060348	bone development	19/479	208/18493	2.13215e-06	0.000515478	0.000455606	COL2A1/DHRS3/COL20A1/SERPINH1/NPR2/SCARA3/FGFR2/COL1A1/THBS3/PTPRC/CHSY1/MMP14/LRP5/TGFBR2/RARB/SPARC/MATN2/LRRK1/FBN1	19
GO:0060351	BP	GO:0060351	cartilage development involved in endochondral bone morphogenesis	9/479	46/18493	2.28756e-06	0.000518217	0.000458027	COL2A1/COL20A1/SERPINH1/SCARA3/COL1A1/THBS3/TGFBR2/RARB/MATN2	9
GO:0001503	BP	GO:0001503	ossification	27/479	380/18493	2.39565e-06	0.000518217	0.000458027	COL2A1/DHRS3/HDAC7/NPR2/WWTR1/GDF5/SPP1/FGFR2/COL1A1/COL5A2/NOG/CHSY1/ID3/CSF1/ALOX15/SOX8/MMP14/GDPD2/LRP5/TPM4/SMO/SPARC/DDX5/PDLIM7/TWSG1/KAZALD1/CTSK	27
GO:0031589	BP	GO:0031589	cell-substrate adhesion	25/479	338/18493	2.78549e-06	0.000572418	0.000505932	ITGB3/COL5A3/EGFLAM/ITGA4/CCDC80/KDR/COL1A1/TRIP6/ITGB4/THBS3/ADAMTS9/EPDR1/COL16A1/CSF1/ALOX15/PARVA/MMP14/RCC2/AJUBA/FLNA/PTPRJ/ITGA1/EMILIN1/ACTN4/LAMB1	25
GO:0060411	BP	GO:0060411	cardiac septum morphogenesis	11/479	76/18493	3.93909e-06	0.000770936	0.000681393	DHRS3/TGFBR3/HES1/FGFR2/NOG/PARVA/NOS3/TGFBR2/RARB/SMO/MIR17HG	11
GO:0003341	BP	GO:0003341	cilium movement	10/479	63/18493	4.62258e-06	0.000863582	0.000763278	DRC1/DNAH5/DNAH1/DNAAF1/CCDC114/CFAP54/TEKT2/STK36/CCDC65/DNAAF5	10
GO:0030903	BP	GO:0030903	notochord development	6/479	20/18493	8.32929e-06	0.00148841	0.00131553	COL2A1/COL5A2/NOG/ID3/TEAD2/YAP1	6
GO:0060350	BP	GO:0060350	endochondral bone morphogenesis	10/479	71/18493	1.38811e-05	0.00237714	0.00210104	COL2A1/COL20A1/SERPINH1/SCARA3/COL1A1/THBS3/MMP14/TGFBR2/RARB/MATN2	10
GO:0010721	BP	GO:0010721	negative regulation of cell development	23/479	326/18493	1.49724e-05	0.00246146	0.00217557	SEMA3B/HES1/NPR2/TP73/SPP1/SEMA4C/SEMA3G/NOG/IDH2/VIM/ID3/DLX2/SOX10/SOX8/RCC2/SEMA4A/DDX6/CTDSP1/ADCY6/FBN1/PMP22/ACTN4/DLX1	23
GO:0001539	BP	GO:0001539	cilium or flagellum-dependent cell motility	7/479	34/18493	2.1959e-05	0.00334265	0.00295441	DRC1/DNAH1/SPEF1/CFAP54/CFAP57/TEKT2/CCDC65	7
GO:0060285	BP	GO:0060285	cilium-dependent cell motility	7/479	34/18493	2.1959e-05	0.00334265	0.00295441	DRC1/DNAH1/SPEF1/CFAP54/CFAP57/TEKT2/CCDC65	7
GO:0001570	BP	GO:0001570	vasculogenesis	10/479	77/18493	2.87135e-05	0.00421473	0.0037252	CUL7/TGFBR3/HDAC7/KDR/TEAD2/YAP1/TGFBR2/SMO/TIE1/CEACAM1	10
GO:0003206	BP	GO:0003206	cardiac chamber morphogenesis	13/479	129/18493	3.07684e-05	0.00436062	0.00385415	DHRS3/TGFBR3/HES1/FGFR2/NOG/PARVA/NOS3/TGFBR2/RARB/SMO/MIR17HG/ADGRG6/ADAMTS1	13
GO:0003151	BP	GO:0003151	outflow tract morphogenesis	10/479	78/18493	3.21851e-05	0.00440936	0.00389722	DHRS3/TGFBR3/HES1/FGFR2/NOG/PARVA/TGFBR2/RARB/MIR17HG/ELN	10
GO:0016202	BP	GO:0016202	regulation of striated muscle tissue development	14/479	149/18493	3.38383e-05	0.0044863	0.00396523	S100B/TGFBR3/TP73/FGFR2/DDX17/ERBB3/NOG/YAP1/TGFBR2/MIR17HG/DDX5/DDX39B/MEGF10/TLL2	14
GO:1901861	BP	GO:1901861	regulation of muscle tissue development	14/479	151/18493	3.92468e-05	0.00499987	0.00441914	S100B/TGFBR3/TP73/FGFR2/DDX17/ERBB3/NOG/YAP1/TGFBR2/MIR17HG/DDX5/DDX39B/MEGF10/TLL2	14
GO:0042552	BP	GO:0042552	myelination	12/479	114/18493	4.01449e-05	0.00499987	0.00441914	S100B/MPZ/MARVELD1/ERBB2/LGI4/SH3TC2/PLP1/SOX10/CNTNAP1/RARB/ADGRG6/PMP22	12
GO:0048634	BP	GO:0048634	regulation of muscle organ development	14/479	153/18493	4.5398e-05	0.00544761	0.00481488	S100B/TGFBR3/TP73/FGFR2/DDX17/ERBB3/NOG/YAP1/TGFBR2/MIR17HG/DDX5/DDX39B/MEGF10/TLL2	14
GO:0007272	BP	GO:0007272	ensheathment of neurons	12/479	116/18493	4.77163e-05	0.00544761	0.00481488	S100B/MPZ/MARVELD1/ERBB2/LGI4/SH3TC2/PLP1/SOX10/CNTNAP1/RARB/ADGRG6/PMP22	12
GO:0008366	BP	GO:0008366	axon ensheathment	12/479	116/18493	4.77163e-05	0.00544761	0.00481488	S100B/MPZ/MARVELD1/ERBB2/LGI4/SH3TC2/PLP1/SOX10/CNTNAP1/RARB/ADGRG6/PMP22	12
GO:0007229	BP	GO:0007229	integrin-mediated signaling pathway	11/479	99/18493	5.08074e-05	0.00564374	0.00498823	ITGB3/TLN1/ITGA4/ITGB4/COL16A1/PLP1/RCC2/ADAMTS1/FLNA/ITGA1/CEACAM1	11
GO:0036158	BP	GO:0036158	outer dynein arm assembly	5/479	17/18493	5.45941e-05	0.00590479	0.00521896	DNAH5/DNAAF1/CCDC114/ZMYND10/DNAAF5	5
GO:0061448	BP	GO:0061448	connective tissue development	19/479	263/18493	5.96204e-05	0.00628308	0.00555331	COL2A1/COL20A1/SERPINH1/GDF5/SCARA3/COL1A1/THBS3/NOG/CHSY1/DLX2/CSF1/SOX8/COL11A2/LRP5/TGFBR2/RARB/MATN2/WNT9A/CTSK	19
GO:0048708	BP	GO:0048708	astrocyte differentiation	9/479	69/18493	6.94678e-05	0.00709331	0.00626944	S100B/HES1/AGER/NOG/VIM/PLP1/LAMB2/SOX8/SMO	9
GO:0007160	BP	GO:0007160	cell-matrix adhesion	17/479	222/18493	7.07605e-05	0.00709331	0.00626944	ITGB3/COL5A3/ITGA4/KDR/TRIP6/ITGB4/THBS3/ADAMTS9/EPDR1/COL16A1/CSF1/MMP14/RCC2/AJUBA/PTPRJ/ITGA1/EMILIN1	17
GO:0007369	BP	GO:0007369	gastrulation	15/479	181/18493	7.71064e-05	0.00754542	0.00666903	ITGB3/ITGA4/FGFR2/COL5A2/ITGB4/NOG/MMP14/COL4A2/LRP5/PHLDB1/TGFBR2/MMP15/TWSG1/UGDH/LAMB1	15
GO:0048709	BP	GO:0048709	oligodendrocyte differentiation	10/479	87/18493	8.31658e-05	0.00794911	0.00702583	HES1/ERBB2/CNP/TP73/PLP1/DLX2/SOX10/SOX8/CNTNAP1/DLX1	10
GO:0032963	BP	GO:0032963	collagen metabolic process	11/479	106/18493	9.52732e-05	0.00887639	0.00784541	TNS2/SERPINH1/P3H3/COL1A1/PLOD3/VIM/MMP14/COL19A1/EMILIN1/MMP15/CTSK	11
GO:0051216	BP	GO:0051216	cartilage development	16/479	206/18493	9.71867e-05	0.00887639	0.00784541	COL2A1/COL20A1/SERPINH1/GDF5/SCARA3/COL1A1/THBS3/NOG/CHSY1/DLX2/COL11A2/TGFBR2/RARB/MATN2/WNT9A/CTSK	16
GO:0001656	BP	GO:0001656	metanephros development	10/479	89/18493	0.00010095	0.00901965	0.00797203	FOXJ1/HES1/WWTR1/PDGFA/LAMB2/ID3/SOX8/YAP1/SMO/FBN1	10
GO:0003416	BP	GO:0003416	endochondral bone growth	7/479	43/18493	0.000107564	0.0092481	0.00817395	COL20A1/SCARA3/FGFR2/THBS3/TGFBR2/RARB/MATN2	7
GO:0001655	BP	GO:0001655	urogenital system development	21/479	322/18493	0.000108007	0.0092481	0.00817395	FOXJ1/HES1/TNS2/WWTR1/TP73/FGFR2/ANXA1/ITGB4/NOG/COL4A1/PDGFA/LAMB2/ID3/SOX8/YAP1/RARB/SMO/CYP7B1/ADAMTS1/NFIA/FBN1	21
GO:0003279	BP	GO:0003279	cardiac septum development	11/479	109/18493	0.000122679	0.01029	0.00909488	DHRS3/TGFBR3/HES1/FGFR2/NOG/PARVA/NOS3/TGFBR2/RARB/SMO/MIR17HG	11
GO:0050768	BP	GO:0050768	negative regulation of neurogenesis	19/479	279/18493	0.00013023	0.0107049	0.00946158	SEMA3B/HES1/TP73/SPP1/SEMA4C/SEMA3G/NOG/IDH2/VIM/ID3/DLX2/SOX10/SOX8/SEMA4A/DDX6/CTDSP1/ADCY6/PMP22/DLX1	19
GO:0030324	BP	GO:0030324	lung development	14/479	169/18493	0.000133227	0.0107365	0.00948947	FOXJ1/TNS3/HES1/DNAAF1/FGFR2/PLOD3/NOG/PDGFA/MMP14/YAP1/NOS3/TGFBR2/MIR17HG/SPARC	14
GO:0002009	BP	GO:0002009	morphogenesis of an epithelium	27/479	479/18493	0.000141718	0.0109784	0.00970325	HES1/DNAAF1/FGFR2/SEMA4C/ALDH1A3/FOXN4/PLOD3/NOG/COL4A1/SOCS3/PDGFA/SOX10/CSF1/SOX8/MMP14/TEAD2/YAP1/STARD13/AJUBA/LRP5/TGFBR2/SMO/CYP7B1/FLNA/CEACAM1/RHOB/BBS5	27
GO:0060412	BP	GO:0060412	ventricular septum morphogenesis	7/479	45/18493	0.000144867	0.0109784	0.00970325	TGFBR3/HES1/FGFR2/NOG/NOS3/TGFBR2/MIR17HG	7
GO:0098868	BP	GO:0098868	bone growth	7/479	45/18493	0.000144867	0.0109784	0.00970325	COL20A1/SCARA3/FGFR2/THBS3/TGFBR2/RARB/MATN2	7
GO:0048705	BP	GO:0048705	skeletal system morphogenesis	17/479	236/18493	0.00014931	0.0109784	0.00970325	COL2A1/DHRS3/COL20A1/SERPINH1/SCARA3/FGFR2/COL1A1/THBS3/NOG/CHSY1/DLX2/MMP14/LRP5/TGFBR2/RARB/MATN2/WNT9A	17
GO:0045880	BP	GO:0045880	positive regulation of smoothened signaling pathway	6/479	32/18493	0.000149584	0.0109784	0.00970325	ULK3/DCDC2/CHSY1/STK36/SMO/WNT9A	6
GO:0001667	BP	GO:0001667	ameboidal-type cell migration	26/479	456/18493	0.000156519	0.0112858	0.00997499	SEMA3B/ITGB3/PBLD/HDAC7/AMOTL2/ITGA4/KDR/SEMA4C/EPHB4/ANXA1/SEMA3G/ADAMTS9/SOX10/SOX8/SYDE1/PLEKHG5/STARD13/NOS3/RCC2/TGFBR2/SMO/SPARC/RHOJ/SEMA4A/CEACAM1/RHOB	26
GO:0060541	BP	GO:0060541	respiratory system development	15/479	194/18493	0.000167458	0.0118665	0.0104882	FOXJ1/TNS3/HES1/DNAAF1/FGFR2/ALDH1A3/PLOD3/NOG/PDGFA/MMP14/YAP1/NOS3/TGFBR2/MIR17HG/SPARC	15
GO:0030323	BP	GO:0030323	respiratory tube development	14/479	173/18493	0.000170532	0.0118795	0.0104997	FOXJ1/TNS3/HES1/DNAAF1/FGFR2/PLOD3/NOG/PDGFA/MMP14/YAP1/NOS3/TGFBR2/MIR17HG/SPARC	14
GO:0045665	BP	GO:0045665	negative regulation of neuron differentiation	16/479	217/18493	0.000177787	0.012089	0.0106849	SEMA3B/HES1/TP73/SPP1/SEMA4C/SEMA3G/VIM/ID3/DLX2/SOX8/SEMA4A/DDX6/CTDSP1/ADCY6/PMP22/DLX1	16
GO:0072001	BP	GO:0072001	renal system development	19/479	286/18493	0.000179424	0.012089	0.0106849	FOXJ1/HES1/TNS2/WWTR1/TP73/FGFR2/ITGB4/NOG/COL4A1/PDGFA/LAMB2/ID3/SOX8/YAP1/RARB/SMO/ADAMTS1/NFIA/FBN1	19
GO:0014855	BP	GO:0014855	striated muscle cell proliferation	9/479	79/18493	0.000200804	0.0133114	0.0117653	TGFBR3/SIX5/TP73/FGFR2/NOG/YAP1/TGFBR2/MIR17HG/MEGF10	9
GO:0001837	BP	GO:0001837	epithelial to mesenchymal transition	12/479	135/18493	0.000206157	0.0133401	0.0117907	CUL7/PBLD/TGFBR3/WWTR1/FGFR2/COL1A1/PDCD4/DDX17/NOG/PHLDB1/TGFBR2/DDX5	12
GO:0021782	BP	GO:0021782	glial cell development	10/479	97/18493	0.000207729	0.0133401	0.0117907	LGI4/SH3TC2/AGER/VIM/PLP1/LAMB2/SOX10/CNTNAP1/SMO/ADGRG6	10
GO:0010464	BP	GO:0010464	regulation of mesenchymal cell proliferation	6/479	34/18493	0.000212483	0.0134355	0.011875	FGFR2/PDGFA/LMNA/LRP5/TGFBR2/SMO	6
GO:0003143	BP	GO:0003143	embryonic heart tube morphogenesis	8/479	64/18493	0.000236971	0.0147568	0.0130428	HES1/DNAAF1/FOXN4/TEAD2/YAP1/TGFBR2/SMO/BBS5	8
GO:0001704	BP	GO:0001704	formation of primary germ layer	11/479	118/18493	0.000248437	0.0152399	0.0134698	ITGB3/ITGA4/FGFR2/COL5A2/ITGB4/NOG/MMP14/COL4A2/MMP15/TWSG1/LAMB1	11
GO:0003433	BP	GO:0003433	chondrocyte development involved in endochondral bone morphogenesis	5/479	23/18493	0.000261087	0.0153596	0.0135756	COL20A1/SERPINH1/SCARA3/TGFBR2/MATN2	5
GO:0072243	BP	GO:0072243	metanephric nephron epithelium development	5/479	23/18493	0.000261087	0.0153596	0.0135756	HES1/WWTR1/LAMB2/SOX8/YAP1	5
GO:0060389	BP	GO:0060389	pathway-restricted SMAD protein phosphorylation	8/479	65/18493	0.000264203	0.0153596	0.0135756	PBLD/TGFBR3/GDF5/NOG/TGFBR2/HFE/EMILIN1/TWSG1	8
GO:0048864	BP	GO:0048864	stem cell development	9/479	82/18493	0.000267033	0.0153596	0.0135756	SEMA3B/HES1/SEMA4C/SEMA3G/PTPRC/SOX10/SOX8/SMO/SEMA4A	9
GO:0050673	BP	GO:0050673	epithelial cell proliferation	24/479	420/18493	0.000269073	0.0153596	0.0135756	PLXNB3/ITGB3/PBLD/TGFBR3/HES1/ERBB2/TGFA/CCND1/GDF5/ITGA4/KDR/FGFR2/NOG/IGFBP4/MMP14/YAP1/WDR13/NCSTN/SMO/CYP7B1/SPARC/CEACAM1/DYSF/LAMB1	24
GO:0001706	BP	GO:0001706	endoderm formation	7/479	50/18493	0.000285252	0.0160208	0.01416	ITGA4/COL5A2/NOG/MMP14/COL4A2/MMP15/LAMB1	7
GO:0048568	BP	GO:0048568	embryonic organ development	24/479	422/18493	0.000288452	0.0160208	0.01416	COL2A1/HES1/DNAAF1/KDR/FGFR2/ALDH1A3/COL5A2/FOXN4/NOG/SOCS3/PDGFA/ID3/DLX2/VPS52/MMP14/TEAD2/YAP1/TGFBR2/RARB/SMO/FBN1/WNT9A/BBS5/E2F8	24
GO:0003417	BP	GO:0003417	growth plate cartilage development	6/479	36/18493	0.000294554	0.0161416	0.0142668	COL20A1/SCARA3/THBS3/TGFBR2/RARB/MATN2	6
GO:0051961	BP	GO:0051961	negative regulation of nervous system development	19/479	298/18493	0.000302272	0.0163466	0.0144479	SEMA3B/HES1/TP73/SPP1/SEMA4C/SEMA3G/NOG/IDH2/VIM/ID3/DLX2/SOX10/SOX8/SEMA4A/DDX6/CTDSP1/ADCY6/PMP22/DLX1	19
GO:0071229	BP	GO:0071229	cellular response to acid chemical	15/479	206/18493	0.000321241	0.0170103	0.0150346	LANCL2/ABCA1/KDR/FGFR2/COL1A1/COL5A2/COL4A1/COL16A1/COL1A2/ID3/TEAD2/YAP1/RARB/ADCY6/WNT9A	15
GO:0044458	BP	GO:0044458	motile cilium assembly	5/479	24/18493	0.000322824	0.0170103	0.0150346	FOXJ1/DNAAF1/ZMYND10/BBOF1/BBS5	5
GO:0014037	BP	GO:0014037	Schwann cell differentiation	6/479	37/18493	0.000343959	0.0178946	0.0158162	LGI4/SH3TC2/ERBB3/LAMB2/CNTNAP1/ADGRG6	6
GO:0035329	BP	GO:0035329	hippo signaling	6/479	38/18493	0.000399619	0.0205304	0.0181459	WWTR1/AMOTL2/TEAD2/YAP1/AJUBA/TEAD4	6
GO:0003205	BP	GO:0003205	cardiac chamber development	13/479	167/18493	0.000420318	0.0213272	0.0188501	DHRS3/TGFBR3/HES1/FGFR2/NOG/PARVA/NOS3/TGFBR2/RARB/SMO/MIR17HG/ADGRG6/ADAMTS1	13
GO:0042476	BP	GO:0042476	odontogenesis	11/479	126/18493	0.000438548	0.0219809	0.0194278	ADAMTS5/FGFR2/COL1A1/ITGB4/COL1A2/ID3/DLX2/CSF1/SMO/LAMB1/DLX1	11
GO:0048640	BP	GO:0048640	negative regulation of developmental growth	10/479	107/18493	0.000461389	0.0223738	0.0197752	SEMA3B/TP73/SPP1/SEMA4C/SEMA3G/NOG/TGFBR2/MIR17HG/SEMA4A/TLL2	10
GO:0043277	BP	GO:0043277	apoptotic cell clearance	6/479	39/18493	0.00046207	0.0223738	0.0197752	ITGB3/RHOBTB1/ALOX15/C4B/MEGF10/C4A	6
GO:0070206	BP	GO:0070206	protein trimerization	7/479	54/18493	0.000462719	0.0223738	0.0197752	C1QTNF3/COL1A1/TRIM22/COL1A2/C1QTNF5/EMILIN1/C1QTNF6	7
GO:0002053	BP	GO:0002053	positive regulation of mesenchymal cell proliferation	5/479	26/18493	0.000478734	0.0227243	0.0200849	FGFR2/PDGFA/LRP5/TGFBR2/SMO	5
GO:0001649	BP	GO:0001649	osteoblast differentiation	15/479	214/18493	0.000481025	0.0227243	0.0200849	HDAC7/WWTR1/SPP1/FGFR2/COL1A1/NOG/ID3/SOX8/GDPD2/LRP5/TPM4/SMO/DDX5/PDLIM7/TWSG1	15
GO:0001755	BP	GO:0001755	neural crest cell migration	7/479	55/18493	0.000518549	0.0239465	0.0211652	SEMA3B/SEMA4C/SEMA3G/SOX10/SOX8/SMO/SEMA4A	7
GO:0060043	BP	GO:0060043	regulation of cardiac muscle cell proliferation	7/479	55/18493	0.000518549	0.0239465	0.0211652	TGFBR3/TP73/FGFR2/NOG/YAP1/TGFBR2/MIR17HG	7
GO:0014014	BP	GO:0014014	negative regulation of gliogenesis	6/479	40/18493	0.000531869	0.0240218	0.0212317	HES1/NOG/IDH2/DLX2/SOX10/DLX1	6
GO:0071526	BP	GO:0071526	semaphorin-plexin signaling pathway	6/479	40/18493	0.000531869	0.0240218	0.0212317	SEMA3B/PLXNB3/SEMA4C/SEMA3G/SEMA4A/FLNA	6
GO:0072207	BP	GO:0072207	metanephric epithelium development	5/479	27/18493	0.000575145	0.0256157	0.0226404	HES1/WWTR1/LAMB2/SOX8/YAP1	5
GO:0035265	BP	GO:0035265	organ growth	14/479	195/18493	0.000579624	0.0256157	0.0226404	TGFBR3/COL20A1/TP73/SCARA3/FGFR2/THBS3/NOG/YAP1/TGFBR2/RARB/SMO/MIR17HG/DDX39B/MATN2	14
GO:0035050	BP	GO:0035050	embryonic heart tube development	8/479	73/18493	0.000587623	0.0256929	0.0227087	HES1/DNAAF1/FOXN4/TEAD2/YAP1/TGFBR2/SMO/BBS5	8
GO:0050919	BP	GO:0050919	negative chemotaxis	6/479	41/18493	0.000609594	0.0261068	0.0230745	SEMA3B/ITGB3/SEMA4C/SEMA3G/PDGFA/SEMA4A	6
GO:0001763	BP	GO:0001763	morphogenesis of a branching structure	14/479	196/18493	0.000609794	0.0261068	0.0230745	FGFR2/NOG/COL4A1/SOCS3/PDGFA/DLX2/SOX10/CSF1/SOX8/MMP14/YAP1/LRP5/TGFBR2/SMO	14
GO:0055021	BP	GO:0055021	regulation of cardiac muscle tissue growth	8/479	74/18493	0.0006442	0.0272815	0.0241128	TGFBR3/TP73/FGFR2/NOG/YAP1/TGFBR2/MIR17HG/DDX39B	8
GO:0050678	BP	GO:0050678	regulation of epithelial cell proliferation	21/479	368/18493	0.000650507	0.0272815	0.0241128	PLXNB3/ITGB3/PBLD/TGFBR3/HES1/ERBB2/TGFA/CCND1/GDF5/ITGA4/KDR/FGFR2/NOG/YAP1/WDR13/SMO/CYP7B1/SPARC/CEACAM1/DYSF/LAMB1	21
GO:0014013	BP	GO:0014013	regulation of gliogenesis	10/479	112/18493	0.000662727	0.0275132	0.0243176	HES1/AGER/TP73/NOG/IDH2/DLX2/SOX10/CSF1/SOX8/DLX1	10
GO:0061037	BP	GO:0061037	negative regulation of cartilage development	5/479	28/18493	0.000685417	0.0281706	0.0248987	GDF5/NOG/RARB/WNT9A/CTSK	5
GO:0048863	BP	GO:0048863	stem cell differentiation	14/479	199/18493	0.000708418	0.0288277	0.0254794	SEMA3B/LTBP3/HES1/TP73/FGFR2/SEMA4C/SEMA3G/PTPRC/SOX10/SOX8/TEAD2/YAP1/SMO/SEMA4A	14
GO:0007405	BP	GO:0007405	neuroblast proliferation	7/479	58/18493	0.000718824	0.0289644	0.0256002	FGFR2/DCT/DAGLA/SOX10/NUMBL/SMO/ARTN	7
GO:0072089	BP	GO:0072089	stem cell proliferation	10/479	114/18493	0.000761326	0.0303791	0.0268507	LTBP3/FGFR2/DCT/DAGLA/PTPRC/SOX10/NUMBL/YAP1/SMO/ARTN	10
GO:0007044	BP	GO:0007044	cell-substrate junction assembly	9/479	95/18493	0.000796728	0.0314363	0.027785	TLN1/KDR/TRIP6/ITGB4/COL16A1/MMP14/RCC2/AJUBA/PTPRJ	9
GO:0003413	BP	GO:0003413	chondrocyte differentiation involved in endochondral bone morphogenesis	5/479	29/18493	0.000810765	0.0314363	0.027785	COL20A1/SERPINH1/SCARA3/TGFBR2/MATN2	5
GO:0014044	BP	GO:0014044	Schwann cell development	5/479	29/18493	0.000810765	0.0314363	0.027785	LGI4/SH3TC2/LAMB2/CNTNAP1/ADGRG6	5
GO:0001889	BP	GO:0001889	liver development	11/479	137/18493	0.00088689	0.0340665	0.0301098	TGFBR3/HES1/DNAAF1/CCND1/ANXA1/CAD/RARB/DDX39B/CEACAM1/HFE/E2F8	11
GO:0014032	BP	GO:0014032	neural crest cell development	8/479	78/18493	0.000916053	0.0348085	0.0307656	SEMA3B/HES1/SEMA4C/SEMA3G/SOX10/SOX8/SMO/SEMA4A	8
GO:0055024	BP	GO:0055024	regulation of cardiac muscle tissue development	9/479	97/18493	0.000926078	0.0348085	0.0307656	TGFBR3/TP73/FGFR2/ERBB3/NOG/YAP1/TGFBR2/MIR17HG/DDX39B	9
GO:0002062	BP	GO:0002062	chondrocyte differentiation	10/479	117/18493	0.000931615	0.0348085	0.0307656	COL2A1/COL20A1/SERPINH1/GDF5/SCARA3/CHSY1/TGFBR2/RARB/MATN2/WNT9A	10
GO:0061138	BP	GO:0061138	morphogenesis of a branching epithelium	13/479	182/18493	0.000944378	0.034951	0.0308915	FGFR2/NOG/COL4A1/SOCS3/PDGFA/SOX10/CSF1/SOX8/MMP14/YAP1/LRP5/TGFBR2/SMO	13
GO:0010743	BP	GO:0010743	regulation of macrophage derived foam cell differentiation	5/479	30/18493	0.000952437	0.034951	0.0308915	ITGB3/ABCA1/CSF1/NFKB1/NFKBIA	5
GO:0048732	BP	GO:0048732	gland development	23/479	434/18493	0.00100618	0.0355515	0.0314222	TGFBR3/HES1/DNAAF1/CCND1/FGFR2/ALDH1A3/ANXA1/NOG/PDGFA/SOX10/CSF1/CAD/LRP5/TGFBR2/RARB/SMO/CYP7B1/MTX1/DDX39B/CEACAM1/HFE/TWSG1/E2F8	23
GO:0032102	BP	GO:0032102	negative regulation of response to external stimulus	19/479	329/18493	0.00100646	0.0355515	0.0314222	SEMA3B/NLRX1/C1QTNF3/AGER/SPP1/SEMA4C/SEMA3G/C5/PDCD4/SOCS3/PTPRC/PDGFA/CD200/NOS3/GPER1/SEMA4A/NFKB1/PLAT/CEACAM1	19
GO:0002063	BP	GO:0002063	chondrocyte development	6/479	45/18493	0.00101205	0.0355515	0.0314222	COL20A1/SERPINH1/SCARA3/CHSY1/TGFBR2/MATN2	6
GO:0010463	BP	GO:0010463	mesenchymal cell proliferation	6/479	45/18493	0.00101205	0.0355515	0.0314222	FGFR2/PDGFA/LMNA/LRP5/TGFBR2/SMO	6
GO:0035987	BP	GO:0035987	endodermal cell differentiation	6/479	45/18493	0.00101205	0.0355515	0.0314222	ITGA4/COL5A2/MMP14/COL4A2/MMP15/LAMB1	6
GO:0061008	BP	GO:0061008	hepaticobiliary system development	11/479	140/18493	0.00106001	0.0369207	0.0326324	TGFBR3/HES1/DNAAF1/CCND1/ANXA1/CAD/RARB/DDX39B/CEACAM1/HFE/E2F8	11
GO:0060420	BP	GO:0060420	regulation of heart growth	8/479	80/18493	0.00108281	0.0373979	0.0330542	TGFBR3/TP73/FGFR2/NOG/YAP1/TGFBR2/MIR17HG/DDX39B	8
GO:1903845	BP	GO:1903845	negative regulation of cellular response to transforming growth factor beta stimulus	8/479	81/18493	0.00117482	0.0402376	0.0355641	PBLD/TGFBR3/TGFBR2/MIR17HG/PRDM16/EMILIN1/FBN1/DLX1	8
GO:0048562	BP	GO:0048562	embryonic organ morphogenesis	17/479	284/18493	0.00124045	0.0421343	0.0372405	COL2A1/HES1/DNAAF1/FGFR2/ALDH1A3/FOXN4/NOG/DLX2/MMP14/TEAD2/YAP1/TGFBR2/RARB/SMO/FBN1/WNT9A/BBS5	17
GO:0014031	BP	GO:0014031	mesenchymal cell development	8/479	82/18493	0.00127296	0.0428842	0.0379032	SEMA3B/HES1/SEMA4C/SEMA3G/SOX10/SOX8/SMO/SEMA4A	8
GO:0014002	BP	GO:0014002	astrocyte development	5/479	32/18493	0.00128988	0.0430049	0.03801	AGER/VIM/PLP1/LAMB2/SMO	5
GO:0060038	BP	GO:0060038	cardiac muscle cell proliferation	7/479	64/18493	0.00130026	0.0430049	0.03801	TGFBR3/TP73/FGFR2/NOG/YAP1/TGFBR2/MIR17HG	7
GO:0033002	BP	GO:0033002	muscle cell proliferation	15/479	236/18493	0.00130794	0.0430049	0.03801	TGFBR3/SIX5/TP73/FGFR2/PDCD4/NOG/YAP1/TGFBR2/MIR17HG/NPR3/GPER1/DDX39B/MEGF10/ADAMTS1/COMT	15
GO:0090101	BP	GO:0090101	negative regulation of transmembrane receptor protein serine/threonine kinase signaling pathway	10/479	123/18493	0.00136618	0.0445634	0.0393875	PBLD/TGFBR3/NOG/TGFBR2/MIR17HG/PRDM16/EMILIN1/FBN1/TWSG1/DLX1	10
GO:0060562	BP	GO:0060562	epithelial tube morphogenesis	18/479	313/18493	0.00141807	0.0458655	0.0405383	HES1/DNAAF1/FGFR2/SEMA4C/FOXN4/NOG/COL4A1/CSF1/SOX8/MMP14/TEAD2/YAP1/STARD13/LRP5/TGFBR2/SMO/RHOB/BBS5	18
GO:0008347	BP	GO:0008347	glial cell migration	6/479	48/18493	0.00142841	0.0458655	0.0405383	CSPG4/IDH2/CSF1/MMP14/MATN2/LAMB1	6
GO:1905521	BP	GO:1905521	regulation of macrophage migration	5/479	33/18493	0.00148827	0.0474171	0.0419097	C5/CD200/CSF1/MMP14/EMILIN1	5
GO:1901342	BP	GO:1901342	regulation of vasculature development	22/479	421/18493	0.00153487	0.047853	0.042295	ERBB2/HDAC7/KDR/ANXA1/C5/PDCD4/GTF2I/ADAMTS9/STARD13/NOS3/ADAM12/COL4A2/TGFBR2/SPARC/RHOJ/TIE1/GPER1/SEMA4A/CEACAM1/EMILIN1/NFATC2/RHOB	22
GO:0048706	BP	GO:0048706	embryonic skeletal system development	10/479	125/18493	0.00154317	0.047853	0.042295	COL2A1/FGFR2/COL1A1/NOG/DLX2/MMP14/TGFBR2/WNT9A/SLC35D1/DLX1	10
GO:0060044	BP	GO:0060044	negative regulation of cardiac muscle cell proliferation	4/479	20/18493	0.00154853	0.047853	0.042295	TP73/NOG/TGFBR2/MIR17HG	4
GO:0072234	BP	GO:0072234	metanephric nephron tubule development	4/479	20/18493	0.00154853	0.047853	0.042295	HES1/WWTR1/SOX8/YAP1	4
GO:0048771	BP	GO:0048771	tissue remodeling	12/479	170/18493	0.00161996	0.0496869	0.0439158	ITGB3/CSPG4/GDF5/AGER/SPP1/ANXA1/MMP14/NOS3/LRP5/LRRK1/CEACAM1/CTSK	12
GO:0031012	CC	GO:0031012	extracellular matrix	44/505	490/19659	5.63322e-13	2.50115e-10	2.31851e-10	COL2A1/LTBP3/FBN3/COL5A3/TGFBR3/COL20A1/SERPINH1/LAMA4/EGFLAM/CSPG4/ADAMTS5/SCARA3/CCDC80/ADAMTS10/FGFR2/COL1A1/COL5A2/TIMP3/ANXA1/PLOD3/ADAMTS9/COL4A1/COL16A1/COL1A2/LAMB2/OLFML2A/MMP14/ADAMTS4/COL11A2/COL4A2/SPARC/ADAMTS15/ELN/MATN2/ADAMTS1/COL19A1/EMILIN1/FBN1/MMP15/COL22A1/MXRA5/KAZALD1/LAMB1/HDGF	44
GO:0044420	CC	GO:0044420	extracellular matrix component	14/505	49/19659	1.34998e-11	2.99696e-09	2.77812e-09	COL2A1/COL5A3/ADAMTS10/COL1A1/COL5A2/COL4A1/COL1A2/LAMB2/COL11A2/COL4A2/ELN/EMILIN1/FBN1/LAMB1	14
GO:0062023	CC	GO:0062023	collagen-containing extracellular matrix	33/505	332/19659	3.42198e-11	5.06454e-09	4.69472e-09	COL2A1/FBN3/COL5A3/COL20A1/SERPINH1/LAMA4/EGFLAM/CSPG4/ADAMTS5/CCDC80/COL1A1/COL5A2/TIMP3/ANXA1/PLOD3/ADAMTS9/COL4A1/COL16A1/COL1A2/LAMB2/COL11A2/COL4A2/SPARC/ADAMTS15/ELN/MATN2/ADAMTS1/EMILIN1/FBN1/MXRA5/KAZALD1/LAMB1/HDGF	33
GO:0005581	CC	GO:0005581	collagen trimer	17/505	87/19659	6.65953e-11	7.39208e-09	6.85231e-09	COL2A1/COL5A3/COL20A1/C1QTNF3/SCARA3/COL1A1/COL5A2/COL4A1/COL16A1/COL1A2/C1QTNF5/COL11A2/COL4A2/COL19A1/EMILIN1/COL22A1/C1QTNF6	17
GO:0005788	CC	GO:0005788	endoplasmic reticulum lumen	28/505	301/19659	4.8067e-09	4.26835e-07	3.95667e-07	COL2A1/COL5A3/H6PD/COL20A1/SERPINH1/ADAMTS5/SPP1/COL1A1/COL5A2/COL4A1/COL16A1/COL1A2/PDGFA/LAMB2/CSF1/IGFBP4/CRTAP/COL11A2/GANAB/FKBP10/COL4A2/ARSJ/COL19A1/C4A/FBN1/COL22A1/SUMF2/LAMB1	28
GO:0098644	CC	GO:0098644	complex of collagen trimers	8/505	19/19659	1.05727e-08	7.82383e-07	7.25254e-07	COL2A1/COL5A3/COL1A1/COL5A2/COL4A1/COL1A2/COL11A2/COL4A2	8
GO:0031514	CC	GO:0031514	motile cilium	20/505	177/19659	3.17046e-08	2.01098e-06	1.86414e-06	CFAP65/DRC1/CFAP52/DNAH9/DRC7/DNAH5/DNAH1/EFCAB2/SPEF1/DNALI1/ANXA1/RSPH1/TEKT2/CFAP69/CCDC65/ENKUR/DDX6/IQCG/ROPN1B/CFAP300	20
GO:0005583	CC	GO:0005583	fibrillar collagen trimer	6/505	11/19659	1.15523e-07	5.69911e-06	5.28296e-06	COL2A1/COL5A3/COL1A1/COL5A2/COL1A2/COL11A2	6
GO:0098643	CC	GO:0098643	banded collagen fibril	6/505	11/19659	1.15523e-07	5.69911e-06	5.28296e-06	COL2A1/COL5A3/COL1A1/COL5A2/COL1A2/COL11A2	6
GO:0005604	CC	GO:0005604	basement membrane	13/505	92/19659	6.38045e-07	2.83292e-05	2.62606e-05	COL2A1/LAMA4/EGFLAM/CCDC80/TIMP3/COL4A1/LAMB2/COL4A2/SPARC/MATN2/ADAMTS1/FBN1/LAMB1	13
GO:0044441	CC	GO:0044441	ciliary part	30/505	441/19659	1.39927e-06	5.64795e-05	5.23553e-05	DRC1/DNAH9/TMEM231/DHRS3/DNAH5/DNAH1/B9D2/SPEF1/DNAAF1/MAPK15/DNALI1/CFAP126/CCDC114/CFAP54/ULK3/DCDC2/RSPH1/CFAP69/PIFO/CNTRL/SMO/CCDC65/ENKUR/DDX6/UNC119B/CFAP157/BBOF1/BBS5/TTLL3/PRKAR1B	30
GO:0005925	CC	GO:0005925	focal adhesion	27/505	402/19659	5.96699e-06	0.000220779	0.000204657	ITGB3/TNS3/TNS2/CYFIP1/CSPG4/TLN1/ITGA4/TRIP6/ANXA1/ITGB4/SNTB1/VIM/PTPRC/PARVA/MMP14/NCSTN/AJUBA/TPM4/ARPC1B/FLNA/ITGA1/PDLIM7/RHOB/KLF11/ACTN4/MARCKS/AHNAK	27
GO:0005924	CC	GO:0005924	cell-substrate adherens junction	27/505	405/19659	6.837e-06	0.000226922	0.000210352	ITGB3/TNS3/TNS2/CYFIP1/CSPG4/TLN1/ITGA4/TRIP6/ANXA1/ITGB4/SNTB1/VIM/PTPRC/PARVA/MMP14/NCSTN/AJUBA/TPM4/ARPC1B/FLNA/ITGA1/PDLIM7/RHOB/KLF11/ACTN4/MARCKS/AHNAK	27
GO:0005930	CC	GO:0005930	axoneme	13/505	114/19659	7.41175e-06	0.000226922	0.000210352	DRC1/DNAH9/DNAH5/DNAH1/SPEF1/DNAAF1/DNALI1/CCDC114/CFAP54/DCDC2/CCDC65/BBS5/TTLL3	13
GO:0097014	CC	GO:0097014	ciliary plasm	13/505	115/19659	8.16394e-06	0.000226922	0.000210352	DRC1/DNAH9/DNAH5/DNAH1/SPEF1/DNAAF1/DNALI1/CCDC114/CFAP54/DCDC2/CCDC65/BBS5/TTLL3	13
GO:0030055	CC	GO:0030055	cell-substrate junction	27/505	409/19659	8.17738e-06	0.000226922	0.000210352	ITGB3/TNS3/TNS2/CYFIP1/CSPG4/TLN1/ITGA4/TRIP6/ANXA1/ITGB4/SNTB1/VIM/PTPRC/PARVA/MMP14/NCSTN/AJUBA/TPM4/ARPC1B/FLNA/ITGA1/PDLIM7/RHOB/KLF11/ACTN4/MARCKS/AHNAK	27
GO:0043235	CC	GO:0043235	receptor complex	24/505	396/19659	9.95082e-05	0.00259892	0.00240915	PLXNB3/GFRA3/ITGB3/TGFBR3/ERBB2/IL5RA/LOXL4/ITGA4/KDR/FGFR2/EPHB4/ERBB3/ITGB4/AHR/LRP5/TGFBR2/TIE1/GFRA2/GRIK5/ITGA1/CEACAM1/HFE/EMILIN1/ITPR3	24
GO:0099568	CC	GO:0099568	cytoplasmic region	27/505	479/19659	0.000125566	0.0030973	0.00287114	DRC1/LANCL2/DNAH9/DNAH5/DNAH1/SPEF1/DNAAF1/DNALI1/INSC/CCDC114/CFAP54/FGFR2/DCDC2/EEF1A1/MYO10/PHLDB1/TPM4/CCDC65/RHOJ/FLNA/HFE/RHOB/MICAL3/BBS5/ACTN4/MARCKS/TTLL3	27
GO:0097729	CC	GO:0097729	9+2 motile cilium	10/505	95/19659	0.000163974	0.00383182	0.00355202	DNAH9/DNAH5/DNAH1/DNALI1/RSPH1/TEKT2/CFAP69/ENKUR/DDX6/IQCG	10
GO:0030286	CC	GO:0030286	dynein complex	6/505	47/19659	0.00122577	0.0263106	0.0243894	DNAH9/DNAH5/DNAH1/DNALI1/CCDC114/DNAH12	6
GO:0008305	CC	GO:0008305	integrin complex	5/505	32/19659	0.00124442	0.0263106	0.0243894	ITGB3/ITGA4/ITGB4/ITGA1/EMILIN1	5
GO:0032838	CC	GO:0032838	plasma membrane bounded cell projection cytoplasm	13/505	196/19659	0.00172327	0.0347787	0.0322392	DRC1/DNAH9/DNAH5/DNAH1/SPEF1/DNAAF1/DNALI1/CCDC114/CFAP54/DCDC2/CCDC65/BBS5/TTLL3	13
GO:0098636	CC	GO:0098636	protein complex involved in cell adhesion	5/505	35/19659	0.00188329	0.0348907	0.032343	ITGB3/ITGA4/ITGB4/ITGA1/EMILIN1	5
GO:0045178	CC	GO:0045178	basal part of cell	6/505	51/19659	0.00188599	0.0348907	0.032343	ERBB2/ERBB3/PHLDB1/ITGA1/CEACAM1/HFE	6
GO:0005201	MF	GO:0005201	extracellular matrix structural constituent	20/482	155/17632	8.87319e-09	6.16687e-06	5.7162e-06	COL2A1/FBN3/COL5A3/LAMA4/COL1A1/COL5A2/COL4A1/COL16A1/COL1A2/LAMB2/COL11A2/COL4A2/ELN/MATN2/COL19A1/EMILIN1/FBN1/COL22A1/MXRA5/LAMB1	20
GO:0019838	MF	GO:0019838	growth factor binding	17/482	137/17632	2.06372e-07	7.17142e-05	6.64735e-05	COL2A1/LTBP3/ITGB3/TGFBR3/ERBB2/KDR/FGFR2/COL1A1/ERBB3/ITGB4/COL4A1/COL1A2/PDGFA/IGFBP4/TGFBR2/TWSG1/KAZALD1	17
GO:0030020	MF	GO:0030020	extracellular matrix structural constituent conferring tensile strength	9/482	37/17632	4.98074e-07	0.000115387	0.000106955	COL2A1/COL5A3/COL1A1/COL5A2/COL4A1/COL16A1/COL1A2/COL11A2/COL4A2	9
GO:0048407	MF	GO:0048407	platelet-derived growth factor binding	5/482	11/17632	6.02886e-06	0.00104751	0.000970964	COL2A1/COL1A1/COL4A1/COL1A2/PDGFA	5

## Sheet: U2F VPA upDEGs_GO
GO enrichment analysis for VPA up-regulated DEGs in U2F
	ONTOLOGY	ID	Description	GeneRatio	BgRatio	pvalue	p.adjust	qvalue	geneID	Count
GO:0050804	BP	GO:0050804	modulation of chemical synaptic transmission	58/836	418/18493	2.21256e-14	5.86118e-11	5.52227e-11	PRKCB/SLC24A2/PRKCG/KCNC4/CACNG5/NETO1/RASGRF1/CRHR2/GRID1/KCNB1/RGS4/CHRNA5/NRG3/NRGN/CHRNA7/GRIN2B/GUCY1B1/RAB26/CACNG7/GRM1/PXK/CLSTN2/NPTN/SYT9/STXBP5L/RAB3B/HRH2/HAP1/TMEM108/DRD2/SHISA6/CACNG8/SYT7/SNAP25/DTNBP1/PLCL1/F2R/SYN1/ADRB2/CHRNB4/SLC7A11/SYT1/STX1A/CHRNA3/STX3/RAB3A/PLCB4/GRIK4/BDNF/NPTX2/SLC8A2/LRRC4C/SLC30A1/RIN1/LAMA2/IQSEC2/UNC13B/NEURL1	58
GO:0099177	BP	GO:0099177	regulation of trans-synaptic signaling	58/836	419/18493	2.4601e-14	5.86118e-11	5.52227e-11	PRKCB/SLC24A2/PRKCG/KCNC4/CACNG5/NETO1/RASGRF1/CRHR2/GRID1/KCNB1/RGS4/CHRNA5/NRG3/NRGN/CHRNA7/GRIN2B/GUCY1B1/RAB26/CACNG7/GRM1/PXK/CLSTN2/NPTN/SYT9/STXBP5L/RAB3B/HRH2/HAP1/TMEM108/DRD2/SHISA6/CACNG8/SYT7/SNAP25/DTNBP1/PLCL1/F2R/SYN1/ADRB2/CHRNB4/SLC7A11/SYT1/STX1A/CHRNA3/STX3/RAB3A/PLCB4/GRIK4/BDNF/NPTX2/SLC8A2/LRRC4C/SLC30A1/RIN1/LAMA2/IQSEC2/UNC13B/NEURL1	58
GO:0042391	BP	GO:0042391	regulation of membrane potential	55/836	424/18493	1.72511e-12	2.74004e-09	2.58161e-09	ACTN2/SCN4A/GABRQ/KCNIP2/GABRB2/NETO1/SCN1A/SLC29A1/MYH14/INSYN1/KCNB1/KCNC1/RGS4/KCNJ3/BCO2/CACNA1G/CHRNA5/KCNH3/TSPO/CHRNA7/GRIN2B/GABBR1/KCNH4/PKP2/GRM1/GABRG3/PXK/KCNJ8/GABRD/NALCN/SLC8B1/GLRX/KCNT2/RGS7BP/TMEM108/DRD2/GABRB3/ADRB2/CHRNB4/BNIP3/KCNC2/STX1A/CHRNA3/KCNH1/CHRFAM7A/KCNN2/PTPN3/GRIA3/FGF12/KCNA5/KCNJ11/HCN4/UNC13B/FZD9/GPR35	55
GO:0034765	BP	GO:0034765	regulation of ion transmembrane transport	53/836	454/18493	2.41057e-10	2.87159e-07	2.70554e-07	HPCA/PLCG2/CRHR1/ACTN2/KCNC4/TCAF2/SCN4A/CACNG5/KCNK12/KCNIP2/NETO1/SCN1A/RASGRF1/KCNG1/KCNB1/KCNC1/HSPA2/PPARGC1A/RGS4/KCNJ3/CACNA1G/KCNH3/KCNC3/KCNJ4/DPP10/KCNH4/CACNG7/TGFB1/KCNJ8/RGS9/NALCN/KCNA3/GLRX/HAP1/DRD2/SHISA6/CACNG8/KCNJ9/GJC2/F2R/ADRB2/KCNC2/KCNH1/STOM/KCNN2/PTPN3/KCNS3/FGF12/KCNA5/SLC30A1/KCNJ11/HCN4/GPR35	53
GO:0006836	BP	GO:0006836	neurotransmitter transport	38/836	268/18493	3.88028e-10	3.69791e-07	3.48408e-07	PRKCB/PRKCG/KCNC4/GABRQ/SLC6A17/SLC29A1/RGS4/CHRNA5/DOC2A/TRH/SYT9/STXBP5L/RAB3B/DRD2/SLC18A3/SYT7/LIN7A/SNAP25/SLC36A1/DTNBP1/SYN1/CHRNB4/CLN8/SLC7A11/SYT1/STX1A/CHRNA3/STX3/RAB3A/SNPH/SYN2/SLC29A2/SYT13/PCLO/SLC30A1/SLC17A6/UNC13B/SYT6	38
GO:0070838	BP	GO:0070838	divalent metal ion transport	52/836	459/18493	1.04301e-09	8.2832e-07	7.80424e-07	PRKCB/HPCA/PLCG2/SLC24A2/CRHR1/CACNG5/FAM155B/HSPA2/ITPR2/RGS4/CACNA1G/GCK/CALCRL/TSPO/EGF/CHRNA7/GRIN2B/CACNG7/MCHR1/IL16/WFS1/CAMK2G/TGFB1/GRIN3B/RGS9/NALCN/SLC8B1/CNNM4/HAP1/SLC39A11/DRD2/CACNG8/STC1/CRACR2B/MICU1/GJC2/F2R/ATP2A3/STC2/SLC40A1/PKD1L1/ZDHHC13/SLC8A2/RYR1/CNNM2/SLC30A1/NIPAL3/MCUR1/FGF2/MCOLN1/GPR35/PKDREJ	52
GO:0072511	BP	GO:0072511	divalent inorganic cation transport	52/836	462/18493	1.31223e-09	8.93255e-07	8.41605e-07	PRKCB/HPCA/PLCG2/SLC24A2/CRHR1/CACNG5/FAM155B/HSPA2/ITPR2/RGS4/CACNA1G/GCK/CALCRL/TSPO/EGF/CHRNA7/GRIN2B/CACNG7/MCHR1/IL16/WFS1/CAMK2G/TGFB1/GRIN3B/RGS9/NALCN/SLC8B1/CNNM4/HAP1/SLC39A11/DRD2/CACNG8/STC1/CRACR2B/MICU1/GJC2/F2R/ATP2A3/STC2/SLC40A1/PKD1L1/ZDHHC13/SLC8A2/RYR1/CNNM2/SLC30A1/NIPAL3/MCUR1/FGF2/MCOLN1/GPR35/PKDREJ	52
GO:0001505	BP	GO:0001505	regulation of neurotransmitter levels	43/836	346/18493	1.84292e-09	1.09769e-06	1.03422e-06	PRKCB/PRKCG/KCNC4/SLC29A1/SIRPA/RGS4/CHRNA5/TSPO/DOC2A/MAOA/TRH/SYT9/STXBP5L/RAB3B/SLC7A2/DRD2/SLC18A3/SYT7/LIN7A/SNAP25/GCHFR/DTNBP1/SYN1/CHRNB4/CLN8/SLC7A11/SYT1/STX1A/CHRNA3/NAALAD2/STX3/RAB3A/SNPH/DPYD/SYN2/SLC29A2/PDE1B/SYT13/PCLO/SLC30A1/UNC13B/SYT6/CLU	43
GO:0023061	BP	GO:0023061	signal release	50/836	453/18493	5.29144e-09	2.80153e-06	2.63953e-06	PRKCB/CRHR1/PRKCG/KCNC4/GIPR/VSNL1/KCNB1/ITPR2/ARNTL/GCK/CHRNA5/DOC2A/TRH/CYB5R4/ADCY5/GLP1R/CAMK2G/SYT9/STXBP5L/SLC8B1/DRD2/SLC18A3/TIAM1/SYT7/LIN7A/SNAP25/DTNBP1/SYN1/CHRNB4/PTPRN/SYT1/KCNC2/RAB11FIP5/SIRT4/STX1A/CHRNA3/SLC25A4/STX3/RAB3A/SNPH/SYN2/KCNS3/KCNA5/SYT13/PCLO/SLC30A1/KCNJ11/SYTL4/UNC13B/SYT6	50
GO:0007269	BP	GO:0007269	neurotransmitter secretion	27/836	167/18493	8.00627e-09	3.46817e-06	3.26763e-06	PRKCB/PRKCG/KCNC4/CHRNA5/DOC2A/SYT9/STXBP5L/DRD2/SLC18A3/SYT7/LIN7A/SNAP25/DTNBP1/SYN1/CHRNB4/SYT1/STX1A/CHRNA3/STX3/RAB3A/SNPH/SYN2/SYT13/PCLO/SLC30A1/UNC13B/SYT6	27
GO:0099643	BP	GO:0099643	signal release from synapse	27/836	167/18493	8.00627e-09	3.46817e-06	3.26763e-06	PRKCB/PRKCG/KCNC4/CHRNA5/DOC2A/SYT9/STXBP5L/DRD2/SLC18A3/SYT7/LIN7A/SNAP25/DTNBP1/SYN1/CHRNB4/SYT1/STX1A/CHRNA3/STX3/RAB3A/SNPH/SYN2/SYT13/PCLO/SLC30A1/UNC13B/SYT6	27
GO:0050806	BP	GO:0050806	positive regulation of synaptic transmission	26/836	159/18493	1.18547e-08	4.70731e-06	4.43512e-06	SLC24A2/CACNG5/NETO1/CRHR2/RGS4/NRGN/CHRNA7/GRIN2B/CACNG7/CLSTN2/NPTN/SYT9/RAB3B/HAP1/DRD2/CACNG8/SYT7/SNAP25/DTNBP1/ADRB2/SYT1/STX1A/STX3/SLC8A2/LAMA2/UNC13B	26
GO:0006816	BP	GO:0006816	calcium ion transport	46/836	413/18493	1.65491e-08	6.06589e-06	5.71515e-06	PRKCB/HPCA/PLCG2/SLC24A2/CRHR1/CACNG5/FAM155B/HSPA2/ITPR2/RGS4/CACNA1G/GCK/CALCRL/TSPO/EGF/CHRNA7/GRIN2B/CACNG7/MCHR1/IL16/WFS1/CAMK2G/TGFB1/GRIN3B/RGS9/NALCN/SLC8B1/HAP1/DRD2/CACNG8/STC1/CRACR2B/MICU1/GJC2/F2R/ATP2A3/STC2/PKD1L1/SLC8A2/RYR1/SLC30A1/MCUR1/FGF2/MCOLN1/GPR35/PKDREJ	46
GO:0006813	BP	GO:0006813	potassium ion transport	32/836	238/18493	3.45052e-08	1.17441e-05	1.1065e-05	SLC24A2/ACTN2/KCNC4/KCNK12/KCNIP2/NETO1/KCNG1/KCNB1/KCNC1/RGS4/KCNJ3/GCK/KCNH3/KCNC3/KCNJ4/DPP10/KCNH4/KCNJ8/NALCN/KCNA3/KCNT2/DRD2/SNAP25/KCNJ9/KCNC2/KCNK3/KCNH1/KCNN2/KCNS3/KCNA5/KCNJ11/HCN4	32
GO:0030073	BP	GO:0030073	insulin secretion	29/836	203/18493	3.93728e-08	1.25074e-05	1.17842e-05	GIPR/VSNL1/KCNB1/ITPR2/ARNTL/GCK/TRH/CYB5R4/ADCY5/GLP1R/CAMK2G/SYT9/STXBP5L/SLC8B1/DRD2/TIAM1/SYT7/SNAP25/PTPRN/KCNC2/RAB11FIP5/SIRT4/STX1A/SLC25A4/KCNS3/KCNA5/PCLO/KCNJ11/SYTL4	29
GO:0099504	BP	GO:0099504	synaptic vesicle cycle	28/836	195/18493	6.02783e-08	1.79516e-05	1.69136e-05	PRKCB/PRKCG/SLC2A4/PACSIN1/CHRNA5/DOC2A/PLD1/SH3GL2/SYT9/STXBP5L/RAB3B/DRD2/SYT7/SNAP25/DTNBP1/SYN1/SYT1/STX1A/STX3/RAB3A/SNPH/SYN2/SYT13/PCLO/AMPH/SLC17A6/UNC13B/SYT6	28
GO:0007215	BP	GO:0007215	glutamate receptor signaling pathway	18/836	90/18493	9.11744e-08	2.55556e-05	2.40779e-05	CACNG5/NETO1/RASGRF1/GRID1/KCNB1/FRRS1L/PPARGC1A/GRIN2B/CACNG7/GRM1/GRIN3B/RGS9/SHISA6/CACNG8/TIAM1/ADRB2/GRIK4/GRIA3	18
GO:0071804	BP	GO:0071804	cellular potassium ion transport	29/836	212/18493	1.03243e-07	2.58922e-05	2.43951e-05	ACTN2/KCNC4/KCNK12/KCNIP2/NETO1/KCNG1/KCNB1/KCNC1/RGS4/KCNJ3/KCNH3/KCNC3/KCNJ4/DPP10/KCNH4/KCNJ8/NALCN/KCNA3/KCNT2/SNAP25/KCNJ9/KCNC2/KCNK3/KCNH1/KCNN2/KCNS3/KCNA5/KCNJ11/HCN4	29
GO:0071805	BP	GO:0071805	potassium ion transmembrane transport	29/836	212/18493	1.03243e-07	2.58922e-05	2.43951e-05	ACTN2/KCNC4/KCNK12/KCNIP2/NETO1/KCNG1/KCNB1/KCNC1/RGS4/KCNJ3/KCNH3/KCNC3/KCNJ4/DPP10/KCNH4/KCNJ8/NALCN/KCNA3/KCNT2/SNAP25/KCNJ9/KCNC2/KCNK3/KCNH1/KCNN2/KCNS3/KCNA5/KCNJ11/HCN4	29
GO:0010959	BP	GO:0010959	regulation of metal ion transport	41/836	376/18493	1.78403e-07	4.25046e-05	4.00469e-05	HPCA/PLCG2/CRHR1/ACTN2/KCNIP2/NETO1/KCNG1/KCNC1/HSPA2/RGS4/GCK/TSPO/EGF/DPP10/PKP2/MCHR1/IL16/WFS1/CAMK2G/TGFB1/GRIN3B/RGS9/SLC8B1/GLRX/HAP1/DRD2/STC1/CRACR2B/GJC2/F2R/ADRB2/STC2/KCNC2/STOM/KCNN2/PTPN3/NKAIN4/FGF12/KCNA5/SLC30A1/GPR35	41
GO:0060078	BP	GO:0060078	regulation of postsynaptic membrane potential	22/836	139/18493	2.81615e-07	6.38999e-05	6.0205e-05	GABRB2/NETO1/SLC29A1/INSYN1/RGS4/CHRNA5/CHRNA7/GRIN2B/GABBR1/GRM1/GABRG3/GABRD/RGS7BP/TMEM108/DRD2/GABRB3/ADRB2/CHRNB4/STX1A/CHRNA3/GRIA3/UNC13B	22
GO:0097479	BP	GO:0097479	synaptic vesicle localization	24/836	165/18493	4.12174e-07	8.79874e-05	8.28997e-05	PRKCB/PRKCG/SLC2A4/CHRNA5/DOC2A/SYT9/STXBP5L/DRD2/SYT7/LIN7A/SNAP25/DTNBP1/SYN1/SYT1/STX1A/STX3/RAB3A/SNPH/KIF5C/SYN2/SYT13/PCLO/UNC13B/SYT6	24
GO:0048489	BP	GO:0048489	synaptic vesicle transport	23/836	154/18493	4.43168e-07	8.79874e-05	8.28997e-05	PRKCB/PRKCG/SLC2A4/CHRNA5/DOC2A/SYT9/STXBP5L/DRD2/SYT7/LIN7A/SNAP25/DTNBP1/SYN1/SYT1/STX1A/STX3/RAB3A/SNPH/KIF5C/SYT13/PCLO/UNC13B/SYT6	23
GO:0097480	BP	GO:0097480	establishment of synaptic vesicle localization	23/836	154/18493	4.43168e-07	8.79874e-05	8.28997e-05	PRKCB/PRKCG/SLC2A4/CHRNA5/DOC2A/SYT9/STXBP5L/DRD2/SYT7/LIN7A/SNAP25/DTNBP1/SYN1/SYT1/STX1A/STX3/RAB3A/SNPH/KIF5C/SYT13/PCLO/UNC13B/SYT6	23
GO:0099003	BP	GO:0099003	vesicle-mediated transport in synapse	27/836	205/18493	6.09545e-07	0.000114381	0.000107767	PRKCB/HPCA/PRKCG/SLC2A4/PACSIN1/CHRNA5/DOC2A/SH3GL2/SYT9/STXBP5L/DRD2/SYT7/LIN7A/SNAP25/DTNBP1/SYN1/SYT1/STX1A/STX3/RAB3A/SNPH/KIF5C/SYT13/PCLO/AMPH/UNC13B/SYT6	27
GO:0016079	BP	GO:0016079	synaptic vesicle exocytosis	20/836	123/18493	6.24115e-07	0.000114381	0.000107767	PRKCB/PRKCG/CHRNA5/DOC2A/SYT9/STXBP5L/DRD2/SYT7/SNAP25/DTNBP1/SYN1/SYT1/STX1A/STX3/RAB3A/SNPH/SYT13/PCLO/UNC13B/SYT6	20
GO:0030072	BP	GO:0030072	peptide hormone secretion	30/836	244/18493	6.58372e-07	0.000116191	0.000109472	CRHR1/GIPR/VSNL1/KCNB1/ITPR2/ARNTL/GCK/TRH/CYB5R4/ADCY5/GLP1R/CAMK2G/SYT9/STXBP5L/SLC8B1/DRD2/TIAM1/SYT7/SNAP25/PTPRN/KCNC2/RAB11FIP5/SIRT4/STX1A/SLC25A4/KCNS3/KCNA5/PCLO/KCNJ11/SYTL4	30
GO:0050796	BP	GO:0050796	regulation of insulin secretion	24/836	172/18493	8.92203e-07	0.000151834	0.000143054	GIPR/VSNL1/KCNB1/ITPR2/ARNTL/GCK/TRH/ADCY5/GLP1R/SYT9/STXBP5L/SLC8B1/DRD2/TIAM1/SYT7/SNAP25/KCNC2/SIRT4/STX1A/SLC25A4/KCNS3/KCNA5/KCNJ11/SYTL4	24
GO:2001257	BP	GO:2001257	regulation of cation channel activity	23/836	162/18493	1.10318e-06	0.000181265	0.000170783	HPCA/PLCG2/CRHR1/ACTN2/CACNG5/KCNIP2/NETO1/RASGRF1/KCNG1/KCNC1/PPARGC1A/CACNG7/RGS9/HAP1/DRD2/SHISA6/CACNG8/ADRB2/KCNC2/STOM/FGF12/KCNJ11/GPR35	23
GO:0017156	BP	GO:0017156	calcium ion regulated exocytosis	22/836	153/18493	1.513e-06	0.000240314	0.000226419	PRKCB/PRKCG/KCNB1/CACNA1G/CHRNA5/DOC2A/SYT9/STXBP5L/DRD2/SYT7/SNAP25/DTNBP1/SYN1/SYT1/STX1A/STX3/RAB3A/SNPH/SYT13/PCLO/UNC13B/SYT6	22
GO:0097120	BP	GO:0097120	receptor localization to synapse	12/836	50/18493	1.67127e-06	0.000256891	0.000242037	CACNG5/NETO1/CACNG7/NPTN/ARHGAP44/SHISA6/CACNG8/SNAP25/KIF17/STX3/KIF5C/IQSEC2	12
GO:0015711	BP	GO:0015711	organic anion transport	44/836	460/18493	2.39657e-06	0.000356864	0.000336229	ATP8B3/ABCD2/MAP2K6/SLC6A17/TNFAIP8L3/SLCO4A1/SLC4A11/CA13/RGS4/SLC16A13/SLC7A14/TRH/CYB5R4/SLC7A3/SLC7A1/SCARB1/PITPNM1/SLC7A2/DRD2/SLCO4C1/SLC10A4/SLC36A1/SLC25A19/ATP10D/LRP2/CLN8/SLC7A11/SYT1/ABCC2/SLC25A4/RAB3A/SLC7A5/SLC4A2/ACSL3/SLC13A3/PITPNM3/MPC1/STARD5/SLC17A6/SLC16A7/SLC4A8/SLC16A3/MFSD2A/SLC2A3	44
GO:0046928	BP	GO:0046928	regulation of neurotransmitter secretion	17/836	106/18493	5.1958e-06	0.000750243	0.000706861	PRKCB/PRKCG/KCNC4/CHRNA5/SYT9/STXBP5L/DRD2/SYT7/DTNBP1/SYN1/CHRNB4/SYT1/STX1A/CHRNA3/RAB3A/SLC30A1/UNC13B	17
GO:0051588	BP	GO:0051588	regulation of neurotransmitter transport	20/836	141/18493	5.54111e-06	0.00077657	0.000731667	PRKCB/PRKCG/KCNC4/RGS4/CHRNA5/TRH/SYT9/STXBP5L/RAB3B/DRD2/SYT7/DTNBP1/SYN1/CHRNB4/SYT1/STX1A/CHRNA3/RAB3A/SLC30A1/UNC13B	20
GO:1904062	BP	GO:1904062	regulation of cation transmembrane transport	33/836	314/18493	6.2105e-06	0.000845516	0.000796625	HPCA/PLCG2/CRHR1/ACTN2/CACNG5/KCNIP2/NETO1/RASGRF1/KCNG1/KCNC1/HSPA2/PPARGC1A/RGS4/DPP10/CACNG7/TGFB1/RGS9/GLRX/HAP1/DRD2/SHISA6/CACNG8/GJC2/F2R/ADRB2/KCNC2/STOM/KCNN2/PTPN3/FGF12/SLC30A1/KCNJ11/GPR35	33
GO:0032412	BP	GO:0032412	regulation of ion transmembrane transporter activity	27/836	238/18493	1.07666e-05	0.00142509	0.00134268	HPCA/PLCG2/CRHR1/ACTN2/TCAF2/CACNG5/KCNIP2/NETO1/RASGRF1/KCNG1/KCNC1/HSPA2/PPARGC1A/CACNG7/RGS9/GLRX/HAP1/DRD2/SHISA6/CACNG8/ADRB2/KCNC2/STOM/PTPN3/FGF12/KCNJ11/GPR35	27
GO:0035637	BP	GO:0035637	multicellular organismal signaling	22/836	176/18493	1.53249e-05	0.00196894	0.00185509	SCN4A/CACNG5/SCN1A/MYH14/ITPR2/KCNJ3/CACNA1G/PKP2/CACNG7/CACNG8/ATP2A3/CHRNB4/KCNK3/KCNN2/SLC8A2/RYR1/FGF12/KCNA5/HCN4/ASPH/ITGA2/GPR35	22
GO:0090276	BP	GO:0090276	regulation of peptide hormone secretion	24/836	203/18493	1.65073e-05	0.00196894	0.00185509	GIPR/VSNL1/KCNB1/ITPR2/ARNTL/GCK/TRH/ADCY5/GLP1R/SYT9/STXBP5L/SLC8B1/DRD2/TIAM1/SYT7/SNAP25/KCNC2/SIRT4/STX1A/SLC25A4/KCNS3/KCNA5/KCNJ11/SYTL4	24
GO:0017158	BP	GO:0017158	regulation of calcium ion-dependent exocytosis	16/836	104/18493	1.68047e-05	0.00196894	0.00185509	PRKCB/PRKCG/KCNB1/CACNA1G/CHRNA5/DOC2A/SYT9/STXBP5L/DRD2/SYT7/DTNBP1/SYN1/SYT1/STX1A/RAB3A/UNC13B	16
GO:0015893	BP	GO:0015893	drug transport	25/836	217/18493	1.73505e-05	0.00196894	0.00185509	SLC6A17/SLC4A11/RGS4/SLC7A3/SLC7A1/SYT9/RAB3B/SLC7A2/DRD2/SLC18A3/SYT7/SLC36A1/SLC25A19/DTNBP1/LRP2/CLN8/SLC7A11/SYT1/CHRNA3/SLC25A4/SLC13A3/SYT13/SLC22A18/SLC17A6/SYT6	25
GO:0017157	BP	GO:0017157	regulation of exocytosis	24/836	204/18493	1.79253e-05	0.00196894	0.00185509	PRKCB/PRKCG/HMOX1/VSNL1/KCNB1/CACNA1G/CHRNA5/DOC2A/RAB26/SYT9/STXBP5L/RAB3B/HAP1/DRD2/SYT7/DTNBP1/SYN1/SYT1/STX1A/RAB3A/PCLO/SYTL4/UNC13B/LGALS9	24
GO:0009914	BP	GO:0009914	hormone transport	32/836	316/18493	1.82181e-05	0.00196894	0.00185509	CRHR1/GIPR/SLCO4A1/VSNL1/KCNB1/ITPR2/ARNTL/GCK/TRH/CYB5R4/ADCY5/GLP1R/CAMK2G/SYT9/STXBP5L/SLC8B1/DRD2/TIAM1/SYT7/SNAP25/PTPRN/KCNC2/RAB11FIP5/SIRT4/STX1A/CHRNA3/SLC25A4/KCNS3/KCNA5/PCLO/KCNJ11/SYTL4	32
GO:0022898	BP	GO:0022898	regulation of transmembrane transporter activity	27/836	245/18493	1.82549e-05	0.00196894	0.00185509	HPCA/PLCG2/CRHR1/ACTN2/TCAF2/CACNG5/KCNIP2/NETO1/RASGRF1/KCNG1/KCNC1/HSPA2/PPARGC1A/CACNG7/RGS9/GLRX/HAP1/DRD2/SHISA6/CACNG8/ADRB2/KCNC2/STOM/PTPN3/FGF12/KCNJ11/GPR35	27
GO:0099171	BP	GO:0099171	presynaptic modulation of chemical synaptic transmission	6/836	14/18493	1.8422e-05	0.00196894	0.00185509	PRKCB/PRKCG/RAB26/SYT9/SYT7/SYT1	6
GO:0070588	BP	GO:0070588	calcium ion transmembrane transport	31/836	302/18493	1.87959e-05	0.00196894	0.00185509	HPCA/PLCG2/SLC24A2/CRHR1/CACNG5/FAM155B/HSPA2/ITPR2/CACNA1G/CHRNA7/GRIN2B/CACNG7/TGFB1/GRIN3B/NALCN/SLC8B1/HAP1/DRD2/CACNG8/MICU1/GJC2/F2R/ATP2A3/PKD1L1/SLC8A2/RYR1/MCUR1/FGF2/MCOLN1/GPR35/PKDREJ	31
GO:0098739	BP	GO:0098739	import across plasma membrane	16/836	105/18493	1.90076e-05	0.00196894	0.00185509	FAM155B/RGS4/KCNJ3/KCNJ4/SLC7A3/SLC7A1/KCNJ8/CNGA3/SLC7A2/KCNJ9/LRP2/CLN8/SLC7A11/SLC30A1/KCNJ11/HCN4	16
GO:0046879	BP	GO:0046879	hormone secretion	31/836	306/18493	2.4317e-05	0.00246533	0.00232278	CRHR1/GIPR/VSNL1/KCNB1/ITPR2/ARNTL/GCK/TRH/CYB5R4/ADCY5/GLP1R/CAMK2G/SYT9/STXBP5L/SLC8B1/DRD2/TIAM1/SYT7/SNAP25/PTPRN/KCNC2/RAB11FIP5/SIRT4/STX1A/CHRNA3/SLC25A4/KCNS3/KCNA5/PCLO/KCNJ11/SYTL4	31
GO:1902803	BP	GO:1902803	regulation of synaptic vesicle transport	14/836	85/18493	2.55526e-05	0.00253663	0.00238995	PRKCB/PRKCG/SLC2A4/CHRNA5/SYT9/STXBP5L/DRD2/SYT7/DTNBP1/SYN1/SYT1/STX1A/RAB3A/UNC13B	14
GO:1990778	BP	GO:1990778	protein localization to cell periphery	30/836	294/18493	2.85528e-05	0.00277661	0.00261606	RAB29/ACTN2/TSPAN33/PACSIN1/KCNB1/MRAP2/NKD2/DPP10/RAB26/PKP2/ANKRD9/PLS1/CACNG7/GPR158/TGFB1/ARHGAP44/RAB3B/LIN7A/SNAP25/ARL6/EFR3A/PPP2R5A/STX3/AR/RAB3A/ACSL3/F11R/KCNJ11/FAM126A/IQSEC2	30
GO:0099601	BP	GO:0099601	regulation of neurotransmitter receptor activity	11/836	56/18493	3.47729e-05	0.00331386	0.00312224	CACNG5/NETO1/RASGRF1/PPARGC1A/CACNG7/RGS9/SHISA6/CACNG8/ADRB2/NPTX2/LYPD6	11
GO:0099565	BP	GO:0099565	chemical synaptic transmission, postsynaptic	16/836	111/18493	3.8462e-05	0.00359355	0.00338576	NETO1/SLC29A1/INSYN1/RGS4/CHRNA5/CHRNA7/GRIN2B/TMEM108/DRD2/GABRB3/ADRB2/CHRNB4/STX1A/CHRNA3/GRIA3/UNC13B	16
GO:0006814	BP	GO:0006814	sodium ion transport	24/836	215/18493	4.25854e-05	0.00390229	0.00367665	SLC24A2/SCN4A/NETO1/SCN1A/SLC4A11/SLC10A5/PKP2/TGFB1/NALCN/SLC8B1/CNNM4/GLRX/DRD2/SLC10A4/ADRB2/STOM/PTPN3/NKAIN4/SLC8A2/SLC13A3/FGF12/HCN4/SLC17A6/SLC4A8	24
GO:1900449	BP	GO:1900449	regulation of glutamate receptor signaling pathway	10/836	48/18493	4.62391e-05	0.00415331	0.00391315	CACNG5/NETO1/RASGRF1/FRRS1L/PPARGC1A/CACNG7/RGS9/SHISA6/CACNG8/ADRB2	10
GO:0051590	BP	GO:0051590	positive regulation of neurotransmitter transport	9/836	39/18493	4.70679e-05	0.00415331	0.00391315	TRH/SYT9/RAB3B/DRD2/SYT7/DTNBP1/SYT1/STX1A/UNC13B	9
GO:0031629	BP	GO:0031629	synaptic vesicle fusion to presynaptic active zone membrane	7/836	23/18493	4.8816e-05	0.00422924	0.0039847	SYT9/SYT7/SNAP25/SYT1/STX1A/STX3/RAB3A	7
GO:0032409	BP	GO:0032409	regulation of transporter activity	27/836	260/18493	5.21984e-05	0.00444152	0.0041847	HPCA/PLCG2/CRHR1/ACTN2/TCAF2/CACNG5/KCNIP2/NETO1/RASGRF1/KCNG1/KCNC1/HSPA2/PPARGC1A/CACNG7/RGS9/GLRX/HAP1/DRD2/SHISA6/CACNG8/ADRB2/KCNC2/STOM/PTPN3/FGF12/KCNJ11/GPR35	27
GO:0098693	BP	GO:0098693	regulation of synaptic vesicle cycle	16/836	114/18493	5.35967e-05	0.0044805	0.00422142	PRKCB/PRKCG/SLC2A4/CHRNA5/PLD1/SYT9/STXBP5L/RAB3B/DRD2/SYT7/DTNBP1/SYN1/SYT1/STX1A/RAB3A/UNC13B	16
GO:0046883	BP	GO:0046883	regulation of hormone secretion	27/836	261/18493	5.57806e-05	0.00458266	0.00431768	CRHR1/GIPR/VSNL1/KCNB1/ITPR2/ARNTL/GCK/TRH/ADCY5/GLP1R/SYT9/STXBP5L/SLC8B1/DRD2/TIAM1/SYT7/SNAP25/KCNC2/RAB11FIP5/SIRT4/STX1A/CHRNA3/SLC25A4/KCNS3/KCNA5/KCNJ11/SYTL4	27
GO:2000300	BP	GO:2000300	regulation of synaptic vesicle exocytosis	13/836	80/18493	5.70875e-05	0.00461054	0.00434395	PRKCB/PRKCG/CHRNA5/SYT9/STXBP5L/DRD2/SYT7/DTNBP1/SYN1/SYT1/STX1A/RAB3A/UNC13B	13
GO:0031644	BP	GO:0031644	regulation of neurological system process	17/836	127/18493	5.84465e-05	0.00464163	0.00437324	WASF3/CACNG5/NETO1/RGS4/CHRNA7/GRM1/TMEM108/SHISA6/F2R/ADRB2/CHRNB4/STX1A/NPTX2/FGF12/UNC13B/ITGA2/GPR35	17
GO:0099500	BP	GO:0099500	vesicle fusion to plasma membrane	7/836	24/18493	6.62401e-05	0.00517433	0.00487513	SYT9/SYT7/SNAP25/SYT1/STX1A/STX3/RAB3A	7
GO:0051668	BP	GO:0051668	localization within membrane	18/836	143/18493	8.12402e-05	0.0062437	0.00588267	HPCA/CACNG5/NETO1/CACNG7/TGFB1/NPTN/ARHGAP44/SHISA6/CACNG8/SNAP25/KIF17/ARL6/MADCAM1/SLC7A11/STX3/KIF5C/IQSEC2/FZD9	18
GO:0045956	BP	GO:0045956	positive regulation of calcium ion-dependent exocytosis	7/836	25/18493	8.84293e-05	0.00668834	0.0063016	KCNB1/CACNA1G/SYT9/SYT7/SYT1/STX1A/UNC13B	7
GO:0048167	BP	GO:0048167	regulation of synaptic plasticity	20/836	173/18493	0.000111668	0.00830281	0.00782272	SLC24A2/NETO1/RASGRF1/CRHR2/KCNB1/NRGN/CHRNA7/GRIN2B/NPTN/HRH2/DRD2/SHISA6/SYT7/SNAP25/STX3/RAB3A/SLC8A2/RIN1/UNC13B/NEURL1	20
GO:0016081	BP	GO:0016081	synaptic vesicle docking	5/836	12/18493	0.00011326	0.00830281	0.00782272	SNAP25/STX1A/STX3/SNPH/UNC13B	5
GO:0072659	BP	GO:0072659	protein localization to plasma membrane	25/836	244/18493	0.000121029	0.00873794	0.00823269	ACTN2/TSPAN33/PACSIN1/KCNB1/MRAP2/NKD2/DPP10/RAB26/PKP2/ANKRD9/PLS1/GPR158/TGFB1/ARHGAP44/RAB3B/ARL6/EFR3A/PPP2R5A/STX3/AR/RAB3A/ACSL3/F11R/KCNJ11/FAM126A	25
GO:1903305	BP	GO:1903305	regulation of regulated secretory pathway	18/836	148/18493	0.000127002	0.00903232	0.00851005	PRKCB/PRKCG/HMOX1/KCNB1/CACNA1G/CHRNA5/DOC2A/SYT9/STXBP5L/DRD2/SYT7/DTNBP1/SYN1/SYT1/STX1A/RAB3A/UNC13B/LGALS9	18
GO:0051650	BP	GO:0051650	establishment of vesicle localization	28/836	290/18493	0.000136215	0.00943196	0.00888657	PRKCB/PRKCG/SLC2A4/CHRNA5/DOC2A/SYT9/STXBP5L/HAP1/DRD2/SYT7/LIN7A/SNAP25/ARL6/DTNBP1/SYN1/SYT1/STX1A/STX3/RAB3A/SNPH/KIF5C/MAP4K2/SYT13/PCLO/UNC13B/MKKS/SYT6/TRAPPC5	28
GO:0006936	BP	GO:0006936	muscle contraction	32/836	351/18493	0.000137929	0.00943196	0.00888657	TNNT1/ACTN2/SCN4A/MAP2K6/KCNIP2/SCN1A/PPP1R13L/MYH14/KCNJ3/CACNA1G/CALCRL/SSTR2/PKP2/KCNJ8/DRD2/TACR3/STC1/GAMT/F2R/LMOD1/ADRB2/CHRNB4/CHRNA3/KCNN2/TACR1/RYR1/FGF12/KCNA5/HCN4/ASPH/ITGA2/MKKS	32
GO:0006855	BP	GO:0006855	drug transmembrane transport	13/836	87/18493	0.00013856	0.00943196	0.00888657	SLC4A11/RGS4/SLC7A3/SLC7A1/SLC7A2/SLC18A3/SLC25A19/LRP2/CLN8/SLC7A11/SLC13A3/SLC22A18/SLC17A6	13
GO:0051648	BP	GO:0051648	vesicle localization	29/836	306/18493	0.000144132	0.0096731	0.00911377	PRKCB/PRKCG/SLC2A4/CHRNA5/DOC2A/SYT9/STXBP5L/HAP1/DRD2/SYT7/LIN7A/SNAP25/ARL6/DTNBP1/SYN1/SYT1/STX1A/STX3/RAB3A/SNPH/KIF5C/SYN2/MAP4K2/SYT13/PCLO/UNC13B/MKKS/SYT6/TRAPPC5	29
GO:0050808	BP	GO:0050808	synapse organization	34/836	384/18493	0.000151746	0.00984598	0.00927665	BCAN/RAB29/FZD5/WASF3/DLGAP3/SLITRK4/CHRNA7/GRIN2B/CLSTN2/NPTN/ARHGAP44/TMEM108/DRD2/SHISA6/TIAM1/F2R/SYN1/SLC7A11/C1QL1/CTTNBP2/SEZ6L/ADGRB2/IGSF21/RAB3A/BDNF/PAK3/CAMKV/CTNND2/LRRC4C/PCLO/SEMA3E/UNC13B/FZD9/NEURL1	34
GO:1905475	BP	GO:1905475	regulation of protein localization to membrane	20/836	177/18493	0.000152931	0.00984598	0.00927665	HPCA/TCAF2/KCNB1/MRAP2/NKD2/DPP10/PLS1/TGFB1/ARHGAP44/SHISA6/SLC7A11/PPP2R5A/BBC3/STX3/AR/STOM/ACSL3/KCNJ11/IQSEC2/FZD9	20
GO:0014075	BP	GO:0014075	response to amine	9/836	45/18493	0.000154339	0.00984598	0.00927665	KCNC1/RGS4/RGS9/DRD2/RRM2B/KCNC2/HDAC9/PDE1B/ITGA2	9
GO:0006874	BP	GO:0006874	cellular calcium ion homeostasis	38/836	448/18493	0.000154973	0.00984598	0.00927665	PRKCB/PLCG2/SLC24A2/GIPR/FAM155B/CD40/ITPR2/CHRNA7/GRIN2B/ADCY5/GLP1R/GRM1/MCHR1/WFS1/TGFB1/NPTN/SYPL2/SLC8B1/HAP1/DRD2/STC1/MICU1/F2R/ATP2A3/STC2/BNIP3/KCNK3/TACR1/SLC8A2/RYR1/KCNA5/SLC30A1/RIC3/MCUR1/FGF2/FZD9/MCOLN1/GPR35	38
GO:0007626	BP	GO:0007626	locomotory behavior	21/836	194/18493	0.000193777	0.0121493	0.0114468	SCN1A/ALK/OLFM2/RASD2/TRH/ADCY5/GNG7/GRM1/DRD2/USP2/SNAP25/GPR37/CEND1/VPS13A/CHRNB4/CLN8/CHRNA3/C1QL1/SEZ6L/FGF12/PDE1B	21
GO:0010038	BP	GO:0010038	response to metal ion	32/836	358/18493	0.000197852	0.0122437	0.0115357	HPCA/KCNIP2/HMOX1/GIPR/KCNC1/PPARGC1A/CACNA1G/CRIP1/TSPO/PRKAA2/SYT9/CNGA3/PTGES/LIG4/DRD2/KHK/SYT7/CYP2R1/RASGRP2/CEBPA/SYT1/BNIP3/KCNC2/KCNK3/SLC40A1/KCNH1/RYR1/SYT13/SLC30A1/FECH/SYT6/MCOLN1	32
GO:0050708	BP	GO:0050708	regulation of protein secretion	37/836	438/18493	0.000204238	0.0124769	0.0117554	TLR5/IL17RA/FZD5/GIPR/VSNL1/CD40/KCNB1/ITPR2/ARNTL/GCK/TRH/ADCY5/GLP1R/BTN2A2/TGFB1/SYT9/STXBP5L/SLC8B1/DRD2/TIAM1/SYT7/SNAP25/F2R/KCNC2/RAB11FIP5/SIRT4/STX1A/SLC25A4/KCNS3/KCNA5/IRF3/KCNJ11/SYTL4/CADM1/UNC13B/NLRP1/LGALS9	37
GO:0098656	BP	GO:0098656	anion transmembrane transport	26/836	268/18493	0.000215982	0.0130273	0.012274	TCAF2/GABRQ/GABRB2/SLC4A11/RGS4/CLCN4/SLC7A3/GABRG3/SLC7A1/GABRD/SLC7A2/SLC36A1/SLC25A19/GABRB3/LRP2/CLN8/SLC7A11/LRRC8B/SLC7A5/SLC4A2/SLC13A3/MPC1/SLC17A6/SLC16A7/SLC4A8/SLC16A3	26
GO:0003012	BP	GO:0003012	muscle system process	38/836	456/18493	0.000221531	0.0131054	0.0123476	TNNT1/ACTN2/SCN4A/MAP2K6/KCNIP2/HMOX1/SCN1A/PPP1R13L/MYH14/PPARGC1A/RGS4/KCNJ3/CACNA1G/CALCRL/SSTR2/KLF15/PKP2/CAMK2G/KCNJ8/DRD2/TACR3/TIAM1/STC1/GAMT/F2R/LMOD1/ADRB2/CHRNB4/CHRNA3/KCNN2/TACR1/RYR1/FGF12/KCNA5/HCN4/ASPH/ITGA2/MKKS	38
GO:0051924	BP	GO:0051924	regulation of calcium ion transport	24/836	239/18493	0.000222779	0.0131054	0.0123476	HPCA/PLCG2/CRHR1/HSPA2/RGS4/TSPO/EGF/MCHR1/IL16/WFS1/CAMK2G/TGFB1/GRIN3B/RGS9/SLC8B1/HAP1/DRD2/STC1/CRACR2B/GJC2/F2R/STC2/SLC30A1/GPR35	24
GO:0007271	BP	GO:0007271	synaptic transmission, cholinergic	7/836	29/18493	0.000245142	0.0142452	0.0134215	CHRNA5/CHRNA7/CHRNB4/CHRNA3/CHRFAM7A/RIC3/LAMA2	7
GO:0055074	BP	GO:0055074	calcium ion homeostasis	38/836	461/18493	0.000275185	0.0157983	0.0148848	PRKCB/PLCG2/SLC24A2/GIPR/FAM155B/CD40/ITPR2/CHRNA7/GRIN2B/ADCY5/GLP1R/GRM1/MCHR1/WFS1/TGFB1/NPTN/SYPL2/SLC8B1/HAP1/DRD2/STC1/MICU1/F2R/ATP2A3/STC2/BNIP3/KCNK3/TACR1/SLC8A2/RYR1/KCNA5/SLC30A1/RIC3/MCUR1/FGF2/FZD9/MCOLN1/GPR35	38
GO:0060047	BP	GO:0060047	heart contraction	24/836	244/18493	0.000303525	0.0169026	0.0159253	TNNT1/MAP2K6/KCNIP2/SCN1A/PPP1R13L/ITPR2/RGS4/KCNJ3/CACNA1G/GLP1R/PKP2/KCNJ8/DRD2/TACR3/STC1/ATP2A3/KCNK3/KCNN2/SLC8A2/RYR1/FGF12/KCNA5/HCN4/ASPH	24
GO:0042982	BP	GO:0042982	amyloid precursor protein metabolic process	9/836	49/18493	0.000304392	0.0169026	0.0159253	TMCC2/CHRNA7/EFNA3/HAP1/SORL1/CLU/NECAB3/ITM2A/PAWR	9
GO:0051952	BP	GO:0051952	regulation of amine transport	13/836	94/18493	0.000305063	0.0169026	0.0159253	KCNB1/RGS4/TRH/SYT9/RAB3B/DRD2/SYT7/DTNBP1/SYT1/STX1A/CHRNA3/SYT13/SYT6	13
GO:0044272	BP	GO:0044272	sulfur compound biosynthetic process	20/836	187/18493	0.000319781	0.0175144	0.0165017	BCAN/CHST9/DSEL/CHAC1/NDST4/CBS/XYLT1/ELOVL2/GSTM4/MPST/PDK2/SLC7A11/GGCT/B3GNT2/ACSL3/GLCE/MPC1/PDK1/CHST5/TPK1	20
GO:0060627	BP	GO:0060627	regulation of vesicle-mediated transport	40/836	498/18493	0.000326469	0.0175627	0.0165471	PRKCB/HPCA/PLCG2/RAB29/ACTN2/PRKCG/SLC2A4/HMOX1/VSNL1/SIRPA/KCNB1/CACNA1G/CHRNA5/DOC2A/EGF/RAB26/TGFB1/SH3GL2/SYT9/SCARB1/STXBP5L/ARHGAP44/RAB3B/HAP1/DRD2/SYT7/SORL1/DTNBP1/SYN1/SYT1/STX1A/RAB3A/ACSL3/PCLO/SYTL4/UNC13B/ITGA2/VPS41/CLU/LGALS9	40
GO:0001508	BP	GO:0001508	action potential	16/836	133/18493	0.000335138	0.0175627	0.0165471	SCN4A/KCNIP2/SCN1A/MYH14/KCNB1/KCNJ3/CACNA1G/PKP2/KCNJ8/CHRNB4/KCNN2/PTPN3/FGF12/KCNA5/HCN4/GPR35	16
GO:0001956	BP	GO:0001956	positive regulation of neurotransmitter secretion	6/836	22/18493	0.000335404	0.0175627	0.0165471	SYT9/SYT7/DTNBP1/SYT1/STX1A/UNC13B	6
GO:0099563	BP	GO:0099563	modification of synaptic structure	6/836	22/18493	0.000335404	0.0175627	0.0165471	WASF3/DLGAP3/ARHGAP44/TIAM1/CTTNBP2/CAMKV	6
GO:0007611	BP	GO:0007611	learning or memory	24/836	247/18493	0.000363478	0.0187327	0.0176495	SLC24A2/PRKCG/NETO1/RASGRF1/NRGN/CHRNA7/GRIN2B/GLP1R/NPTN/HRH2/CAMK4/DRD2/SNAP25/CLN8/SLC7A11/CEBPB/C1QL1/BDNF/NPTX2/SLC8A2/PDE1B/RIN1/FZD9/AFF2	24
GO:0019226	BP	GO:0019226	transmission of nerve impulse	11/836	72/18493	0.000365613	0.0187327	0.0176495	SCN4A/CACNG5/SCN1A/MYH14/CACNA1G/CACNG7/CACNG8/CHRNB4/FGF12/ITGA2/GPR35	11
GO:0042593	BP	GO:0042593	glucose homeostasis	23/836	233/18493	0.00038185	0.0193566	0.0182373	SLC2A4/SLC29A1/VSNL1/KCNB1/PPARGC1A/GCK/PRKAA2/CYB5R4/FGFR4/ADCY5/WFS1/STXBP5L/SLC8B1/TIAM1/FOXO4/ERN1/PDK2/CEBPA/PTPRN/RAB11FIP5/ERO1B/KCNJ11/UNC13B	23
GO:0033500	BP	GO:0033500	carbohydrate homeostasis	23/836	234/18493	0.000405854	0.0203568	0.0191797	SLC2A4/SLC29A1/VSNL1/KCNB1/PPARGC1A/GCK/PRKAA2/CYB5R4/FGFR4/ADCY5/WFS1/STXBP5L/SLC8B1/TIAM1/FOXO4/ERN1/PDK2/CEBPA/PTPRN/RAB11FIP5/ERO1B/KCNJ11/UNC13B	23
GO:0048168	BP	GO:0048168	regulation of neuronal synaptic plasticity	9/836	51/18493	0.000415797	0.0206382	0.0194449	NETO1/RASGRF1/NPTN/DRD2/SHISA6/RAB3A/SLC8A2/UNC13B/NEURL1	9
GO:0089718	BP	GO:0089718	amino acid import across plasma membrane	6/836	23/18493	0.000436553	0.0214451	0.0202051	RGS4/SLC7A3/SLC7A1/SLC7A2/CLN8/SLC7A11	6
GO:0071241	BP	GO:0071241	cellular response to inorganic substance	21/836	207/18493	0.000469068	0.0226072	0.0213	HPCA/HMOX1/PPARGC1A/TSPO/PRKAA2/GUCY1B1/SYT9/LIG4/SYT7/RASGRP2/CEBPA/SYT1/BNIP3/KCNC2/KCNK3/SLC40A1/KCNH1/RYR1/SYT13/SYT6/MCOLN1	21
GO:0032594	BP	GO:0032594	protein transport within lipid bilayer	7/836	32/18493	0.000469698	0.0226072	0.0213	CACNG5/CACNG7/ARHGAP44/CACNG8/SNAP25/ARL6/STX3	7
GO:0003015	BP	GO:0003015	heart process	24/836	252/18493	0.000486684	0.0231905	0.0218496	TNNT1/MAP2K6/KCNIP2/SCN1A/PPP1R13L/ITPR2/RGS4/KCNJ3/CACNA1G/GLP1R/PKP2/KCNJ8/DRD2/TACR3/STC1/ATP2A3/KCNK3/KCNN2/SLC8A2/RYR1/FGF12/KCNA5/HCN4/ASPH	24
GO:0001504	BP	GO:0001504	neurotransmitter uptake	8/836	42/18493	0.000506819	0.0239108	0.0225282	SLC29A1/RGS4/RAB3B/DRD2/SNAP25/CLN8/SLC7A11/SLC29A2	8
GO:0015849	BP	GO:0015849	organic acid transport	28/836	316/18493	0.000555934	0.0251732	0.0237176	ABCD2/MAP2K6/SLC6A17/RGS4/SLC16A13/SLC7A14/TRH/SLC7A3/SLC7A1/SLC7A2/DRD2/SLC10A4/SLC36A1/LRP2/CLN8/SLC7A11/SYT1/ABCC2/RAB3A/SLC7A5/ACSL3/SLC13A3/MPC1/STARD5/SLC17A6/SLC16A7/SLC16A3/MFSD2A	28
GO:0046942	BP	GO:0046942	carboxylic acid transport	28/836	316/18493	0.000555934	0.0251732	0.0237176	ABCD2/MAP2K6/SLC6A17/RGS4/SLC16A13/SLC7A14/TRH/SLC7A3/SLC7A1/SLC7A2/DRD2/SLC10A4/SLC36A1/LRP2/CLN8/SLC7A11/SYT1/ABCC2/RAB3A/SLC7A5/ACSL3/SLC13A3/MPC1/STARD5/SLC17A6/SLC16A7/SLC16A3/MFSD2A	28
GO:0050890	BP	GO:0050890	cognition	26/836	285/18493	0.000558942	0.0251732	0.0237176	SLC24A2/PRKCG/NETO1/RASGRF1/NRGN/CHRNA7/GRIN2B/GLP1R/NPTN/HRH2/CAMK4/DRD2/SNAP25/CLN8/SLC7A11/CEBPB/C1QL1/BDNF/NPTX2/SLC8A2/JAKMIP1/PDE1B/RIN1/PTCHD1/FZD9/AFF2	26
GO:0099632	BP	GO:0099632	protein transport within plasma membrane	6/836	24/18493	0.000559991	0.0251732	0.0237176	CACNG5/CACNG7/ARHGAP44/CACNG8/SNAP25/STX3	6
GO:0099637	BP	GO:0099637	neurotransmitter receptor transport	6/836	24/18493	0.000559991	0.0251732	0.0237176	CACNG5/CACNG7/ARHGAP44/CACNG8/SNAP25/STX3	6
GO:0015850	BP	GO:0015850	organic hydroxy compound transport	24/836	255/18493	0.000576972	0.0256941	0.0242084	CRHR1/KCNB1/ABCG4/TSPO/EGF/STARD4/OSBPL3/SYT9/SCARB1/RAB3B/DRD2/SYT7/SLC10A4/DTNBP1/SYT1/STX1A/SYT13/STARD5/SLC16A7/SYT6/CLU/RELCH/SLC16A3/TTC39B	24
GO:0015837	BP	GO:0015837	amine transport	13/836	101/18493	0.000618553	0.0272908	0.0257127	KCNB1/RGS4/TRH/SYT9/RAB3B/DRD2/SYT7/DTNBP1/SYT1/STX1A/CHRNA3/SYT13/SYT6	13
GO:0099072	BP	GO:0099072	regulation of postsynaptic membrane neurotransmitter receptor levels	10/836	65/18493	0.000632714	0.0276595	0.0260601	HPCA/CACNG5/FRRS1L/CACNG7/ARHGAP44/SHISA6/CACNG8/SNAP25/STX3/IQSEC2	10
GO:0002791	BP	GO:0002791	regulation of peptide secretion	37/836	465/18493	0.000642145	0.0278166	0.0262081	TLR5/IL17RA/FZD5/GIPR/VSNL1/CD40/KCNB1/ITPR2/ARNTL/GCK/TRH/ADCY5/GLP1R/BTN2A2/TGFB1/SYT9/STXBP5L/SLC8B1/DRD2/TIAM1/SYT7/SNAP25/F2R/KCNC2/RAB11FIP5/SIRT4/STX1A/SLC25A4/KCNS3/KCNA5/IRF3/KCNJ11/SYTL4/CADM1/UNC13B/NLRP1/LGALS9	37
GO:0008306	BP	GO:0008306	associative learning	11/836	77/18493	0.000658661	0.0282749	0.02664	NETO1/NRGN/NPTN/HRH2/DRD2/SNAP25/CLN8/SLC7A11/NPTX2/PDE1B/RIN1	11
GO:0072503	BP	GO:0072503	cellular divalent inorganic cation homeostasis	38/836	483/18493	0.000675856	0.028386	0.0267446	PRKCB/PLCG2/SLC24A2/GIPR/FAM155B/CD40/ITPR2/CHRNA7/GRIN2B/ADCY5/GLP1R/GRM1/MCHR1/WFS1/TGFB1/NPTN/SYPL2/SLC8B1/HAP1/DRD2/STC1/MICU1/F2R/ATP2A3/STC2/BNIP3/KCNK3/TACR1/SLC8A2/RYR1/KCNA5/SLC30A1/RIC3/MCUR1/FGF2/FZD9/MCOLN1/GPR35	38
GO:0071248	BP	GO:0071248	cellular response to metal ion	19/836	184/18493	0.000690417	0.028386	0.0267446	HPCA/HMOX1/PPARGC1A/TSPO/PRKAA2/SYT9/LIG4/SYT7/RASGRP2/CEBPA/SYT1/BNIP3/KCNK3/SLC40A1/KCNH1/RYR1/SYT13/SYT6/MCOLN1	19
GO:0031630	BP	GO:0031630	regulation of synaptic vesicle fusion to presynaptic active zone membrane	4/836	10/18493	0.000699631	0.028386	0.0267446	SYT9/SYT7/SYT1/RAB3A	4
GO:1902430	BP	GO:1902430	negative regulation of amyloid-beta formation	4/836	10/18493	0.000699631	0.028386	0.0267446	CHRNA7/HAP1/SORL1/CLU	4
GO:1903909	BP	GO:1903909	regulation of receptor clustering	4/836	10/18493	0.000699631	0.028386	0.0267446	TGFB1/SHISA6/SLC7A11/FZD9	4
GO:2000302	BP	GO:2000302	positive regulation of synaptic vesicle exocytosis	4/836	10/18493	0.000699631	0.028386	0.0267446	SYT9/SYT7/SYT1/UNC13B	4
GO:0032967	BP	GO:0032967	positive regulation of collagen biosynthetic process	6/836	25/18493	0.000708905	0.028386	0.0267446	CREB3L1/TGFB1/LARP6/F2R/CBX8/ITGA2	6
GO:0035235	BP	GO:0035235	ionotropic glutamate receptor signaling pathway	6/836	25/18493	0.000708905	0.028386	0.0267446	GRID1/GRIN2B/GRIN3B/TIAM1/GRIK4/GRIA3	6
GO:0099010	BP	GO:0099010	modification of postsynaptic structure	5/836	17/18493	0.000732556	0.0290886	0.0274066	WASF3/ARHGAP44/TIAM1/CTTNBP2/CAMKV	5
GO:0060079	BP	GO:0060079	excitatory postsynaptic potential	13/836	103/18493	0.000746911	0.0294135	0.0277127	NETO1/SLC29A1/RGS4/CHRNA5/CHRNA7/GRIN2B/TMEM108/DRD2/ADRB2/CHRNB4/STX1A/CHRNA3/GRIA3	13
GO:0015807	BP	GO:0015807	L-amino acid transport	10/836	67/18493	0.000808154	0.0315644	0.0297392	SLC6A17/RGS4/SLC7A3/SLC7A1/SLC7A2/SLC36A1/CLN8/SLC7A11/SLC7A5/SLC17A6	10
GO:0006904	BP	GO:0006904	vesicle docking involved in exocytosis	8/836	45/18493	0.000821277	0.0318161	0.0299764	KCNB1/RAB3B/SNAP25/STX1A/STX3/RAB3A/SNPH/UNC13B	8
GO:0010714	BP	GO:0010714	positive regulation of collagen metabolic process	6/836	26/18493	0.000886682	0.0338003	0.0318459	CREB3L1/TGFB1/LARP6/F2R/CBX8/ITGA2	6
GO:0043090	BP	GO:0043090	amino acid import	6/836	26/18493	0.000886682	0.0338003	0.0318459	RGS4/SLC7A3/SLC7A1/SLC7A2/CLN8/SLC7A11	6
GO:0071277	BP	GO:0071277	cellular response to calcium ion	11/836	80/18493	0.000913652	0.034552	0.0325541	HPCA/PRKAA2/SYT9/SYT7/RASGRP2/SYT1/KCNH1/RYR1/SYT13/SYT6/MCOLN1	11
GO:0050954	BP	GO:0050954	sensory perception of mechanical stimulus	17/836	161/18493	0.00100925	0.0378666	0.035677	USH2A/GABRB2/SCN1A/MYH14/MYO6/EML2/WFS1/EYA1/RIPOR2/GABRB3/LRP2/RAB3A/GSDME/WHRN/ITGA2/MKKS/EPS8L2	17
GO:0060159	BP	GO:0060159	regulation of dopamine receptor signaling pathway	4/836	11/18493	0.00106021	0.0391619	0.0368975	RGS4/ALK/DRD2/DTNBP1	4
GO:1902805	BP	GO:1902805	positive regulation of synaptic vesicle transport	4/836	11/18493	0.00106021	0.0391619	0.0368975	SYT9/SYT7/SYT1/UNC13B	4
GO:0031646	BP	GO:0031646	positive regulation of neurological system process	9/836	58/18493	0.00109791	0.0402428	0.0379158	WASF3/NETO1/RGS4/CHRNA7/ADRB2/CHRNB4/STX1A/UNC13B/ITGA2	9
GO:0035094	BP	GO:0035094	response to nicotine	8/836	47/18493	0.00110646	0.0402464	0.0379192	HMOX1/CHRNA5/CHRNA7/DRD2/CHRNB4/SLC7A11/CHRNA3/KCNJ11	8
GO:0140029	BP	GO:0140029	exocytic process	11/836	82/18493	0.00112526	0.0406202	0.0382714	KCNB1/SYT9/RAB3B/SYT7/SNAP25/SYT1/STX1A/STX3/RAB3A/SNPH/UNC13B	11
GO:0009743	BP	GO:0009743	response to carbohydrate	21/836	223/18493	0.00123068	0.0440918	0.0415423	PRKCB/MAP2K6/SLC29A1/GIPR/VSNL1/KCNB1/PPARGC1A/GCK/CALCRL/PRKAA2/TRH/ADCY5/TGFB1/KHK/TIAM1/ERN1/PTPRN/RAB11FIP5/KCNJ11/UNC13B/ITGA2	21
GO:0046676	BP	GO:0046676	negative regulation of insulin secretion	7/836	38/18493	0.00139134	0.0494757	0.0466149	VSNL1/KCNB1/STXBP5L/DRD2/SIRT4/KCNJ11/SYTL4	7
GO:0097060	CC	GO:0097060	synaptic membrane	66/893	431/19659	2.73981e-18	1.49868e-15	1.25166e-15	SH2D5/ACTN2/PRKCG/GABRQ/CACNG5/GABRB2/NETO1/GRID1/INSYN1/KCNB1/KCNC1/KCNJ3/DLGAP3/CHRNA5/OLFM2/KCNC3/KCNJ4/NRGN/CHRNA7/GRIN2B/GABBR1/CACNG7/GRM1/GABRG3/CLSTN2/GRIN3B/NPTN/RGS9/CHRM4/GABRD/KCNA3/RGS7BP/TMEM108/DRD2/SHISA6/CACNG8/TIAM1/SYT7/LIN7A/SNAP25/PRRT1/PLPPR4/DTNBP1/GABRB3/KCNJ9/F2R/CHRNB4/SYT1/KCNC2/STX1A/CHRNA3/DISC1/STX3/KCNH1/IGSF21/PSD3/SNPH/GRIK4/GRIA3/LRRC4C/SLC30A1/UNC13B/SYT6/SLC16A…	66
GO:0045211	CC	GO:0045211	postsynaptic membrane	53/893	322/19659	2.87531e-16	7.86398e-14	6.56782e-14	SH2D5/ACTN2/GABRQ/CACNG5/GABRB2/NETO1/GRID1/INSYN1/KCNB1/KCNC1/DLGAP3/CHRNA5/KCNJ4/NRGN/CHRNA7/GRIN2B/GABBR1/CACNG7/GRM1/GABRG3/CLSTN2/GRIN3B/NPTN/RGS9/CHRM4/GABRD/KCNA3/RGS7BP/TMEM108/DRD2/SHISA6/CACNG8/TIAM1/LIN7A/PRRT1/PLPPR4/DTNBP1/GABRB3/F2R/CHRNB4/KCNC2/CHRNA3/DISC1/KCNH1/IGSF21/PSD3/GRIK4/GRIA3/LRRC4C/SLC30A1/SLC16A3/DLGAP2/NEURL1	53
GO:0034702	CC	GO:0034702	ion channel complex	48/893	301/19659	2.61344e-14	4.76517e-12	3.97976e-12	KCNC4/SCN4A/GABRQ/CACNG5/KCNIP2/GABRB2/SCN1A/KCNG1/KCNB1/KCNC1/HSPA2/KCNJ3/CACNA1G/CHRNA5/OLFM2/KCNC3/KCNJ4/CHRNA7/GRIN2B/DPP10/KCNH4/CACNG7/GABRG3/GRIN3B/KCNJ8/GABRD/KCNA3/SHISA6/CACNG8/SNAP25/MICU1/GABRB3/CHRNB4/KCNC2/STX1A/CHRNA3/KCNH1/LRRC8B/CHRFAM7A/PKD1L1/GRIK4/GRIA3/OLFM3/RYR1/KCNS3/KCNA5/KCNJ11/HCN4	48
GO:1902495	CC	GO:1902495	transmembrane transporter complex	49/893	325/19659	1.27727e-13	1.74667e-11	1.45878e-11	KCNC4/SCN4A/GABRQ/CACNG5/KCNIP2/GABRB2/SCN1A/KCNG1/KCNB1/KCNC1/HSPA2/KCNJ3/CACNA1G/CHRNA5/OLFM2/KCNC3/KCNJ4/CHRNA7/GRIN2B/DPP10/KCNH4/CACNG7/GABRG3/GRIN3B/KCNJ8/GABRD/KCNA3/CNGA3/SHISA6/CACNG8/SNAP25/MICU1/GABRB3/CHRNB4/KCNC2/STX1A/CHRNA3/KCNH1/LRRC8B/CHRFAM7A/PKD1L1/GRIK4/GRIA3/OLFM3/RYR1/KCNS3/KCNA5/KCNJ11/HCN4	49
GO:1990351	CC	GO:1990351	transporter complex	49/893	333/19659	3.27211e-13	3.57968e-11	2.98967e-11	KCNC4/SCN4A/GABRQ/CACNG5/KCNIP2/GABRB2/SCN1A/KCNG1/KCNB1/KCNC1/HSPA2/KCNJ3/CACNA1G/CHRNA5/OLFM2/KCNC3/KCNJ4/CHRNA7/GRIN2B/DPP10/KCNH4/CACNG7/GABRG3/GRIN3B/KCNJ8/GABRD/KCNA3/CNGA3/SHISA6/CACNG8/SNAP25/MICU1/GABRB3/CHRNB4/KCNC2/STX1A/CHRNA3/KCNH1/LRRC8B/CHRFAM7A/PKD1L1/GRIK4/GRIA3/OLFM3/RYR1/KCNS3/KCNA5/KCNJ11/HCN4	49
GO:0098984	CC	GO:0098984	neuron to neuron synapse	49/893	342/19659	9.06328e-13	8.26269e-11	6.90081e-11	SH2D5/ACTN2/PRKCG/CACNG5/NETO1/GRID1/INSYN1/DLGAP3/NRGN/GRIN2B/CACNG7/GRM1/CLSTN2/SH3GL2/NPTN/RGS9/SYT9/ARHGAP44/RGS7BP/TMEM108/DRD2/SHISA6/CACNG8/TIAM1/SYT7/LIN7A/PLPPR4/DTNBP1/SYN1/SYT1/BNIP3/STX1A/CHRNA3/PKP4/DISC1/KCNH1/PSD3/PLCB4/GRIK4/PAK3/SYN2/CTNND2/LRRC4C/PCLO/SLC30A1/UNC13B/SLC16A3/DLGAP2/NEURL1	49
GO:0098793	CC	GO:0098793	presynapse	60/893	482/19659	1.28025e-12	1.00042e-10	8.35531e-11	PRKCB/PRKCG/KCNC4/SLC2A4/SLC6A17/SLC29A1/CRHR2/PACSIN1/KCNC1/KCNJ3/PPFIA4/DOC2A/KCNC3/GABBR1/GUCY1B1/RAB26/WFS1/SH3GL2/NPTN/SYPL2/BLVRB/SYT9/KCNA3/ARHGAP44/RAB3B/RGS7BP/HAP1/DRD2/SLC18A3/SYT7/LIN7A/SNAP25/DTNBP1/KCNJ9/SYN1/CLN8/PTPRN/SYT1/KCNC2/STX1A/SLC40A1/C1QL1/CTTNBP2/SYNPR/STX3/KCNH1/IGSF21/RAB3A/SNPH/GRIK4/BDNF/SYN2/SLC29A2/SYT13/PCLO/AMPH/SLC17A6/UNC13B/ITGA2/SYT6	60
GO:0034703	CC	GO:0034703	cation channel complex	37/893	219/19659	4.24267e-12	2.90093e-10	2.42279e-10	KCNC4/SCN4A/CACNG5/KCNIP2/SCN1A/KCNG1/KCNB1/KCNC1/HSPA2/KCNJ3/CACNA1G/OLFM2/KCNC3/KCNJ4/GRIN2B/DPP10/KCNH4/CACNG7/GRIN3B/KCNJ8/KCNA3/SHISA6/CACNG8/SNAP25/MICU1/KCNC2/STX1A/KCNH1/PKD1L1/GRIK4/GRIA3/OLFM3/RYR1/KCNS3/KCNA5/KCNJ11/HCN4	37
GO:0014069	CC	GO:0014069	postsynaptic density	43/893	316/19659	1.24749e-10	7.58197e-09	6.33229e-09	SH2D5/ACTN2/PRKCG/CACNG5/NETO1/GRID1/INSYN1/DLGAP3/NRGN/GRIN2B/CACNG7/GRM1/CLSTN2/NPTN/RGS9/ARHGAP44/RGS7BP/TMEM108/DRD2/SHISA6/CACNG8/TIAM1/LIN7A/PLPPR4/DTNBP1/SYN1/BNIP3/STX1A/CHRNA3/PKP4/DISC1/KCNH1/PSD3/PLCB4/PAK3/SYN2/CTNND2/LRRC4C/PCLO/SLC30A1/SLC16A3/DLGAP2/NEURL1	43
GO:0032279	CC	GO:0032279	asymmetric synapse	43/893	320/19659	1.87256e-10	1.02429e-08	8.55462e-09	SH2D5/ACTN2/PRKCG/CACNG5/NETO1/GRID1/INSYN1/DLGAP3/NRGN/GRIN2B/CACNG7/GRM1/CLSTN2/NPTN/RGS9/ARHGAP44/RGS7BP/TMEM108/DRD2/SHISA6/CACNG8/TIAM1/LIN7A/PLPPR4/DTNBP1/SYN1/BNIP3/STX1A/CHRNA3/PKP4/DISC1/KCNH1/PSD3/PLCB4/PAK3/SYN2/CTNND2/LRRC4C/PCLO/SLC30A1/SLC16A3/DLGAP2/NEURL1	43
GO:0098978	CC	GO:0098978	glutamatergic synapse	45/893	350/19659	3.06156e-10	1.52243e-08	1.2715e-08	HPCA/BCAN/ACTN2/WASF3/CACNG5/SLC6A17/NETO1/GRID1/DLGAP3/OLFM2/NRG3/SLITRK4/NRGN/CACNG7/GRM1/CLSTN2/SH3GL2/NPTN/RGS9/GABRD/KCNA3/ARHGAP44/RGS7BP/CAMK4/DRD2/SHISA6/TIAM1/SYT7/SNAP25/PRRT1/PLPPR4/DTNBP1/SYT1/STX1A/CTTNBP2/STX3/PLCB4/NPTX2/PAK3/SYN2/CAMKV/LRRC4C/UNC13B/SYT6/FZD9	45
GO:0070382	CC	GO:0070382	exocytic vesicle	32/893	197/19659	3.39276e-10	1.54653e-08	1.29163e-08	SLC6A17/NKD2/DOC2A/RAB26/WFS1/SH3GL2/SYPL2/SYTL5/SYT9/RAB3B/HAP1/DRD2/SYT7/SNAP25/DTNBP1/SYN1/SYT1/STX1A/SLC40A1/CTTNBP2/SYNPR/STX3/RAB3A/SYTL1/BDNF/SYN2/SYT13/AMPH/SYTL4/SLC17A6/UNC13B/SYT6	32
GO:0099572	CC	GO:0099572	postsynaptic specialization	44/893	340/19659	3.91717e-10	1.64822e-08	1.37656e-08	SH2D5/ACTN2/PRKCG/CACNG5/GABRB2/NETO1/GRID1/INSYN1/DLGAP3/NRGN/GRIN2B/CACNG7/GRM1/CLSTN2/NPTN/RGS9/ARHGAP44/RGS7BP/TMEM108/DRD2/SHISA6/CACNG8/TIAM1/LIN7A/PLPPR4/DTNBP1/SYN1/BNIP3/STX1A/CHRNA3/PKP4/DISC1/KCNH1/PSD3/PLCB4/PAK3/SYN2/CTNND2/LRRC4C/PCLO/SLC30A1/SLC16A3/DLGAP2/NEURL1	44
GO:0034705	CC	GO:0034705	potassium channel complex	21/893	99/19659	2.80787e-09	1.09708e-07	9.16253e-08	KCNC4/KCNIP2/KCNG1/KCNB1/KCNC1/KCNJ3/KCNC3/KCNJ4/DPP10/KCNH4/KCNJ8/KCNA3/SNAP25/KCNC2/STX1A/KCNH1/GRIK4/KCNS3/KCNA5/KCNJ11/HCN4	21
GO:0030133	CC	GO:0030133	transport vesicle	45/893	381/19659	4.6537e-09	1.61886e-07	1.35204e-07	HLA-B/HLA-C/SLC2A4/SLC6A17/NKD2/DOC2A/HLA-A/NRGN/FGFR4/RAB26/WFS1/SH3GL2/SYPL2/SYTL5/SYT9/AZIN2/RAB3B/HAP1/DRD2/SLC18A3/FGFRL1/SYT7/SNAP25/PCSK1/DTNBP1/SYN1/PTPRN/SYT1/RAB11FIP5/STX1A/SLC40A1/CTTNBP2/SYNPR/STX3/RAB3A/SYTL1/BDNF/SYN2/NRSN1/SYT13/AMPH/SYTL4/SLC17A6/UNC13B/SYT6	45
GO:0098839	CC	GO:0098839	postsynaptic density membrane	18/893	75/19659	4.73524e-09	1.61886e-07	1.35204e-07	ACTN2/CACNG5/NETO1/GRID1/GRIN2B/CACNG7/GRM1/CLSTN2/NPTN/RGS9/RGS7BP/SHISA6/CACNG8/TIAM1/PLPPR4/LRRC4C/SLC30A1/SLC16A3	18
GO:0008076	CC	GO:0008076	voltage-gated potassium channel complex	19/893	90/19659	1.72701e-08	5.5569e-07	4.641e-07	KCNC4/KCNIP2/KCNG1/KCNB1/KCNC1/KCNJ3/KCNC3/KCNJ4/DPP10/KCNH4/KCNJ8/KCNA3/SNAP25/KCNC2/STX1A/KCNH1/KCNS3/KCNA5/HCN4	19
GO:0030672	CC	GO:0030672	synaptic vesicle membrane	20/893	102/19659	2.75573e-08	7.93359e-07	6.62596e-07	SLC6A17/DOC2A/RAB26/WFS1/SH3GL2/SYT9/RAB3B/DRD2/SYT7/DTNBP1/SYN1/SYT1/STX1A/SYNPR/RAB3A/SYN2/AMPH/SLC17A6/UNC13B/SYT6	20
GO:0099501	CC	GO:0099501	exocytic vesicle membrane	20/893	102/19659	2.75573e-08	7.93359e-07	6.62596e-07	SLC6A17/DOC2A/RAB26/WFS1/SH3GL2/SYT9/RAB3B/DRD2/SYT7/DTNBP1/SYN1/SYT1/STX1A/SYNPR/RAB3A/SYN2/AMPH/SLC17A6/UNC13B/SYT6	20
GO:0099699	CC	GO:0099699	integral component of synaptic membrane	25/893	154/19659	2.9168e-08	7.97746e-07	6.6626e-07	CACNG5/GABRB2/NETO1/GRID1/KCNC1/KCNJ3/CACNG7/GABRG3/CLSTN2/NPTN/GABRD/KCNA3/DRD2/SHISA6/SYT7/PRRT1/PLPPR4/KCNJ9/STX1A/KCNH1/GRIK4/LRRC4C/SLC30A1/SYT6/SLC16A3	25
GO:0099240	CC	GO:0099240	intrinsic component of synaptic membrane	26/893	166/19659	3.3028e-08	8.60302e-07	7.18505e-07	CACNG5/GABRB2/NETO1/GRID1/KCNC1/KCNJ3/CACNG7/GABRG3/CLSTN2/NPTN/GABRD/KCNA3/RGS7BP/DRD2/SHISA6/SYT7/PRRT1/PLPPR4/KCNJ9/STX1A/KCNH1/GRIK4/LRRC4C/SLC30A1/SYT6/SLC16A3	26
GO:0008021	CC	GO:0008021	synaptic vesicle	27/893	180/19659	4.58681e-08	1.14045e-06	9.52475e-07	SLC6A17/DOC2A/RAB26/WFS1/SH3GL2/SYPL2/SYT9/RAB3B/HAP1/DRD2/SYT7/SNAP25/DTNBP1/SYN1/SYT1/STX1A/SLC40A1/CTTNBP2/SYNPR/STX3/RAB3A/BDNF/SYN2/AMPH/SLC17A6/UNC13B/SYT6	27
GO:0043025	CC	GO:0043025	neuronal cell body	50/893	483/19659	5.14126e-08	1.22273e-06	1.02119e-06	HPCA/FZD5/KCNC4/NMNAT3/SCN1A/SERPINI1/CD40/KCNB1/COBL/KCNC1/PPARGC1A/KCNC3/PRKAA2/NRGN/CACNG7/UNC5A/TGFB1/GRIN3B/SH3GL2/AZIN2/CNGA3/CNNM4/RTN4RL2/KNDC1/DRD2/TACR3/HDAC1/TIAM1/SYT7/GJC2/PTPRN/KCNC2/CHRNA3/SEZ6L/KCNH1/KCNN2/SNPH/KIF5C/NPTX2/SLC8A2/CTNND2/FABP7/PDE1B/NRSN1/KCNJ11/RIC3/RIN1/SLC4A8/GLRX5/NEURL1	50
GO:0099634	CC	GO:0099634	postsynaptic specialization membrane	19/893	102/19659	1.43934e-07	3.26755e-06	2.72898e-06	ACTN2/CACNG5/GABRB2/NETO1/GRID1/GRIN2B/CACNG7/GRM1/CLSTN2/NPTN/RGS9/RGS7BP/SHISA6/CACNG8/TIAM1/PLPPR4/LRRC4C/SLC30A1/SLC16A3	19
GO:0031256	CC	GO:0031256	leading edge membrane	25/893	167/19659	1.4934e-07	3.26755e-06	2.72898e-06	HPCA/KCNC4/USH2A/JCAD/PACSIN1/KCNB1/KCNC1/KCNC3/MYO6/EPS8L1/GABRG3/UNC5A/ARHGAP44/SHISA6/TACR3/TIAM1/RASGRP2/RIPOR2/KCNC2/KCNH1/PSD3/ARHGAP45/AMPH/KCNJ11/EPS8L2	25
GO:0030658	CC	GO:0030658	transport vesicle membrane	28/893	204/19659	1.77842e-07	3.61848e-06	3.02208e-06	HLA-B/HLA-C/SLC6A17/DOC2A/HLA-A/NRGN/RAB26/WFS1/SH3GL2/SYT9/RAB3B/DRD2/SLC18A3/SYT7/DTNBP1/SYN1/PTPRN/SYT1/RAB11FIP5/STX1A/SYNPR/RAB3A/SYN2/AMPH/SYTL4/SLC17A6/UNC13B/SYT6	28
GO:0032589	CC	GO:0032589	neuron projection membrane	14/893	57/19659	1.78609e-07	3.61848e-06	3.02208e-06	HPCA/KCNC4/USH2A/KCNB1/KCNC1/KCNC3/GABRG3/UNC5A/SHISA6/TACR3/RIPOR2/KCNC2/KCNH1/KCNJ11	14
GO:0032809	CC	GO:0032809	neuronal cell body membrane	9/893	26/19659	1.22875e-06	2.31768e-05	1.93568e-05	HPCA/KCNC4/KCNB1/KCNC1/KCNC3/UNC5A/TACR3/KCNC2/SLC4A8	9
GO:0044298	CC	GO:0044298	cell body membrane	9/893	26/19659	1.22875e-06	2.31768e-05	1.93568e-05	HPCA/KCNC4/KCNB1/KCNC1/KCNC3/UNC5A/TACR3/KCNC2/SLC4A8	9
GO:0043235	CC	GO:0043235	receptor complex	40/893	396/19659	2.07046e-06	3.77514e-05	3.15291e-05	GABRQ/CACNG5/GABRB2/CD40/ITPR2/CHRNA5/ALK/CALCRL/OLFM2/EGF/CHRNA7/GRIN2B/GABBR1/FGFR4/CACNG7/GRM1/GABRG3/GPR63/GRIN3B/NR3C2/GABRD/SHISA6/CACNG8/TRADD/GPR37/GABRB3/CRLF1/GPRC5C/ADRB2/CHRNB4/LRP2/CHRNA3/CHRFAM7A/EPHA8/GRIK4/GRIA3/OLFM3/ITGA2/MCOLN1/GPRC5A	40
GO:0098936	CC	GO:0098936	intrinsic component of postsynaptic membrane	19/893	122/19659	2.50033e-06	4.41188e-05	3.6847e-05	CACNG5/GABRB2/NETO1/GRID1/KCNC1/CACNG7/CLSTN2/NPTN/GABRD/KCNA3/RGS7BP/DRD2/SHISA6/PRRT1/PLPPR4/GRIK4/LRRC4C/SLC30A1/SLC16A3	19
GO:0098563	CC	GO:0098563	intrinsic component of synaptic vesicle membrane	11/893	46/19659	4.9437e-06	8.45064e-05	7.05779e-05	SLC6A17/RAB26/WFS1/SYT9/RAB3B/SYN1/SYT1/STX1A/SYNPR/RAB3A/SLC17A6	11
GO:0099055	CC	GO:0099055	integral component of postsynaptic membrane	18/893	117/19659	5.45485e-06	9.04182e-05	7.55153e-05	CACNG5/GABRB2/NETO1/GRID1/KCNC1/CACNG7/CLSTN2/NPTN/GABRD/KCNA3/DRD2/SHISA6/PRRT1/PLPPR4/GRIK4/LRRC4C/SLC30A1/SLC16A3	18
GO:0033267	CC	GO:0033267	axon part	36/893	373/19659	1.81172e-05	0.000291474	0.000243432	PRKCB/PRKCG/KCNC4/SCN1A/RASGRF1/CRHR2/CD40/PACSIN1/MYH14/COBL/KCNC1/ANKRD9/BLVRB/KCNA3/CNGA3/HAP1/TMEM108/DRD2/SLC18A3/TIAM1/SYT7/SNAP25/DTNBP1/GJC2/PTPRN/KCNC2/STX3/KCNH1/RAB3A/KIF5C/NPTX2/NRSN1/KCNJ11/WHRN/UNC13B/ITGA2	36
GO:0031253	CC	GO:0031253	cell projection membrane	33/893	334/19659	2.50052e-05	0.000386579	0.000322862	HPCA/KCNC4/USH2A/JCAD/PACSIN1/KCNB1/KCNC1/KCNC3/MYO6/EPS8L1/GABRG3/MCHR1/UNC5A/RGS9/SCARB1/DRD2/SHISA6/TACR3/TIAM1/RASGRP2/RIPOR2/LRP2/SLC7A11/KCNC2/KCNH1/PSD3/PKD1L1/SYTL1/ARHGAP45/KCNJ11/FZD9/CDHR2/EPS8L2	33
GO:0099146	CC	GO:0099146	intrinsic component of postsynaptic density membrane	11/893	54/19659	2.54422e-05	0.000386579	0.000322862	NETO1/GRID1/CACNG7/CLSTN2/NPTN/RGS7BP/SHISA6/PLPPR4/LRRC4C/SLC30A1/SLC16A3	11
GO:0042734	CC	GO:0042734	presynaptic membrane	20/893	161/19659	4.34334e-05	0.000642109	0.000536275	KCNC1/KCNJ3/KCNC3/GABBR1/NPTN/KCNA3/RGS7BP/DRD2/SYT7/SNAP25/KCNJ9/SYT1/KCNC2/STX1A/STX3/KCNH1/IGSF21/SNPH/GRIK4/UNC13B	20
GO:0031252	CC	GO:0031252	cell leading edge	36/893	390/19659	4.66531e-05	0.00067156	0.000560872	HPCA/LDB2/PLEKHH2/KCNC4/USH2A/WASF3/JCAD/PACSIN1/KCNB1/COBL/KCNC1/KCNC3/MYO6/KITLG/EPS8L1/GABRG3/UNC5A/ARHGAP44/SHISA6/TACR3/RAB3IP/TIAM1/RASGRP2/RIPOR2/CARMIL1/KCNC2/STX3/KCNH1/PSD3/FRMD4B/ARHGAP45/AMPH/KCNJ11/FGD6/SNX2/EPS8L2	36
GO:0043204	CC	GO:0043204	perikaryon	17/893	125/19659	5.08151e-05	0.000712714	0.000595243	HPCA/FZD5/SERPINI1/KCNB1/KCNC3/AZIN2/CNGA3/RTN4RL2/KNDC1/DRD2/GJC2/PTPRN/KCNC2/KCNH1/SLC8A2/CTNND2/NEURL1	17
GO:0032590	CC	GO:0032590	dendrite membrane	9/893	40/19659	6.06367e-05	0.000829207	0.000692535	HPCA/KCNC4/KCNB1/KCNC1/KCNC3/GABRG3/SHISA6/TACR3/KCNC2	9
GO:0099061	CC	GO:0099061	integral component of postsynaptic density membrane	10/893	51/19659	8.33313e-05	0.00111176	0.000928518	NETO1/GRID1/CACNG7/CLSTN2/NPTN/SHISA6/PLPPR4/LRRC4C/SLC30A1/SLC16A3	10
GO:0008328	CC	GO:0008328	ionotropic glutamate receptor complex	10/893	52/19659	9.90187e-05	0.0012896	0.00107705	CACNG5/OLFM2/GRIN2B/CACNG7/GRIN3B/SHISA6/CACNG8/GRIK4/GRIA3/OLFM3	10
GO:0043679	CC	GO:0043679	axon terminus	16/893	120/19659	0.000106433	0.00135393	0.00113077	PRKCB/PRKCG/KCNC4/CRHR2/PACSIN1/KCNC1/BLVRB/KCNA3/DRD2/SLC18A3/SYT7/PTPRN/KCNC2/RAB3A/UNC13B/ITGA2	16
GO:0098878	CC	GO:0098878	neurotransmitter receptor complex	10/893	54/19659	0.000137975	0.00171153	0.00142943	CACNG5/OLFM2/GRIN2B/CACNG7/GRIN3B/SHISA6/CACNG8/GRIK4/GRIA3/OLFM3	10
GO:0031045	CC	GO:0031045	dense core granule	6/893	19/19659	0.000140802	0.00171153	0.00142943	SYT9/STXBP5L/SYT7/VPS13A/SYT1/SCG2	6
GO:0032281	CC	GO:0032281	AMPA glutamate receptor complex	7/893	27/19659	0.000155686	0.00185131	0.00154617	CACNG5/OLFM2/CACNG7/SHISA6/CACNG8/GRIA3/OLFM3	7
GO:0098948	CC	GO:0098948	intrinsic component of postsynaptic specialization membrane	12/893	77/19659	0.000173019	0.00200714	0.00167632	GABRB2/NETO1/GRID1/CACNG7/CLSTN2/NPTN/RGS7BP/SHISA6/PLPPR4/LRRC4C/SLC30A1/SLC16A3	12
GO:0044306	CC	GO:0044306	neuron projection terminus	17/893	138/19659	0.00017613	0.00200714	0.00167632	PRKCB/PRKCG/KCNC4/CRHR2/PACSIN1/KCNC1/BLVRB/KCNA3/DRD2/SLC18A3/SYT7/PTPRN/SYT1/KCNC2/RAB3A/UNC13B/ITGA2	17
GO:0150034	CC	GO:0150034	distal axon	27/893	280/19659	0.000198018	0.00221052	0.00184618	PRKCB/PRKCG/KCNC4/RASGRF1/CRHR2/PACSIN1/MYH14/COBL/KCNC1/BLVRB/KCNA3/DRD2/SLC18A3/TIAM1/SYT7/SNAP25/DTNBP1/PTPRN/KCNC2/STX3/RAB3A/KIF5C/NPTX2/NRSN1/WHRN/UNC13B/ITGA2	27
GO:0060076	CC	GO:0060076	excitatory synapse	9/893	48/19659	0.000268543	0.00293786	0.00245364	NETO1/KCNJ3/SHISA6/KCNJ9/SYT1/PLCB4/GRIA3/SLC17A6/SLC16A3	9
GO:0098802	CC	GO:0098802	plasma membrane receptor complex	20/893	184/19659	0.000276095	0.00296126	0.00247318	CACNG5/CD40/CHRNA5/CALCRL/OLFM2/CHRNA7/GRIN2B/GABBR1/CACNG7/GRM1/GRIN3B/SHISA6/CACNG8/CHRNB4/CHRNA3/CHRFAM7A/GRIK4/GRIA3/OLFM3/ITGA2	20
GO:0098686	CC	GO:0098686	hippocampal mossy fiber to CA3 synapse	7/893	32/19659	0.000483963	0.00501635	0.00418955	SH3GL2/SYT9/SYT7/DTNBP1/SYT1/GRIK4/UNC13B	7
GO:0099060	CC	GO:0099060	integral component of postsynaptic specialization membrane	11/893	74/19659	0.000486045	0.00501635	0.00418955	GABRB2/NETO1/GRID1/CACNG7/CLSTN2/NPTN/SHISA6/PLPPR4/LRRC4C/SLC30A1/SLC16A3	11
GO:0098688	CC	GO:0098688	parallel fiber to Purkinje cell synapse	5/893	16/19659	0.000549248	0.00556368	0.00464666	KCNJ3/KCNJ9/PLCB4/GRIA3/SLC16A3	5
GO:0030285	CC	GO:0030285	integral component of synaptic vesicle membrane	7/893	33/19659	0.000590432	0.00587212	0.00490426	SLC6A17/WFS1/SYT9/SYT1/STX1A/SYNPR/SLC17A6	7
GO:0031300	CC	GO:0031300	intrinsic component of organelle membrane	22/893	226/19659	0.000656078	0.00640848	0.00535222	SLC6A17/TRABD2A/RAB26/WFS1/SYT9/SLC8B1/RAB3B/SLC25A19/MICU1/SYN1/SYT1/BNIP3/STX1A/SLC25A4/SYNPR/RAB3A/RYR1/MPC1/CHST5/B4GALNT1/SLC17A6/MCUR1	22
GO:0005892	CC	GO:0005892	acetylcholine-gated channel complex	5/893	17/19659	0.000749165	0.00718936	0.00600439	CHRNA5/CHRNA7/CHRNB4/CHRNA3/CHRFAM7A	5
GO:0044304	CC	GO:0044304	main axon	10/893	68/19659	0.000945339	0.00891552	0.00744605	SCN1A/CD40/KCNC1/ANKRD9/CNGA3/TIAM1/GJC2/KCNC2/KCNH1/KCNJ11	10
GO:0005911	CC	GO:0005911	cell-cell junction	35/893	442/19659	0.00106068	0.00983372	0.0082129	TJP3/FZD5/CRB1/PRKCG/CLDN10/EPB41L4B/MPP7/SCN1A/JCAD/CLDN6/CDHR3/FGFR4/CDH7/PKP2/PTPRU/CDH12/AKR1B1/FGFRL1/TIAM1/LIN7A/KAZN/GJC2/CDH22/PKP4/STX3/IGSF21/FRMD4B/F11R/CTNND2/FABP7/KCNA5/BAIAP2L1/KCNJ11/CGN/CADM1	35
GO:0098685	CC	GO:0098685	Schaffer collateral - CA1 synapse	11/893	82/19659	0.00117194	0.0106842	0.0089232	GABBR1/GRM1/SH3GL2/NPTN/DTNBP1/SYN1/STX3/SYN2/LRRC4C/SLC30A1/IQSEC2	11
GO:1902711	CC	GO:1902711	GABA-A receptor complex	5/893	19/19659	0.0013052	0.011704	0.0097749	GABRQ/GABRB2/GABRG3/GABRD/GABRB3	5
GO:0098889	CC	GO:0098889	intrinsic component of presynaptic membrane	11/893	84/19659	0.00143212	0.012635	0.0105524	KCNC1/KCNJ3/NPTN/KCNA3/RGS7BP/DRD2/SYT7/KCNJ9/STX1A/KCNH1/GRIK4	11
GO:1902710	CC	GO:1902710	GABA receptor complex	5/893	20/19659	0.00167578	0.01455	0.0121518	GABRQ/GABRB2/GABRG3/GABRD/GABRB3	5
GO:0098858	CC	GO:0098858	actin-based cell projection	19/893	198/19659	0.00175473	0.0149974	0.0125255	CRB1/ACTN2/USH2A/MYO6/KITLG/OSBPL3/TGFB1/SCARB1/AKR1B1/MPP1/RIPOR2/WWOX/SYTL1/NPTX2/PLEKHG6/WHRN/FZD9/CDHR2/EPS8L2	19
GO:0030315	CC	GO:0030315	T-tubule	8/893	51/19659	0.00197215	0.0165964	0.0138609	SLC2A4/SCN1A/KCNJ3/CACNG7/CACNG8/RYR1/SLC30A1/KCNJ11	8
GO:0099056	CC	GO:0099056	integral component of presynaptic membrane	10/893	75/19659	0.00202679	0.0167978	0.0140291	KCNC1/KCNJ3/NPTN/KCNA3/DRD2/SYT7/KCNJ9/STX1A/KCNH1/GRIK4	10
GO:0033391	CC	GO:0033391	chromatoid body	4/893	13/19659	0.00217538	0.017499	0.0146148	ARNTL/TDRD7/TDRD6/PIWIL2	4
GO:0098993	CC	GO:0098993	anchored component of synaptic vesicle membrane	4/893	13/19659	0.00217538	0.017499	0.0146148	RAB26/RAB3B/SYN1/RAB3A	4
GO:0042383	CC	GO:0042383	sarcolemma	14/893	133/19659	0.0029267	0.0232015	0.0193774	SLC2A4/SCN1A/KCNB1/KCNJ3/CACNG7/KCNJ8/SNTG2/SLC8B1/CACNG8/DTNBP1/RYR1/SLC30A1/KCNJ11/LAMA2	14
GO:0044305	CC	GO:0044305	calyx of Held	5/893	23/19659	0.00324844	0.0253842	0.0212003	PRKCB/PRKCG/KCNC1/KCNA3/UNC13B	5
GO:0030665	CC	GO:0030665	clathrin-coated vesicle membrane	12/893	107/19659	0.00337854	0.026029	0.0217389	FZD5/KIAA0319/EGF/NRGN/MYO6/SH3GL2/SYT9/SLC18A3/ADRB2/LRP2/SYT1/RAB3A	12
GO:0030673	CC	GO:0030673	axolemma	4/893	15/19659	0.00386222	0.0291162	0.0243172	KCNC1/KCNC2/KCNH1/KCNJ11	4
GO:0048786	CC	GO:0048786	presynaptic active zone	9/893	69/19659	0.00388571	0.0291162	0.0243172	PPFIA4/GUCY1B1/NPTN/ARHGAP44/SYN1/STX1A/STX3/PCLO/UNC13B	9
GO:0031201	CC	GO:0031201	SNARE complex	7/893	47/19659	0.00501184	0.037047	0.0309408	STXBP5L/SNAP25/SYT1/STX1A/STX3/SYN2/NAPG	7
GO:0019898	CC	GO:0019898	extrinsic component of membrane	23/893	287/19659	0.0061858	0.0451151	0.0376791	HPCA/ESYT3/FRK/PIK3CD/DOC2A/OLFM2/CDHR3/CDH7/GNG7/CDH12/TIAM1/SCUBE1/SNAP25/SYN1/VPS13A/CDH22/NMT2/GNAZ/SYTL1/JAKMIP1/SYTL4/GNG4/SYT6	23
GO:0098982	CC	GO:0098982	GABA-ergic synapse	9/893	75/19659	0.0067712	0.0487349	0.0407023	SLC6A17/GABRB2/GABBR1/GABRG3/NPTN/GABRD/DRD2/SYT7/GABRB3	9
GO:0022839	MF	GO:0022839	ion gated channel activity	53/843	342/17632	2.86116e-14	2.44343e-11	2.18653e-11	KCNC4/SCN4A/GABRQ/CACNG5/KCNK12/KCNIP2/GABRB2/SCN1A/KCNG1/FAM155B/GRID1/KCNB1/KCNC1/ITPR2/KCNJ3/CACNA1G/CHRNA5/CLCN4/KCNH3/KCNC3/KCNJ4/CHRNA7/GRIN2B/KCNH4/CACNG7/GABRG3/GRIN3B/KCNJ8/GABRD/NALCN/KCNA3/CNGA3/KCNT2/TMEM63C/CACNG8/SNAP25/GABRB3/KCNJ9/CHRNB4/KCNC2/KCNK3/CHRNA3/KCNH1/CHRFAM7A/KCNN2/GRIK4/GRIA3/RYR1/KCNS3/KCNA5/KCNJ11/HCN4/MCOLN1	53
GO:0022836	MF	GO:0022836	gated channel activity	53/843	351/17632	8.43834e-14	3.21721e-11	2.87895e-11	KCNC4/SCN4A/GABRQ/CACNG5/KCNK12/KCNIP2/GABRB2/SCN1A/KCNG1/FAM155B/GRID1/KCNB1/KCNC1/ITPR2/KCNJ3/CACNA1G/CHRNA5/CLCN4/KCNH3/KCNC3/KCNJ4/CHRNA7/GRIN2B/KCNH4/CACNG7/GABRG3/GRIN3B/KCNJ8/GABRD/NALCN/KCNA3/CNGA3/KCNT2/TMEM63C/CACNG8/SNAP25/GABRB3/KCNJ9/CHRNB4/KCNC2/KCNK3/CHRNA3/KCNH1/CHRFAM7A/KCNN2/GRIK4/GRIA3/RYR1/KCNS3/KCNA5/KCNJ11/HCN4/MCOLN1	53
GO:0005261	MF	GO:0005261	cation channel activity	50/843	320/17632	1.13017e-13	3.21721e-11	2.87895e-11	SLC24A2/KCNC4/SCN4A/CACNG5/KCNK12/KCNIP2/SCN1A/KCNG1/FAM155B/KCNB1/SLC4A11/KCNC1/ITPR2/KCNJ3/CACNA1G/CHRNA5/KCNH3/KCNC3/KCNJ4/CHRNA7/GRIN2B/KCNH4/CACNG7/GRIN3B/KCNJ8/NALCN/KCNA3/CNGA3/KCNT2/TMEM63C/CACNG8/SNAP25/KCNJ9/CHRNB4/KCNC2/KCNK3/CHRNA3/SLC40A1/KCNH1/KCNN2/PKD1L1/GRIK4/GRIA3/RYR1/KCNS3/KCNA5/KCNJ11/HCN4/MCOLN1/PKDREJ	50
GO:0005216	MF	GO:0005216	ion channel activity	59/843	427/17632	1.71789e-13	3.66769e-11	3.28207e-11	SLC24A2/KCNC4/SCN4A/GABRQ/CACNG5/KCNK12/KCNIP2/GABRB2/SCN1A/KCNG1/FAM155B/GRID1/KCNB1/SLC4A11/KCNC1/ITPR2/KCNJ3/CACNA1G/CHRNA5/CLCN4/KCNH3/KCNC3/KCNJ4/CHRNA7/GRIN2B/KCNH4/CACNG7/GABRG3/GRIN3B/KCNJ8/GABRD/NALCN/KCNA3/CNGA3/KCNT2/TMEM63C/CACNG8/SNAP25/GABRB3/KCNJ9/CHRNB4/KCNC2/KCNK3/CHRNA3/SLC40A1/KCNH1/LRRC8B/CHRFAM7A/KCNN2/PKD1L1/GRIK4/GRIA3/RYR1/KCNS3/KCNA5/KCNJ11/HCN4/MCOLN1/PKDREJ	59
GO:0022838	MF	GO:0022838	substrate-specific channel activity	59/843	442/17632	7.72805e-13	1.31995e-10	1.18117e-10	SLC24A2/KCNC4/SCN4A/GABRQ/CACNG5/KCNK12/KCNIP2/GABRB2/SCN1A/KCNG1/FAM155B/GRID1/KCNB1/SLC4A11/KCNC1/ITPR2/KCNJ3/CACNA1G/CHRNA5/CLCN4/KCNH3/KCNC3/KCNJ4/CHRNA7/GRIN2B/KCNH4/CACNG7/GABRG3/GRIN3B/KCNJ8/GABRD/NALCN/KCNA3/CNGA3/KCNT2/TMEM63C/CACNG8/SNAP25/GABRB3/KCNJ9/CHRNB4/KCNC2/KCNK3/CHRNA3/SLC40A1/KCNH1/LRRC8B/CHRFAM7A/KCNN2/PKD1L1/GRIK4/GRIA3/RYR1/KCNS3/KCNA5/KCNJ11/HCN4/MCOLN1/PKDREJ	59
GO:0015267	MF	GO:0015267	channel activity	60/843	467/17632	2.57184e-12	3.43884e-10	3.07728e-10	SLC24A2/KCNC4/SCN4A/GABRQ/CACNG5/KCNK12/KCNIP2/GABRB2/SCN1A/KCNG1/FAM155B/GRID1/KCNB1/SLC4A11/KCNC1/ITPR2/KCNJ3/CACNA1G/CHRNA5/CLCN4/KCNH3/KCNC3/KCNJ4/CHRNA7/GRIN2B/KCNH4/CACNG7/GABRG3/GRIN3B/KCNJ8/GABRD/NALCN/KCNA3/CNGA3/KCNT2/TMEM63C/CACNG8/SNAP25/GABRB3/KCNJ9/GJC2/CHRNB4/KCNC2/KCNK3/CHRNA3/SLC40A1/KCNH1/LRRC8B/CHRFAM7A/KCNN2/PKD1L1/GRIK4/GRIA3/RYR1/KCNS3/KCNA5/KCNJ11/HCN4/MCOLN1/PKDREJ	60
GO:0022803	MF	GO:0022803	passive transmembrane transporter activity	60/843	468/17632	2.81872e-12	3.43884e-10	3.07728e-10	SLC24A2/KCNC4/SCN4A/GABRQ/CACNG5/KCNK12/KCNIP2/GABRB2/SCN1A/KCNG1/FAM155B/GRID1/KCNB1/SLC4A11/KCNC1/ITPR2/KCNJ3/CACNA1G/CHRNA5/CLCN4/KCNH3/KCNC3/KCNJ4/CHRNA7/GRIN2B/KCNH4/CACNG7/GABRG3/GRIN3B/KCNJ8/GABRD/NALCN/KCNA3/CNGA3/KCNT2/TMEM63C/CACNG8/SNAP25/GABRB3/KCNJ9/GJC2/CHRNB4/KCNC2/KCNK3/CHRNA3/SLC40A1/KCNH1/LRRC8B/CHRFAM7A/KCNN2/PKD1L1/GRIK4/GRIA3/RYR1/KCNS3/KCNA5/KCNJ11/HCN4/MCOLN1/PKDREJ	60
GO:0046873	MF	GO:0046873	metal ion transmembrane transporter activity	57/843	444/17632	9.55186e-12	1.01966e-09	9.12454e-10	SLC24A2/KCNC4/SCN4A/CACNG5/KCNK12/KCNIP2/SLC6A17/SCN1A/KCNG1/FAM155B/KCNB1/SLC4A11/KCNC1/ITPR2/KCNJ3/CACNA1G/KCNH3/KCNC3/KCNJ4/CHRNA7/GRIN2B/KCNH4/CACNG7/GRIN3B/KCNJ8/NALCN/KCNA3/SLC8B1/CNNM4/KCNT2/SLC39A11/CACNG8/SNAP25/SLC10A4/KCNJ9/ATP2A3/KCNC2/KCNK3/SLC40A1/KCNH1/KCNN2/PKD1L1/GRIK4/ZDHHC13/SLC8A2/RYR1/SLC13A3/KCNS3/CNNM2/KCNA5/SLC30A1/KCNJ11/NIPAL3/HCN4/SLC4A8/MCOLN1/PKDREJ	57
GO:0005249	MF	GO:0005249	voltage-gated potassium channel activity	22/843	88/17632	1.02593e-10	9.73491e-09	8.71139e-09	KCNC4/KCNIP2/KCNG1/KCNB1/KCNC1/KCNJ3/KCNH3/KCNC3/KCNJ4/KCNH4/KCNJ8/KCNA3/KCNT2/SNAP25/KCNJ9/KCNC2/KCNK3/KCNH1/KCNS3/KCNA5/KCNJ11/HCN4	22
GO:0022843	MF	GO:0022843	voltage-gated cation channel activity	28/843	143/17632	1.55604e-10	1.32886e-08	1.18914e-08	KCNC4/CACNG5/KCNIP2/KCNG1/KCNB1/KCNC1/KCNJ3/CACNA1G/KCNH3/KCNC3/KCNJ4/GRIN2B/KCNH4/CACNG7/KCNJ8/KCNA3/KCNT2/CACNG8/SNAP25/KCNJ9/KCNC2/KCNK3/KCNH1/RYR1/KCNS3/KCNA5/KCNJ11/HCN4	28
GO:0005244	MF	GO:0005244	voltage-gated ion channel activity	33/843	199/17632	3.69649e-10	2.63067e-08	2.35408e-08	KCNC4/SCN4A/CACNG5/KCNK12/KCNIP2/SCN1A/KCNG1/KCNB1/KCNC1/KCNJ3/CACNA1G/CLCN4/KCNH3/KCNC3/KCNJ4/GRIN2B/KCNH4/CACNG7/KCNJ8/NALCN/KCNA3/KCNT2/CACNG8/SNAP25/KCNJ9/KCNC2/KCNK3/KCNH1/RYR1/KCNS3/KCNA5/KCNJ11/HCN4	33
GO:0022832	MF	GO:0022832	voltage-gated channel activity	33/843	199/17632	3.69649e-10	2.63067e-08	2.35408e-08	KCNC4/SCN4A/CACNG5/KCNK12/KCNIP2/SCN1A/KCNG1/KCNB1/KCNC1/KCNJ3/CACNA1G/CLCN4/KCNH3/KCNC3/KCNJ4/GRIN2B/KCNH4/CACNG7/KCNJ8/NALCN/KCNA3/KCNT2/CACNG8/SNAP25/KCNJ9/KCNC2/KCNK3/KCNH1/RYR1/KCNS3/KCNA5/KCNJ11/HCN4	33
GO:0005267	MF	GO:0005267	potassium channel activity	25/843	124/17632	7.83592e-10	5.1476e-08	4.60638e-08	KCNC4/KCNK12/KCNIP2/KCNG1/KCNB1/KCNC1/KCNJ3/KCNH3/KCNC3/KCNJ4/KCNH4/KCNJ8/KCNA3/KCNT2/SNAP25/KCNJ9/KCNC2/KCNK3/KCNH1/KCNN2/GRIK4/KCNS3/KCNA5/KCNJ11/HCN4	25
GO:0015276	MF	GO:0015276	ligand-gated ion channel activity	25/843	144/17632	1.94405e-08	1.10681e-06	9.90441e-07	GABRQ/GABRB2/GRID1/ITPR2/KCNJ3/CHRNA5/KCNJ4/CHRNA7/GRIN2B/GABRG3/GRIN3B/KCNJ8/GABRD/CNGA3/GABRB3/KCNJ9/CHRNB4/CHRNA3/CHRFAM7A/GRIK4/GRIA3/RYR1/KCNJ11/HCN4/MCOLN1	25
GO:0022834	MF	GO:0022834	ligand-gated channel activity	25/843	144/17632	1.94405e-08	1.10681e-06	9.90441e-07	GABRQ/GABRB2/GRID1/ITPR2/KCNJ3/CHRNA5/KCNJ4/CHRNA7/GRIN2B/GABRG3/GRIN3B/KCNJ8/GABRD/CNGA3/GABRB3/KCNJ9/CHRNB4/CHRNA3/CHRFAM7A/GRIK4/GRIA3/RYR1/KCNJ11/HCN4/MCOLN1	25
GO:0015079	MF	GO:0015079	potassium ion transmembrane transporter activity	26/843	160/17632	4.15148e-08	2.21585e-06	1.98288e-06	SLC24A2/KCNC4/KCNK12/KCNIP2/KCNG1/KCNB1/KCNC1/KCNJ3/KCNH3/KCNC3/KCNJ4/KCNH4/KCNJ8/KCNA3/KCNT2/SNAP25/KCNJ9/KCNC2/KCNK3/KCNH1/KCNN2/GRIK4/KCNS3/KCNA5/KCNJ11/HCN4	26
GO:0030594	MF	GO:0030594	neurotransmitter receptor activity	20/843	117/17632	6.52556e-07	3.27814e-05	2.93347e-05	GABRB2/GRID1/CHRNA5/TSPO/CHRNA7/GRIN2B/GABBR1/GRM1/GABRG3/GRIN3B/CHRM4/GABRD/HRH2/DRD2/GABRB3/CHRNB4/CHRNA3/CHRFAM7A/GRIK4/GRIA3	20
GO:0015077	MF	GO:0015077	monovalent inorganic cation transmembrane transporter activity	41/843	387/17632	1.59945e-06	7.58848e-05	6.79063e-05	SLC24A2/KCNC4/SCN4A/KCNK12/KCNIP2/SLC6A17/SCN1A/KCNG1/KCNB1/SLC4A11/KCNC1/KCNJ3/CLCN4/KCNH3/KCNC3/KCNJ4/KCNH4/KCNJ8/NALCN/KCNA3/SLC8B1/CNNM4/KCNT2/SNAP25/SLC10A4/SLC36A1/KCNJ9/ATP2A3/KCNC2/KCNK3/KCNH1/KCNN2/GRIK4/SLC8A2/SLC13A3/KCNS3/KCNA5/SLC22A18/KCNJ11/HCN4/SLC4A8	41
GO:0005251	MF	GO:0005251	delayed rectifier potassium channel activity	10/843	33/17632	2.00659e-06	9.01909e-05	8.07082e-05	KCNC4/KCNG1/KCNB1/KCNC1/KCNC3/KCNA3/KCNC2/KCNH1/KCNS3/KCNA5	10
GO:0005230	MF	GO:0005230	extracellular ligand-gated ion channel activity	15/843	75/17632	2.13786e-06	9.12867e-05	8.16888e-05	GABRQ/GABRB2/GRID1/CHRNA5/CHRNA7/GRIN2B/GABRG3/GRIN3B/GABRD/GABRB3/CHRNB4/CHRNA3/CHRFAM7A/GRIK4/GRIA3	15
GO:0042277	MF	GO:0042277	peptide binding	33/843	285/17632	2.4701e-06	0.000100451	8.98895e-05	FBXO2/HLA-B/FZD5/CRHR1/HLA-C/KCNIP2/GIPR/CRHR2/TAP1/CRIP1/DLGAP3/CALCRL/SSTR2/HLA-A/CHRNA7/GLP1R/MCHR1/SCARB1/PTGES/SORL1/GPR37/PCSK5/GSTM4/ADRB2/DHCR24/SLC40A1/SLC7A5/GRIA3/PPIC/ITGA2/CLU/ITM2A/SEC61A2	33
GO:0022824	MF	GO:0022824	transmitter-gated ion channel activity	13/843	61/17632	4.83974e-06	0.000179702	0.000160808	GABRB2/GRID1/CHRNA5/CHRNA7/GRIN2B/GABRG3/GRIN3B/GABRD/GABRB3/CHRNB4/CHRNA3/GRIK4/GRIA3	13
GO:0022835	MF	GO:0022835	transmitter-gated channel activity	13/843	61/17632	4.83974e-06	0.000179702	0.000160808	GABRB2/GRID1/CHRNA5/CHRNA7/GRIN2B/GABRG3/GRIN3B/GABRD/GABRB3/CHRNB4/CHRNA3/GRIK4/GRIA3	13
GO:0098960	MF	GO:0098960	postsynaptic neurotransmitter receptor activity	11/843	47/17632	1.00104e-05	0.000356203	0.000318752	GABRB2/CHRNA5/CHRNA7/GABBR1/GRM1/GABRG3/GABRD/GABRB3/CHRNB4/CHRNA3/GRIA3	11
GO:0099094	MF	GO:0099094	ligand-gated cation channel activity	17/843	106/17632	1.07961e-05	0.000368795	0.00033002	ITPR2/KCNJ3/CHRNA5/KCNJ4/CHRNA7/GRIN2B/KCNJ8/CNGA3/KCNJ9/CHRNB4/CHRNA3/GRIK4/GRIA3/RYR1/KCNJ11/HCN4/MCOLN1	17
GO:0033218	MF	GO:0033218	amide binding	35/843	348/17632	2.79467e-05	0.000917942	0.000821429	FBXO2/HLA-B/FZD5/CRHR1/HLA-C/KCNIP2/GIPR/CRHR2/TAP1/CRIP1/DLGAP3/NQO2/CALCRL/SSTR2/HLA-A/CHRNA7/GLP1R/MCHR1/SCARB1/PTGES/SORL1/GPR37/PCSK5/GSTM4/ADRB2/DHCR24/SLC40A1/SLC7A5/GRIA3/PPIC/ACBD7/ITGA2/CLU/ITM2A/SEC61A2	35
GO:0099529	MF	GO:0099529	neurotransmitter receptor activity involved in regulation of postsynaptic membrane potential	10/843	45/17632	4.10513e-05	0.00129844	0.00116192	GABRB2/CHRNA5/CHRNA7/GABBR1/GABRG3/GABRD/GABRB3/CHRNB4/CHRNA3/GRIA3	10
GO:0005516	MF	GO:0005516	calmodulin binding	23/843	192/17632	4.72282e-05	0.00144046	0.00128901	MYH15/MYH14/RGS4/NRGN/MYO6/NDUFAF4/WFS1/CAMK2G/CAMK1G/CAMKK1/MAP6D1/CAMK4/RGS16/SYT7/SYT1/KCNH1/KCNN2/CAMKV/SLC8A2/RYR1/PDE1B/MYO5B/UNC13B	23
GO:0042562	MF	GO:0042562	hormone binding	15/843	104/17632	0.000123108	0.00362531	0.00324414	CRHR1/GIPR/CRHR2/CHRNA5/NQO2/CALCRL/TSPO/CHRNA7/GLP1R/MCHR1/CHRNB4/CHRNA3/SLC40A1/CHRFAM7A/AR	15
GO:0001540	MF	GO:0001540	amyloid-beta binding	11/843	61/17632	0.000130418	0.00369779	0.003309	FBXO2/FZD5/DLGAP3/CHRNA7/SCARB1/SORL1/ADRB2/GRIA3/ITGA2/CLU/ITM2A	11
GO:1904315	MF	GO:1904315	transmitter-gated ion channel activity involved in regulation of postsynaptic membrane potential	9/843	42/17632	0.000134229	0.00369779	0.003309	GABRB2/CHRNA5/CHRNA7/GABRG3/GABRD/GABRB3/CHRNB4/CHRNA3/GRIA3	9
GO:0044325	MF	GO:0044325	ion channel binding	16/843	125/17632	0.000305571	0.00815492	0.00729752	ACTN2/TCAF2/KCNIP2/KCNB1/KCNC1/TSPO/DPP10/PKP2/ANKRD9/NPTN/HAP1/KCNC2/STX1A/KCNH1/FGF12/KCNJ11	16
GO:0015085	MF	GO:0015085	calcium ion transmembrane transporter activity	17/843	139/17632	0.000346914	0.00897771	0.0080338	SLC24A2/CACNG5/FAM155B/ITPR2/CACNA1G/CHRNA7/GRIN2B/CACNG7/GRIN3B/SLC8B1/CACNG8/ATP2A3/PKD1L1/SLC8A2/RYR1/MCOLN1/PKDREJ	17
GO:0008514	MF	GO:0008514	organic anion transmembrane transporter activity	22/843	209/17632	0.000443593	0.010738	0.00960897	SLCO4A1/SLC4A11/SLC16A13/SLC7A3/SLC7A1/SLC7A2/SLCO4C1/SLC10A4/SLC36A1/SLC25A19/SLC7A11/ABCC2/SLC25A4/SLC7A5/SLC13A3/MPC1/SLC17A6/SLC16A7/SLC4A8/SLC16A3/MFSD2A/SLC2A3	22
GO:0015291	MF	GO:0015291	secondary active transmembrane transporter activity	23/843	223/17632	0.000444711	0.010738	0.00960897	SLC24A2/SLC6A17/SLCO4A1/SLC4A11/SLC10A5/SLC16A13/CLCN4/SLC45A1/SLC8B1/SLCO4C1/SLC10A4/SLC36A1/SLC7A11/SLC25A4/SLC4A2/SLC8A2/SLC13A3/SLC22A18/SLC17A6/SLC16A7/SLC4A8/SLC16A3/MFSD2A	23
GO:0016917	MF	GO:0016917	GABA receptor activity	6/843	22/17632	0.000452654	0.010738	0.00960897	GABRQ/GABRB2/GABBR1/GABRG3/GABRD/GABRB3	6
GO:0008509	MF	GO:0008509	anion transmembrane transporter activity	30/843	330/17632	0.000583917	0.013211	0.011822	GABRQ/GABRB2/SLCO4A1/SLC4A11/SLC16A13/CLCN4/SLC7A3/GABRG3/SLC7A1/GABRD/SLC7A2/SLCO4C1/SLC10A4/SLC36A1/SLC25A19/GABRB3/SLC7A11/ABCC2/SLC25A4/LRRC8B/SLC7A5/SLC4A2/SLC13A3/MPC1/SLC17A6/SLC16A7/SLC4A8/SLC16A3/MFSD2A/SLC2A3	30
GO:0015464	MF	GO:0015464	acetylcholine receptor activity	6/843	23/17632	0.000587842	0.013211	0.011822	CHRNA5/CHRNA7/CHRM4/CHRNB4/CHRNA3/CHRFAM7A	6
GO:0042166	MF	GO:0042166	acetylcholine binding	5/843	17/17632	0.000944004	0.0206713	0.0184979	CHRNA5/CHRNA7/CHRNB4/CHRNA3/CHRFAM7A	5
GO:0005085	MF	GO:0005085	guanyl-nucleotide exchange factor activity	29/843	327/17632	0.00105608	0.0225474	0.0201767	DENND2C/ACTN2/RASGRF1/RASGEF1A/DOCK6/NRTN/EGF/GRIN2B/FGFR4/KITLG/EPS8L1/CAMK2G/KNDC1/RAB3IP/HPS1/TIAM1/RASGRP2/PLEKHG4/NRG4/PSD3/RAB3IL1/PLEKHG6/FGD6/RIN1/IQSEC2/FGF2/TRAPPC5/EPS8L2/RASGEF1B	29
GO:0042165	MF	GO:0042165	neurotransmitter binding	9/843	55/17632	0.0010984	0.0228788	0.0204733	CRHR1/CHRNA5/CHRNA7/GRIN2B/GRIN3B/CBS/CHRNB4/CHRNA3/CHRFAM7A	9
GO:0005088	MF	GO:0005088	Ras guanyl-nucleotide exchange factor activity	24/843	254/17632	0.00117719	0.0239362	0.0214196	DENND2C/ACTN2/RASGRF1/RASGEF1A/NRTN/EGF/GRIN2B/FGFR4/KITLG/EPS8L1/CAMK2G/KNDC1/RAB3IP/TIAM1/PLEKHG4/NRG4/RAB3IL1/PLEKHG6/FGD6/RIN1/FGF2/TRAPPC5/EPS8L2/RASGEF1B	24
GO:0009931	MF	GO:0009931	calcium-dependent protein serine/threonine kinase activity	4/843	11/17632	0.0013069	0.0259557	0.0232267	PRKCB/PRKCG/CAMK4/MAPKAPK2	4
GO:0008066	MF	GO:0008066	glutamate receptor activity	6/843	27/17632	0.00146391	0.0284131	0.0254257	GRID1/GRIN2B/GRM1/GRIN3B/GRIK4/GRIA3	6
GO:0004890	MF	GO:0004890	GABA-A receptor activity	5/843	19/17632	0.00163813	0.0304123	0.0272148	GABRQ/GABRB2/GABRG3/GABRD/GABRB3	5
GO:0004970	MF	GO:0004970	ionotropic glutamate receptor activity	5/843	19/17632	0.00163813	0.0304123	0.0272148	GRID1/GRIN2B/GRIN3B/GRIK4/GRIA3	5
GO:0004683	MF	GO:0004683	calmodulin-dependent protein kinase activity	6/843	28/17632	0.00178876	0.0325022	0.0290849	CAMK2G/CAMK1G/CAMKK1/CAMK4/MAPKAPK2/CAMKV	6
GO:0010857	MF	GO:0010857	calcium-dependent protein kinase activity	4/843	12/17632	0.00188657	0.0335653	0.0300362	PRKCB/PRKCG/CAMK4/MAPKAPK2	4
GO:0019905	MF	GO:0019905	syntaxin binding	10/843	71/17632	0.00193761	0.0337698	0.0302193	SYT9/STXBP5L/SYT7/SNAP25/SYT1/SNPH/SYT13/UNC13B/SYT6/NAPG	10
GO:0005262	MF	GO:0005262	calcium channel activity	14/843	123/17632	0.0022403	0.0382643	0.0342412	SLC24A2/CACNG5/FAM155B/ITPR2/CACNA1G/CHRNA7/GRIN2B/CACNG7/GRIN3B/CACNG8/PKD1L1/RYR1/MCOLN1/PKDREJ	14
GO:0042605	MF	GO:0042605	peptide antigen binding	6/843	30/17632	0.00259895	0.0433746	0.0388142	HLA-B/HLA-C/TAP1/HLA-A/DHCR24/SLC7A5	6
GO:0005242	MF	GO:0005242	inward rectifier potassium channel activity	5/843	21/17632	0.00264789	0.0433746	0.0388142	KCNJ3/KCNJ4/KCNJ8/KCNJ9/KCNJ11	5
GO:0022804	MF	GO:0022804	active transmembrane transporter activity	29/843	348/17632	0.00269187	0.0433746	0.0388142	SLC24A2/ABCD2/SLC6A17/SLCO4A1/SLC4A11/TAP1/ABCG4/SLC10A5/SLC16A13/CLCN4/SLC45A1/SLC8B1/SLCO4C1/SLC29A4/SLC10A4/SLC36A1/ATP2A3/SLC7A11/ABCC2/SLC25A4/SLC4A2/SLC8A2/SLC13A3/SLC22A18/SLC17A6/SLC16A7/SLC4A8/SLC16A3/MFSD2A	29
GO:0015238	MF	GO:0015238	drug transmembrane transporter activity	12/843	101/17632	0.00315284	0.0498616	0.0446192	SLC4A11/SLC7A3/SLC7A1/SLC7A2/SLC18A3/SLC36A1/SLC25A19/SLC7A11/SLC25A4/SLC13A3/SLC22A18/SLC17A6	12

## Sheet: U2F VPA downDEGs_KEGG
KEGG pathway analysis for VPA down-regulated DEGs in U2F
	ID	Description	GeneRatio	BgRatio	pvalue	p.adjust	qvalue	geneID	Count
hsa04510	hsa04510	Focal adhesion	22/213	199/8034	1.14071e-08	3.12555e-06	2.80975e-06	COL2A1/ITGB3/ERBB2/LAMA4/CCND1/TLN1/ITGA4/KDR/SPP1/COL1A1/ITGB4/THBS3/COL4A1/COL1A2/PDGFA/LAMB2/PARVA/COL4A2/FLNA/ITGA1/ACTN4/LAMB1	22
hsa04512	hsa04512	ECM-receptor interaction	14/213	88/8034	6.29279e-08	8.62112e-06	7.75006e-06	COL2A1/ITGB3/LAMA4/ITGA4/SPP1/COL1A1/ITGB4/THBS3/COL4A1/COL1A2/LAMB2/COL4A2/ITGA1/LAMB1	14
hsa04151	hsa04151	PI3K-Akt signaling pathway	27/213	354/8034	6.11294e-07	5.58315e-05	5.01904e-05	COL2A1/ITGB3/ERBB2/TGFA/LAMA4/CCND1/ITGA4/KDR/SPP1/FGFR2/COL1A1/ERBB3/ITGB4/THBS3/COL4A1/COL1A2/PDGFA/LAMB2/CSF1/TP53/NOS3/COL4A2/SGK3/MCL1/NFKB1/ITGA1/LAMB1	27
hsa04974	hsa04974	Protein digestion and absorption	12/213	95/8034	6.97296e-06	0.000477648	0.000429388	COL2A1/ATP1A2/COL5A3/COL1A1/COL5A2/COL4A1/COL1A2/KCNK5/COL11A2/COL4A2/ELN/COL22A1	12
hsa05222	hsa05222	Small cell lung cancer	11/213	92/8034	2.87143e-05	0.00131969	0.00118635	LAMA4/CCND1/COL4A1/LAMB2/TP53/COL4A2/RARB/RXRG/NFKB1/NFKBIA/LAMB1	11
hsa05205	hsa05205	Proteoglycans in cancer	17/213	205/8034	2.88983e-05	0.00131969	0.00118635	ITGB3/ERBB2/CCND1/KDR/COL1A1/TIMP3/PDCD4/ERBB3/COL1A2/TP53/TFAP4/SMO/DDX5/ARHGEF1/FLNA/WNT9A/ITPR3	17
hsa04933	hsa04933	AGE-RAGE signaling pathway in diabetic complications	10/213	100/8034	0.000299886	0.0117384	0.0105524	CCND1/AGER/COL1A1/COL4A1/COL1A2/NOS3/COL4A2/TGFBR2/NFKB1/PLCB2	10
hsa05146	hsa05146	Amoebiasis	10/213	102/8034	0.000352419	0.0120704	0.0108508	LAMA4/COL1A1/COL4A1/COL1A2/LAMB2/COL4A2/NFKB1/PLCB2/ACTN4/LAMB1	10
hsa05165	hsa05165	Human papillomavirus infection	20/213	330/8034	0.000457354	0.0139239	0.0125171	COL2A1/ITGB3/HES1/LAMA4/CCND1/ITGA4/SPP1/COL1A1/ITGB4/THBS3/COL4A1/COL1A2/LAMB2/TP53/COL4A2/NFKB1/ITGA1/WNT9A/IRF9/LAMB1	20
hsa04392	hsa04392	Hippo signaling pathway - multiple species	5/213	29/8034	0.000882801	0.0241887	0.0217448	WWTR1/TEAD2/YAP1/AJUBA/TEAD4	5
hsa05215	hsa05215	Prostate cancer	9/213	97/8034	0.00103537	0.0257901	0.0231844	ERBB2/TGFA/CCND1/FGFR2/PDGFA/TP53/NFKB1/NFKBIA/PLAT	9
hsa04926	hsa04926	Relaxin signaling pathway	10/213	129/8034	0.00218924	0.0499877	0.0449371	COL1A1/COL4A1/COL1A2/NOS3/COL4A2/TGFBR2/NFKB1/NFKBIA/ADCY6/PLCB2	10

## Sheet: U2F VPA upDEGs_KEGG
KEGG pathway analysis for VPA up-regulated DEGs in U2F
	ID	Description	GeneRatio	BgRatio	pvalue	p.adjust	qvalue	geneID	Count
hsa04725	hsa04725	Cholinergic synapse	18/359	113/8034	2.26599e-06	0.00044135	0.0003723	PRKCB/CREB3L1/PRKCG/PIK3CD/ITPR2/KCNJ3/KCNJ4/CHRNA7/ADCY5/GNG7/CAMK2G/CHRM4/CAMK4/SLC18A3/CHRNB4/CHRNA3/PLCB4/GNG4	18
hsa04020	hsa04020	Calcium signaling pathway	24/359	193/8034	4.70816e-06	0.00044135	0.0003723	PRKCB/PLCG2/PRKCG/PLCD3/ITPR2/CACNA1G/CHRNA7/GRM1/CAMK2G/PLCD1/CAMK1G/HRH2/CAMK4/TACR3/F2R/ATP2A3/ADRB2/SLC25A4/PLCB4/TACR1/SLC8A2/RYR1/PDE1B/ASPH	24
hsa04728	hsa04728	Dopaminergic synapse	19/359	132/8034	5.60628e-06	0.00044135	0.0003723	PRKCB/CREB3L1/PRKCG/SCN1A/ITPR2/KCNJ3/ARNTL/MAOA/GRIN2B/ADCY5/GNG7/CAMK2G/DRD2/KCNJ9/PPP2R5A/PLCB4/KIF5C/GRIA3/GNG4	19
hsa05033	hsa05033	Nicotine addiction	10/359	40/8034	7.13963e-06	0.00044135	0.0003723	GABRQ/GABRB2/CHRNA7/GRIN2B/GABRG3/GRIN3B/GABRD/GABRB3/GRIA3/SLC17A6	10
hsa04080	hsa04080	Neuroactive ligand-receptor interaction	34/359	340/8034	7.55737e-06	0.00044135	0.0003723	CRHR1/GABRQ/GABRB2/GIPR/CRHR2/GRID1/CHRNA5/CALCRL/TSPO/SSTR2/CHRNA7/GRIN2B/GABBR1/TRH/GLP1R/GRM1/GABRG3/MCHR1/GRIN3B/PRL/CHRM4/GABRD/HRH2/DRD2/TACR3/GABRB3/F2R/ADRB2/CHRNB4/CHRNA3/GRIK4/GRIA3/TACR1/GPR35	34
hsa05032	hsa05032	Morphine addiction	15/359	91/8034	1.04029e-05	0.000506275	0.000427067	PRKCB/PRKCG/GABRQ/GABRB2/KCNJ3/GABBR1/ADCY5/GNG7/GABRG3/GRK3/GABRD/GABRB3/KCNJ9/PDE1B/GNG4	15
hsa04911	hsa04911	Insulin secretion	14/359	86/8034	2.37504e-05	0.000990733	0.00083573	PRKCB/CREB3L1/PRKCG/GCK/ADCY5/GLP1R/CAMK2G/SNAP25/STX1A/KCNN2/RAB3A/PLCB4/PCLO/KCNJ11	14
hsa04724	hsa04724	Glutamatergic synapse	16/359	114/8034	4.24429e-05	0.00150348	0.00126826	PRKCB/PRKCG/ITPR2/KCNJ3/GRIN2B/PLD1/ADCY5/GNG7/GRM1/GRK3/GRIN3B/PLCB4/GRIK4/GRIA3/GNG4/SLC17A6	16
hsa05031	hsa05031	Amphetamine addiction	12/359	69/8034	4.63401e-05	0.00150348	0.00126826	PRKCB/CREB3L1/PRKCG/MAOA/GRIN2B/ADCY5/CAMK2G/GRIN3B/CAMK4/HDAC1/STX1A/GRIA3	12
hsa04921	hsa04921	Oxytocin signaling pathway	19/359	154/8034	5.20897e-05	0.00152102	0.00128305	PRKCB/PRKCG/CACNG5/ITPR2/KCNJ3/PRKAA2/KCNJ4/GUCY1B1/ADCY5/CACNG7/CAMK2G/CDKN1A/CAMK1G/CAMK4/CACNG8/NFATC1/KCNJ9/PLCB4/RYR1	19
hsa04024	hsa04024	cAMP signaling pathway	23/359	216/8034	9.11784e-05	0.00227816	0.00192173	CREB3L1/GIPR/PIK3CD/SSTR2/GRIN2B/GABBR1/PLD1/ADCY5/GLP1R/CAMK2G/GRIN3B/CNGA3/CAMK4/GLI1/DRD2/TIAM1/NFATC1/F2R/ATP2A3/ADRB2/BDNF/GRIA3/HCN4	23
hsa04713	hsa04713	Circadian entrainment	14/359	97/8034	9.36228e-05	0.00227816	0.00192173	PRKCB/PRKCG/KCNJ3/CACNA1G/GRIN2B/GUCY1B1/ADCY5/GNG7/CAMK2G/KCNJ9/PLCB4/GRIA3/RYR1/GNG4	14
hsa04929	hsa04929	GnRH secretion	11/359	64/8034	0.000107187	0.00240759	0.00203092	PRKCB/PRKCG/PIK3CD/ITPR2/KCNJ3/CACNA1G/GABBR1/KCNJ9/KCNN2/PLCB4/KCNJ11	11
hsa04727	hsa04727	GABAergic synapse	13/359	89/8034	0.000146643	0.00305856	0.00258004	PRKCB/PRKCG/GABRQ/GABRB2/GABBR1/ADCY5/GNG7/GABRG3/GABRD/HAP1/GABRB3/PLCL1/GNG4	13
hsa04730	hsa04730	Long-term depression	10/359	60/8034	0.000285934	0.00556618	0.00469534	PRKCB/CRHR1/PRKCG/ITPR2/GUCY1B1/GRM1/GNAZ/PLCB4/GRIA3/RYR1	10
hsa04723	hsa04723	Retrograde endocannabinoid signaling	17/359	148/8034	0.000308001	0.00562102	0.0047416	PRKCB/PRKCG/GABRQ/GABRB2/ITPR2/KCNJ3/ADCY5/GNG7/GRM1/GABRG3/GABRD/GABRB3/KCNJ9/PLCB4/GRIA3/GNG4/SLC17A6	17
hsa05017	hsa05017	Spinocerebellar ataxia	13/359	98/8034	0.000389727	0.00669413	0.00564682	PRKCB/PRKCG/PIK3CD/ITPR2/KCNC3/GRIN2B/GRM1/GRIN3B/ERN1/ATP2A3/PLCB4/GRIA3/RYR1	13
hsa04720	hsa04720	Long-term potentiation	10/359	67/8034	0.000712304	0.0115552	0.00974731	PRKCB/PRKCG/ITPR2/GRIN2B/GRM1/CAMK2G/PPP1R1A/CAMK4/PLCB4/RPS6KA2	10
hsa05030	hsa05030	Cocaine addiction	8/359	49/8034	0.00132814	0.0194404	0.0163989	CREB3L1/MAOA/GRIN2B/ADCY5/GRIN3B/RGS9/DRD2/BDNF	8
hsa04925	hsa04925	Aldosterone synthesis and secretion	12/359	98/8034	0.00133154	0.0194404	0.0163989	PRKCB/CREB3L1/PRKCG/ITPR2/CACNA1G/ADCY5/CAMK2G/CAMK1G/SCARB1/CAMK4/KCNK3/PLCB4	12
hsa04010	hsa04010	MAPK signaling pathway	25/359	294/8034	0.00143906	0.0200097	0.0168792	PRKCB/PRKCG/MAP2K6/CACNG5/RASGRF1/HSPA2/CACNA1G/EGF/FGFR4/KITLG/CACNG7/EFNA3/TGFB1/DUSP7/GADD45A/CACNG8/TRADD/RASGRP2/NFATC1/MAPKAPK2/PGF/BDNF/RPS6KA2/MAP4K2/FGF2	25
hsa04014	hsa04014	Ras signaling pathway	21/359	232/8034	0.00158766	0.0210726	0.0177757	PRKCB/PLCG2/PRKCG/RASGRF1/PIK3CD/EGF/GRIN2B/FGFR4/PLD1/KITLG/GNG7/EFNA3/TIAM1/FOXO4/RASGRP2/PGF/BDNF/PAK3/RIN1/GNG4/FGF2	21
hsa05214	hsa05214	Glioma	10/359	75/8034	0.00173459	0.0217492	0.0183465	PRKCB/PLCG2/PRKCG/PIK3CD/EGF/CAMK2G/CDKN1A/CAMK1G/CAMK4/GADD45A	10
hsa04726	hsa04726	Serotonergic synapse	13/359	115/8034	0.00178761	0.0217492	0.0183465	PRKCB/PRKCG/GABRB2/ITPR2/KCNJ3/MAOA/ADCY5/GNG7/GABRB3/KCNJ9/KCNN2/PLCB4/GNG4	13
hsa05223	hsa05223	Non-small cell lung cancer	9/359	66/8034	0.00249269	0.0291146	0.0245595	PRKCB/PLCG2/PRKCG/PIK3CD/ALK/EGF/CDKN1A/GADD45A/EML4	9
hsa04066	hsa04066	HIF-1 signaling pathway	12/359	109/8034	0.00330979	0.0371715	0.0313559	PRKCB/PLCG2/PRKCG/HMOX1/PIK3CD/EGLN3/PFKP/EGF/CAMK2G/CDKN1A/ALDOC/PDK1	12
hsa00534	hsa00534	Glycosaminoglycan biosynthesis - heparan sulfate / heparin	5/359	24/8034	0.00364484	0.0394183	0.0332512	NDST4/HS6ST2/XYLT1/GLCE/HS6ST3	5
hsa05034	hsa05034	Alcoholism	17/359	187/8034	0.00412803	0.0430495	0.0363143	CREB3L1/SLC29A1/H2AFJ/MAOA/HIST4H4/GRIN2B/ADCY5/GNG7/GRIN3B/CAMKK1/CAMK4/DRD2/HDAC1/HDAC9/BDNF/SLC29A2/GNG4	17
hsa04012	hsa04012	ErbB signaling pathway	10/359	85/8034	0.00441394	0.0438198	0.0369641	PRKCB/PLCG2/PRKCG/PIK3CD/NRG3/EGF/CAMK2G/CDKN1A/NRG4/PAK3	10
hsa04070	hsa04070	Phosphatidylinositol signaling system	11/359	99/8034	0.00450301	0.0438198	0.0369641	PRKCB/PLCG2/PRKCG/PLCD3/PIK3CD/ITPR2/IPMK/PLCD1/PIP4K2A/PLCB4/IMPA2	11
hsa00730	hsa00730	Thiamine metabolism	4/359	16/8034	0.0046521	0.0438198	0.0369641	NTPCR/ALPL/NFS1/TPK1	4
